# Supplementary material for: Ecology of prokaryotic DNA viruses in a highly impacted coastal lagoon revealed through comparative and temporal metagenomics
Source: ISME Commun. 2026 Apr 21;6(1):ycag110. doi: 10.1093/ismeco/ycag110 (PMC13184970; doi:10.1093/ismeco/ycag110)
Supplement: ycag110_Supplementary_materials [file ycag110_supplementary_materials.zip]

Archive with 6 entries (6 files):
- Supplementary_information_after_provisional_acceptance.docx
- Supplementary_Dataset_1 revised.xlsx
- Supplementary_Dataset_2 revised.xlsx
- Supplementary_Dataset_3 revised.xlsx
- Supplementary_Dataset_4.xlsx
- Supplementary_Dataset_5 revised.xlsx
