# Supplementary material for: Ecology of prokaryotic DNA viruses in a highly impacted coastal lagoon revealed through comparative and temporal metagenomics
Source: ISME Commun. 2026 Apr 21;6(1):ycag110. doi: 10.1093/ismeco/ycag110 (PMC13184970; doi:10.1093/ismeco/ycag110)
Supplement: ycag110_Supplementary_materials [file ycag110_supplementary_materials.zip › Supplementary_Dataset_1 revised.xlsx]

## Sheet: Table_of_Contents
Sheet	Description
sample_info	Sample_ID, Ecosystem, Study, Sequence source (database), Samling_date (day/month/year), Coordinates (latitude, longitude), Sampling depth (m), Fraction size (μm), Sample volume (L), Sequencing_method, Sequence_ID_preffix
environmental_factors	chlorophyll a (chl_a, mg/m3), nitrate (NO3, μM), nitrite (NO2, μM), ammonium (NH4, μM), phosphate (PO4, μM), silicates (μM), total nitrogen (total_N, μM), total phosphate (total_P, μM), light extinction coefficient (Kd, adimensional), %Io (adimensional), salinity (PSU), dissolved oxygen (mg/L), temperature (ºC), Synechococcus (cells/mL), Picoeukaryotes (cell/mL), Bacteria (cells/mL)
metagenome_sizes	metagenome size (nucleotide number in QC'ed reads)
viral_contigs_and_vOTUs	Rows are sequences and columns are information; see below for column descriptions
	Column	Description
	Contig_ID	IDs of the viral contigs after curation
	Source_dataset	Study where the reads or the contigs were derived
	vOTU_MM	vOTU-representative contigs after combining all viral contigs from the Mar Menor time series of this study
	vOTU_Med+MM	vOTU-representative contigs after combining all viral contigs from the Mar Menor time series of this study and the Mediterranean Sea
	vOTU_454+Med+MM	vOTU-representative contigs after combining all viral contigs from the Mar Menor time series of this study, the Mediterranean Sea, and the metagenomic pyrosequencing of the Mar Menor and the Albufera of Valencia (Ghai et al., 2012)
	Trimmed_contig_length	contig length after trimming host regions of prophages with CheckV
	Screening_group	Screening groups (Keep1, Keep2, and Manual_check) based on viral and host gene counts, score, hallmark gene counts. If suspicious cellular genes were found in Keep2 contigs, the suffix "_inspected" was added.
	max_score	VirSorter2 score
	max_score_group	VirSorter2 preliminary viral type
	hallmark	viral hallmark genes (VirSorter2)
	total_genes	total gene counts (from the CheckV quality_summary output)
	viral_genes	viral gene counts (from the CheckV quality_summary output)
	host_genes	host gene counts (from the CheckV quality_summary output)
	provirus	specifying if host regions were identified and trimmed (from the CheckV contamination output)
	region_types	order of viral and host stretches in the detected provirus (from the CheckV contamination output)
	region_coords_bp	scaffold coordinates of viral and host stretches in the detected provirus (from the CheckV contamination output)
	genome_quality	genome quality (low, intermediate, high, and complete) (from the CheckV quality_summary output)
vcontact3	output generated by the software vConTACT3
viral_taxonomy	output generated by the software vConTACT3, filtered for the viral contigs (not references) and indicating the viral taxonomy utilized here, based on the lowest taxon (most of the times, genera or families) (final_assignment)
vOTU_MM_abundances	Normalized abundances of the vOTU-representative contigs after combining all viral contigs from the Mar Menor time series of this study
vOTU_Med+MM_abundances	Normalized abundances of the vOTU-representative contigs after combining all viral contigs from the Mar Menor time series of this study, the Mediterranean Sea, and the metagenomic pyrosequencing of the Mar Menor and the Albufera of Valencia (Ghai et al., 2012)
ab_alpha_div_Med-MM	Normalized abundances and alpha-diversity metrics for the comparison between Mar Menor and the Mediterranean Sea: Mean_abundance_all, Richness, Richness_per_Gb, Shannon, Pielou's evenness
Wilcox_test	Results of Wilcoxon rank-sum tests comparing diversity metrics between Mar Menor and Mediterranean Sea samples
silhouette_mean_ecosystems	Average silhouette width versus number of clusters for the community structure across ecosystems (Mar Menor and Mediterranean Sea).
PCoA_ecosystems	PCoA of the community structure across ecosystems (Mar Menor and Mediterranean Sea): for each sample, we report its k-means cluster (k=4), ecosystem, and PCoA coordinates (PCoA1, PCoA2) computed from Aitchison distances.
permanova_test_post-hoc	Differences in viral community composition among k-means clusters were assessed using PERMANOVA (adonis2, vegan package) with Aitchison distances. Pairwise comparisons between clusters were then performed with pairwiseAdonis, and p-values were adjusted for multiple testing (FDR correction).
vOTU_overlap	The two samples being compared (Sample1 / Sample2), group combination of the two samples (PairType), number of vOTUs present in both samples (shared), number of vOTUs present in at least one of the two samples (union), percent of shared vOTUs relative to the average richness of the two samples as 100×Shared/mean(#vOTUs n1,#vOTUs n2) (Pct_Shared), and the log(Pct_Shared + 1) unitless transformatio…

## Sheet: sample_info
Sample_ID	Ecosystem	Study	Sequence source (database)	Samling_date (day/month/year)	Coordinates (latitude, longitude)	Sampling depth (m)	Fraction size (μm)	Sample volume (L)	Sequencing_method	Sequence_ID_preffix
Oct_2019	Mar Menor	This study	N/A	2019-10-16	37.698ºN, -0.7832ºW	4	0.22−3	0.7	Illumina NovaSeq 6000, 2x150bp	D4
Feb_2020	Mar Menor	This study	N/A	2020-02-04	37.698ºN, -0.7832ºW	4	0.22−3	0.7	Illumina NovaSeq 6000, 2x150bp	D26
Jul_2020	Mar Menor	This study	N/A	2020-07-21	37.698ºN, -0.7832ºW	4	0.22−3	0.7	Illumina NovaSeq 6000, 2x150bp	D32
Oct_2020	Mar Menor	This study	N/A	2020-10-13	37.698ºN, -0.7832ºW	4	0.22−3	0.7	Illumina NovaSeq 6000, 2x150bp	D44
Dec_2020	Mar Menor	This study	N/A	2020-12-15	37.698ºN, -0.7832ºW	4	0.22−3	0.7	Illumina NovaSeq 6000, 2x150bp	D50
Feb_2021	Mar Menor	This study	N/A	2021-02-17	37.698ºN, -0.7832ºW	4	0.22−3	0.7	Illumina NovaSeq 6000, 2x150bp	D67
Apr_2021	Mar Menor	This study	N/A	2021-04-20	37.698ºN, -0.7832ºW	4	0.22−3	0.7	Illumina NovaSeq 6000, 2x150bp	D79
Jul_2021	Mar Menor	This study	N/A	2021-07-19	37.698ºN, -0.7832ºW	4	0.22−3	0.7	Illumina NovaSeq 6000, 2x150bp	D86
Aug_2021	Mar Menor	This study	N/A	2021-08-26	37.698ºN, -0.7832ºW	4	0.22−3	0.7	Illumina NovaSeq 6000, 2x150bp	D109
Nov_2021	Mar Menor	This study	N/A	2021-11-25	37.698ºN, -0.7832ºW	4	0.22−3	0.7	Illumina NovaSeq 6000, 2x150bp	D115B
Feb_2022	Mar Menor	This study	N/A	2022-02-22	37.698ºN, -0.7832ºW	4	0.22−3	0.7	Illumina NovaSeq 6000, 2x150bp	D124
May_2022	Mar Menor	This study	N/A	2022-05-17	37.698ºN, -0.7832ºW	4	0.22−3	0.7	Illumina NovaSeq 6000, 2x150bp	D138
Jul_2022	Mar Menor	This study	N/A	2022-07-21	37.698ºN, -0.7832ºW	4	0.22−3	0.7	Illumina NovaSeq 6000, 2x150bp	D150
Oct_2022	Mar Menor	This study	N/A	2022-10-26	37.698ºN, -0.7832ºW	4	0.22−3	0.7	Illumina NovaSeq 6000, 2x150bp	D162
near-MM	Mediterranean Sea	Lopez-Perez et al. (2017)	SRR5007106 (SRA)	2015-10-15	37.354ºN, 0.286ºW	15	0.22−5	200	Illumina Hiseq 4000, 2x150bp	Medit-0.22-5um-Oct2015-15m
Algerian_basin	Mediterranean Sea	Tara Oceans Expedition	ERR315857 (SRA)	2009-09-23	37.051ºN, 1.938ºE	9	0.22−1.6	100	Illumina HiSeq 2000, 2x100bp	TARA-007-SRF-0.22-1.6um
Menorca-Sardinia_channel	Mediterranean Sea	Tara Oceans Expedition	ERR594288 (SRA)	2009-09-28	39.163ºN, 5.916ºE	9	0.22−1.6	100	Illumina HiSeq 2000, 2x100bp	TARA-009-SRF-0.22-1.6um
Sicily_channel	Mediterranean Sea	Tara Oceans Expedition	ERR598993 (SRA)	2009-11-02	35.759ºN, 14.257ºE	5	0.22−1.6	100	Illumina HiSeq 2000, 2x100bp	TARA-018-SRF-0.22-1.6um
Adriatic_Sea	Mediterranean Sea	Tara Oceans Expedition	ERR315861 (SRA)	2009-11-18	42.204ºN, 17.715ºE	5	0.22−1.6	100	Illumina HiSeq 2000, 2x100bp	TARA-023-SRF-0.22-1.6um
Ionian_Sea	Mediterranean Sea	Tara Oceans Expedition	ERR599043 (SRA)	2009-11-23	39.389ºN, 19.390ºE	5	0.22−1.6	100	Illumina HiSeq 2000, 2x100bp	TARA-025-SRF-0.22-1.6um
Levantine_basin	Mediterranean Sea	Tara Oceans Expedition	ERR315862 (SRA)	2009-12-15	33.918ºN, 32.898ºE	5	0.22−1.6	100	Illumina HiSeq 2000, 2x100bp	TARA-030-SRF-0.22-1.6um
454-MM	Mar Menor	Ghai et al. (2012)	2222084010 (IMG/M)	2010-05-07	37.719°N, 0.787°W	Undescribed	>0.1	40	Roche 454 GS-FLX system	MarMenor
454-Albufera	Albufera of Valencia	Ghai et al. (2012)	2222084011 (IMG/M)	2010-05-12	39.332°N, 0.352°W	Undescribed	>0.1	20	Roche 454 GS-FLX system	Albufera

## Sheet: environmental_factors
Sample	chl_a	NO3	NO2	NH4	PO4	silicates	total_N	total_P	Kd	Iz_perc	temperature	oxygen	pH	salinity	Synechococcus	Picoeukaryotes	Bacteria
Oct_2019	11.161	1.449	0.448	2.032	0.288	20.45	31.112	0.207	1.25437	0.054	21	5.21	8.379	42.5	433333	7963.33	4.15334e+06
Feb_2020	1.876	26.591	1.396	4.187	0.316	2.716	41.749	0.126	0.534304	11.798	14.733	8.48	8.277	38.567	466630	18377.4	2314295
Jul_2020	0.872	2.894	0.611	2.438	0.325	31.687	37.444	0.148	0.438609	17.3	27.867	6.163	8.18	40.8	160547	6155.53	2.72233e+06
Oct_2020	1.091	2.375	0.462	16.79	0.286	33.751	80.641	0.158	0.29282	30.997	21.3	7.157	8.433	42.833	16345.8	1659.64	1.93472e+06
Dec_2020	2.665	2.281	0.447	13.521	0.364	20.336	82.616	0.161	0.317239	28.113	13.4	8.263	8.56	42.667	8406.67	16812.1	1.80566e+06
Feb_2021	1.192	2.073	0.439	1.09	0.393	4.092	24.394	0.151	0.32743	26.99	15.333	8	8.433	41.867	3583.33	1229.75	2.91328e+06
Apr_2021	1.364	2.1	0.446	0.436	0.372	5.847	21.788	0.2	0.409031	32.521	17.933	7.7	8.567	41.067	2109.33	4979.44	3.32139e+06
Jul_2021	3.306	1.607	0.457	0.454	0.367	50.59	22.288	0.2	0.600117	9.068	28.1	5.427	8.317	42.567	62500	8465.9	3.30785e+06
Aug_2021	22.088	1.442	0.498	0.533	0.352	6.528	22.997	0.33	0.986882	1.93	28	2.62	7.93	43.6	72033.3	6158.65	8.35519e+06
Nov_2021	4.972	2.395	0.386	0.795	0.354	1.974	18.472	0.17	0.353013	24.364	15.533	7.547	8.415	42.7	164447	8233.33	1.0987e+06
Feb_2022	1.7	4.435	0.533	2.636	0.357	6.281	20.69	0.161	0.42435	18.316	14.967	7.75	8.263	42	13836.7	6120	2369660
May_2022	4.103	11.234	1.195	0.665	0.356	3.716	18.886	0.124	0.255853	35.937	24.267	8.44	8.867	39.333	6310	17473.3	1274600
Jul_2022	1.097	1.499	0.327	0.848	0.389	40.102	18.518	0.155	0.48321	14.474	30.3	7.037	9.102	42	230033	5243.33	2.62002e+06
Oct_2022	3.09	5.341	0.654	1.237	0.397	29.732	20.984	0.165	0.390397	20.983	23.5	7.577	8.395	42.531	33840	2853.33	289060

## Sheet: metagenome_sizes
Sample	Total number of metagenome read nts
Oct_2019	9542172253
Feb_2020	10671573217
Jul_2020	10898093217
Oct_2020	10617505442
Dec_2020	10264995437
Feb_2021	11008281761
Apr_2021	10002463013
Jul_2021	10787065989
Aug_2021	10587260368
Nov_2021	11516301089
Feb_2022	11775878490
May_2022	10894315960
Jul_2022	11240245097
Oct_2022	10467545846
TARA_007_SRF_0.22-1.6	19841434688
TARA_009_SRF_0.22-1.6	27560843124
TARA_018_SRF_0.22-1.6	34362264015
TARA_023_SRF_0.22-1.6	7760224999
TARA_025_SRF_0.22-1.6	37160300302
TARA_030_SRF_0.22-1.6	30162041309
Med-OCT2015-15m_0.22-5	22957119570

## Sheet: viral_contigs_and_vOTUs
Contig_ID	Source_dataset	vOTU_MM	vOTU_Med+MM	vOTU_454+Med+MM	Trimmed_contig_length	Screening_group	max_score	max_score_group	hallmark	total_genes	viral_genes	host_genes	provirus	region_types	region_coords_bp	genome_quality
Albufera_2225748838__full	Ghai et al. (2012)	NA	NA	Albufera_2225748838__full	7683	Keep1	0.96	dsDNAphage	0	17	4	0	No	NA	NA	Low-quality
Albufera_2225749026__full	Ghai et al. (2012)	NA	NA	Albufera_2225749026__full	9107	Keep1	1	dsDNAphage	2	9	5	0	No	NA	NA	Low-quality
Albufera_2225749224__full	Ghai et al. (2012)	NA	NA	Albufera_2225749224__full	5315	Keep1	0.967	ssDNA	0	7	1	0	No	NA	NA	Low-quality
Albufera_2225749385__full	Ghai et al. (2012)	NA	NA	Albufera_2225749385__full	7150	Keep1	0.973	dsDNAphage	6	14	9	0	No	NA	NA	Low-quality
Albufera_2225749669__full	Ghai et al. (2012)	NA	NA	Albufera_2225749669__full	7852	Keep1	0.993	dsDNAphage	1	19	3	0	No	NA	NA	Low-quality
Albufera_2225751324__full	Ghai et al. (2012)	NA	NA	Albufera_2225751324__full	5356	Keep1	0.967	dsDNAphage	0	13	2	0	No	NA	NA	Low-quality
Albufera_2225751600__full	Ghai et al. (2012)	NA	NA	Albufera_2225751600__full	6402	Keep1	1	dsDNAphage	2	9	3	0	No	NA	NA	Low-quality
Albufera_2225751887__full	Ghai et al. (2012)	NA	NA	Albufera_2225751887__full	5880	Keep1	0.893	dsDNAphage	3	8	2	0	No	NA	NA	Low-quality
Albufera_2225752172__full	Ghai et al. (2012)	NA	NA	Albufera_2225752172__full	5726	Keep1	1	dsDNAphage	2	10	2	0	No	NA	NA	Low-quality
Albufera_2225752372__full	Ghai et al. (2012)	NA	NA	Albufera_2225752372__full	7091	Keep1	1	dsDNAphage	3	8	2	0	No	NA	NA	Low-quality
Albufera_2225752994__full	Ghai et al. (2012)	NA	NA	Albufera_2225752994__full	5861	Keep1	1	dsDNAphage	4	5	2	0	No	NA	NA	Low-quality
Albufera_2225753828__full	Ghai et al. (2012)	NA	NA	Albufera_2225753828__full	5312	Keep1	0.993	dsDNAphage	1	7	3	0	No	NA	NA	Low-quality
Albufera_2225754088__full	Ghai et al. (2012)	NA	NA	Albufera_2225754088__full	11729	Keep1	0.973	dsDNAphage	3	12	3	1	No	NA	NA	Low-quality
Albufera_2225754367__full	Ghai et al. (2012)	NA	NA	Albufera_2225754367__full	9171	Keep1	0.967	dsDNAphage	1	14	1	0	No	NA	NA	Low-quality
Albufera_2225754403__full	Ghai et al. (2012)	NA	NA	Albufera_2225754403__full	5608	Keep1	0.867	dsDNAphage	0	17	1	0	No	NA	NA	Low-quality
Albufera_2225754694__full	Ghai et al. (2012)	NA	NA	Albufera_2225754694__full	9996	Keep1	0.993	dsDNAphage	4	10	4	0	No	NA	NA	Low-quality
Albufera_2225755747__full	Ghai et al. (2012)	NA	NA	Albufera_2225755747__full	41102	Keep1	0.987	dsDNAphage	6	39	7	1	No	NA	NA	Medium-quality
Albufera_2225755787__full	Ghai et al. (2012)	NA	NA	Albufera_2225755787__full	10342	Keep1	1	dsDNAphage	3	16	3	0	No	NA	NA	Low-quality
Albufera_2225756006__full	Ghai et al. (2012)	NA	NA	Albufera_2225756006__full	39276	Keep1	0.98	dsDNAphage	9	61	23	0	No	NA	NA	High-quality
Albufera_2225756216__full	Ghai et al. (2012)	NA	NA	Albufera_2225756216__full	8044	Keep1	1	dsDNAphage	0	21	3	0	No	NA	NA	Low-quality
Albufera_2225756255__full	Ghai et al. (2012)	NA	NA	Albufera_2225756255__full	6065	Keep1	0.96	dsDNAphage	2	12	7	0	No	NA	NA	Low-quality
Albufera_2225756324__full	Ghai et al. (2012)	NA	NA	Albufera_2225756324__full	5482	Keep1	0.933	dsDNAphage	1	5	2	0	No	NA	NA	Low-quality
Albufera_2225756350__full	Ghai et al. (2012)	NA	NA	Albufera_2225756350__full	6030	Keep1	0.913	dsDNAphage	0	10	3	0	No	NA	NA	Low-quality
Albufera_2225756357__full	Ghai et al. (2012)	NA	NA	Albufera_2225756357__full	13188	Keep1	0.993	dsDNAphage	1	31	5	0	No	NA	NA	Low-quality
Albufera_2225756358__full	Ghai et al. (2012)	NA	NA	Albufera_2225756358__full	46861	Keep1	0.94	dsDNAphage	6	35	7	0	No	NA	NA	Low-quality
Albufera_2225756394__full	Ghai et al. (2012)	NA	NA	Albufera_2225756394__full	18698	Keep1	0.993	dsDNAphage	1	21	1	1	No	NA	NA	Low-quality
Albufera_2225756459__full	Ghai et al. (2012)	NA	NA	Albufera_2225756459__full	10159	Keep1	0.993	dsDNAphage	1	22	7	0	No	NA	NA	Low-quality
Albufera_2225756478__full	Ghai et al. (2012)	NA	NA	Albufera_2225756478__full	5367	Keep1	0.973	dsDNAphage	1	7	1	0	No	NA	NA	Low-quality
Albufera_2225756503__full	Ghai et al. (2012)	NA	NA	Albufera_2225756503__full	43628	Keep1	0.973	dsDNAphage	5	92	14	0	No	NA	NA	Low-quality
Albufera_2225756666__full	Ghai et al. (2012)	NA	NA	Albufera_2225756666__full	5786	Keep1	0.94	dsDNAphage	0	12	3	0	No	NA	NA	Low-quality
Albufera_2225756912__full	Ghai et al. (2012)	NA	NA	Albufera_2225756912__full	5353	Keep1	0.993	dsDNAphage	1	12	2	0	No	NA	NA	Low-quality
Albufera_2225757055__full	Ghai et al. (2012)	NA	NA	Albufera_2225757055__full	7454	Keep1	0.753	dsDNAphage	0	19	3	0	No	NA	NA	Low-quality
Albufera_2225757120__full	Ghai et al. (2012)	NA	NA	Albufera_2225757120__full	8640	Keep1	0.993	dsDNAphage	2	12	3	0	No	NA	NA	Low-quality
Albufera_2225757148__full	Ghai et al. (2012)	NA	NA	Albufera_2225757148__full	5203	Keep1	0.953	dsDNAphage	0	11	5	0	No	NA	NA	Low-quality
Albufera_2225757878__full	Ghai et al. (2012)	NA	NA	Albufera_2225757878__full	40111	Keep1	1	dsDNAphage	10	52	16	1	No	NA	NA	Medium-quality
Albufera_2225757881__full	Ghai et al. (2012)	NA	NA	Albufera_2225757881__full	42511	Keep1	1	dsDNAphage	7	75	23	2	No	NA	NA	High-quality
Albufera_2225757883__full	Ghai et al. (2012)	NA	NA	Albufera_2225757883__full	18076	Keep1	0.98	dsDNAphage	7	20	6	0	No	NA	NA	Low-quality
Albufera_2225757884__full	Ghai et al. (2012)	NA	NA	Albufera_2225757884__full	13446	Keep1	0.88	dsDNAphage	0	26	1	0	No	NA	NA	Low-quality
Albufera_2225757886__full	Ghai et al. (2012)	NA	NA	Albufera_2225757886__full	22154	Keep1	0.967	dsDNAphage	3	20	13	0	No	NA	NA	Medium-quality
Albufera_2225757888__full	Ghai et al. (2012)	NA	NA	Albufera_2225757888__full	9406	Keep1	0.947	dsDNAphage	0	23	2	0	No	NA	NA	Low-quality
Albufera_2225757889__full	Ghai et al. (2012)	NA	NA	Albufera_2225757889__full	13853	Keep1	0.807	dsDNAphage	0	21	5	0	No	NA	NA	Low-quality
Albufera_2225757890__full	Ghai et al. (2012)	NA	NA	Albufera_2225757890__full	14235	Keep1	0.993	dsDNAphage	1	20	1	0	No	NA	NA	Low-quality
Albufera_2225757892__full	Ghai et al. (2012)	NA	NA	Albufera_2225757892__full	11535	Keep1	0.94	dsDNAphage	0	29	3	0	No	NA	NA	Low-quality
Albufera_2225757894__full	Ghai et al. (2012)	NA	NA	Albufera_2225757894__full	7889	Keep1	0.987	dsDNAphage	3	10	4	1	No	NA	NA	Low-quality
Albufera_2225757895__full	Ghai et al. (2012)	NA	NA	Albufera_2225757895__full	11157	Keep1	1	dsDNAphage	7	12	6	0	No	NA	NA	Low-quality
Albufera_2225757897__full	Ghai et al. (2012)	NA	NA	Albufera_2225757897__full	12745	Keep1	0.993	dsDNAphage	1	14	1	0	No	NA	NA	Low-quality
Albufera_2225757898__full	Ghai et al. (2012)	NA	NA	Albufera_2225757898__full	10145	Keep1	1	dsDNAphage	1	16	2	0	No	NA	NA	Low-quality
Albufera_2225757900__full	Ghai et al. (2012)	NA	NA	Albufera_2225757900__full	10280	Keep1	1	dsDNAphage	6	14	9	0	No	NA	NA	Low-quality
Albufera_2225757906__full	Ghai et al. (2012)	NA	NA	Albufera_2225757906__full	7572	Keep1	1	dsDNAphage	1	12	4	0	No	NA	NA	Low-quality
Albufera_2225757911__full	Ghai et al. (2012)	NA	NA	Albufera_2225757911__full	5115	Keep1	0.953	dsDNAphage	1	6	2	0	No	NA	NA	Low-quality
Albufera_2225757912__full	Ghai et al. (2012)	NA	NA	Albufera_2225757912__full	6117	Keep1	0.607	dsDNAphage	0	7	1	0	No	NA	NA	Low-quality
Albufera_2225759761__full	Ghai et al. (2012)	NA	NA	Albufera_2225759761__full	40220	Keep1	0.993	dsDNAphage	6	62	14	0	No	NA	NA	High-quality
Albufera_2225759762__full	Ghai et al. (2012)	NA	NA	Albufera_2225759762__full	8265	Keep1	0.987	dsDNAphage	0	17	1	0	No	NA	NA	Low-quality
Albufera_2225759766__full	Ghai et al. (2012)	NA	NA	Albufera_2225759766__full	5920	Keep1	0.933	dsDNAphage	0	9	5	0	No	NA	NA	Low-quality
Albufera_2225759767__full	Ghai et al. (2012)	NA	NA	Albufera_2225759767__full	12047	Keep1	0.98	dsDNAphage	6	16	4	0	No	NA	NA	Low-quality
Albufera_2225759905__full	Ghai et al. (2012)	NA	NA	Albufera_2225759905__full	5337	Keep1	0.987	dsDNAphage	2	5	3	0	No	NA	NA	Low-quality
Albufera_2225760298__full	Ghai et al. (2012)	NA	NA	Albufera_2225760298__full	18475	Keep1	0.98	dsDNAphage	5	26	7	1	No	NA	NA	Medium-quality
Albufera_2225760300__full	Ghai et al. (2012)	NA	NA	Albufera_2225760300__full	6704	Keep1	0.96	dsDNAphage	1	17	1	0	No	NA	NA	Low-quality
Albufera_2225760605__full	Ghai et al. (2012)	NA	NA	Albufera_2225760605__full	15620	Keep1	0.993	dsDNAphage	5	24	6	0	No	NA	NA	Medium-quality
Albufera_2225760815__full	Ghai et al. (2012)	NA	NA	Albufera_2225760815__full	5152	Keep1	0.913	dsDNAphage	1	10	3	0	No	NA	NA	Low-quality
Albufera_2225760817__full	Ghai et al. (2012)	NA	NA	Albufera_2225760817__full	5368	Keep1	1	dsDNAphage	4	7	2	1	No	NA	NA	Low-quality
Albufera_2225760964__full	Ghai et al. (2012)	NA	NA	Albufera_2225760964__full	6919	Keep1	0.92	dsDNAphage	0	13	1	0	No	NA	NA	Low-quality
Albufera_2225760965__full	Ghai et al. (2012)	NA	NA	Albufera_2225760965__full	8100	Keep1	0.833	dsDNAphage	0	17	3	0	No	NA	NA	Low-quality
Albufera_2225761088__full	Ghai et al. (2012)	NA	NA	Albufera_2225761088__full	25267	Keep1	0.993	dsDNAphage	7	44	10	1	No	NA	NA	Medium-quality
Albufera_2225761089__full	Ghai et al. (2012)	NA	NA	Albufera_2225761089__full	11644	Keep1	1	dsDNAphage	4	20	6	0	No	NA	NA	Low-quality
Albufera_2225761164__full	Ghai et al. (2012)	NA	NA	Albufera_2225761164__full	5574	Keep1	1	dsDNAphage	2	10	2	0	No	NA	NA	Low-quality
Albufera_2225761168__full	Ghai et al. (2012)	NA	NA	Albufera_2225761168__full	5263	Keep1	0.927	dsDNAphage	0	12	2	0	No	NA	NA	Low-quality
Albufera_2225761219__full	Ghai et al. (2012)	NA	NA	Albufera_2225761219__full	9967	Keep1	1	dsDNAphage	6	15	9	0	No	NA	NA	Low-quality
Albufera_2225761220__full	Ghai et al. (2012)	NA	NA	Albufera_2225761220__full	12800	Keep1	1	dsDNAphage	6	20	8	0	No	NA	NA	Low-quality
Albufera_2225761270__full	Ghai et al. (2012)	NA	NA	Albufera_2225761270__full	10229	Keep1	0.98	dsDNAphage	1	22	1	0	No	NA	NA	Low-quality
Albufera_2225761272__full	Ghai et al. (2012)	NA	NA	Albufera_2225761272__full	5073	Keep1	0.813	dsDNAphage	0	12	1	0	No	NA	NA	Low-quality
Albufera_2225761273__full	Ghai et al. (2012)	NA	NA	Albufera_2225761273__full	8048	Keep1	1	dsDNAphage	4	9	4	0	No	NA	NA	Low-quality
Albufera_2225761336__full	Ghai et al. (2012)	NA	NA	Albufera_2225761336__full	7540	Keep1	0.733	ssDNA	0	11	2	0	No	NA	NA	Low-quality
Albufera_2225761338__full	Ghai et al. (2012)	NA	NA	Albufera_2225761338__full	5872	Keep1	0.853	dsDNAphage	0	6	2	0	No	NA	NA	Low-quality
Albufera_2225761370__full	Ghai et al. (2012)	NA	NA	Albufera_2225761370__full	12810	Keep1	0.987	dsDNAphage	1	22	3	0	No	NA	NA	Low-quality
Albufera_2225761436__full	Ghai et al. (2012)	NA	NA	Albufera_2225761436__full	15831	Keep1	0.987	dsDNAphage	5	20	7	0	No	NA	NA	Medium-quality
Albufera_2225761439__full	Ghai et al. (2012)	NA	NA	Albufera_2225761439__full	5014	Keep1	1	dsDNAphage	0	9	3	0	No	NA	NA	Low-quality
Albufera_2225761457__full	Ghai et al. (2012)	NA	NA	Albufera_2225761457__full	14924	Keep1	1	dsDNAphage	7	23	8	0	No	NA	NA	Low-quality
Albufera_2225761471__full	Ghai et al. (2012)	NA	NA	Albufera_2225761471__full	17024	Keep1	0.993	dsDNAphage	4	29	6	0	No	NA	NA	Medium-quality
Albufera_2225761472__full	Ghai et al. (2012)	NA	NA	Albufera_2225761472__full	10279	Keep1	1	dsDNAphage	4	16	12	0	No	NA	NA	Low-quality
Albufera_2225761482__full	Ghai et al. (2012)	NA	NA	Albufera_2225761482__full	19048	Keep1	1	dsDNAphage	6	20	9	0	No	NA	NA	Low-quality
Albufera_2225761494__full	Ghai et al. (2012)	NA	NA	Albufera_2225761494__full	18338	Keep1	1	dsDNAphage	8	19	8	0	No	NA	NA	Low-quality
Albufera_2225761497__full	Ghai et al. (2012)	NA	NA	Albufera_2225761497__full	9054	Keep1	0.993	dsDNAphage	4	10	5	0	No	NA	NA	Low-quality
Albufera_2225761512__full	Ghai et al. (2012)	NA	NA	Albufera_2225761512__full	5378	Keep1	0.993	dsDNAphage	3	11	3	0	No	NA	NA	Low-quality
Albufera_2225761530__full	Ghai et al. (2012)	NA	NA	Albufera_2225761530__full	11314	Keep1	0.987	dsDNAphage	1	23	2	0	No	NA	NA	Low-quality
Albufera_2225761534__full	Ghai et al. (2012)	NA	NA	Albufera_2225761534__full	5583	Keep1	0.993	dsDNAphage	3	11	2	0	No	NA	NA	Low-quality
Albufera_2225761569__full	Ghai et al. (2012)	NA	NA	Albufera_2225761569__full	9278	Keep1	0.987	dsDNAphage	2	16	2	0	No	NA	NA	Low-quality
Albufera_2225761601__full	Ghai et al. (2012)	NA	NA	Albufera_2225761601__full	5792	Keep1	0.967	dsDNAphage	0	10	1	0	No	NA	NA	Low-quality
Albufera_2225761608__full	Ghai et al. (2012)	NA	NA	Albufera_2225761608__full	5297	Keep1	0.993	dsDNAphage	1	19	1	0	No	NA	NA	Low-quality
Albufera_2225761752__full	Ghai et al. (2012)	NA	NA	Albufera_2225761752__full	16053	Keep1	0.973	dsDNAphage	2	29	5	0	No	NA	NA	Medium-quality
Albufera_2225761756__full	Ghai et al. (2012)	NA	NA	Albufera_2225761756__full	11038	Keep1	0.987	dsDNAphage	1	21	2	0	No	NA	NA	Low-quality
Albufera_2225761892__full	Ghai et al. (2012)	NA	NA	Albufera_2225761892__full	14403	Keep1	1	dsDNAphage	1	21	3	0	No	NA	NA	Low-quality
Albufera_2225761895__full	Ghai et al. (2012)	NA	NA	Albufera_2225757878__full	6137	Keep1	1	dsDNAphage	1	7	2	0	No	NA	NA	Low-quality
Albufera_2225761901__full	Ghai et al. (2012)	NA	NA	Albufera_2225761901__full	8980	Keep1	1	dsDNAphage	3	18	1	0	No	NA	NA	Low-quality
Albufera_2225761902__full	Ghai et al. (2012)	NA	NA	Albufera_2225761902__full	5366	Keep1	1	dsDNAphage	2	9	2	0	No	NA	NA	Low-quality
Albufera_2225761927__full	Ghai et al. (2012)	NA	NA	Albufera_2225761927__full	5323	Keep1	0.933	dsDNAphage	0	6	2	0	No	NA	NA	Low-quality
Albufera_2225761940__full	Ghai et al. (2012)	NA	NA	Albufera_2225761940__full	6625	Keep1	1	dsDNAphage	3	10	4	0	No	NA	NA	Low-quality
Albufera_2225761941__full	Ghai et al. (2012)	NA	NA	Albufera_2225761941__full	12172	Keep1	1	dsDNAphage	2	17	4	0	No	NA	NA	Low-quality
Albufera_2225761946__full	Ghai et al. (2012)	NA	NA	Albufera_2225761946__full	5025	Keep1	0.993	ssDNA	0	13	1	0	No	NA	NA	Low-quality
Albufera_2225761951__full	Ghai et al. (2012)	NA	NA	Albufera_2225761951__full	5092	Keep1	1	dsDNAphage	2	7	2	0	No	NA	NA	Low-quality
Albufera_2225762018__full	Ghai et al. (2012)	NA	NA	Albufera_2225762018__full	8224	Keep1	1	dsDNAphage	1	12	2	0	No	NA	NA	Low-quality
Albufera_2225762020__full	Ghai et al. (2012)	NA	NA	Albufera_2225762020__full	14461	Keep1	0.993	dsDNAphage	6	24	5	0	No	NA	NA	Low-quality
Albufera_2225762040__full	Ghai et al. (2012)	NA	NA	Albufera_2225762040__full	9594	Keep1	0.947	dsDNAphage	0	19	3	0	No	NA	NA	Low-quality
Albufera_2225762041__full	Ghai et al. (2012)	NA	NA	Albufera_2225762041__full	6366	Keep1	0.973	dsDNAphage	0	16	1	0	No	NA	NA	Low-quality
Albufera_2225762052__full	Ghai et al. (2012)	NA	NA	Albufera_2225762052__full	7847	Keep1	0.993	dsDNAphage	3	11	5	0	No	NA	NA	Low-quality
Albufera_2225762053__full	Ghai et al. (2012)	NA	NA	Albufera_2225762053__full	5344	Keep1	0.993	dsDNAphage	3	12	1	0	No	NA	NA	Low-quality
Albufera_2225762059__full	Ghai et al. (2012)	NA	NA	Albufera_2225762059__full	8260	Keep1	0.987	dsDNAphage	2	11	1	0	No	NA	NA	Low-quality
Albufera_2225762068__full	Ghai et al. (2012)	NA	NA	Albufera_2225762068__full	8256	Keep1	1	dsDNAphage	2	12	4	0	No	NA	NA	Low-quality
Albufera_2225762167__full	Ghai et al. (2012)	NA	NA	Albufera_2225762167__full	5089	Keep1	1	dsDNAphage	2	6	1	0	No	NA	NA	Low-quality
Albufera_2225762180__full	Ghai et al. (2012)	NA	NA	Albufera_2225762180__full	7566	Keep1	0.873	dsDNAphage	0	13	1	0	No	NA	NA	Low-quality
Albufera_2225762238__full	Ghai et al. (2012)	NA	NA	Albufera_2225762238__full	6040	Keep1	0.987	dsDNAphage	3	9	4	0	No	NA	NA	Low-quality
Albufera_2225762526__full	Ghai et al. (2012)	NA	NA	Albufera_2225762526__full	5276	Keep1	1	dsDNAphage	1	8	4	0	No	NA	NA	Low-quality
Albufera_2225762671__full	Ghai et al. (2012)	NA	NA	Albufera_2225762671__full	5179	Keep1	0.813	dsDNAphage	0	8	1	0	No	NA	NA	Low-quality
Albufera_2225762943__full	Ghai et al. (2012)	NA	NA	Albufera_2225762943__full	5804	Keep1	0.98	dsDNAphage	3	13	2	0	No	NA	NA	Low-quality
Albufera_2225763288__full	Ghai et al. (2012)	NA	NA	Albufera_2225763288__full	5378	Keep1	0.867	dsDNAphage	0	7	1	0	No	NA	NA	Low-quality
D109_0000000238__full	This study	D32_0000246191__full	D32_0000246191__full	D32_0000246191__full	9841	Keep1	1	dsDNAphage	3	9	7	0	No	NA	NA	Low-quality
D109_0000000520__full	This study	D109_0000000520__full	D109_0000000520__full	D109_0000000520__full	9613	Keep1	0.82	dsDNAphage	0	11	6	0	No	NA	NA	Low-quality
D109_0000000951__full	This study	D109_0000000951__full	D109_0000000951__full	D109_0000000951__full	7666	Keep1	1	dsDNAphage	2	8	3	0	No	NA	NA	Low-quality
D109_0000001049__full	This study	D115B_0000159033__full	D115B_0000159033__full	D115B_0000159033__full	11737	Keep1	0.72	dsDNAphage	0	20	1	1	No	NA	NA	Low-quality
D109_0000001181__full_1_1-41800/47252	This study	D109_0000001181__full_1_1-41800/47252	D109_0000001181__full_1_1-41800/47252	D109_0000001181__full_1_1-41800/47252	41800	Keep1	0.927	dsDNAphage	1	64	11	6	Yes	viral,host	1-41800,41801-47252	Low-quality
D109_0000001531__full	This study	D115B_0000390967__full	D115B_0000390967__full	D115B_0000390967__full	5950	Keep1	0.967	dsDNAphage	1	8	3	1	No	NA	NA	Low-quality
D109_0000001583__full	This study	D109_0000001583__full	D109_0000001583__full	D109_0000001583__full	35939	Keep1	0.987	dsDNAphage	12	33	19	0	No	NA	NA	Low-quality
D109_0000001706__full	This study	D109_0000001706__full	D109_0000001706__full	D109_0000001706__full	8713	Keep1	1	dsDNAphage	1	17	1	0	No	NA	NA	Low-quality
D109_0000001729__full	This study	D109_0000001729__full	D109_0000001729__full	D109_0000001729__full	29879	Keep1	1	dsDNAphage	7	33	13	1	No	NA	NA	Low-quality
D109_0000001753__full	This study	D109_0000001753__full	D109_0000001753__full	D109_0000001753__full	10852	Keep1	1	dsDNAphage	1	13	5	0	No	NA	NA	Low-quality
D109_0000001876__full	This study	D109_0000001876__full	D109_0000001876__full	D109_0000001876__full	6644	Keep1	1	dsDNAphage	1	9	4	0	No	NA	NA	Low-quality
D109_0000001936__full	This study	D109_0000001936__full	D109_0000001936__full	D109_0000001936__full	11822	Keep1	0.987	dsDNAphage	0	36	8	0	No	NA	NA	Low-quality
D109_0000002188__full	This study	D109_0000002188__full	D109_0000002188__full	D109_0000002188__full	9649	Keep1	0.967	dsDNAphage	0	14	3	0	No	NA	NA	Low-quality
D109_0000002190__full	This study	D109_0000002190__full	D109_0000002190__full	D109_0000002190__full	13044	Keep1	1	dsDNAphage	2	21	6	0	No	NA	NA	Medium-quality
D109_0000002335__full	This study	D109_0000002335__full	D109_0000002335__full	D109_0000002335__full	11272	Keep1	1	dsDNAphage	2	22	1	0	No	NA	NA	Low-quality
D109_0000002501__full	This study	D109_0000002501__full	D109_0000002501__full	D109_0000002501__full	11891	Keep1	0.567	dsDNAphage	0	16	5	1	No	NA	NA	Low-quality
D109_0000002522__full	This study	D50_0000037345__full	D50_0000037345__full	D50_0000037345__full	5770	Keep1	0.98	dsDNAphage	0	7	4	0	No	NA	NA	Low-quality
D109_0000002582__full	This study	D124_0000225139__full	D124_0000225139__full	D124_0000225139__full	5893	Keep1	1	dsDNAphage	1	7	4	0	No	NA	NA	Low-quality
D109_0000002708__full	This study	D109_0000002708__full	D109_0000002708__full	D109_0000002708__full	5353	Keep1	0.847	dsDNAphage	0	3	1	0	No	NA	NA	Low-quality
D109_0000002728__full	This study	D109_0000002728__full	D109_0000002728__full	D109_0000002728__full	7192	Keep1	0.953	dsDNAphage	4	12	7	0	No	NA	NA	Low-quality
D109_0000002884__full_1_261-5327/5327	This study	D109_0000002884__full_1_261-5327/5327	D109_0000002884__full_1_261-5327/5327	D109_0000002884__full_1_261-5327/5327	5067	Keep1	0.96	dsDNAphage	0	10	1	1	Yes	host,viral	1-260,261-5327	Low-quality
D109_0000003129__full	This study	D109_0000003129__full	D109_0000003129__full	D109_0000003129__full	7127	Keep1	1	dsDNAphage	0	19	6	0	No	NA	NA	Low-quality
D109_0000003150__full	This study	D109_0000003150__full	D109_0000003150__full	D109_0000003150__full	8701	Keep1	0.9	dsDNAphage	0	8	1	0	No	NA	NA	Low-quality
D109_0000003169__full	This study	D109_0000003169__full	D109_0000003169__full	D109_0000003169__full	12605	Keep1	1	dsDNAphage	5	18	5	1	No	NA	NA	Low-quality
D109_0000003222__full	This study	D109_0000003222__full	D109_0000003222__full	D109_0000003222__full	19096	Keep1	0.993	dsDNAphage	3	33	14	0	No	NA	NA	Low-quality
D109_0000003649__full	This study	D115B_0000079793__full	D115B_0000079793__full	D115B_0000079793__full	6168	Keep1	0.987	dsDNAphage	2	8	4	0	No	NA	NA	Low-quality
D109_0000003880__full	This study	D109_0000003880__full	D109_0000003880__full	D109_0000003880__full	10836	Keep1	1	dsDNAphage	2	12	4	4	No	NA	NA	Low-quality
D109_0000003901__full	This study	D109_0000003901__full	D109_0000003901__full	D109_0000003901__full	16014	Keep1	0.907	dsDNAphage	1	11	1	0	No	NA	NA	Low-quality
D109_0000003914__full	This study	D109_0000003914__full	D109_0000003914__full	D109_0000003914__full	5548	Keep1	0.68	ssDNA	0	8	1	0	No	NA	NA	Low-quality
D109_0000004050__full	This study	D162_0000102863__full	D162_0000102863__full	D162_0000102863__full	5901	Keep1	0.973	dsDNAphage	0	13	2	0	No	NA	NA	Low-quality
D109_0000004074__full	This study	D109_0000004074__full	D109_0000004074__full	D109_0000004074__full	6978	Keep1	0.913	dsDNAphage	0	8	3	0	No	NA	NA	Low-quality
D109_0000004079__full	This study	D86_0000149333__full	D86_0000149333__full	D86_0000149333__full	6712	Keep1	0.94	dsDNAphage	1	6	2	0	No	NA	NA	Low-quality
D109_0000004090__full	This study	D44_0000319013__full	D44_0000319013__full	D44_0000319013__full	5609	Keep1	0.9	dsDNAphage	0	14	3	0	No	NA	NA	Low-quality
D109_0000004206__full	This study	D109_0000004206__full	D109_0000004206__full	D109_0000004206__full	10630	Keep1	0.993	dsDNAphage	1	14	1	0	No	NA	NA	Low-quality
D109_0000004443__full	This study	D109_0000004443__full	D109_0000004443__full	D109_0000004443__full	6113	Keep1	0.907	ssDNA	0	5	1	0	No	NA	NA	Low-quality
D109_0000004609__full	This study	D109_0000004609__full	D109_0000004609__full	D109_0000004609__full	6549	Keep1	1	dsDNAphage	3	7	4	0	No	NA	NA	Low-quality
D109_0000004706__full	This study	D109_0000004706__full	D109_0000004706__full	D109_0000004706__full	49226	Keep1	0.993	dsDNAphage	2	57	4	0	No	NA	NA	High-quality
D109_0000005090__full	This study	D109_0000005090__full	D109_0000005090__full	D109_0000005090__full	5619	Keep1	1	dsDNAphage	2	8	3	0	No	NA	NA	Low-quality
D109_0000005175__full	This study	D109_0000005175__full	D109_0000005175__full	D109_0000005175__full	11481	Keep1	1	dsDNAphage	1	19	5	0	No	NA	NA	Medium-quality
D109_0000005188__full	This study	D109_0000005188__full	D109_0000005188__full	D109_0000005188__full	7189	Keep1	0.74	dsDNAphage	0	4	1	0	No	NA	NA	Low-quality
D109_0000005605__full	This study	D124_0000098820__full	D124_0000098820__full	D124_0000098820__full	13596	Keep1	1	dsDNAphage	5	13	8	0	No	NA	NA	Low-quality
D109_0000005738__full	This study	D109_0000005738__full	D109_0000005738__full	D109_0000005738__full	6788	Keep1	0.98	dsDNAphage	1	6	6	0	No	NA	NA	Low-quality
D109_0000005814__full	This study	D109_0000005814__full	D109_0000005814__full	D109_0000005814__full	5792	Keep1	0.993	dsDNAphage	3	12	4	0	No	NA	NA	Low-quality
D109_0000006037__full	This study	D67_0000010016__full	D67_0000010016__full	D67_0000010016__full	5504	Keep1	1	dsDNAphage	1	12	4	0	No	NA	NA	Low-quality
D109_0000006056__full	This study	D109_0000006056__full	D109_0000006056__full	D109_0000006056__full	9700	Keep1	0.993	dsDNAphage	1	9	2	0	No	NA	NA	Low-quality
D109_0000006091__full	This study	D109_0000006091__full	D109_0000006091__full	D109_0000006091__full	9269	Keep1	0.88	dsDNAphage	0	14	5	0	No	NA	NA	Low-quality
D109_0000006300__full	This study	D109_0000006300__full	D109_0000006300__full	D109_0000006300__full	16210	Keep1	1	dsDNAphage	3	15	3	0	No	NA	NA	Low-quality
D109_0000006328__full	This study	D109_0000006328__full	D109_0000006328__full	D109_0000006328__full	7457	Keep1	1	dsDNAphage	2	10	5	0	No	NA	NA	Low-quality
D109_0000007010__full	This study	D109_0000007010__full	D109_0000007010__full	D109_0000007010__full	13139	Keep1	1	dsDNAphage	6	18	14	0	No	NA	NA	Low-quality
D109_0000007031__full	This study	D86_0000466984__full	D86_0000466984__full	D86_0000466984__full	5224	Keep1	0.98	dsDNAphage	0	21	2	0	No	NA	NA	Low-quality
D109_0000007184__full	This study	D26_0000083523__full	D26_0000083523__full	D26_0000083523__full	5233	Keep1	0.98	dsDNAphage	0	14	4	1	No	NA	NA	Low-quality
D109_0000007198__full	This study	D109_0000007198__full	D109_0000007198__full	D109_0000007198__full	20173	Keep1	1	dsDNAphage	1	26	9	1	No	NA	NA	Low-quality
D109_0000007301__full	This study	D109_0000007301__full	D109_0000007301__full	D109_0000007301__full	6648	Keep1	0.993	dsDNAphage	1	11	3	0	No	NA	NA	Low-quality
D109_0000007658__full	This study	D109_0000007658__full	D109_0000007658__full	D109_0000007658__full	6850	Keep1	0.747	dsDNAphage	0	11	1	0	No	NA	NA	Low-quality
D109_0000007670__full	This study	D109_0000007670__full	D109_0000007670__full	D109_0000007670__full	12991	Keep1	1	dsDNAphage	2	13	6	1	No	NA	NA	Low-quality
D109_0000007710__full	This study	D109_0000007710__full	D109_0000007710__full	D109_0000007710__full	5611	Keep1	0.993	dsDNAphage	1	5	2	0	No	NA	NA	Low-quality
D109_0000007753__full	This study	D109_0000007753__full	D109_0000007753__full	D109_0000007753__full	130377	Keep1	0.987	dsDNAphage	20	149	39	2	No	NA	NA	High-quality
D109_0000007809__full	This study	D109_0000007809__full	D109_0000007809__full	D109_0000007809__full	7987	Keep1	1	dsDNAphage	1	19	3	0	No	NA	NA	Low-quality
D109_0000007843__full	This study	D109_0000007843__full	D109_0000007843__full	D109_0000007843__full	14270	Keep1	1	dsDNAphage	7	20	14	0	No	NA	NA	Low-quality
D109_0000007889__full	This study	D109_0000007889__full	D109_0000007889__full	D109_0000007889__full	21063	Keep1	1	dsDNAphage	1	23	9	0	No	NA	NA	Medium-quality
D109_0000007914__full	This study	D109_0000007914__full	D109_0000007914__full	D109_0000007914__full	7410	Keep1	1	dsDNAphage	1	13	3	0	No	NA	NA	Low-quality
D109_0000008110__full_1_1-13010/18489	This study	D109_0000008110__full_1_1-13010/18489	D109_0000008110__full_1_1-13010/18489	D109_0000008110__full_1_1-13010/18489	13010	Keep1	0.547	dsDNAphage	1	12	4	2	Yes	viral,host	1-13010,13011-18489	Low-quality
D109_0000008136__full	This study	D109_0000008136__full	D109_0000008136__full	D109_0000008136__full	8213	Keep1	0.96	dsDNAphage	0	17	7	0	No	NA	NA	Low-quality
D109_0000008151__full	This study	D50_0000043610__full	D50_0000043610__full	D50_0000043610__full	8613	Keep1	0.933	dsDNAphage	0	12	6	0	No	NA	NA	Low-quality
D109_0000008157__full	This study	D109_0000008157__full	D109_0000008157__full	D109_0000008157__full	5950	Keep1	1	ssDNA	0	4	1	0	No	NA	NA	Low-quality
D109_0000008164__full	This study	D109_0000008164__full	D109_0000008164__full	D109_0000008164__full	13131	Keep1	0.94	dsDNAphage	0	30	3	0	No	NA	NA	Low-quality
D109_0000008245__full	This study	D109_0000008245__full	D109_0000008245__full	D109_0000008245__full	5071	Keep1	1	dsDNAphage	2	6	6	0	No	NA	NA	Low-quality
D109_0000008278__full	This study	D109_0000008278__full	D109_0000008278__full	D109_0000008278__full	12741	Keep1	0.947	dsDNAphage	1	16	3	0	No	NA	NA	Low-quality
D109_0000008590__full	This study	D109_0000008590__full	D109_0000008590__full	D109_0000008590__full	5486	Keep1	0.953	dsDNAphage	0	9	3	0	No	NA	NA	Low-quality
D109_0000009020__full	This study	D109_0000009020__full	D109_0000009020__full	D109_0000009020__full	30083	Keep1	1	dsDNAphage	6	27	13	0	No	NA	NA	Medium-quality
D109_0000009077__full	This study	D109_0000009077__full	D109_0000009077__full	D109_0000009077__full	5928	Keep1	1	dsDNAphage	1	5	1	0	No	NA	NA	Low-quality
D109_0000009248__full	This study	D109_0000009248__full	D109_0000009248__full	D109_0000009248__full	5797	Keep1	0.68	dsDNAphage	0	6	1	0	No	NA	NA	Low-quality
D109_0000009290__full	This study	D109_0000009290__full	D109_0000009290__full	D109_0000009290__full	30122	Keep1	0.987	dsDNAphage	0	80	2	0	No	NA	NA	Low-quality
D109_0000009334__full	This study	D109_0000009334__full	D109_0000009334__full	D109_0000009334__full	5217	Keep1	0.993	dsDNAphage	2	7	4	0	No	NA	NA	Low-quality
D109_0000009340__full	This study	D109_0000009340__full	D109_0000009340__full	D109_0000009340__full	6376	Keep1	1	dsDNAphage	3	11	6	0	No	NA	NA	Low-quality
D109_0000009343__full_1_1-11547/14977	This study	D109_0000009343__full_1_1-11547/14977	D109_0000009343__full_1_1-11547/14977	D109_0000009343__full_1_1-11547/14977	11547	Keep1	0.76	dsDNAphage	0	22	3	3	Yes	viral,host	1-11547,11548-14977	Low-quality
D109_0000009351__full	This study	D109_0000009351__full	D109_0000009351__full	D109_0000009351__full	14437	Keep1	1	dsDNAphage	2	10	5	0	No	NA	NA	Low-quality
D109_0000009422__full	This study	D109_0000009422__full	D109_0000009422__full	D109_0000009422__full	5633	Keep1	0.993	dsDNAphage	0	8	2	0	No	NA	NA	Low-quality
D109_0000009437__full	This study	D109_0000009437__full	D109_0000009437__full	D109_0000009437__full	9848	Keep1	0.94	dsDNAphage	0	13	3	0	No	NA	NA	Low-quality
D109_0000009615__0_partial	This study	D109_0000009615__0_partial	D109_0000009615__0_partial	D109_0000009615__0_partial	25612	Keep1	0.847	dsDNAphage	1	17	1	5	No	NA	NA	Low-quality
D109_0000009819__full	This study	D109_0000009819__full	D109_0000009819__full	D109_0000009819__full	11793	Keep1	0.987	dsDNAphage	2	16	4	1	No	NA	NA	Low-quality
D109_0000009844__full_1_889-6478/6478	This study	D109_0000009844__full_1_889-6478/6478	D109_0000009844__full_1_889-6478/6478	D109_0000009844__full_1_889-6478/6478	5590	Keep1	0.947	dsDNAphage	0	8	1	1	Yes	host,viral	1-888,889-6478	Low-quality
D109_0000009877__full	This study	D109_0000009877__full	D109_0000009877__full	D109_0000009877__full	6134	Keep1	0.993	dsDNAphage	1	5	1	0	No	NA	NA	Low-quality
D109_0000010610__full	This study	D109_0000010610__full	D109_0000010610__full	D109_0000010610__full	28472	Keep1	1	dsDNAphage	10	48	15	0	No	NA	NA	Medium-quality
D109_0000010612__full	This study	D109_0000010612__full	D109_0000010612__full	D109_0000010612__full	8137	Keep1	0.687	dsDNAphage	0	5	1	0	No	NA	NA	Low-quality
D109_0000010914__full	This study	D109_0000010914__full	D109_0000010914__full	D109_0000010914__full	15562	Keep1	1	dsDNAphage	1	32	4	1	No	NA	NA	Low-quality
D109_0000010948__full	This study	D109_0000010948__full	D109_0000010948__full	D109_0000010948__full	6234	Keep1	0.993	dsDNAphage	2	10	4	0	No	NA	NA	Low-quality
D109_0000010952__full	This study	D109_0000010952__full	D109_0000010952__full	D109_0000010952__full	21244	Keep1	0.967	dsDNAphage	4	8	3	0	No	NA	NA	Low-quality
D109_0000010970__full	This study	D109_0000010970__full	D109_0000010970__full	D109_0000010970__full	5675	Keep1	0.98	dsDNAphage	1	7	1	0	No	NA	NA	Low-quality
D109_0000010982__full	This study	D4_0000079393__full	D4_0000079393__full	D4_0000079393__full	6825	Keep1	0.993	dsDNAphage	2	15	5	0	No	NA	NA	Low-quality
D109_0000011186__full	This study	D67_0000131135__full	D67_0000131135__full	D67_0000131135__full	6335	Keep1	0.993	dsDNAphage	3	10	8	0	No	NA	NA	Low-quality
D109_0000011208__full	This study	D109_0000011208__full	D109_0000011208__full	D109_0000011208__full	6436	Keep1	0.553	dsDNAphage	0	10	2	0	No	NA	NA	Low-quality
D109_0000011216__full	This study	D109_0000011216__full	D109_0000011216__full	D109_0000011216__full	111139	Keep1	0.993	dsDNAphage	4	123	5	4	No	NA	NA	Medium-quality
D109_0000011377__full	This study	D124_0000229945__full	D124_0000229945__full	D124_0000229945__full	5733	Keep1	0.987	dsDNAphage	3	3	3	0	No	NA	NA	Low-quality
D109_0000011494__full	This study	D109_0000011494__full	D109_0000011494__full	D109_0000011494__full	6784	Keep1	0.76	dsDNAphage	0	3	2	0	No	NA	NA	Low-quality
D109_0000011644__full_1_1-5269/5927	This study	D109_0000011644__full_1_1-5269/5927	D109_0000011644__full_1_1-5269/5927	D109_0000011644__full_1_1-5269/5927	5269	Keep1	0.96	dsDNAphage	0	9	2	1	Yes	viral,host	1-5269,5270-5927	Low-quality
D109_0000012272__full	This study	D109_0000012272__full	D109_0000012272__full	D109_0000012272__full	22274	Keep1	0.553	dsDNAphage	0	26	7	1	No	NA	NA	Low-quality
D109_0000012387__full	This study	D109_0000012387__full	D109_0000012387__full	D109_0000012387__full	5851	Keep1	0.88	dsDNAphage	0	16	1	0	No	NA	NA	Low-quality
D109_0000012444__full	This study	D109_0000012444__full	D109_0000012444__full	D109_0000012444__full	5718	Keep1	1	dsDNAphage	1	10	3	0	No	NA	NA	Low-quality
D109_0000012818__full	This study	D109_0000012818__full	D109_0000012818__full	D109_0000012818__full	20410	Keep1	1	dsDNAphage	7	22	10	0	No	NA	NA	Low-quality
D109_0000012829__full	This study	D109_0000012829__full	D109_0000012829__full	D109_0000012829__full	7060	Keep1	0.98	dsDNAphage	1	9	4	1	No	NA	NA	Low-quality
D109_0000012896__full	This study	D109_0000012896__full	D109_0000012896__full	D109_0000012896__full	5029	Keep1	1	dsDNAphage	3	5	3	0	No	NA	NA	Low-quality
D109_0000012934__full	This study	D109_0000012934__full	D109_0000012934__full	D109_0000012934__full	22979	Keep1	0.727	dsDNAphage	0	31	16	3	No	NA	NA	Low-quality
D109_0000013258__full	This study	D109_0000013258__full	D109_0000013258__full	D109_0000013258__full	18508	Keep1	0.787	dsDNAphage	1	14	4	0	No	NA	NA	Low-quality
D109_0000013409__full	This study	D109_0000013409__full	D109_0000013409__full	D109_0000013409__full	13858	Keep1	1	dsDNAphage	1	24	4	1	No	NA	NA	Low-quality
D109_0000013605__full	This study	D109_0000013605__full	D109_0000013605__full	D109_0000013605__full	9293	Keep1	0.6	dsDNAphage	0	4	1	0	No	NA	NA	Low-quality
D109_0000013620__full	This study	D109_0000013620__full	D109_0000013620__full	D109_0000013620__full	5179	Keep1	0.993	dsDNAphage	1	11	3	0	No	NA	NA	Low-quality
D109_0000013667__full	This study	D109_0000013667__full	D109_0000013667__full	D109_0000013667__full	7029	Keep1	0.913	dsDNAphage	0	10	1	0	No	NA	NA	Low-quality
D109_0000013688__full	This study	D109_0000013688__full	D109_0000013688__full	D109_0000013688__full	5589	Keep1	0.973	dsDNAphage	1	8	1	0	No	NA	NA	Low-quality
D109_0000013843__full	This study	D109_0000013843__full	D109_0000013843__full	D109_0000013843__full	30219	Keep1	1	dsDNAphage	0	52	9	1	No	NA	NA	Low-quality
D109_0000014042__full	This study	D109_0000014042__full	D109_0000014042__full	D109_0000014042__full	23635	Keep1	0.66	dsDNAphage	0	30	6	1	No	NA	NA	Low-quality
D109_0000014205__full	This study	D109_0000014205__full	D109_0000014205__full	D109_0000014205__full	7395	Keep1	0.68	dsDNAphage	0	17	1	0	No	NA	NA	Low-quality
D109_0000014518__full	This study	D109_0000014518__full	D109_0000014518__full	D109_0000014518__full	16908	Keep1	0.66	dsDNAphage	0	23	5	0	No	NA	NA	Medium-quality
D109_0000014521__full	This study	D124_0000004409__full	D124_0000004409__full	D124_0000004409__full	7385	Keep1	1	dsDNAphage	3	10	3	0	No	NA	NA	Low-quality
D109_0000014866__full	This study	D109_0000014866__full	D109_0000014866__full	D109_0000014866__full	97416	Keep1	1	dsDNAphage	8	93	29	5	No	NA	NA	Low-quality
D109_0000015256__full	This study	D109_0000015256__full	D109_0000015256__full	D109_0000015256__full	8480	Keep1	1	dsDNAphage	1	8	3	0	No	NA	NA	Low-quality
D109_0000015263__full	This study	D109_0000015263__full	D109_0000015263__full	D109_0000015263__full	8793	Keep1	0.693	dsDNAphage	0	12	6	0	No	NA	NA	Low-quality
D109_0000015303__full	This study	D109_0000015303__full	D109_0000015303__full	D109_0000015303__full	13269	Keep1	0.78	dsDNAphage	0	14	4	0	No	NA	NA	Low-quality
D109_0000015337__full	This study	D109_0000015337__full	D109_0000015337__full	D109_0000015337__full	9915	Keep1	0.747	dsDNAphage	0	15	5	0	No	NA	NA	Low-quality
D109_0000015342__full	This study	D150_0000283041__full	D150_0000283041__full	D150_0000283041__full	7422	Keep1	1	dsDNAphage	1	5	3	0	No	NA	NA	Low-quality
D109_0000015795__full	This study	D109_0000015795__full	D109_0000015795__full	D109_0000015795__full	7563	Keep1	1	dsDNAphage	1	11	4	0	No	NA	NA	Low-quality
D109_0000015866__full	This study	D109_0000015866__full	D109_0000015866__full	D109_0000015866__full	8423	Keep1	1	dsDNAphage	1	14	1	0	No	NA	NA	Low-quality
D109_0000015878__full_1_4703-69855/69855	This study	D109_0000015878__full_1_4703-69855/69855	D109_0000015878__full_1_4703-69855/69855	D109_0000015878__full_1_4703-69855/69855	65153	Keep1	0.993	dsDNAphage	7	80	18	10	Yes	host,viral	1-4702,4703-69855	Medium-quality
D109_0000016011__full	This study	D109_0000016011__full	D109_0000016011__full	D109_0000016011__full	14225	Keep1	1	dsDNAphage	3	11	3	0	No	NA	NA	Low-quality
D109_0000016163__full	This study	D109_0000016163__full	D109_0000016163__full	D109_0000016163__full	5410	Keep1	0.933	dsDNAphage	0	11	1	0	No	NA	NA	Low-quality
D109_0000016525__full	This study	D109_0000016525__full	D109_0000016525__full	D109_0000016525__full	5871	Keep1	1	dsDNAphage	2	7	4	0	No	NA	NA	Low-quality
D109_0000016530__full	This study	D138_0000087264__full	D138_0000087264__full	D138_0000087264__full	8112	Keep1	1	dsDNAphage	2	5	3	0	No	NA	NA	Low-quality
D109_0000016836__full	This study	D109_0000016836__full	D109_0000016836__full	D109_0000016836__full	13581	Keep1	1	dsDNAphage	4	14	7	0	No	NA	NA	Low-quality
D109_0000016864__full	This study	D109_0000016864__full	D109_0000016864__full	D109_0000016864__full	9517	Keep1	1	dsDNAphage	4	10	8	0	No	NA	NA	Low-quality
D109_0000017088__full	This study	D26_0000145255__full	D26_0000145255__full	D26_0000145255__full	5840	Keep1	1	dsDNAphage	1	12	7	0	No	NA	NA	Low-quality
D109_0000017214__full	This study	D109_0000017214__full	D109_0000017214__full	D109_0000017214__full	8119	Keep1	1	dsDNAphage	1	7	2	0	No	NA	NA	Low-quality
D109_0000017271__full	This study	D124_0000076996__full	D124_0000076996__full	D124_0000076996__full	11966	Keep1	0.993	dsDNAphage	8	20	9	1	No	NA	NA	Low-quality
D109_0000017292__full	This study	D86_0000083717__full	D86_0000083717__full	D86_0000083717__full	6010	Keep1	0.853	dsDNAphage	0	5	1	0	No	NA	NA	Low-quality
D109_0000017498__full	This study	D109_0000017498__full	D109_0000017498__full	D109_0000017498__full	31483	Keep1	1	dsDNAphage	1	42	11	0	No	NA	NA	Medium-quality
D109_0000017544__full	This study	D109_0000017544__full	D109_0000017544__full	D109_0000017544__full	18021	Keep1	1	dsDNAphage	4	20	7	0	No	NA	NA	Medium-quality
D109_0000017555__full	This study	D4_0000124608__full	D4_0000124608__full	D4_0000124608__full	8486	Keep1	1	dsDNAphage	2	7	1	0	No	NA	NA	Low-quality
D109_0000017637__full	This study	D109_0000017637__full	D109_0000017637__full	D109_0000017637__full	12065	Keep1	0.86	dsDNAphage	1	18	3	0	No	NA	NA	Low-quality
D109_0000017670__full	This study	D109_0000017670__full	D109_0000017670__full	D109_0000017670__full	5197	Keep1	0.927	dsDNAphage	0	9	5	0	No	NA	NA	Low-quality
D109_0000017846__full	This study	D109_0000017846__full	D109_0000017846__full	D109_0000017846__full	15919	Keep1	0.907	dsDNAphage	0	19	11	0	No	NA	NA	Low-quality
D109_0000018211__full	This study	D109_0000018211__full	D109_0000018211__full	D109_0000018211__full	5542	Keep1	0.967	dsDNAphage	0	14	4	0	No	NA	NA	Low-quality
D109_0000018825__full	This study	D109_0000018825__full	D109_0000018825__full	D109_0000018825__full	5742	Keep1	0.887	dsDNAphage	0	8	1	0	No	NA	NA	Low-quality
D109_0000019223__full	This study	D109_0000019223__full	D109_0000019223__full	D109_0000019223__full	10258	Keep1	0.913	dsDNAphage	0	12	6	0	No	NA	NA	Low-quality
D109_0000019318__full	This study	D109_0000019318__full	D109_0000019318__full	D109_0000019318__full	41994	Keep1	0.967	dsDNAphage	1	49	1	2	No	NA	NA	Low-quality
D109_0000019615__full	This study	D124_0000142455__full	D124_0000142455__full	D124_0000142455__full	8974	Keep1	1	dsDNAphage	1	11	5	0	No	NA	NA	Low-quality
D109_0000019648__full	This study	D162_0000019524__full	D162_0000019524__full	D162_0000019524__full	14645	Keep1	1	dsDNAphage	3	6	2	0	No	NA	NA	Low-quality
D109_0000019657__full	This study	D109_0000019657__full	D109_0000019657__full	D109_0000019657__full	11012	Keep1	1	dsDNAphage	3	10	4	0	No	NA	NA	Low-quality
D109_0000019846__full	This study	D109_0000019846__full	D109_0000019846__full	D109_0000019846__full	6039	Keep1	0.987	dsDNAphage	0	13	1	0	No	NA	NA	Low-quality
D109_0000019853__full	This study	D109_0000019853__full	D109_0000019853__full	D109_0000019853__full	8096	Keep1	1	dsDNAphage	1	22	4	0	No	NA	NA	Low-quality
D109_0000020224__full	This study	D109_0000020224__full	D109_0000020224__full	D109_0000020224__full	37295	Keep1	1	dsDNAphage	6	61	28	0	No	NA	NA	Complete
D109_0000020438__full	This study	D109_0000020438__full	D109_0000020438__full	D109_0000020438__full	8175	Keep1	0.96	dsDNAphage	0	22	4	0	No	NA	NA	Low-quality
D109_0000020599__full	This study	D109_0000020599__full	D109_0000020599__full	D109_0000020599__full	51121	Keep1	1	dsDNAphage	4	51	7	4	No	NA	NA	Low-quality
D109_0000020683__full	This study	D109_0000020683__full	D109_0000020683__full	D109_0000020683__full	8223	Keep1	0.94	dsDNAphage	0	11	3	1	No	NA	NA	Low-quality
D109_0000020875__full	This study	D109_0000020875__full	D109_0000020875__full	D109_0000020875__full	5751	Keep1	0.927	dsDNAphage	0	13	2	0	No	NA	NA	Low-quality
D109_0000020890__full	This study	D109_0000020890__full	D109_0000020890__full	D109_0000020890__full	6241	Keep1	0.913	ssDNA	0	12	1	0	No	NA	NA	Low-quality
D109_0000021070__full	This study	D109_0000021070__full	D109_0000021070__full	D109_0000021070__full	5702	Keep1	1	dsDNAphage	2	11	9	0	No	NA	NA	Low-quality
D109_0000021200__full	This study	D109_0000021200__full	D109_0000021200__full	D109_0000021200__full	7523	Keep1	1	dsDNAphage	1	18	8	0	No	NA	NA	Low-quality
D109_0000021210__full	This study	D115B_0000046308__full	D115B_0000046308__full	D115B_0000046308__full	6177	Keep1	0.987	dsDNAphage	5	9	6	0	No	NA	NA	Low-quality
D109_0000021325__full	This study	D109_0000021325__full	D109_0000021325__full	D109_0000021325__full	5455	Keep1	1	dsDNAphage	2	9	5	0	No	NA	NA	Low-quality
D109_0000021355__full	This study	D109_0000021355__full	D109_0000021355__full	D109_0000021355__full	8048	Keep1	0.9	dsDNAphage	0	11	4	0	No	NA	NA	Low-quality
D109_0000021392__full	This study	D109_0000021392__full	D109_0000021392__full	D109_0000021392__full	7280	Keep1	0.927	dsDNAphage	0	9	2	0	No	NA	NA	Low-quality
D109_0000021440__full	This study	D109_0000021440__full	D109_0000021440__full	D109_0000021440__full	7426	Keep1	0.987	dsDNAphage	0	22	6	0	No	NA	NA	Low-quality
D109_0000021471__full	This study	D109_0000021471__full	D109_0000021471__full	D109_0000021471__full	8588	Keep1	1	dsDNAphage	3	4	3	0	No	NA	NA	Low-quality
D109_0000021572__full	This study	D109_0000021572__full	D109_0000021572__full	D109_0000021572__full	7979	Keep1	1	dsDNAphage	3	8	4	0	No	NA	NA	Low-quality
D109_0000021710__full	This study	D109_0000021710__full	D109_0000021710__full	D109_0000021710__full	142098	Keep1	0.987	dsDNAphage	12	192	33	9	No	NA	NA	Medium-quality
D109_0000021804__full	This study	D109_0000021804__full	D109_0000021804__full	D109_0000021804__full	5692	Keep1	0.92	dsDNAphage	0	10	4	0	No	NA	NA	Low-quality
D109_0000022004__full	This study	D109_0000022004__full	D109_0000022004__full	D109_0000022004__full	8294	Keep1	0.927	dsDNAphage	0	20	2	0	No	NA	NA	Low-quality
D109_0000022438__full	This study	D109_0000022438__full	D109_0000022438__full	D109_0000022438__full	7848	Keep1	1	dsDNAphage	3	11	4	0	No	NA	NA	Low-quality
D109_0000022509__full	This study	D109_0000022509__full	D109_0000022509__full	D109_0000022509__full	6341	Keep1	0.587	dsDNAphage	0	4	2	0	No	NA	NA	Low-quality
D109_0000022649__full	This study	D109_0000022649__full	D109_0000022649__full	D109_0000022649__full	11501	Keep1	0.873	dsDNAphage	0	16	5	0	No	NA	NA	Low-quality
D109_0000022752__full	This study	D4_0000168913__full	D4_0000168913__full	D4_0000168913__full	21754	Keep1	0.78	dsDNAphage	0	17	9	0	No	NA	NA	Low-quality
D109_0000022790__full	This study	D109_0000022790__full	D109_0000022790__full	D109_0000022790__full	5079	Keep1	1	dsDNAphage	5	6	5	0	No	NA	NA	Low-quality
D109_0000022795__full	This study	D86_0000255945__full	D86_0000255945__full	D86_0000255945__full	5941	Keep1	0.993	dsDNAphage	3	7	4	0	No	NA	NA	Low-quality
D109_0000022805__full	This study	D109_0000022805__full	D109_0000022805__full	D109_0000022805__full	8421	Keep1	1	dsDNAphage	5	8	2	0	No	NA	NA	Low-quality
D109_0000022918__full	This study	D109_0000022918__full	D109_0000022918__full	D109_0000022918__full	8352	Keep1	1	dsDNAphage	3	11	2	0	No	NA	NA	Low-quality
D109_0000023087__full	This study	D109_0000023087__full	D109_0000023087__full	D109_0000023087__full	5777	Keep1	1	dsDNAphage	1	3	1	0	No	NA	NA	Low-quality
D109_0000023302__full	This study	D109_0000023302__full	D109_0000023302__full	D109_0000023302__full	19640	Keep1	0.973	dsDNAphage	0	24	8	0	No	NA	NA	Low-quality
D109_0000023426__full	This study	D109_0000023426__full	D109_0000023426__full	D109_0000023426__full	16807	Keep1	0.98	dsDNAphage	0	31	7	0	No	NA	NA	Low-quality
D109_0000023544__full	This study	D109_0000023544__full	D109_0000023544__full	D109_0000023544__full	8032	Keep1	1	dsDNAphage	3	12	4	0	No	NA	NA	Low-quality
D109_0000023906__full	This study	D109_0000023906__full	D109_0000023906__full	D109_0000023906__full	28082	Keep1	0.993	dsDNAphage	2	33	14	1	No	NA	NA	Low-quality
D109_0000023977__full	This study	D109_0000023977__full	D109_0000023977__full	D109_0000023977__full	6716	Keep1	1	dsDNAphage	1	6	3	0	No	NA	NA	Low-quality
D109_0000024188__full	This study	D109_0000024188__full	D109_0000024188__full	D109_0000024188__full	8283	Keep1	0.967	dsDNAphage	0	13	1	0	No	NA	NA	Low-quality
D109_0000024225__full	This study	D109_0000024225__full	D109_0000024225__full	D109_0000024225__full	14035	Keep1	1	dsDNAphage	3	10	6	0	No	NA	NA	Low-quality
D109_0000024277__full	This study	D86_0000149333__full	D86_0000149333__full	D86_0000149333__full	5197	Keep1	0.853	ssDNA	0	6	2	0	No	NA	NA	Low-quality
D109_0000024625__full	This study	D109_0000024625__full	D109_0000024625__full	D109_0000024625__full	7241	Keep1	0.82	dsDNAphage	0	2	2	0	No	NA	NA	Low-quality
D109_0000024827__full	This study	D109_0000024827__full	D109_0000024827__full	D109_0000024827__full	14653	Keep1	1	dsDNAphage	4	17	9	1	No	NA	NA	Low-quality
D109_0000024905__full	This study	D109_0000024905__full	D109_0000024905__full	D109_0000024905__full	5204	Keep1	1	dsDNAphage	2	8	3	0	No	NA	NA	Low-quality
D109_0000024913__full	This study	D109_0000024913__full	D109_0000024913__full	D109_0000024913__full	17150	Keep1	1	dsDNAphage	2	25	14	0	No	NA	NA	Low-quality
D109_0000024930__full	This study	D109_0000024930__full	D109_0000024930__full	D109_0000024930__full	8355	Keep1	0.987	dsDNAphage	0	17	3	2	No	NA	NA	Low-quality
D109_0000025020__full	This study	D109_0000025020__full	D109_0000025020__full	D109_0000025020__full	5296	Keep1	0.847	dsDNAphage	0	4	2	0	No	NA	NA	Low-quality
D109_0000025074__full	This study	D109_0000025074__full	D109_0000025074__full	D109_0000025074__full	5298	Keep1	1	dsDNAphage	2	8	4	0	No	NA	NA	Low-quality
D109_0000025300__full	This study	D109_0000025300__full	D109_0000025300__full	D109_0000025300__full	5325	Keep1	1	dsDNAphage	2	4	2	0	No	NA	NA	Low-quality
D109_0000025720__full	This study	D109_0000025720__full	D109_0000025720__full	D109_0000025720__full	9777	Keep1	1	dsDNAphage	1	12	4	0	No	NA	NA	Low-quality
D109_0000025821__full	This study	D109_0000025821__full	D109_0000025821__full	D109_0000025821__full	6005	Keep1	0.6	ssDNA	0	9	1	0	No	NA	NA	Low-quality
D109_0000026123__full	This study	D26_0000290775__full	D26_0000290775__full	D26_0000290775__full	22991	Keep1	1	dsDNAphage	8	25	17	1	No	NA	NA	Low-quality
D109_0000026661__full	This study	D109_0000026661__full	D109_0000026661__full	D109_0000026661__full	28354	Keep1	1	dsDNAphage	2	40	17	0	No	NA	NA	Low-quality
D109_0000026749__full	This study	D109_0000026749__full	D109_0000026749__full	D109_0000026749__full	6686	Keep1	1	dsDNAphage	2	6	4	0	No	NA	NA	Low-quality
D109_0000026917__full	This study	D109_0000026917__full	D109_0000026917__full	D109_0000026917__full	14294	Keep1	1	dsDNAphage	4	14	11	0	No	NA	NA	Low-quality
D109_0000026971__full	This study	D109_0000026971__full	D109_0000026971__full	D109_0000026971__full	15323	Keep1	0.967	dsDNAphage	0	27	2	3	No	NA	NA	Low-quality
D109_0000026989__full	This study	D109_0000026989__full	D109_0000026989__full	D109_0000026989__full	6666	Keep1	0.793	dsDNAphage	0	13	1	0	No	NA	NA	Low-quality
D109_0000027277__full	This study	D109_0000027277__full	D109_0000027277__full	D109_0000027277__full	9320	Keep1	0.5	dsDNAphage	0	13	3	0	No	NA	NA	Low-quality
D109_0000027413__full	This study	D109_0000027413__full	D109_0000027413__full	D109_0000027413__full	26230	Keep1	0.693	dsDNAphage	0	10	1	0	No	NA	NA	Low-quality
D109_0000027426__full	This study	D109_0000027426__full	D109_0000027426__full	D109_0000027426__full	5160	Keep1	0.987	dsDNAphage	0	9	1	0	No	NA	NA	Low-quality
D109_0000027478__full	This study	D109_0000027478__full	D109_0000027478__full	D109_0000027478__full	10386	Keep1	0.98	dsDNAphage	0	23	3	0	No	NA	NA	Low-quality
D109_0000027701__full	This study	D109_0000027701__full	D109_0000027701__full	D109_0000027701__full	5927	Keep1	0.98	dsDNAphage	1	7	2	0	No	NA	NA	Low-quality
D109_0000027747__full	This study	D109_0000027747__full	D109_0000027747__full	D109_0000027747__full	7976	Keep1	0.993	dsDNAphage	6	7	6	0	No	NA	NA	Low-quality
D109_0000028160__full	This study	D109_0000028160__full	D109_0000028160__full	D109_0000028160__full	5645	Keep1	0.533	dsDNAphage	0	9	3	0	No	NA	NA	Low-quality
D109_0000028268__full_1_1-7054/8724	This study	D109_0000028268__full_1_1-7054/8724	D109_0000028268__full_1_1-7054/8724	D109_0000028268__full_1_1-7054/8724	7054	Keep1	0.58	dsDNAphage	0	8	2	1	Yes	viral,host	1-7054,7055-8724	Low-quality
D109_0000028307__full	This study	D109_0000028307__full	D109_0000028307__full	D109_0000028307__full	13860	Keep1	1	dsDNAphage	3	14	9	0	No	NA	NA	Low-quality
D109_0000028349__full	This study	D109_0000028349__full	D109_0000028349__full	D109_0000028349__full	35504	Keep1	0.753	dsDNAphage	1	23	6	0	No	NA	NA	Low-quality
D109_0000028408__full	This study	D109_0000028408__full	D109_0000028408__full	D109_0000028408__full	5004	Keep1	0.953	dsDNAphage	1	4	2	0	No	NA	NA	Low-quality
D109_0000028581__full	This study	D109_0000028581__full	D109_0000028581__full	D109_0000028581__full	10434	Keep1	1	dsDNAphage	2	17	8	0	No	NA	NA	Low-quality
D109_0000028914__full	This study	D109_0000028914__full	D109_0000028914__full	D109_0000028914__full	12605	Keep1	1	dsDNAphage	3	13	6	0	No	NA	NA	Low-quality
D109_0000029100__full	This study	D109_0000029100__full	D109_0000029100__full	D109_0000029100__full	6374	Keep1	1	dsDNAphage	1	11	4	0	No	NA	NA	Low-quality
D109_0000029127__full	This study	D109_0000029127__full	D109_0000029127__full	D109_0000029127__full	5791	Keep1	0.94	dsDNAphage	0	6	1	0	No	NA	NA	Low-quality
D109_0000029214__full	This study	D109_0000029214__full	D109_0000029214__full	D109_0000029214__full	7034	Keep1	1	dsDNAphage	6	10	8	0	No	NA	NA	Low-quality
D109_0000029403__full	This study	D109_0000029403__full	D109_0000029403__full	D109_0000029403__full	37014	Keep1	0.947	dsDNAphage	1	54	4	3	No	NA	NA	Low-quality
D109_0000029549__full	This study	D86_0000475841__full	D86_0000475841__full	D86_0000475841__full	32821	Keep1	1	dsDNAphage	11	40	24	1	No	NA	NA	Low-quality
D109_0000029822__full	This study	D86_0000073561__full	D86_0000073561__full	D86_0000073561__full	5495	Keep1	0.993	dsDNAphage	0	13	3	0	No	NA	NA	Low-quality
D109_0000029895__full	This study	D109_0000029895__full	D109_0000029895__full	D109_0000029895__full	14395	Keep1	1	dsDNAphage	1	27	6	0	No	NA	NA	Low-quality
D109_0000030273__full	This study	D109_0000030273__full	D109_0000030273__full	D109_0000030273__full	13901	Keep1	0.94	dsDNAphage	0	23	4	0	No	NA	NA	Low-quality
D109_0000030383__full	This study	D109_0000030383__full	D109_0000030383__full	D109_0000030383__full	24189	Keep1	0.72	ssDNA	0	30	5	1	No	NA	NA	High-quality
D109_0000030525__full	This study	D109_0000030525__full	D109_0000030525__full	D109_0000030525__full	7193	Keep1	0.527	dsDNAphage	0	12	6	0	No	NA	NA	Low-quality
D109_0000030566__full	This study	D109_0000030566__full	D109_0000030566__full	D109_0000030566__full	16369	Keep1	0.907	dsDNAphage	0	25	1	0	No	NA	NA	Low-quality
D109_0000030606__full	This study	D115B_0000229440__full	D115B_0000229440__full	D115B_0000229440__full	7505	Keep1	0.847	dsDNAphage	0	15	1	0	No	NA	NA	Low-quality
D109_0000030745__full	This study	D109_0000030745__full	D109_0000030745__full	D109_0000030745__full	16083	Keep1	0.993	dsDNAphage	2	28	5	0	No	NA	NA	Low-quality
D109_0000031112__full	This study	D109_0000031112__full	D109_0000031112__full	D109_0000031112__full	33261	Keep1	1	dsDNAphage	4	55	9	0	No	NA	NA	Complete
D109_0000031207__full	This study	D109_0000031207__full	D109_0000031207__full	D109_0000031207__full	7463	Keep1	1	dsDNAphage	3	11	1	0	No	NA	NA	Low-quality
D109_0000031243__full	This study	D109_0000031243__full	D109_0000031243__full	D109_0000031243__full	6290	Keep1	1	dsDNAphage	6	10	7	0	No	NA	NA	Low-quality
D109_0000031267__full	This study	D109_0000031267__full	D109_0000031267__full	D109_0000031267__full	5655	Keep1	0.52	dsDNAphage	0	9	7	0	No	NA	NA	Low-quality
D109_0000031430__full	This study	D109_0000031430__full	D109_0000031430__full	D109_0000031430__full	6713	Keep1	0.707	dsDNAphage	0	3	1	0	No	NA	NA	Low-quality
D109_0000031527__full	This study	D109_0000031527__full	D109_0000031527__full	D109_0000031527__full	5462	Keep1	0.96	dsDNAphage	0	18	3	0	No	NA	NA	Low-quality
D109_0000031586__full	This study	D109_0000031586__full	D109_0000031586__full	D109_0000031586__full	5169	Keep1	0.9	dsDNAphage	0	6	3	0	No	NA	NA	Low-quality
D109_0000031703__full	This study	D150_0000058121__full	D150_0000058121__full	D150_0000058121__full	6813	Keep1	0.993	dsDNAphage	1	6	1	0	No	NA	NA	Low-quality
D109_0000031738__full	This study	D109_0000031738__full	D109_0000031738__full	D109_0000031738__full	5428	Keep1	1	dsDNAphage	1	9	2	0	No	NA	NA	Low-quality
D109_0000032034__full	This study	D109_0000032034__full	D109_0000032034__full	D109_0000032034__full	6880	Keep1	1	dsDNAphage	1	10	1	0	No	NA	NA	Low-quality
D109_0000032103__full	This study	D124_0000271150__full	D124_0000271150__full	D124_0000271150__full	10047	Keep1	0.96	dsDNAphage	0	13	5	1	No	NA	NA	Low-quality
D109_0000032360__full	This study	D67_0000072600__full	D67_0000072600__full	D67_0000072600__full	7601	Keep1	1	dsDNAphage	0	17	1	0	No	NA	NA	Low-quality
D109_0000032384__full	This study	D109_0000032384__full	D109_0000032384__full	D109_0000032384__full	15579	Keep1	0.847	dsDNAphage	0	15	9	0	No	NA	NA	Low-quality
D109_0000032497__full	This study	D109_0000032497__full	D109_0000032497__full	D109_0000032497__full	9678	Keep1	0.973	dsDNAphage	0	14	3	0	No	NA	NA	Low-quality
D109_0000032727__full	This study	D109_0000032727__full	D109_0000032727__full	D109_0000032727__full	21192	Keep1	0.893	dsDNAphage	0	34	1	4	No	NA	NA	Low-quality
D109_0000033034__full	This study	D109_0000033034__full	D109_0000033034__full	D109_0000033034__full	5200	Keep1	0.993	dsDNAphage	2	8	6	0	No	NA	NA	Low-quality
D109_0000033292__full	This study	D109_0000033292__full	D109_0000033292__full	D109_0000033292__full	5261	Keep1	1	dsDNAphage	2	6	5	0	No	NA	NA	Low-quality
D109_0000033351__full	This study	D109_0000033351__full	D109_0000033351__full	D109_0000033351__full	6885	Keep1	0.68	dsDNAphage	0	4	1	0	No	NA	NA	Low-quality
D109_0000033359__full	This study	D162_0000255527__full	D162_0000255527__full	D162_0000255527__full	14053	Keep1	1	dsDNAphage	6	13	9	0	No	NA	NA	Low-quality
D109_0000033518__full	This study	D109_0000033518__full	D109_0000033518__full	D109_0000033518__full	9005	Keep1	1	dsDNAphage	1	8	3	0	No	NA	NA	Low-quality
D109_0000033567__full	This study	D109_0000033567__full	D109_0000033567__full	D109_0000033567__full	5204	Keep1	1	dsDNAphage	1	11	3	0	No	NA	NA	Low-quality
D109_0000033600__full	This study	D109_0000033600__full	D109_0000033600__full	D109_0000033600__full	19613	Keep1	0.747	dsDNAphage	0	22	1	6	No	NA	NA	Low-quality
D109_0000033632__full	This study	D109_0000033632__full	D109_0000033632__full	D109_0000033632__full	6981	Keep1	0.993	dsDNAphage	0	21	5	0	No	NA	NA	Low-quality
D109_0000033659__full_1_1-11733/12894	This study	D109_0000033659__full_1_1-11733/12894	D109_0000033659__full_1_1-11733/12894	D109_0000033659__full_1_1-11733/12894	11733	Keep1	0.847	dsDNAphage	0	25	13	2	Yes	viral,host	1-11733,11734-12894	Low-quality
D109_0000033756__full	This study	D109_0000033756__full	D109_0000033756__full	D109_0000033756__full	21177	Keep1	1	dsDNAphage	2	21	5	1	No	NA	NA	Low-quality
D109_0000033912__full	This study	D44_0000064189__full	D44_0000064189__full	D44_0000064189__full	5282	Keep1	0.887	dsDNAphage	0	6	1	0	No	NA	NA	Low-quality
D109_0000033996__full	This study	D109_0000033996__full	D109_0000033996__full	D109_0000033996__full	14645	Keep1	0.98	dsDNAphage	0	16	10	0	No	NA	NA	Low-quality
D109_0000034004__full	This study	D124_0000049884__full	D124_0000049884__full	D124_0000049884__full	6815	Keep1	0.867	dsDNAphage	0	11	2	0	No	NA	NA	Low-quality
D109_0000034053__full	This study	D109_0000034053__full	D109_0000034053__full	D109_0000034053__full	6184	Keep1	0.933	ssDNA	0	12	1	0	No	NA	NA	Low-quality
D109_0000034133__full	This study	D109_0000034133__full	D109_0000034133__full	D109_0000034133__full	8309	Keep1	0.613	dsDNAphage	0	6	1	0	No	NA	NA	Low-quality
D109_0000034160__full	This study	D109_0000034160__full	D109_0000034160__full	D109_0000034160__full	12443	Keep1	1	dsDNAphage	7	16	8	1	No	NA	NA	Low-quality
D109_0000034260__full	This study	D86_0000150019__full	D86_0000150019__full	D86_0000150019__full	7194	Keep1	0.967	dsDNAphage	4	10	9	0	No	NA	NA	Low-quality
D109_0000034302__full	This study	D109_0000034302__full	D109_0000034302__full	D109_0000034302__full	5779	Keep1	0.973	dsDNAphage	0	9	1	0	No	NA	NA	Low-quality
D109_0000034423__full	This study	D109_0000034423__full	D109_0000034423__full	D109_0000034423__full	14652	Keep1	1	dsDNAphage	1	27	9	0	No	NA	NA	Low-quality
D109_0000034644__full	This study	D109_0000034644__full	D109_0000034644__full	D109_0000034644__full	5586	Keep1	0.807	dsDNAphage	1	9	1	0	No	NA	NA	Low-quality
D109_0000034651__full	This study	D44_0000139467__full	D44_0000139467__full	D44_0000139467__full	8207	Keep1	0.993	ssDNA	0	15	2	0	No	NA	NA	Low-quality
D109_0000034661__full	This study	D109_0000034661__full	D109_0000034661__full	D109_0000034661__full	7359	Keep1	0.88	dsDNAphage	0	11	2	0	No	NA	NA	Low-quality
D109_0000034867__full	This study	D79_0000174846__full	D79_0000174846__full	D79_0000174846__full	6559	Keep1	0.8	dsDNAphage	0	11	2	0	No	NA	NA	Low-quality
D109_0000034930__full	This study	D109_0000034930__full	D109_0000034930__full	D109_0000034930__full	33954	Keep1	1	dsDNAphage	1	28	3	0	No	NA	NA	Low-quality
D109_0000034978__full	This study	D109_0000034978__full	D109_0000034978__full	D109_0000034978__full	19945	Keep1	1	dsDNAphage	1	20	3	0	No	NA	NA	Medium-quality
D109_0000035130__full	This study	D109_0000035130__full	D109_0000035130__full	D109_0000035130__full	27400	Keep1	0.987	dsDNAphage	1	27	8	0	No	NA	NA	Low-quality
D109_0000035194__full	This study	D109_0000035194__full	D109_0000035194__full	D109_0000035194__full	102312	Keep1	0.993	dsDNAphage	12	140	48	2	No	NA	NA	High-quality
D109_0000035238__full	This study	D109_0000035238__full	D109_0000035238__full	D109_0000035238__full	8489	Keep1	0.993	dsDNAphage	4	16	4	0	No	NA	NA	Low-quality
D109_0000035543__full	This study	D109_0000035543__full	D109_0000035543__full	D109_0000035543__full	8186	Keep1	1	dsDNAphage	2	4	3	0	No	NA	NA	Low-quality
D109_0000035625__full	This study	D109_0000035625__full	D109_0000035625__full	D109_0000035625__full	6730	Keep1	0.96	dsDNAphage	1	10	4	0	No	NA	NA	Low-quality
D109_0000035668__full	This study	D109_0000035668__full	D109_0000035668__full	D109_0000035668__full	12047	Keep1	1	dsDNAphage	2	8	4	0	No	NA	NA	Low-quality
D109_0000036136__full_1_1-7778/8348	This study	D124_0000257575__full	D124_0000257575__full	D124_0000257575__full	7778	Keep1	1	dsDNAphage	1	10	6	1	Yes	viral,host	1-7778,7779-8348	Low-quality
D109_0000036277__full	This study	D109_0000036277__full	D109_0000036277__full	D109_0000036277__full	31952	Keep1	1	dsDNAphage	5	38	20	0	No	NA	NA	Medium-quality
D109_0000036433__full	This study	D109_0000036433__full	D109_0000036433__full	D109_0000036433__full	11930	Keep1	1	dsDNAphage	1	14	5	0	No	NA	NA	Low-quality
D109_0000036793__full	This study	D124_0000111058__full	D124_0000111058__full	D124_0000111058__full	7231	Keep1	0.707	dsDNAphage	0	10	1	2	No	NA	NA	Low-quality
D109_0000036849__full	This study	D109_0000036849__full	D109_0000036849__full	D109_0000036849__full	11469	Keep1	0.873	dsDNAphage	1	12	3	1	No	NA	NA	Low-quality
D109_0000037559__full	This study	D109_0000037559__full	D109_0000037559__full	D109_0000037559__full	16644	Keep1	1	dsDNAphage	7	16	8	1	No	NA	NA	Low-quality
D109_0000037672__full	This study	D109_0000037672__full	D109_0000037672__full	D109_0000037672__full	17788	Keep1	0.993	dsDNAphage	2	18	2	0	No	NA	NA	Low-quality
D109_0000038232__full	This study	D109_0000038232__full	D109_0000038232__full	D109_0000038232__full	8411	Keep1	1	dsDNAphage	0	15	7	1	No	NA	NA	Low-quality
D109_0000038373__full	This study	D109_0000038373__full	D109_0000038373__full	D109_0000038373__full	10792	Keep1	0.96	dsDNAphage	0	15	4	0	No	NA	NA	Low-quality
D109_0000038475__full	This study	D86_0000009997__full	D86_0000009997__full	D86_0000009997__full	5167	Keep1	0.967	dsDNAphage	2	11	5	0	No	NA	NA	Low-quality
D109_0000038620__full	This study	D109_0000038620__full	D109_0000038620__full	D109_0000038620__full	6350	Keep1	0.98	dsDNAphage	0	12	3	0	No	NA	NA	Low-quality
D109_0000038621__full	This study	D109_0000038621__full	D109_0000038621__full	D109_0000038621__full	7439	Keep1	1	dsDNAphage	4	11	8	0	No	NA	NA	Low-quality
D109_0000038772__full	This study	D109_0000038772__full	D109_0000038772__full	D109_0000038772__full	13964	Keep1	0.913	dsDNAphage	0	16	4	0	No	NA	NA	Low-quality
D109_0000038864__full	This study	D109_0000038864__full	D109_0000038864__full	D109_0000038864__full	12742	Keep1	0.973	dsDNAphage	0	27	4	0	No	NA	NA	Low-quality
D109_0000038943__full	This study	D109_0000038943__full	D109_0000038943__full	D109_0000038943__full	30317	Keep1	0.847	dsDNAphage	1	34	7	0	No	NA	NA	Low-quality
D109_0000039010__full	This study	D109_0000039010__full	D109_0000039010__full	D109_0000039010__full	24979	Keep1	1	dsDNAphage	1	44	8	0	No	NA	NA	Medium-quality
D109_0000039077__full	This study	D109_0000039077__full	D109_0000039077__full	D109_0000039077__full	24353	Keep1	0.667	dsDNAphage	0	26	6	2	No	NA	NA	Low-quality
D109_0000039295__full	This study	D109_0000039295__full	D109_0000039295__full	D109_0000039295__full	10145	Keep1	1	dsDNAphage	1	14	4	0	No	NA	NA	Low-quality
D109_0000039325__full	This study	D115B_0000048214__full	D115B_0000048214__full	D115B_0000048214__full	10887	Keep1	0.973	dsDNAphage	0	18	5	2	No	NA	NA	Low-quality
D109_0000039394__full	This study	D138_0000260596__full	D138_0000260596__full	D138_0000260596__full	5151	Keep1	1	dsDNAphage	1	9	6	0	No	NA	NA	Low-quality
D109_0000039438__full	This study	D109_0000039438__full	D109_0000039438__full	D109_0000039438__full	6295	Keep1	0.993	dsDNAphage	1	5	2	0	No	NA	NA	Low-quality
D109_0000039549__full	This study	D109_0000039549__full	D109_0000039549__full	D109_0000039549__full	5489	Keep1	0.9	dsDNAphage	1	4	3	0	No	NA	NA	Low-quality
D109_0000039688__full	This study	D109_0000039688__full	D109_0000039688__full	D109_0000039688__full	14505	Keep1	1	dsDNAphage	5	13	9	0	No	NA	NA	Low-quality
D109_0000039731__full	This study	D26_0000163225__full	D26_0000163225__full	D26_0000163225__full	6605	Keep1	0.987	dsDNAphage	3	4	3	0	No	NA	NA	Low-quality
D109_0000040327__full	This study	D150_0000242360__full	D150_0000242360__full	D150_0000242360__full	5324	Keep1	1	ssDNA	0	7	3	0	No	NA	NA	Low-quality
D109_0000040399__full	This study	D109_0000040399__full	D109_0000040399__full	D109_0000040399__full	5622	Keep1	1	dsDNAphage	0	11	5	0	No	NA	NA	Low-quality
D109_0000040788__full	This study	D109_0000040788__full	D109_0000040788__full	D109_0000040788__full	29459	Keep1	0.993	dsDNAphage	1	33	7	1	No	NA	NA	Medium-quality
D109_0000041007__full	This study	D109_0000041007__full	D109_0000041007__full	D109_0000041007__full	5633	Keep1	1	dsDNAphage	0	12	2	0	No	NA	NA	Low-quality
D109_0000041130__full	This study	D109_0000041130__full	D109_0000041130__full	D109_0000041130__full	19151	Keep1	1	dsDNAphage	3	24	8	0	No	NA	NA	Medium-quality
D109_0000041177__full	This study	D109_0000041177__full	D109_0000041177__full	D109_0000041177__full	9118	Keep1	0.98	dsDNAphage	1	11	1	0	No	NA	NA	Low-quality
D109_0000041464__full	This study	D162_0000097068__full	D162_0000097068__full	D162_0000097068__full	6770	Keep1	0.98	dsDNAphage	0	14	6	0	No	NA	NA	Low-quality
D109_0000041708__full	This study	D109_0000041708__full	D109_0000041708__full	D109_0000041708__full	8939	Keep1	0.913	dsDNAphage	0	14	1	0	No	NA	NA	Low-quality
D109_0000041807__full	This study	D109_0000041807__full	D109_0000041807__full	D109_0000041807__full	6775	Keep1	0.7	ssDNA	0	7	2	0	No	NA	NA	Low-quality
D109_0000041809__full	This study	D124_0000107513__full	D124_0000107513__full	D124_0000107513__full	5873	Keep1	1	dsDNAphage	1	7	1	0	No	NA	NA	Low-quality
D109_0000041957__full	This study	D109_0000041957__full	D109_0000041957__full	D109_0000041957__full	22325	Keep1	1	dsDNAphage	5	21	13	0	No	NA	NA	Low-quality
D109_0000042038__full	This study	D109_0000042038__full	D109_0000042038__full	D109_0000042038__full	10142	Keep1	1	dsDNAphage	1	28	5	0	No	NA	NA	Low-quality
D109_0000042039__full	This study	D109_0000042039__full	D109_0000042039__full	D109_0000042039__full	7551	Keep1	0.66	dsDNAphage	0	12	1	0	No	NA	NA	Low-quality
D109_0000042073__full	This study	D109_0000042073__full	D109_0000042073__full	D109_0000042073__full	12626	Keep1	1	dsDNAphage	6	9	5	0	No	NA	NA	Low-quality
D109_0000042163__full	This study	D109_0000042163__full	D109_0000042163__full	D109_0000042163__full	8441	Keep1	1	dsDNAphage	3	23	7	0	No	NA	NA	Low-quality
D109_0000042190__full	This study	D109_0000042190__full	D109_0000042190__full	D109_0000042190__full	19908	Keep1	1	dsDNAphage	2	34	2	4	No	NA	NA	Low-quality
D109_0000042194__full	This study	D109_0000042194__full	D109_0000042194__full	D109_0000042194__full	14494	Keep1	1	dsDNAphage	3	22	7	0	No	NA	NA	Low-quality
D109_0000042264__full	This study	D109_0000042264__full	D109_0000042264__full	D109_0000042264__full	5927	Keep1	1	dsDNAphage	2	10	4	0	No	NA	NA	Low-quality
D109_0000042770__full	This study	D109_0000042770__full	D109_0000042770__full	D109_0000042770__full	10149	Keep1	1	dsDNAphage	2	6	5	0	No	NA	NA	Low-quality
D109_0000042818__full	This study	D109_0000042818__full	D109_0000042818__full	D109_0000042818__full	6104	Keep1	0.72	ssDNA	0	6	3	0	No	NA	NA	Low-quality
D109_0000042861__full	This study	D109_0000042861__full	D109_0000042861__full	D109_0000042861__full	11839	Keep1	0.94	dsDNAphage	0	24	4	0	No	NA	NA	Low-quality
D109_0000043138__full	This study	D109_0000043138__full	D109_0000043138__full	D109_0000043138__full	7109	Keep1	0.967	dsDNAphage	0	12	1	0	No	NA	NA	Low-quality
D109_0000043182__full	This study	D109_0000043182__full	D109_0000043182__full	D109_0000043182__full	8764	Keep1	0.973	dsDNAphage	0	19	1	0	No	NA	NA	Low-quality
D109_0000043193__full	This study	D109_0000043193__full	D109_0000043193__full	D109_0000043193__full	8496	Keep1	0.967	dsDNAphage	1	13	1	1	No	NA	NA	Low-quality
D109_0000043638__full	This study	D109_0000043638__full	D109_0000043638__full	D109_0000043638__full	13174	Keep1	0.767	dsDNAphage	0	15	3	0	No	NA	NA	Low-quality
D109_0000043659__full	This study	D109_0000043659__full	D109_0000043659__full	D109_0000043659__full	9607	Keep1	0.987	dsDNAphage	1	5	2	0	No	NA	NA	Low-quality
D109_0000043706__full	This study	D109_0000043706__full	D109_0000043706__full	D109_0000043706__full	5957	Keep1	0.96	dsDNAphage	0	12	6	0	No	NA	NA	Low-quality
D109_0000043745__full	This study	D109_0000043745__full	D109_0000043745__full	D109_0000043745__full	11808	Keep1	1	dsDNAphage	1	18	5	0	No	NA	NA	Low-quality
D109_0000043764__full	This study	D109_0000043764__full	D109_0000043764__full	D109_0000043764__full	6410	Keep1	0.7	ssDNA	0	9	3	0	No	NA	NA	Low-quality
D109_0000044310__full	This study	D109_0000044310__full	D109_0000044310__full	D109_0000044310__full	8952	Keep1	0.993	dsDNAphage	1	14	2	2	No	NA	NA	Low-quality
D109_0000044367__full	This study	D109_0000044367__full	D109_0000044367__full	D109_0000044367__full	10875	Keep1	0.987	dsDNAphage	0	16	3	2	No	NA	NA	Low-quality
D109_0000044398__full	This study	D109_0000044398__full	D109_0000044398__full	D109_0000044398__full	10358	Keep1	0.993	dsDNAphage	1	11	6	0	No	NA	NA	Low-quality
D109_0000044737__full	This study	D109_0000044737__full	D109_0000044737__full	D109_0000044737__full	8080	Keep1	0.927	dsDNAphage	0	19	2	0	No	NA	NA	Low-quality
D109_0000044924__full	This study	D115B_0000048214__full	D115B_0000048214__full	D115B_0000048214__full	45543	Keep1	0.927	dsDNAphage	0	76	11	6	No	NA	NA	Low-quality
D109_0000045141__full	This study	D109_0000045141__full	D109_0000045141__full	D109_0000045141__full	10113	Keep1	1	dsDNAphage	1	14	3	0	No	NA	NA	Low-quality
D109_0000045413__full	This study	D109_0000045413__full	D109_0000045413__full	D109_0000045413__full	7152	Keep1	0.913	dsDNAphage	1	3	2	0	No	NA	NA	Low-quality
D109_0000045641__full	This study	D109_0000045641__full	D109_0000045641__full	D109_0000045641__full	9350	Keep1	0.973	dsDNAphage	0	14	4	0	No	NA	NA	Low-quality
D109_0000045698__full	This study	D109_0000045698__full	D109_0000045698__full	D109_0000045698__full	5633	Keep1	0.933	dsDNAphage	0	7	3	0	No	NA	NA	Low-quality
D109_0000045969__full	This study	D162_0000245841__full	D162_0000245841__full	D162_0000245841__full	7354	Keep1	0.96	dsDNAphage	0	13	6	0	No	NA	NA	Low-quality
D109_0000046119__full	This study	D44_0000369075__full	D44_0000369075__full	D44_0000369075__full	8294	Keep1	1	dsDNAphage	5	8	5	0	No	NA	NA	Low-quality
D109_0000046144__full	This study	D109_0000046144__full	D109_0000046144__full	D109_0000046144__full	37225	Keep1	1	dsDNAphage	5	58	4	1	No	NA	NA	Low-quality
D109_0000046171__full	This study	D109_0000046171__full	D109_0000046171__full	D109_0000046171__full	15331	Keep1	1	dsDNAphage	1	25	8	0	No	NA	NA	Low-quality
D109_0000046183__full	This study	D109_0000046183__full	D109_0000046183__full	D109_0000046183__full	8171	Keep1	1	dsDNAphage	3	7	1	0	No	NA	NA	Low-quality
D109_0000046203__full	This study	D109_0000046203__full	D109_0000046203__full	D109_0000046203__full	26427	Keep1	1	dsDNAphage	3	43	13	0	No	NA	NA	Low-quality
D109_0000046241__full	This study	D109_0000046241__full	D109_0000046241__full	D109_0000046241__full	8108	Keep1	0.993	dsDNAphage	4	12	4	0	No	NA	NA	Low-quality
D109_0000046267__full	This study	D109_0000046267__full	D109_0000046267__full	D109_0000046267__full	5779	Keep1	0.86	dsDNAphage	0	9	2	0	No	NA	NA	Low-quality
D109_0000046602__full	This study	D109_0000046602__full	D109_0000046602__full	D109_0000046602__full	7254	Keep1	0.9	dsDNAphage	1	7	2	0	No	NA	NA	Low-quality
D109_0000046615__full	This study	D109_0000046615__full	D109_0000046615__full	D109_0000046615__full	5254	Keep1	0.807	dsDNAphage	0	7	5	0	No	NA	NA	Low-quality
D109_0000046820__full	This study	D32_0000109294__full	D32_0000109294__full	D32_0000109294__full	9532	Keep1	0.947	dsDNAphage	0	13	6	0	No	NA	NA	Low-quality
D109_0000046879__full	This study	D109_0000046879__full	D109_0000046879__full	D109_0000046879__full	5530	Keep1	0.953	dsDNAphage	0	13	1	0	No	NA	NA	Low-quality
D109_0000047142__full	This study	D109_0000047142__full	D109_0000047142__full	D109_0000047142__full	22166	Keep1	0.993	dsDNAphage	3	14	7	0	No	NA	NA	Low-quality
D109_0000047331__full	This study	D109_0000047331__full	D109_0000047331__full	D109_0000047331__full	17102	Keep1	1	dsDNAphage	5	34	5	0	No	NA	NA	Low-quality
D109_0000047512__full	This study	D109_0000047512__full	D109_0000047512__full	D109_0000047512__full	7023	Keep1	0.78	dsDNAphage	0	6	1	0	No	NA	NA	Low-quality
D109_0000047521__full	This study	D109_0000047521__full	D109_0000047521__full	D109_0000047521__full	6168	Keep1	0.807	dsDNAphage	0	10	1	0	No	NA	NA	Low-quality
D109_0000048132__full	This study	D109_0000048132__full	D109_0000048132__full	D109_0000048132__full	7462	Keep1	0.913	dsDNAphage	0	17	1	0	No	NA	NA	Low-quality
D109_0000048151__full_1_1373-8179/8179	This study	D109_0000048151__full_1_1373-8179/8179	D109_0000048151__full_1_1373-8179/8179	D109_0000048151__full_1_1373-8179/8179	6807	Keep1	0.667	dsDNAphage	0	10	3	1	Yes	host,viral	1-1372,1373-8179	Low-quality
D109_0000048348__full	This study	D109_0000048348__full	D109_0000048348__full	D109_0000048348__full	6095	Keep1	1	dsDNAphage	3	6	2	0	No	NA	NA	Low-quality
D109_0000048637__full	This study	D109_0000048637__full	D109_0000048637__full	D109_0000048637__full	7877	Keep1	0.813	dsDNAphage	0	6	5	0	No	NA	NA	Low-quality
D109_0000048768__full	This study	D109_0000048768__full	D109_0000048768__full	D109_0000048768__full	21293	Keep1	0.993	dsDNAphage	1	36	5	3	No	NA	NA	Low-quality
D109_0000048906__full	This study	D138_0000057586__full	D138_0000057586__full	D138_0000057586__full	13914	Keep1	1	dsDNAphage	2	20	12	0	No	NA	NA	Low-quality
D109_0000048918__full	This study	D109_0000048918__full	D109_0000048918__full	D109_0000048918__full	30947	Keep1	1	dsDNAphage	8	43	16	0	No	NA	NA	Medium-quality
D109_0000048949__full	This study	D109_0000048949__full	D109_0000048949__full	D109_0000048949__full	19710	Keep1	0.893	dsDNAphage	1	12	4	0	No	NA	NA	Low-quality
D109_0000049194__full	This study	D138_0000183701__full	D138_0000183701__full	D138_0000183701__full	5099	Keep1	0.98	dsDNAphage	0	7	4	0	No	NA	NA	Low-quality
D109_0000049225__full	This study	D109_0000049225__full	D109_0000049225__full	D109_0000049225__full	5083	Keep1	0.987	dsDNAphage	0	14	1	0	No	NA	NA	Low-quality
D109_0000049467__full	This study	D138_0000147495__full	D138_0000147495__full	D138_0000147495__full	7188	Keep1	1	dsDNAphage	2	6	4	0	No	NA	NA	Low-quality
D109_0000049979__full	This study	D109_0000049979__full	D109_0000049979__full	D109_0000049979__full	12824	Keep1	0.993	dsDNAphage	3	32	7	0	No	NA	NA	Low-quality
D109_0000050112__full	This study	D86_0000109811__full	D86_0000109811__full	D86_0000109811__full	15191	Keep1	0.933	dsDNAphage	0	38	4	0	No	NA	NA	Low-quality
D109_0000050412__full	This study	D109_0000050412__full	D109_0000050412__full	D109_0000050412__full	5841	Keep1	0.993	dsDNAphage	3	7	4	0	No	NA	NA	Low-quality
D109_0000050415__full	This study	D109_0000050415__full	D109_0000050415__full	D109_0000050415__full	8909	Keep1	0.9	dsDNAphage	0	15	3	0	No	NA	NA	Low-quality
D109_0000050645__full	This study	D4_0000098978__full	D4_0000098978__full	D4_0000098978__full	5568	Keep1	0.993	dsDNAphage	1	5	1	0	No	NA	NA	Low-quality
D109_0000050692__full	This study	D109_0000050692__full	D109_0000050692__full	D109_0000050692__full	5199	Keep1	0.8	dsDNAphage	0	6	2	0	No	NA	NA	Low-quality
D109_0000051122__full	This study	D109_0000051122__full	D109_0000051122__full	D109_0000051122__full	123580	Keep1	1	dsDNAphage	3	177	17	6	No	NA	NA	High-quality
D109_0000051154__full	This study	D109_0000051154__full	D109_0000051154__full	D109_0000051154__full	5688	Keep1	1	dsDNAphage	1	11	1	0	No	NA	NA	Low-quality
D109_0000051370__full	This study	D109_0000051370__full	D109_0000051370__full	D109_0000051370__full	6976	Keep1	1	dsDNAphage	1	5	3	0	No	NA	NA	Low-quality
D109_0000051425__full	This study	D115B_0000059403__full	D115B_0000059403__full	D115B_0000059403__full	6423	Keep1	0.973	dsDNAphage	0	6	2	0	No	NA	NA	Low-quality
D109_0000051598__full	This study	D109_0000051598__full	D109_0000051598__full	D109_0000051598__full	19234	Keep1	0.927	dsDNAphage	0	18	4	0	No	NA	NA	Low-quality
D109_0000051618__full	This study	D109_0000051618__full	D109_0000051618__full	D109_0000051618__full	6491	Keep1	0.567	dsDNAphage	0	8	1	0	No	NA	NA	Low-quality
D109_0000051904__full	This study	D109_0000051904__full	D109_0000051904__full	D109_0000051904__full	17872	Keep1	0.887	dsDNAphage	0	18	10	0	No	NA	NA	Low-quality
D109_0000051948__full	This study	D109_0000051948__full	D109_0000051948__full	D109_0000051948__full	10587	Keep1	0.987	dsDNAphage	1	7	2	0	No	NA	NA	Low-quality
D109_0000052034__full	This study	D109_0000052034__full	D109_0000052034__full	D109_0000052034__full	12024	Keep1	0.687	dsDNAphage	0	16	5	1	No	NA	NA	Low-quality
D109_0000052114__full	This study	D109_0000052114__full	D109_0000052114__full	D109_0000052114__full	7465	Keep1	1	dsDNAphage	2	8	2	0	No	NA	NA	Low-quality
D109_0000052196__full	This study	D109_0000052196__full	D109_0000052196__full	D109_0000052196__full	8128	Keep1	0.933	dsDNAphage	0	13	3	0	No	NA	NA	Low-quality
D109_0000052557__full	This study	D109_0000052557__full	D109_0000052557__full	D109_0000052557__full	11345	Keep1	1	dsDNAphage	4	11	8	0	No	NA	NA	Low-quality
D109_0000052823__full	This study	D109_0000052823__full	D109_0000052823__full	D109_0000052823__full	7280	Keep1	0.9	dsDNAphage	0	13	4	0	No	NA	NA	Low-quality
D109_0000052904__full	This study	D109_0000052904__full	D109_0000052904__full	D109_0000052904__full	8745	Keep1	1	dsDNAphage	2	6	4	0	No	NA	NA	Low-quality
D109_0000053102__full	This study	D4_0000149838__full	D4_0000149838__full	D4_0000149838__full	11341	Keep1	1	dsDNAphage	0	23	2	0	No	NA	NA	Low-quality
D109_0000053136__full	This study	D109_0000053136__full	D109_0000053136__full	D109_0000053136__full	7634	Keep1	0.993	dsDNAphage	1	15	4	0	No	NA	NA	Low-quality
D109_0000053229__full	This study	D109_0000053229__full	D109_0000053229__full	D109_0000053229__full	86938	Keep1	1	dsDNAphage	11	139	57	6	No	NA	NA	Medium-quality
D109_0000053475__full	This study	D109_0000053475__full	D109_0000053475__full	D109_0000053475__full	6263	Keep1	0.947	dsDNAphage	0	5	1	0	No	NA	NA	Low-quality
D109_0000053538__full	This study	D109_0000053538__full	D109_0000053538__full	D109_0000053538__full	10594	Keep1	0.947	dsDNAphage	0	11	2	0	No	NA	NA	Low-quality
D109_0000053573__full	This study	D44_0000303428__full	D44_0000303428__full	D44_0000303428__full	7246	Keep1	0.987	dsDNAphage	0	22	4	0	No	NA	NA	Low-quality
D109_0000053600__full	This study	D109_0000053600__full	D109_0000053600__full	D109_0000053600__full	7477	Keep1	0.993	dsDNAphage	0	19	1	0	No	NA	NA	Low-quality
D109_0000053635__full	This study	D109_0000053635__full	D109_0000053635__full	D109_0000053635__full	9885	Keep1	0.98	dsDNAphage	0	22	5	0	No	NA	NA	Low-quality
D109_0000053666__full	This study	D109_0000053666__full	D109_0000053666__full	D109_0000053666__full	10090	Keep1	0.82	ssDNA	0	15	4	0	No	NA	NA	Low-quality
D109_0000053703__full	This study	D109_0000053703__full	D109_0000053703__full	D109_0000053703__full	10694	Keep1	0.993	dsDNAphage	3	16	8	0	No	NA	NA	Medium-quality
D109_0000053875__full	This study	D109_0000053875__full	D109_0000053875__full	D109_0000053875__full	10216	Keep1	0.7	dsDNAphage	0	14	1	0	No	NA	NA	Low-quality
D109_0000053899__full	This study	D109_0000053899__full	D109_0000053899__full	D109_0000053899__full	15433	Keep1	0.847	dsDNAphage	0	20	1	0	No	NA	NA	Low-quality
D109_0000053910__full	This study	D109_0000053910__full	D109_0000053910__full	D109_0000053910__full	7624	Keep1	0.987	dsDNAphage	1	5	2	0	No	NA	NA	Low-quality
D109_0000053915__full	This study	D109_0000053915__full	D109_0000053915__full	D109_0000053915__full	5893	Keep1	0.513	ssDNA	0	9	1	0	No	NA	NA	Low-quality
D109_0000053974__full	This study	D109_0000053974__full	D109_0000053974__full	D109_0000053974__full	5480	Keep1	0.993	dsDNAphage	0	12	7	0	No	NA	NA	Low-quality
D109_0000054173__full	This study	D109_0000054173__full	D109_0000054173__full	D109_0000054173__full	7913	Keep1	1	dsDNAphage	1	9	3	0	No	NA	NA	Low-quality
D109_0000054359__full	This study	D109_0000054359__full	D109_0000054359__full	D109_0000054359__full	8758	Keep1	1	dsDNAphage	1	10	4	0	No	NA	NA	Low-quality
D109_0000054826__full	This study	D109_0000054826__full	D109_0000054826__full	D109_0000054826__full	17397	Keep1	0.98	dsDNAphage	0	33	6	0	No	NA	NA	Low-quality
D109_0000054869__full	This study	D109_0000054869__full	D109_0000054869__full	D109_0000054869__full	15895	Keep1	1	dsDNAphage	1	21	9	2	No	NA	NA	Low-quality
D109_0000054978__full	This study	D109_0000054978__full	D109_0000054978__full	D109_0000054978__full	7558	Keep1	1	dsDNAphage	3	10	6	0	No	NA	NA	Low-quality
D109_0000055020__full	This study	D109_0000055020__full	D109_0000055020__full	D109_0000055020__full	11648	Keep1	0.94	dsDNAphage	0	31	7	0	No	NA	NA	Low-quality
D109_0000055049__full	This study	D162_0000018740__full	D162_0000018740__full	D162_0000018740__full	8561	Keep1	0.927	dsDNAphage	0	14	5	0	No	NA	NA	Low-quality
D109_0000055095__full	This study	D109_0000055095__full	D109_0000055095__full	D109_0000055095__full	5184	Keep1	0.813	dsDNAphage	0	6	1	0	No	NA	NA	Low-quality
D109_0000055123__full	This study	D109_0000055123__full	D109_0000055123__full	D109_0000055123__full	10479	Keep1	0.5	dsDNAphage	0	10	5	1	No	NA	NA	Low-quality
D109_0000055133__full	This study	D109_0000055133__full	D109_0000055133__full	D109_0000055133__full	7933	Keep1	0.993	dsDNAphage	1	12	2	1	No	NA	NA	Low-quality
D109_0000055521__full	This study	D138_0000053630__full	D138_0000053630__full	D138_0000053630__full	5311	Keep1	1	dsDNAphage	2	9	7	0	No	NA	NA	Low-quality
D109_0000055545__full	This study	D109_0000055545__full	D109_0000055545__full	D109_0000055545__full	60453	Keep1	0.993	dsDNAphage	6	78	23	0	No	NA	NA	Complete
D109_0000055651__full	This study	D109_0000055651__full	D109_0000055651__full	D109_0000055651__full	6180	Keep1	1	dsDNAphage	4	7	5	0	No	NA	NA	Low-quality
D109_0000055707__full	This study	D109_0000055707__full	D109_0000055707__full	D109_0000055707__full	6072	Keep1	1	dsDNAphage	1	5	1	0	No	NA	NA	Low-quality
D109_0000056195__full	This study	D109_0000056195__full	D109_0000056195__full	D109_0000056195__full	5074	Keep1	0.973	dsDNAphage	0	6	1	0	No	NA	NA	Low-quality
D109_0000056219__full	This study	D109_0000056219__full	D109_0000056219__full	D109_0000056219__full	6563	Keep1	0.86	dsDNAphage	0	12	1	0	No	NA	NA	Low-quality
D109_0000056470__full	This study	D109_0000056470__full	D109_0000056470__full	D109_0000056470__full	18657	Keep1	0.987	dsDNAphage	1	34	3	0	No	NA	NA	Low-quality
D109_0000056560__full	This study	D162_0000176927__full	D162_0000176927__full	D162_0000176927__full	9550	Keep1	0.94	dsDNAphage	0	16	9	0	No	NA	NA	Low-quality
D109_0000056592__full	This study	D150_0000107009__full	D150_0000107009__full	D150_0000107009__full	18160	Keep1	0.953	dsDNAphage	0	28	8	4	No	NA	NA	Low-quality
D109_0000056678__full	This study	D109_0000056678__full	D109_0000056678__full	D109_0000056678__full	8647	Keep1	0.98	dsDNAphage	0	17	8	0	No	NA	NA	Low-quality
D109_0000056926__full	This study	D50_0000067739__full	D50_0000067739__full	D50_0000067739__full	6482	Keep1	0.993	dsDNAphage	0	11	7	0	No	NA	NA	Low-quality
D109_0000056997__full	This study	D109_0000056997__full	D109_0000056997__full	D109_0000056997__full	10215	Keep1	0.987	dsDNAphage	0	23	8	0	No	NA	NA	Low-quality
D109_0000057002__full	This study	D162_0000082067__full	D162_0000082067__full	D162_0000082067__full	10515	Keep1	1	dsDNAphage	5	9	7	0	No	NA	NA	Low-quality
D109_0000057128__full	This study	D109_0000057128__full	D109_0000057128__full	D109_0000057128__full	5472	Keep1	1	dsDNAphage	2	4	1	0	No	NA	NA	Low-quality
D109_0000057238__full	This study	D124_0000201433__full	D124_0000201433__full	D124_0000201433__full	21470	Keep1	1	dsDNAphage	1	24	4	0	No	NA	NA	Medium-quality
D109_0000057549__full	This study	D109_0000057549__full	D109_0000057549__full	D109_0000057549__full	6920	Keep1	1	dsDNAphage	2	7	3	0	No	NA	NA	Low-quality
D109_0000057634__full	This study	D50_0000240263__full	D50_0000240263__full	D50_0000240263__full	6538	Keep1	0.993	dsDNAphage	1	7	5	0	No	NA	NA	Low-quality
D109_0000057888__full	This study	D109_0000057888__full	D109_0000057888__full	D109_0000057888__full	10764	Keep1	0.907	dsDNAphage	0	9	1	0	No	NA	NA	Low-quality
D109_0000058062__full	This study	D162_0000007351__full	D162_0000007351__full	D162_0000007351__full	12194	Keep1	1	dsDNAphage	0	19	3	1	No	NA	NA	Low-quality
D109_0000058087__full	This study	D109_0000058087__full	D109_0000058087__full	D109_0000058087__full	16219	Keep1	0.647	dsDNAphage	0	15	4	0	No	NA	NA	Low-quality
D109_0000058205__full	This study	D109_0000058205__full	D109_0000058205__full	D109_0000058205__full	22800	Keep1	0.993	dsDNAphage	1	29	14	1	No	NA	NA	Medium-quality
D109_0000058329__full	This study	D109_0000058329__full	D109_0000058329__full	D109_0000058329__full	35121	Keep1	0.993	dsDNAphage	3	41	15	0	No	NA	NA	Medium-quality
D109_0000058414__full	This study	D109_0000058414__full	D109_0000058414__full	D109_0000058414__full	6868	Keep1	0.993	dsDNAphage	0	19	2	0	No	NA	NA	Low-quality
D109_0000058492__full	This study	D109_0000058492__full	D109_0000058492__full	D109_0000058492__full	13100	Keep1	0.853	dsDNAphage	0	14	5	0	No	NA	NA	Low-quality
D109_0000058571__full	This study	D109_0000058571__full	D109_0000058571__full	D109_0000058571__full	6451	Keep1	0.993	dsDNAphage	9	10	9	0	No	NA	NA	High-quality
D109_0000058582__full	This study	D109_0000058582__full	D109_0000058582__full	D109_0000058582__full	7925	Keep1	0.74	ssDNA	0	9	1	0	No	NA	NA	Low-quality
D109_0000058596__full	This study	D109_0000058596__full	D109_0000058596__full	D109_0000058596__full	6627	Keep1	0.993	dsDNAphage	2	9	4	0	No	NA	NA	Low-quality
D109_0000059142__full	This study	D79_0000131089__full	D79_0000131089__full	D79_0000131089__full	7229	Keep1	0.98	dsDNAphage	0	10	6	0	No	NA	NA	Low-quality
D109_0000059172__full	This study	D109_0000059172__full	D109_0000059172__full	D109_0000059172__full	8712	Keep1	1	dsDNAphage	1	10	2	0	No	NA	NA	Low-quality
D109_0000059326__full	This study	D109_0000059326__full	D109_0000059326__full	D109_0000059326__full	7660	Keep1	0.973	dsDNAphage	0	13	4	0	No	NA	NA	Low-quality
D109_0000059883__full	This study	D109_0000059883__full	D109_0000059883__full	D109_0000059883__full	5555	Keep1	0.993	dsDNAphage	3	7	2	0	No	NA	NA	Low-quality
D109_0000060687__full	This study	D109_0000060687__full	D109_0000060687__full	D109_0000060687__full	9561	Keep1	0.927	dsDNAphage	0	16	2	0	No	NA	NA	Low-quality
D109_0000060753__full	This study	D109_0000060753__full	D109_0000060753__full	D109_0000060753__full	17195	Keep1	0.98	dsDNAphage	0	23	5	0	No	NA	NA	Low-quality
D109_0000060773__full	This study	D109_0000060773__full	D109_0000060773__full	D109_0000060773__full	31366	Keep1	0.573	dsDNAphage	0	30	10	2	No	NA	NA	Low-quality
D109_0000060867__full	This study	D109_0000060867__full	D109_0000060867__full	D109_0000060867__full	10839	Keep1	1	dsDNAphage	6	15	9	0	No	NA	NA	Low-quality
D109_0000061014__full	This study	D109_0000061014__full	D109_0000061014__full	D109_0000061014__full	9370	Keep1	1	dsDNAphage	2	6	2	0	No	NA	NA	Low-quality
D109_0000061198__full	This study	D109_0000061198__full	D109_0000061198__full	D109_0000061198__full	6644	Keep1	1	dsDNAphage	1	5	3	0	No	NA	NA	Low-quality
D109_0000061333__full	This study	D109_0000061333__full	D109_0000061333__full	D109_0000061333__full	6258	Keep1	1	dsDNAphage	2	4	3	0	No	NA	NA	Low-quality
D109_0000061403__full	This study	D109_0000061403__full	D109_0000061403__full	D109_0000061403__full	9304	Keep1	0.513	dsDNAphage	0	12	2	0	No	NA	NA	Low-quality
D109_0000061551__full	This study	D109_0000061551__full	D109_0000061551__full	D109_0000061551__full	10197	Keep1	0.647	dsDNAphage	0	6	2	0	No	NA	NA	Low-quality
D109_0000061924__full	This study	D150_0000013414__full	D150_0000013414__full	D150_0000013414__full	10940	Keep1	1	dsDNAphage	3	9	3	0	No	NA	NA	Low-quality
D109_0000062036__full	This study	D109_0000062036__full	D109_0000062036__full	D109_0000062036__full	5539	Keep1	1	dsDNAphage	1	5	2	0	No	NA	NA	Low-quality
D109_0000062058__full	This study	D109_0000062058__full	D109_0000062058__full	D109_0000062058__full	7847	Keep1	0.993	dsDNAphage	1	6	2	0	No	NA	NA	Low-quality
D109_0000062189__full	This study	D109_0000062189__full	D109_0000062189__full	D109_0000062189__full	5782	Keep1	1	dsDNAphage	3	6	5	0	No	NA	NA	Low-quality
D109_0000062263__full	This study	D109_0000062263__full	D109_0000062263__full	D109_0000062263__full	9231	Keep1	0.993	dsDNAphage	0	14	6	0	No	NA	NA	Low-quality
D109_0000062289__full	This study	D109_0000062289__full	D109_0000062289__full	D109_0000062289__full	12802	Keep1	0.6	dsDNAphage	0	17	2	0	No	NA	NA	Low-quality
D109_0000062349__full_1_1-112060/119135	This study	D109_0000062349__full_1_1-112060/119135	D109_0000062349__full_1_1-112060/119135	D109_0000062349__full_1_1-112060/119135	112060	Keep1	0.993	dsDNAphage	6	149	18	9	Yes	viral,host	1-112060,112061-119135	Medium-quality
D109_0000062381__full	This study	D109_0000062381__full	D109_0000062381__full	D109_0000062381__full	5574	Keep1	0.987	dsDNAphage	1	4	1	0	No	NA	NA	Low-quality
D109_0000062675__full	This study	D32_0000090475__full	D32_0000090475__full	D32_0000090475__full	5499	Keep1	0.98	dsDNAphage	0	9	3	0	No	NA	NA	Low-quality
D109_0000062969__full	This study	D109_0000062969__full	D109_0000062969__full	D109_0000062969__full	11424	Keep1	0.993	dsDNAphage	0	26	6	0	No	NA	NA	Low-quality
D109_0000063138__full	This study	D124_0000128996__full_1_1-17882/18738	D124_0000128996__full_1_1-17882/18738	D124_0000128996__full_1_1-17882/18738	12571	Keep1	0.993	dsDNAphage	1	20	8	0	No	NA	NA	Low-quality
D109_0000063226__full	This study	D109_0000063226__full	D109_0000063226__full	D109_0000063226__full	19092	Keep1	0.553	dsDNAphage	0	21	4	0	No	NA	NA	Low-quality
D109_0000063305__full	This study	D109_0000063305__full	D109_0000063305__full	D109_0000063305__full	7642	Keep1	0.8	ssDNA	0	11	2	0	No	NA	NA	Low-quality
D109_0000063504__full	This study	D67_0000131135__full	D67_0000131135__full	D67_0000131135__full	6599	Keep1	0.987	dsDNAphage	1	3	1	0	No	NA	NA	Low-quality
D109_0000063778__full	This study	D109_0000063778__full	D109_0000063778__full	D109_0000063778__full	14484	Keep1	1	dsDNAphage	6	12	8	0	No	NA	NA	Low-quality
D109_0000063814__full	This study	D109_0000063814__full	D109_0000063814__full	D109_0000063814__full	10287	Keep1	1	dsDNAphage	3	13	3	0	No	NA	NA	Low-quality
D109_0000063928__full	This study	D109_0000063928__full	D109_0000063928__full	D109_0000063928__full	10031	Keep1	1	dsDNAphage	2	19	3	0	No	NA	NA	Low-quality
D109_0000064068__full	This study	D109_0000064068__full	D109_0000064068__full	D109_0000064068__full	8370	Keep1	0.873	ssDNA	0	8	1	0	No	NA	NA	Low-quality
D109_0000064250__full	This study	D109_0000064250__full	D109_0000064250__full	D109_0000064250__full	10539	Keep1	1	dsDNAphage	1	21	10	0	No	NA	NA	Low-quality
D109_0000064519__full	This study	D109_0000064519__full	D109_0000064519__full	D109_0000064519__full	5941	Keep1	0.933	dsDNAphage	0	12	6	0	No	NA	NA	Low-quality
D109_0000064638__full	This study	D109_0000064638__full	D109_0000064638__full	D109_0000064638__full	10646	Keep1	1	dsDNAphage	2	16	2	0	No	NA	NA	Low-quality
D109_0000064683__full	This study	D109_0000064683__full	D109_0000064683__full	D109_0000064683__full	7163	Keep1	0.967	dsDNAphage	0	7	5	0	No	NA	NA	Low-quality
D109_0000064845__full	This study	D109_0000064845__full	D109_0000064845__full	D109_0000064845__full	5302	Keep1	0.967	dsDNAphage	0	5	2	0	No	NA	NA	Low-quality
D109_0000065096__full	This study	D109_0000065096__full	D109_0000065096__full	D109_0000065096__full	5726	Keep1	0.753	dsDNAphage	0	8	2	0	No	NA	NA	Low-quality
D109_0000065106__full	This study	D26_0000127261__full	D26_0000127261__full	D26_0000127261__full	5105	Keep1	1	dsDNAphage	4	9	4	0	No	NA	NA	Low-quality
D109_0000065429__full	This study	D109_0000065429__full	D109_0000065429__full	D109_0000065429__full	7406	Keep1	1	dsDNAphage	7	9	8	0	No	NA	NA	Low-quality
D109_0000065434__full	This study	D109_0000065434__full	D109_0000065434__full	D109_0000065434__full	5049	Keep1	0.98	dsDNAphage	0	10	1	0	No	NA	NA	Low-quality
D109_0000065515__full	This study	D109_0000065515__full	D109_0000065515__full	D109_0000065515__full	5220	Keep1	0.833	dsDNAphage	1	4	2	0	No	NA	NA	Low-quality
D109_0000066042__full	This study	D109_0000066042__full	D109_0000066042__full	D109_0000066042__full	8670	Keep1	0.993	dsDNAphage	2	4	3	0	No	NA	NA	Low-quality
D109_0000066295__full	This study	D109_0000066295__full	D109_0000066295__full	D109_0000066295__full	39697	Keep1	0.993	dsDNAphage	5	47	8	0	No	NA	NA	Medium-quality
D109_0000066371__full	This study	D109_0000066371__full	D109_0000066371__full	D109_0000066371__full	21768	Keep1	0.88	dsDNAphage	0	30	7	1	No	NA	NA	Low-quality
D109_0000066439__full	This study	D44_0000151177__full	D44_0000151177__full	D44_0000151177__full	5628	Keep1	0.973	dsDNAphage	1	4	2	0	No	NA	NA	Low-quality
D109_0000066639__full	This study	D109_0000066639__full	D109_0000066639__full	D109_0000066639__full	9698	Keep1	1	dsDNAphage	3	13	6	0	No	NA	NA	Low-quality
D109_0000066690__full	This study	D109_0000066690__full	D109_0000066690__full	D109_0000066690__full	14742	Keep1	0.58	dsDNAphage	0	18	7	0	No	NA	NA	Low-quality
D109_0000066774__full	This study	D109_0000066774__full	D109_0000066774__full	D109_0000066774__full	16088	Keep1	1	dsDNAphage	3	26	8	0	No	NA	NA	Complete
D109_0000066793__full	This study	D109_0000066793__full	D109_0000066793__full	D109_0000066793__full	6855	Keep1	1	dsDNAphage	2	8	4	0	No	NA	NA	Low-quality
D109_0000066913__full	This study	D109_0000066913__full	D109_0000066913__full	D109_0000066913__full	5273	Keep1	0.98	dsDNAphage	5	8	5	0	No	NA	NA	Low-quality
D109_0000066944__full	This study	D109_0000066944__full	D109_0000066944__full	D109_0000066944__full	6984	Keep1	0.82	dsDNAphage	1	4	3	0	No	NA	NA	Low-quality
D109_0000067044__full	This study	D109_0000067044__full	D109_0000067044__full	D109_0000067044__full	10878	Keep1	1	dsDNAphage	4	17	5	0	No	NA	NA	Low-quality
D109_0000067231__full	This study	D109_0000067231__full	D109_0000067231__full	D109_0000067231__full	50925	Keep1	0.993	dsDNAphage	3	29	3	0	No	NA	NA	Low-quality
D109_0000067406__full	This study	D109_0000067406__full	D109_0000067406__full	D109_0000067406__full	19468	Keep1	0.687	dsDNAphage	0	24	2	0	No	NA	NA	Low-quality
D109_0000067453__full	This study	D109_0000067453__full	D109_0000067453__full	D109_0000067453__full	6534	Keep1	1	dsDNAphage	4	8	4	0	No	NA	NA	Low-quality
D109_0000067651__full_1_216-7601/7601	This study	D109_0000067651__full_1_216-7601/7601	D109_0000067651__full_1_216-7601/7601	D109_0000067651__full_1_216-7601/7601	7386	Keep1	0.607	dsDNAphage	0	9	3	1	Yes	host,viral	1-215,216-7601	Low-quality
D109_0000067716__full	This study	D4_0000051602__full	D4_0000051602__full	D4_0000051602__full	5291	Keep1	0.973	ssDNA	0	10	2	0	No	NA	NA	Low-quality
D109_0000068360__full	This study	D109_0000068360__full	D109_0000068360__full	D109_0000068360__full	11526	Keep1	1	dsDNAphage	1	14	3	0	No	NA	NA	Low-quality
D109_0000068431__full	This study	D109_0000068431__full	D109_0000068431__full	D109_0000068431__full	7292	Keep1	0.767	dsDNAphage	0	7	2	1	No	NA	NA	Low-quality
D109_0000068692__full	This study	D86_0000314442__full	D86_0000314442__full	D86_0000314442__full	12898	Keep1	0.973	dsDNAphage	0	19	4	3	No	NA	NA	Low-quality
D109_0000068735__full	This study	D109_0000068735__full	D109_0000068735__full	D109_0000068735__full	16382	Keep1	0.88	dsDNAphage	0	20	6	0	No	NA	NA	Low-quality
D109_0000068764__full	This study	D109_0000068764__full	D109_0000068764__full	D109_0000068764__full	7129	Keep1	0.513	dsDNAphage	0	9	3	0	No	NA	NA	Low-quality
D109_0000069164__full_1_1-9492/13561	This study	D109_0000069164__full_1_1-9492/13561	D109_0000069164__full_1_1-9492/13561	D109_0000069164__full_1_1-9492/13561	9492	Keep1	0.667	dsDNAphage	0	23	2	2	Yes	viral,host	1-9492,9493-13561	Low-quality
D109_0000069246__full	This study	D109_0000069246__full	D109_0000069246__full	D109_0000069246__full	29170	Keep1	0.667	dsDNAphage	0	36	10	2	No	NA	NA	Low-quality
D109_0000069289__full	This study	D109_0000069289__full	D109_0000069289__full	D109_0000069289__full	36905	Keep1	0.993	dsDNAphage	10	51	19	0	No	NA	NA	Low-quality
D109_0000069323__full	This study	D109_0000069323__full	D109_0000069323__full	D109_0000069323__full	5554	Keep1	0.993	dsDNAphage	1	9	2	0	No	NA	NA	Low-quality
D109_0000069365__full	This study	D109_0000069365__full	D109_0000069365__full	D109_0000069365__full	9163	Keep1	0.953	dsDNAphage	2	7	3	1	No	NA	NA	Low-quality
D109_0000069767__full	This study	D109_0000069767__full	D109_0000069767__full	D109_0000069767__full	19970	Keep1	0.927	dsDNAphage	1	22	5	0	No	NA	NA	Low-quality
D109_0000070036__full	This study	D109_0000070036__full	D109_0000070036__full	D109_0000070036__full	5699	Keep1	0.54	dsDNAphage	0	7	3	0	No	NA	NA	Low-quality
D109_0000070264__full	This study	D109_0000070264__full	D109_0000070264__full	D109_0000070264__full	36944	Keep1	1	dsDNAphage	7	59	25	0	No	NA	NA	High-quality
D109_0000070278__full	This study	D109_0000070278__full	D109_0000070278__full	D109_0000070278__full	9205	Keep1	1	dsDNAphage	2	5	4	0	No	NA	NA	Low-quality
D109_0000070331__full	This study	D109_0000070331__full	D109_0000070331__full	D109_0000070331__full	25771	Keep1	1	dsDNAphage	3	41	10	0	No	NA	NA	Low-quality
D109_0000070627__full	This study	D32_0000003762__full	D32_0000003762__full	D32_0000003762__full	20827	Keep1	0.927	dsDNAphage	0	40	1	3	No	NA	NA	Low-quality
D109_0000070691__full	This study	D109_0000070691__full	D109_0000070691__full	D109_0000070691__full	70457	Keep1	0.653	dsDNAphage	1	62	11	2	No	NA	NA	Low-quality
D109_0000070704__full	This study	D109_0000070704__full	D109_0000070704__full	D109_0000070704__full	6047	Keep1	1	dsDNAphage	1	7	1	0	No	NA	NA	Low-quality
D109_0000070907__full_1_1-26224/31729	This study	D109_0000070907__full_1_1-26224/31729	D109_0000070907__full_1_1-26224/31729	D109_0000070907__full_1_1-26224/31729	26224	Keep1	0.953	dsDNAphage	0	68	4	4	Yes	viral,host	1-26224,26225-31729	Low-quality
D109_0000070947__full	This study	D109_0000070947__full	D109_0000070947__full	D109_0000070947__full	80557	Keep1	1	dsDNAphage	3	94	11	1	No	NA	NA	High-quality
D109_0000070949__full	This study	D109_0000070949__full	D109_0000070949__full	D109_0000070949__full	45207	Keep1	0.633	dsDNAphage	0	37	16	0	No	NA	NA	Low-quality
D109_0000070950__full	This study	D109_0000070950__full	D109_0000070950__full	D109_0000070950__full	10970	Keep1	0.9	ssDNA	0	27	1	1	No	NA	NA	Low-quality
D109_0000071154__full	This study	D124_0000136408__full	D124_0000136408__full	D124_0000136408__full	9914	Keep1	0.987	dsDNAphage	0	18	1	1	No	NA	NA	Low-quality
D109_0000071245__full	This study	D109_0000071245__full	D109_0000071245__full	D109_0000071245__full	15947	Keep1	0.72	dsDNAphage	0	19	8	0	No	NA	NA	Low-quality
D109_0000071259__full	This study	D26_0000284001__full	D26_0000284001__full	D26_0000284001__full	6482	Keep1	0.84	dsDNAphage	0	9	1	0	No	NA	NA	Low-quality
D109_0000071272__full	This study	D109_0000071272__full	D109_0000071272__full	D109_0000071272__full	12733	Keep1	0.647	dsDNAphage	0	20	4	0	No	NA	NA	Low-quality
D109_0000071352__full	This study	D124_0000314028__full	D124_0000314028__full	D124_0000314028__full	6782	Keep1	0.893	dsDNAphage	0	8	2	0	No	NA	NA	Low-quality
D109_0000071374__full	This study	D109_0000071374__full	D109_0000071374__full	D109_0000071374__full	11136	Keep1	1	dsDNAphage	5	20	8	0	No	NA	NA	Low-quality
D109_0000071495__full	This study	D109_0000071495__full	D109_0000071495__full	D109_0000071495__full	7403	Keep1	0.887	dsDNAphage	0	7	3	0	No	NA	NA	Low-quality
D109_0000071716__full	This study	D86_0000179062__full	D86_0000179062__full	D86_0000179062__full	6644	Keep1	0.98	dsDNAphage	1	3	1	0	No	NA	NA	Low-quality
D109_0000071834__full	This study	D109_0000071834__full	D109_0000071834__full	D109_0000071834__full	7491	Keep1	1	dsDNAphage	5	10	7	0	No	NA	NA	Low-quality
D109_0000071967__full	This study	D109_0000071967__full	D109_0000071967__full	D109_0000071967__full	6323	Keep1	0.533	dsDNAphage	0	5	2	0	No	NA	NA	Low-quality
D109_0000072277__full	This study	D109_0000072277__full	D109_0000072277__full	D109_0000072277__full	5712	Keep1	0.987	dsDNAphage	5	8	6	1	No	NA	NA	Low-quality
D109_0000072736__full	This study	D109_0000072736__full	D109_0000072736__full	D109_0000072736__full	6802	Keep1	0.893	ssDNA	0	10	8	0	No	NA	NA	Low-quality
D109_0000072757__full	This study	D109_0000072757__full	D109_0000072757__full	D109_0000072757__full	5216	Keep1	1	dsDNAphage	4	5	4	0	No	NA	NA	Low-quality
D109_0000073153__full	This study	D109_0000073153__full	D109_0000073153__full	D109_0000073153__full	6013	Keep1	1	dsDNAphage	3	9	5	0	No	NA	NA	Low-quality
D109_0000073268__full	This study	D109_0000073268__full	D109_0000073268__full	D109_0000073268__full	18363	Keep1	0.647	dsDNAphage	1	16	2	1	No	NA	NA	Low-quality
D109_0000073342__full	This study	D109_0000073342__full	D109_0000073342__full	D109_0000073342__full	6594	Keep1	0.88	dsDNAphage	0	8	3	0	No	NA	NA	Low-quality
D109_0000073931__full	This study	D109_0000073931__full	D109_0000073931__full	D109_0000073931__full	8395	Keep1	0.6	dsDNAphage	0	13	1	1	No	NA	NA	Low-quality
D109_0000074019__full	This study	D109_0000074019__full	D109_0000074019__full	D109_0000074019__full	5143	Keep1	1	dsDNAphage	3	5	3	0	No	NA	NA	Low-quality
D109_0000074053__full	This study	D109_0000074053__full	D109_0000074053__full	D109_0000074053__full	14381	Keep1	1	dsDNAphage	2	28	7	1	No	NA	NA	Low-quality
D109_0000074140__full_1_1-87331/88425	This study	D109_0000074140__full_1_1-87331/88425	D109_0000074140__full_1_1-87331/88425	D109_0000074140__full_1_1-87331/88425	87331	Keep1	1	dsDNAphage	11	90	28	7	Yes	viral,host	1-87331,87332-88425	Low-quality
D109_0000074181__full	This study	D109_0000074181__full	D109_0000074181__full	D109_0000074181__full	7227	Keep1	1	dsDNAphage	1	15	9	0	No	NA	NA	Low-quality
D109_0000074297__full	This study	D109_0000074297__full	D109_0000074297__full	D109_0000074297__full	5243	Keep1	1	dsDNAphage	4	7	3	0	No	NA	NA	Low-quality
D109_0000074564__full	This study	D109_0000074564__full	D109_0000074564__full	D109_0000074564__full	8147	Keep1	0.673	dsDNAphage	0	11	5	0	No	NA	NA	Low-quality
D109_0000074574__full	This study	D109_0000074574__full	D109_0000074574__full	D109_0000074574__full	7932	Keep1	0.993	dsDNAphage	1	8	1	0	No	NA	NA	Low-quality
D109_0000074966__full_1_5939-13947/13947	This study	D109_0000074966__full_1_5939-13947/13947	D109_0000074966__full_1_5939-13947/13947	D109_0000074966__full_1_5939-13947/13947	8009	Keep1	0.633	dsDNAphage	0	19	7	2	Yes	host,viral	1-5938,5939-13947	Low-quality
D109_0000075066__full	This study	D79_0000057351__full	D79_0000057351__full	D79_0000057351__full	5962	Keep1	0.98	dsDNAphage	0	17	8	0	No	NA	NA	Low-quality
D109_0000075276__full	This study	D109_0000075276__full	D109_0000075276__full	D109_0000075276__full	11534	Keep1	1	dsDNAphage	2	29	12	0	No	NA	NA	Low-quality
D109_0000075411__full	This study	D109_0000075411__full	D109_0000075411__full	D109_0000075411__full	12690	Keep1	0.52	dsDNAphage	0	17	2	1	No	NA	NA	Low-quality
D109_0000075664__full	This study	D109_0000075664__full	D109_0000075664__full	D109_0000075664__full	37134	Keep1	1	dsDNAphage	9	26	17	0	No	NA	NA	Low-quality
D109_0000075665__full	This study	D109_0000075665__full	D109_0000075665__full	D109_0000075665__full	11552	Keep1	1	dsDNAphage	0	35	4	0	No	NA	NA	Low-quality
D109_0000075727__full	This study	D109_0000075727__full	D109_0000075727__full	D109_0000075727__full	18900	Keep1	1	dsDNAphage	7	17	1	1	No	NA	NA	Low-quality
D109_0000075926__full_1_2082-22526/22526	This study	D109_0000075926__full_1_2082-22526/22526	D109_0000075926__full_1_2082-22526/22526	D109_0000075926__full_1_2082-22526/22526	20445	Keep1	0.96	dsDNAphage	0	30	6	2	Yes	host,viral	1-2081,2082-22526	Low-quality
D109_0000076100__full	This study	D109_0000076100__full	D109_0000076100__full	D109_0000076100__full	5182	Keep1	0.887	dsDNAphage	0	8	1	0	No	NA	NA	Low-quality
D109_0000076155__full	This study	D109_0000076155__full	D109_0000076155__full	D109_0000076155__full	38599	Keep1	1	dsDNAphage	2	54	7	1	No	NA	NA	Low-quality
D109_0000076204__full	This study	D109_0000076204__full	D109_0000076204__full	D109_0000076204__full	8526	Keep1	0.993	dsDNAphage	2	10	4	0	No	NA	NA	Low-quality
D109_0000076520__full	This study	D109_0000076520__full	D109_0000076520__full	D109_0000076520__full	7514	Keep1	0.82	dsDNAphage	0	11	4	0	No	NA	NA	Low-quality
D109_0000077457__full	This study	D86_0000233141__full	D86_0000233141__full	D86_0000233141__full	5202	Keep1	0.967	dsDNAphage	0	10	1	1	No	NA	NA	Low-quality
D109_0000077512__full	This study	D109_0000077512__full	D109_0000077512__full	D109_0000077512__full	9818	Keep1	1	dsDNAphage	5	17	11	0	No	NA	NA	Low-quality
D109_0000077911__full	This study	D109_0000077911__full	D109_0000077911__full	D109_0000077911__full	7416	Keep1	1	dsDNAphage	1	6	1	0	No	NA	NA	Low-quality
D109_0000078025__full	This study	D162_0000327118__full	D162_0000327118__full	D162_0000327118__full	9959	Keep1	1	dsDNAphage	1	10	5	0	No	NA	NA	Low-quality
D109_0000078257__full	This study	D109_0000078257__full	D109_0000078257__full	D109_0000078257__full	15374	Keep1	1	dsDNAphage	1	18	1	0	No	NA	NA	Low-quality
D109_0000078259__full	This study	D109_0000078259__full	D109_0000078259__full	D109_0000078259__full	51951	Keep1	1	dsDNAphage	15	53	22	1	No	NA	NA	Low-quality
D109_0000078394__full	This study	D109_0000078394__full	D109_0000078394__full	D109_0000078394__full	5663	Keep1	1	dsDNAphage	2	11	2	1	No	NA	NA	Low-quality
D109_0000079295__full	This study	D109_0000079295__full	D109_0000079295__full	D109_0000079295__full	13978	Keep1	0.993	dsDNAphage	4	20	8	0	No	NA	NA	Low-quality
D109_0000079851__full	This study	D79_0000072757__full	D79_0000072757__full	D79_0000072757__full	7787	Keep1	0.993	dsDNAphage	3	12	6	0	No	NA	NA	Low-quality
D109_0000080051__full	This study	D4_0000031107__full	D4_0000031107__full	D4_0000031107__full	5254	Keep1	0.933	dsDNAphage	3	3	2	0	No	NA	NA	Low-quality
D109_0000080143__full	This study	D109_0000080143__full	D109_0000080143__full	D109_0000080143__full	7350	Keep1	1	dsDNAphage	4	13	6	0	No	NA	NA	Low-quality
D109_0000080240__full	This study	D109_0000080240__full	D109_0000080240__full	D109_0000080240__full	9999	Keep1	1	dsDNAphage	1	10	2	0	No	NA	NA	Low-quality
D109_0000080296__full	This study	D109_0000080296__full	D109_0000080296__full	D109_0000080296__full	5973	Keep1	0.993	dsDNAphage	1	5	1	0	No	NA	NA	Low-quality
D109_0000080320__full	This study	D109_0000080320__full	D109_0000080320__full	D109_0000080320__full	33531	Keep1	0.96	dsDNAphage	1	32	3	1	No	NA	NA	Low-quality
D109_0000080482__full	This study	D109_0000080482__full	D109_0000080482__full	D109_0000080482__full	16870	Keep1	1	dsDNAphage	2	31	6	0	No	NA	NA	Low-quality
D109_0000080520__full	This study	D109_0000080520__full	D109_0000080520__full	D109_0000080520__full	14486	Keep1	0.953	dsDNAphage	0	21	2	0	No	NA	NA	Low-quality
D109_0000080620__full	This study	D109_0000080620__full	D109_0000080620__full	D109_0000080620__full	9298	Keep1	0.9	dsDNAphage	0	11	2	0	No	NA	NA	Low-quality
D109_0000080708__full	This study	D109_0000080708__full	D109_0000080708__full	D109_0000080708__full	6658	Keep1	0.807	ssDNA	0	4	1	0	No	NA	NA	Low-quality
D109_0000081041__full	This study	D124_0000267543__full	D124_0000267543__full	D124_0000267543__full	5886	Keep1	0.953	dsDNAphage	1	8	2	0	No	NA	NA	Low-quality
D109_0000081229__full	This study	D109_0000081229__full	D109_0000081229__full	D109_0000081229__full	19931	Keep1	0.987	dsDNAphage	1	27	14	2	No	NA	NA	Low-quality
D109_0000081245__full	This study	D109_0000081245__full	D109_0000081245__full	D109_0000081245__full	9913	Keep1	0.993	dsDNAphage	0	24	3	0	No	NA	NA	Low-quality
D109_0000081254__full	This study	D109_0000081254__full	D109_0000081254__full	D109_0000081254__full	6136	Keep1	1	dsDNAphage	1	6	4	0	No	NA	NA	Low-quality
D109_0000081456__full	This study	D124_0000157332__full	D124_0000157332__full	D124_0000157332__full	7510	Keep1	1	dsDNAphage	0	17	6	0	No	NA	NA	Low-quality
D109_0000081467__full	This study	D109_0000081467__full	D109_0000081467__full	D109_0000081467__full	8983	Keep1	0.993	dsDNAphage	6	10	8	0	No	NA	NA	Low-quality
D109_0000081763__full	This study	D67_0000010016__full	D67_0000010016__full	D67_0000010016__full	11762	Keep1	1	dsDNAphage	1	29	8	0	No	NA	NA	Low-quality
D109_0000081848__full	This study	D86_0000358558__full	D86_0000358558__full	D86_0000358558__full	7175	Keep1	0.673	dsDNAphage	0	13	2	0	No	NA	NA	Low-quality
D109_0000081856__full	This study	D109_0000081856__full	D109_0000081856__full	D109_0000081856__full	13542	Keep1	0.5	dsDNAphage	0	10	3	0	No	NA	NA	Low-quality
D109_0000082063__full	This study	D109_0000082063__full	D109_0000082063__full	D109_0000082063__full	7351	Keep1	0.993	dsDNAphage	2	4	3	0	No	NA	NA	Low-quality
D109_0000082214__full	This study	D138_0000050055__full	D138_0000050055__full	D138_0000050055__full	5473	Keep1	0.973	dsDNAphage	0	18	3	0	No	NA	NA	Low-quality
D109_0000082416__full	This study	D109_0000082416__full	D109_0000082416__full	D109_0000082416__full	21129	Keep1	0.867	dsDNAphage	0	20	6	0	No	NA	NA	Low-quality
D109_0000082475__full	This study	D109_0000082475__full	D109_0000082475__full	D109_0000082475__full	16694	Keep1	1	dsDNAphage	1	29	4	1	No	NA	NA	Low-quality
D109_0000082552__full	This study	D109_0000082552__full	D109_0000082552__full	D109_0000082552__full	6550	Keep1	0.707	dsDNAphage	0	12	1	1	No	NA	NA	Low-quality
D109_0000082576__full	This study	D124_0000003688__full	D124_0000003688__full	D124_0000003688__full	7637	Keep1	1	dsDNAphage	1	7	1	0	No	NA	NA	Low-quality
D109_0000082609__full	This study	D109_0000082609__full	D109_0000082609__full	D109_0000082609__full	7861	Keep1	1	dsDNAphage	3	8	5	0	No	NA	NA	Low-quality
D109_0000082839__full	This study	D109_0000082839__full	D109_0000082839__full	D109_0000082839__full	22982	Keep1	0.573	dsDNAphage	0	30	17	0	No	NA	NA	Low-quality
D109_0000082874__full	This study	D109_0000082874__full	D109_0000082874__full	D109_0000082874__full	8630	Keep1	0.967	dsDNAphage	0	15	7	0	No	NA	NA	Low-quality
D109_0000083074__full	This study	D109_0000083074__full	D109_0000083074__full	D109_0000083074__full	9521	Keep1	0.993	dsDNAphage	0	23	19	0	No	NA	NA	Low-quality
D109_0000083440__full	This study	D138_0000112908__full	D138_0000112908__full	D138_0000112908__full	7807	Keep1	1	dsDNAphage	4	9	5	0	No	NA	NA	Low-quality
D109_0000083503__full	This study	D109_0000083503__full	D109_0000083503__full	D109_0000083503__full	5259	Keep1	0.967	dsDNAphage	0	8	2	0	No	NA	NA	Low-quality
D109_0000083522__full	This study	D109_0000083522__full	D109_0000083522__full	D109_0000083522__full	14300	Keep1	1	dsDNAphage	6	12	8	0	No	NA	NA	Low-quality
D109_0000083687__full	This study	D109_0000083687__full	D109_0000083687__full	D109_0000083687__full	11963	Keep1	1	dsDNAphage	4	13	5	0	No	NA	NA	Low-quality
D109_0000084045__full	This study	D109_0000084045__full	D109_0000084045__full	D109_0000084045__full	12656	Keep1	1	dsDNAphage	3	14	7	0	No	NA	NA	Low-quality
D109_0000084093__full	This study	D109_0000084093__full	D109_0000084093__full	D109_0000084093__full	10512	Keep1	0.613	dsDNAphage	0	10	3	0	No	NA	NA	Low-quality
D109_0000084138__full	This study	D109_0000084138__full	D109_0000084138__full	D109_0000084138__full	8144	Keep1	1	dsDNAphage	6	9	7	0	No	NA	NA	Low-quality
D109_0000084248__full	This study	D109_0000084248__full	D109_0000084248__full	D109_0000084248__full	7879	Keep1	0.88	dsDNAphage	0	17	4	0	No	NA	NA	Low-quality
D109_0000084453__full	This study	D109_0000084453__full	D109_0000084453__full	D109_0000084453__full	19946	Keep1	1	dsDNAphage	6	20	13	0	No	NA	NA	Medium-quality
D109_0000084491__full	This study	D109_0000084491__full	D109_0000084491__full	D109_0000084491__full	5940	Keep1	1	dsDNAphage	2	4	1	0	No	NA	NA	Low-quality
D109_0000084550__full	This study	D109_0000084550__full	D109_0000084550__full	D109_0000084550__full	5365	Keep1	0.993	dsDNAphage	1	9	4	0	No	NA	NA	Low-quality
D109_0000084563__full	This study	D109_0000084563__full	D109_0000084563__full	D109_0000084563__full	5301	Keep1	1	dsDNAphage	1	6	1	0	No	NA	NA	Low-quality
D109_0000085038__full	This study	D109_0000085038__full	D109_0000085038__full	D109_0000085038__full	70913	Keep1	1	dsDNAphage	7	67	17	1	No	NA	NA	Low-quality
D109_0000085171__full	This study	D4_0000008084__full	D4_0000008084__full	D4_0000008084__full	5092	Keep1	0.98	dsDNAphage	0	12	7	0	No	NA	NA	Low-quality
D109_0000085375__full	This study	D109_0000085375__full	D109_0000085375__full	D109_0000085375__full	5800	Keep1	0.987	dsDNAphage	0	9	6	0	No	NA	NA	Low-quality
D109_0000085581__full	This study	D109_0000085581__full	D109_0000085581__full	D109_0000085581__full	35651	Keep1	0.8	dsDNAphage	0	42	1	1	No	NA	NA	Low-quality
D109_0000085656__full	This study	D109_0000085656__full	D109_0000085656__full	D109_0000085656__full	6681	Keep1	1	dsDNAphage	1	15	5	0	No	NA	NA	Low-quality
D109_0000085916__full	This study	D109_0000085916__full	D109_0000085916__full	D109_0000085916__full	19654	Keep1	0.987	dsDNAphage	0	35	4	0	No	NA	NA	Low-quality
D109_0000085989__full	This study	D109_0000085989__full	D109_0000085989__full	D109_0000085989__full	24050	Keep1	1	dsDNAphage	5	28	17	0	No	NA	NA	Medium-quality
D109_0000086054__full	This study	D109_0000086054__full	D109_0000086054__full	D109_0000086054__full	6547	Keep1	1	dsDNAphage	1	16	5	0	No	NA	NA	Low-quality
D109_0000086112__full	This study	D109_0000086112__full	D109_0000086112__full	D109_0000086112__full	9101	Keep1	0.647	dsDNAphage	0	9	3	0	No	NA	NA	Low-quality
D109_0000086157__full	This study	D138_0000119773__full	D138_0000119773__full	D138_0000119773__full	5940	Keep1	1	dsDNAphage	2	11	7	0	No	NA	NA	Low-quality
D109_0000086219__full	This study	D109_0000086219__full	D109_0000086219__full	D109_0000086219__full	21931	Keep1	1	dsDNAphage	2	30	6	1	No	NA	NA	Low-quality
D109_0000086295__full	This study	D115B_0000199169__full	D115B_0000199169__full	D115B_0000199169__full	18418	Keep1	0.947	dsDNAphage	0	39	3	0	No	NA	NA	Low-quality
D109_0000086548__full	This study	D109_0000086548__full	D109_0000086548__full	D109_0000086548__full	8940	Keep1	1	dsDNAphage	3	8	6	0	No	NA	NA	Low-quality
D109_0000086549__full	This study	D138_0000009583__full	D138_0000009583__full	D138_0000009583__full	6200	Keep1	0.967	dsDNAphage	0	6	4	0	No	NA	NA	Low-quality
D109_0000086871__full	This study	D109_0000086871__full	D109_0000086871__full	D109_0000086871__full	34762	Keep1	0.987	dsDNAphage	5	23	11	2	No	NA	NA	Low-quality
D109_0000086920__full	This study	D109_0000086920__full	D109_0000086920__full	D109_0000086920__full	26879	Keep1	0.58	dsDNAphage	0	22	3	1	No	NA	NA	Low-quality
D109_0000086931__full	This study	D109_0000086931__full	D109_0000086931__full	D109_0000086931__full	18672	Keep1	1	dsDNAphage	4	22	5	0	No	NA	NA	Low-quality
D109_0000087163__full	This study	D109_0000087163__full	D109_0000087163__full	D109_0000087163__full	8209	Keep1	0.76	ssDNA	0	11	1	0	No	NA	NA	Low-quality
D109_0000087282__full	This study	D109_0000087282__full	D109_0000087282__full	D109_0000087282__full	7276	Keep1	0.933	dsDNAphage	0	12	2	0	No	NA	NA	Low-quality
D109_0000087320__full	This study	D109_0000087320__full	D109_0000087320__full	D109_0000087320__full	7239	Keep1	0.947	dsDNAphage	0	13	7	0	No	NA	NA	Low-quality
D109_0000087370__full	This study	D109_0000087370__full	D109_0000087370__full	D109_0000087370__full	5629	Keep1	1	dsDNAphage	3	8	6	0	No	NA	NA	Low-quality
D109_0000087980__full	This study	D109_0000087980__full	D109_0000087980__full	D109_0000087980__full	7035	Keep1	0.993	dsDNAphage	1	6	3	0	No	NA	NA	Low-quality
D109_0000088084__full	This study	D109_0000088084__full	D109_0000088084__full	D109_0000088084__full	7372	Keep1	1	dsDNAphage	2	16	4	0	No	NA	NA	Low-quality
D109_0000088176__full	This study	D109_0000088176__full	D109_0000088176__full	D109_0000088176__full	17073	Keep1	1	dsDNAphage	5	16	6	0	No	NA	NA	Low-quality
D109_0000088477__full	This study	D109_0000088477__full	D109_0000088477__full	D109_0000088477__full	8060	Keep1	0.547	dsDNAphage	0	6	1	0	No	NA	NA	Low-quality
D109_0000088478__full	This study	D86_0000331115__full	D86_0000331115__full	D86_0000331115__full	7288	Keep1	0.987	dsDNAphage	0	9	2	0	No	NA	NA	Low-quality
D109_0000088485__full	This study	D109_0000088485__full	D109_0000088485__full	D109_0000088485__full	14552	Keep1	0.94	dsDNAphage	0	26	1	0	No	NA	NA	Low-quality
D109_0000088556__full	This study	D86_0000247620__full	D86_0000247620__full	D86_0000247620__full	5980	Keep1	1	dsDNAphage	1	4	2	0	No	NA	NA	Low-quality
D109_0000088695__full	This study	D109_0000088695__full	D109_0000088695__full	D109_0000088695__full	12270	Keep1	0.527	dsDNAphage	0	12	3	0	No	NA	NA	Low-quality
D109_0000089076__full	This study	D109_0000089076__full	D109_0000089076__full	D109_0000089076__full	6176	Keep1	0.66	dsDNAphage	0	5	1	0	No	NA	NA	Low-quality
D109_0000089077__full	This study	D162_0000023373__full	D162_0000023373__full	D162_0000023373__full	27344	Keep1	0.993	dsDNAphage	4	35	11	2	No	NA	NA	Medium-quality
D109_0000089128__full	This study	D109_0000089128__full	D109_0000089128__full	D109_0000089128__full	9807	Keep1	0.927	dsDNAphage	0	13	1	0	No	NA	NA	Low-quality
D109_0000089224__full	This study	D86_0000241002__full	D86_0000241002__full	D86_0000241002__full	5972	Keep1	0.94	dsDNAphage	0	6	4	1	No	NA	NA	Low-quality
D109_0000089366__full	This study	D4_0000067826__full	D4_0000067826__full	D4_0000067826__full	5886	Keep1	0.987	dsDNAphage	0	14	1	0	No	NA	NA	Low-quality
D109_0000089817__full	This study	D109_0000089817__full	D109_0000089817__full	D109_0000089817__full	11383	Keep1	1	dsDNAphage	3	17	4	0	No	NA	NA	Low-quality
D109_0000089866__full	This study	D109_0000089866__full	D109_0000089866__full	D109_0000089866__full	5482	Keep1	0.933	ssDNA	0	6	5	0	No	NA	NA	Low-quality
D109_0000089958__full	This study	D109_0000089958__full	D109_0000089958__full	D109_0000089958__full	5325	Keep1	1	dsDNAphage	3	6	4	0	No	NA	NA	Low-quality
D109_0000090037__full	This study	D109_0000090037__full	D109_0000090037__full	D109_0000090037__full	28663	Keep1	1	dsDNAphage	7	50	19	0	No	NA	NA	Medium-quality
D109_0000090067__full	This study	D109_0000090067__full	D109_0000090067__full	D109_0000090067__full	14221	Keep1	0.88	dsDNAphage	0	17	10	2	No	NA	NA	Low-quality
D109_0000090405__full	This study	D109_0000090405__full	D109_0000090405__full	D109_0000090405__full	9997	Keep1	1	dsDNAphage	1	12	3	0	No	NA	NA	Low-quality
D109_0000090640__full	This study	D109_0000090640__full	D109_0000090640__full	D109_0000090640__full	12596	Keep1	0.667	dsDNAphage	0	14	2	1	No	NA	NA	Low-quality
D109_0000090716__full	This study	D109_0000090716__full	D109_0000090716__full	D109_0000090716__full	5372	Keep1	1	dsDNAphage	3	6	5	0	No	NA	NA	Low-quality
D109_0000090784__full	This study	D109_0000090784__full	D109_0000090784__full	D109_0000090784__full	5720	Keep1	1	dsDNAphage	2	14	2	0	No	NA	NA	Low-quality
D109_0000091146__full	This study	D32_0000129188__full	D32_0000129188__full	D32_0000129188__full	14409	Keep1	1	dsDNAphage	1	15	8	0	No	NA	NA	Low-quality
D109_0000091282__full	This study	D109_0000091282__full	D109_0000091282__full	D109_0000091282__full	9752	Keep1	0.9	dsDNAphage	0	18	4	0	No	NA	NA	Low-quality
D109_0000091338__full	This study	D109_0000091338__full	D109_0000091338__full	D109_0000091338__full	14689	Keep1	0.993	dsDNAphage	2	17	2	0	No	NA	NA	Low-quality
D109_0000091428__full	This study	D124_0000140531__full	D124_0000140531__full	D124_0000140531__full	8535	Keep1	1	dsDNAphage	4	13	9	0	No	NA	NA	Low-quality
D109_0000091506__full	This study	D109_0000091506__full	D109_0000091506__full	D109_0000091506__full	6299	Keep1	0.993	dsDNAphage	2	12	9	0	No	NA	NA	Low-quality
D109_0000091539__full	This study	D4_0000182198__full	D4_0000182198__full	D4_0000182198__full	10880	Keep1	0.993	dsDNAphage	5	13	8	0	No	NA	NA	Low-quality
D109_0000091679__full	This study	D109_0000091679__full	D109_0000091679__full	D109_0000091679__full	14923	Keep1	0.993	dsDNAphage	9	23	13	1	No	NA	NA	Low-quality
D109_0000091841__full	This study	D109_0000091841__full	D109_0000091841__full	D109_0000091841__full	5137	Keep1	0.98	ssDNA	0	8	1	0	No	NA	NA	Low-quality
D109_0000091894__full	This study	D109_0000091894__full	D109_0000091894__full	D109_0000091894__full	6779	Keep1	0.807	dsDNAphage	0	7	2	0	No	NA	NA	Low-quality
D109_0000091949__full	This study	D109_0000091949__full	D109_0000091949__full	D109_0000091949__full	14555	Keep1	0.953	dsDNAphage	1	16	6	0	No	NA	NA	Low-quality
D109_0000092112__full	This study	D109_0000092112__full	D109_0000092112__full	D109_0000092112__full	20581	Keep1	1	dsDNAphage	2	35	7	1	No	NA	NA	Low-quality
D109_0000092311__full	This study	D138_0000053630__full	D138_0000053630__full	D138_0000053630__full	5034	Keep1	0.973	dsDNAphage	0	14	2	0	No	NA	NA	Low-quality
D109_0000092582__full	This study	D109_0000092582__full	D109_0000092582__full	D109_0000092582__full	7612	Keep1	0.94	dsDNAphage	0	22	3	0	No	NA	NA	Low-quality
D109_0000092689__full	This study	D109_0000092689__full	D109_0000092689__full	D109_0000092689__full	41875	Keep1	0.993	dsDNAphage	6	66	17	5	No	NA	NA	Low-quality
D109_0000092995__full	This study	D109_0000092995__full	D109_0000092995__full	D109_0000092995__full	7927	Keep1	0.913	dsDNAphage	0	16	1	0	No	NA	NA	Low-quality
D109_0000093163__full	This study	D109_0000093163__full	D109_0000093163__full	D109_0000093163__full	5549	Keep1	0.953	dsDNAphage	0	19	3	0	No	NA	NA	Low-quality
D109_0000093188__full	This study	D109_0000093188__full	D109_0000093188__full	D109_0000093188__full	7246	Keep1	0.88	dsDNAphage	0	13	3	0	No	NA	NA	Low-quality
D109_0000093483__full	This study	D109_0000093483__full	D109_0000093483__full	D109_0000093483__full	37600	Keep1	0.993	dsDNAphage	1	43	20	0	No	NA	NA	Low-quality
D109_0000093770__full	This study	D109_0000093770__full	D109_0000093770__full	D109_0000093770__full	15446	Keep1	0.533	dsDNAphage	0	19	5	1	No	NA	NA	Low-quality
D109_0000093982__full	This study	D109_0000093982__full	D109_0000093982__full	D109_0000093982__full	5998	Keep1	0.94	dsDNAphage	0	13	4	0	No	NA	NA	Low-quality
D109_0000093988__full	This study	D115B_0000393457__full	D115B_0000393457__full	D115B_0000393457__full	24075	Keep1	0.98	dsDNAphage	2	36	5	2	No	NA	NA	Low-quality
D109_0000094014__full	This study	D109_0000094014__full	D109_0000094014__full	D109_0000094014__full	10440	Keep1	0.953	dsDNAphage	0	14	9	1	No	NA	NA	Low-quality
D109_0000094098__full	This study	D109_0000094098__full	D109_0000094098__full	D109_0000094098__full	10551	Keep1	0.947	dsDNAphage	0	25	3	0	No	NA	NA	Low-quality
D109_0000094171__full	This study	D109_0000094171__full	D109_0000094171__full	D109_0000094171__full	24719	Keep1	0.927	dsDNAphage	0	39	15	2	No	NA	NA	Low-quality
D109_0000094397__full	This study	D109_0000094397__full	D109_0000094397__full	D109_0000094397__full	6060	Keep1	0.64	dsDNAphage	0	7	2	0	No	NA	NA	Low-quality
D109_0000094548__full	This study	D109_0000094548__full	D109_0000094548__full	D109_0000094548__full	8550	Keep1	0.753	dsDNAphage	0	6	1	0	No	NA	NA	Low-quality
D109_0000094581__full	This study	D109_0000094581__full	D109_0000094581__full	D109_0000094581__full	9656	Keep1	0.56	dsDNAphage	0	14	2	0	No	NA	NA	Low-quality
D109_0000094771__full	This study	D26_0000163225__full	D26_0000163225__full	D26_0000163225__full	8158	Keep1	1	dsDNAphage	2	3	2	0	No	NA	NA	Low-quality
D109_0000094836__full	This study	D109_0000094836__full	D109_0000094836__full	D109_0000094836__full	8400	Keep1	0.847	dsDNAphage	0	18	3	0	No	NA	NA	Low-quality
D109_0000094852__full	This study	D109_0000094852__full	D109_0000094852__full	D109_0000094852__full	5633	Keep1	0.993	dsDNAphage	1	9	1	0	No	NA	NA	Low-quality
D109_0000094931__full	This study	D79_0000027065__full	D79_0000027065__full	D79_0000027065__full	5307	Keep1	0.913	dsDNAphage	0	5	2	0	No	NA	NA	Low-quality
D109_0000095276__full	This study	D109_0000095276__full	D109_0000095276__full	D109_0000095276__full	7517	Keep1	0.58	dsDNAphage	0	13	4	0	No	NA	NA	Low-quality
D109_0000095370__full	This study	D109_0000095370__full	D109_0000095370__full	D109_0000095370__full	24157	Keep1	1	dsDNAphage	1	56	2	1	No	NA	NA	Low-quality
D109_0000095412__full	This study	D109_0000095412__full	D109_0000095412__full	D109_0000095412__full	21287	Keep1	0.527	dsDNAphage	0	20	7	1	No	NA	NA	Low-quality
D109_0000095743__full	This study	D109_0000095743__full	D109_0000095743__full	D109_0000095743__full	8445	Keep1	0.633	dsDNAphage	0	7	1	0	No	NA	NA	Not-determined
D109_0000095771__full	This study	D109_0000095771__full	D109_0000095771__full	D109_0000095771__full	10988	Keep1	1	dsDNAphage	1	22	4	1	No	NA	NA	Low-quality
D109_0000095795__full	This study	D109_0000095795__full	D109_0000095795__full	D109_0000095795__full	11508	Keep1	1	dsDNAphage	2	10	1	0	No	NA	NA	Low-quality
D109_0000095954__full	This study	D109_0000095954__full	D109_0000095954__full	D109_0000095954__full	7103	Keep1	0.853	ssDNA	0	9	2	0	No	NA	NA	Low-quality
D109_0000096052__full	This study	D109_0000096052__full	D109_0000096052__full	D109_0000096052__full	14332	Keep1	0.987	dsDNAphage	1	21	9	0	No	NA	NA	Low-quality
D109_0000096118__full	This study	D115B_0000275449__full	D115B_0000275449__full	D115B_0000275449__full	5138	Keep1	0.933	dsDNAphage	0	6	3	0	No	NA	NA	Low-quality
D109_0000096138__full	This study	D86_0000091328__full	D86_0000091328__full	D86_0000091328__full	23367	Keep1	1	dsDNAphage	8	40	16	1	No	NA	NA	Low-quality
D109_0000096246__full	This study	D109_0000096246__full	D109_0000096246__full	D109_0000096246__full	10500	Keep1	0.98	dsDNAphage	0	18	1	0	No	NA	NA	Low-quality
D109_0000096338__full	This study	D109_0000096338__full	D109_0000096338__full	D109_0000096338__full	30087	Keep1	1	dsDNAphage	2	33	5	0	No	NA	NA	Low-quality
D109_0000096340__full	This study	D109_0000096340__full	D109_0000096340__full	D109_0000096340__full	6773	Keep1	0.833	dsDNAphage	0	10	2	0	No	NA	NA	Low-quality
D109_0000096462__full	This study	D124_0000088460__full	D124_0000088460__full	D124_0000088460__full	8168	Keep1	0.993	dsDNAphage	2	13	3	0	No	NA	NA	Medium-quality
D109_0000096669__full_1_1-7426/9146	This study	D109_0000096669__full_1_1-7426/9146	D109_0000096669__full_1_1-7426/9146	D109_0000096669__full_1_1-7426/9146	7426	Keep1	0.907	dsDNAphage	0	10	1	1	Yes	viral,host	1-7426,7427-9146	Low-quality
D109_0000096774__full	This study	D109_0000096774__full	D109_0000096774__full	D109_0000096774__full	20457	Keep1	0.993	dsDNAphage	5	23	11	0	No	NA	NA	Medium-quality
D109_0000096838__full	This study	D86_0000158672__full_1_1-120238/122259	D86_0000158672__full_1_1-120238/122259	D86_0000158672__full_1_1-120238/122259	8649	Keep1	1	dsDNAphage	4	4	3	0	No	NA	NA	Low-quality
D109_0000097014__full	This study	D162_0000368707__full	D162_0000368707__full	D162_0000368707__full	11849	Keep1	1	dsDNAphage	3	10	6	0	No	NA	NA	Low-quality
D109_0000097132__full	This study	D150_0000168879__full	D150_0000168879__full	D150_0000168879__full	7186	Keep1	1	dsDNAphage	5	11	8	0	No	NA	NA	Low-quality
D109_0000097282__full	This study	D109_0000097282__full	D109_0000097282__full	D109_0000097282__full	19334	Keep1	1	dsDNAphage	4	8	5	0	No	NA	NA	Low-quality
D109_0000097419__full	This study	D109_0000097419__full	D109_0000097419__full	D109_0000097419__full	13911	Keep1	1	dsDNAphage	1	24	4	0	No	NA	NA	Low-quality
D109_0000097616__full	This study	D109_0000097616__full	D109_0000097616__full	D109_0000097616__full	58027	Keep1	0.993	dsDNAphage	4	86	31	1	No	NA	NA	High-quality
D109_0000097787__full	This study	D109_0000097787__full	D109_0000097787__full	D109_0000097787__full	54209	Keep1	1	dsDNAphage	7	81	30	0	No	NA	NA	Complete
D109_0000097798__full	This study	D109_0000097798__full	D109_0000097798__full	D109_0000097798__full	12318	Keep1	0.593	dsDNAphage	0	12	3	0	No	NA	NA	Low-quality
D109_0000097847__full	This study	D109_0000097847__full	D109_0000097847__full	D109_0000097847__full	7539	Keep1	1	dsDNAphage	1	5	2	0	No	NA	NA	Low-quality
D109_0000097922__full	This study	D109_0000097922__full	D109_0000097922__full	D109_0000097922__full	28778	Keep1	1	dsDNAphage	9	47	12	0	No	NA	NA	Low-quality
D109_0000098068__full	This study	D44_0000111346__full	D44_0000111346__full	D44_0000111346__full	6271	Keep1	0.733	dsDNAphage	0	10	1	0	No	NA	NA	Low-quality
D109_0000098132__full	This study	D109_0000098132__full	D109_0000098132__full	D109_0000098132__full	5261	Keep1	0.573	ssDNA	0	6	2	0	No	NA	NA	Low-quality
D109_0000098519__full	This study	D109_0000098519__full	D109_0000098519__full	D109_0000098519__full	5977	Keep1	1	dsDNAphage	2	10	2	0	No	NA	NA	Low-quality
D109_0000099012__full	This study	D109_0000099012__full	D109_0000099012__full	D109_0000099012__full	5673	Keep1	0.667	ssDNA	0	4	1	0	No	NA	NA	Low-quality
D109_0000099034__full	This study	D109_0000099034__full	D109_0000099034__full	D109_0000099034__full	17679	Keep1	1	dsDNAphage	10	19	10	0	No	NA	NA	Low-quality
D109_0000099436__full	This study	D109_0000099436__full	D109_0000099436__full	D109_0000099436__full	6048	Keep1	0.967	dsDNAphage	0	16	5	0	No	NA	NA	Low-quality
D109_0000099560__full	This study	D109_0000099560__full	D109_0000099560__full	D109_0000099560__full	13205	Keep1	1	dsDNAphage	4	14	8	0	No	NA	NA	Low-quality
D109_0000099725__full	This study	D109_0000099725__full	D109_0000099725__full	D109_0000099725__full	5512	Keep1	0.967	dsDNAphage	2	4	2	0	No	NA	NA	Low-quality
D109_0000099727__full	This study	D109_0000099727__full	D109_0000099727__full	D109_0000099727__full	10070	Keep1	0.58	dsDNAphage	0	15	1	2	No	NA	NA	Low-quality
D109_0000099895__full	This study	D109_0000099895__full	D109_0000099895__full	D109_0000099895__full	13778	Keep1	0.807	dsDNAphage	0	15	5	0	No	NA	NA	Low-quality
D109_0000100001__full	This study	D109_0000100001__full	D109_0000100001__full	D109_0000100001__full	13346	Keep1	0.927	dsDNAphage	0	21	5	0	No	NA	NA	Low-quality
D109_0000100085__full	This study	D109_0000100085__full	D109_0000100085__full	D109_0000100085__full	6267	Keep1	1	dsDNAphage	1	3	2	0	No	NA	NA	Low-quality
D109_0000100207__full	This study	D109_0000100207__full	D109_0000100207__full	D109_0000100207__full	5713	Keep1	0.98	dsDNAphage	1	5	2	0	No	NA	NA	Low-quality
D109_0000100282__full	This study	D109_0000100282__full	D109_0000100282__full	D109_0000100282__full	46057	Keep1	0.94	dsDNAphage	4	52	6	1	No	NA	NA	Medium-quality
D109_0000100352__full	This study	D44_0000064189__full	D44_0000064189__full	D44_0000064189__full	5078	Keep1	0.693	dsDNAphage	0	3	2	0	No	NA	NA	Low-quality
D109_0000100390__full	This study	D109_0000100390__full	D109_0000100390__full	D109_0000100390__full	6825	Keep1	0.827	dsDNAphage	0	8	3	0	No	NA	NA	Low-quality
D109_0000100410__full	This study	D109_0000100410__full	D109_0000100410__full	D109_0000100410__full	5257	Keep1	0.887	dsDNAphage	0	7	4	0	No	NA	NA	Low-quality
D109_0000100623__full	This study	D124_0000198628__full	D124_0000198628__full	D124_0000198628__full	5608	Keep1	0.973	dsDNAphage	2	4	2	0	No	NA	NA	Low-quality
D109_0000100726__full	This study	D109_0000100726__full	D109_0000100726__full	D109_0000100726__full	5128	Keep1	1	dsDNAphage	1	6	1	0	No	NA	NA	Low-quality
D109_0000100808__full	This study	D109_0000100808__full	D109_0000100808__full	D109_0000100808__full	17193	Keep1	1	dsDNAphage	7	19	12	0	No	NA	NA	Low-quality
D109_0000100862__full	This study	D109_0000100862__full	D109_0000100862__full	D109_0000100862__full	7075	Keep1	1	dsDNAphage	1	6	2	0	No	NA	NA	Low-quality
D109_0000100951__full	This study	D109_0000100951__full	D109_0000100951__full	D109_0000100951__full	9894	Keep1	0.58	dsDNAphage	0	16	1	0	No	NA	NA	Low-quality
D109_0000101003__full	This study	D109_0000101003__full	D109_0000101003__full	D109_0000101003__full	27330	Keep1	1	dsDNAphage	1	35	7	0	No	NA	NA	Medium-quality
D109_0000101377__full	This study	D109_0000101377__full	D109_0000101377__full	D109_0000101377__full	43959	Keep1	1	dsDNAphage	6	52	16	0	No	NA	NA	High-quality
D109_0000101502__full	This study	D79_0000083689__full	D79_0000083689__full	D79_0000083689__full	11394	Keep1	1	dsDNAphage	3	8	5	0	No	NA	NA	Low-quality
D109_0000101566__full_1_4903-11383/11383	This study	D109_0000101566__full_1_4903-11383/11383	D109_0000101566__full_1_4903-11383/11383	D109_0000101566__full_1_4903-11383/11383	6481	Keep1	0.96	dsDNAphage	0	24	2	3	Yes	host,viral	1-4902,4903-11383	Low-quality
D109_0000101751__full	This study	D109_0000101751__full	D109_0000101751__full	D109_0000101751__full	8130	Keep1	1	dsDNAphage	2	19	3	0	No	NA	NA	Low-quality
D109_0000101906__full	This study	D109_0000101906__full	D109_0000101906__full	D109_0000101906__full	9465	Keep1	1	dsDNAphage	1	7	2	0	No	NA	NA	Low-quality
D109_0000101934__full	This study	D109_0000101934__full	D109_0000101934__full	D109_0000101934__full	5240	Keep1	1	dsDNAphage	1	13	4	0	No	NA	NA	Low-quality
D109_0000102006__full	This study	D109_0000102006__full	D109_0000102006__full	D109_0000102006__full	15426	Keep1	1	dsDNAphage	5	23	8	0	No	NA	NA	Medium-quality
D109_0000102055__full	This study	D79_0000195922__full	D79_0000195922__full	D79_0000195922__full	11114	Keep1	0.793	dsDNAphage	0	16	3	0	No	NA	NA	Low-quality
D109_0000102120__full	This study	D109_0000102120__full	D109_0000102120__full	D109_0000102120__full	8385	Keep1	1	dsDNAphage	3	13	9	0	No	NA	NA	Low-quality
D109_0000102253__full	This study	D109_0000102253__full	D109_0000102253__full	D109_0000102253__full	9220	Keep1	1	dsDNAphage	3	12	9	0	No	NA	NA	Low-quality
D109_0000102423__full	This study	D109_0000102423__full	D109_0000102423__full	D109_0000102423__full	9390	Keep1	1	dsDNAphage	6	11	9	0	No	NA	NA	Low-quality
D109_0000102573__full	This study	D109_0000102573__full	D109_0000102573__full	D109_0000102573__full	9967	Keep1	1	dsDNAphage	1	21	5	0	No	NA	NA	Low-quality
D109_0000102868__full	This study	D109_0000102868__full	D109_0000102868__full	D109_0000102868__full	7602	Keep1	1	dsDNAphage	4	8	6	0	No	NA	NA	Low-quality
D109_0000102890__full	This study	D44_0000330145__full	D44_0000330145__full	D44_0000330145__full	6969	Keep1	1	dsDNAphage	4	12	4	0	No	NA	NA	Low-quality
D109_0000103018__full	This study	D109_0000103018__full	D109_0000103018__full	D109_0000103018__full	10857	Keep1	1	dsDNAphage	1	6	2	0	No	NA	NA	Low-quality
D109_0000103112__full	This study	D109_0000103112__full	D109_0000103112__full	D109_0000103112__full	5220	Keep1	0.913	dsDNAphage	0	5	1	0	No	NA	NA	Low-quality
D109_0000103122__full	This study	D79_0000075225__full	D79_0000075225__full	D79_0000075225__full	12232	Keep1	1	dsDNAphage	7	16	10	0	No	NA	NA	Low-quality
D109_0000103488__full	This study	D109_0000103488__full	D109_0000103488__full	D109_0000103488__full	7021	Keep1	0.987	dsDNAphage	0	14	5	0	No	NA	NA	Low-quality
D109_0000103529__full	This study	D109_0000103529__full	D109_0000103529__full	D109_0000103529__full	27258	Keep1	0.62	dsDNAphage	0	35	3	1	No	NA	NA	Low-quality
D109_0000103840__full	This study	D109_0000103840__full	D109_0000103840__full	D109_0000103840__full	6035	Keep1	0.993	dsDNAphage	2	6	2	0	No	NA	NA	Low-quality
D109_0000103906__full	This study	D109_0000103906__full	D109_0000103906__full	D109_0000103906__full	10003	Keep1	1	dsDNAphage	4	16	9	0	No	NA	NA	Low-quality
D109_0000103961__full	This study	D109_0000103961__full	D109_0000103961__full	D109_0000103961__full	9315	Keep1	0.92	dsDNAphage	0	12	4	0	No	NA	NA	Low-quality
D109_0000104019__full	This study	D109_0000104019__full	D109_0000104019__full	D109_0000104019__full	9325	Keep1	1	dsDNAphage	2	19	1	0	No	NA	NA	Low-quality
D109_0000104020__full	This study	D109_0000104020__full	D109_0000104020__full	D109_0000104020__full	147256	Keep1	0.72	dsDNAphage	0	156	22	7	No	NA	NA	Low-quality
D109_0000104085__full	This study	D86_0000010668__full	D86_0000010668__full	D86_0000010668__full	5132	Keep1	1	dsDNAphage	4	5	5	0	No	NA	NA	Low-quality
D109_0000104234__full	This study	D109_0000104234__full	D109_0000104234__full	D109_0000104234__full	5714	Keep1	0.893	ssDNA	0	5	1	0	No	NA	NA	Low-quality
D109_0000104534__full	This study	D162_0000126504__full	D162_0000126504__full	D162_0000126504__full	26320	Keep1	1	dsDNAphage	6	27	21	0	No	NA	NA	Medium-quality
D109_0000104674__full	This study	D115B_0000085735__full	D115B_0000085735__full	D115B_0000085735__full	6787	Keep1	0.993	dsDNAphage	4	5	4	0	No	NA	NA	Low-quality
D109_0000104921__full	This study	D109_0000104921__full	D109_0000104921__full	D109_0000104921__full	8701	Keep1	1	dsDNAphage	2	12	4	0	No	NA	NA	Low-quality
D109_0000105308__full	This study	D109_0000105308__full	D109_0000105308__full	D109_0000105308__full	5531	Keep1	0.76	dsDNAphage	0	8	5	0	No	NA	NA	Low-quality
D109_0000105696__full	This study	D109_0000105696__full	D109_0000105696__full	D109_0000105696__full	5244	Keep1	0.993	dsDNAphage	1	7	5	0	No	NA	NA	Low-quality
D109_0000105997__full	This study	D109_0000105997__full	D109_0000105997__full	D109_0000105997__full	5523	Keep1	0.933	dsDNAphage	0	9	3	0	No	NA	NA	Low-quality
D109_0000106105__full	This study	D109_0000106105__full	D109_0000106105__full	D109_0000106105__full	22329	Keep1	1	dsDNAphage	1	30	6	0	No	NA	NA	Low-quality
D109_0000106179__full	This study	D109_0000106179__full	D109_0000106179__full	D109_0000106179__full	6124	Keep1	1	dsDNAphage	1	12	3	0	No	NA	NA	Low-quality
D109_0000106386__full	This study	D109_0000106386__full	D109_0000106386__full	D109_0000106386__full	9941	Keep1	0.893	dsDNAphage	1	8	1	0	No	NA	NA	Low-quality
D109_0000106503__full	This study	D109_0000106503__full	D109_0000106503__full	D109_0000106503__full	5315	Keep1	0.92	dsDNAphage	0	6	1	0	No	NA	NA	Low-quality
D109_0000106934__full	This study	D109_0000106934__full	D109_0000106934__full	D109_0000106934__full	5807	Keep1	0.967	dsDNAphage	0	12	6	0	No	NA	NA	Low-quality
D109_0000106962__full	This study	D109_0000106962__full	D109_0000106962__full	D109_0000106962__full	9947	Keep1	1	dsDNAphage	2	13	3	0	No	NA	NA	Low-quality
D109_0000107062__full	This study	D109_0000107062__full	D109_0000107062__full	D109_0000107062__full	5088	Keep1	1	dsDNAphage	1	10	6	0	No	NA	NA	Low-quality
D109_0000107472__full	This study	D109_0000107472__full	D109_0000107472__full	D109_0000107472__full	17926	Keep1	0.52	dsDNAphage	0	17	6	0	No	NA	NA	Low-quality
D109_0000107627__full	This study	D109_0000107627__full	D109_0000107627__full	D109_0000107627__full	7163	Keep1	0.993	dsDNAphage	3	6	2	1	No	NA	NA	Low-quality
D109_0000107915__full	This study	D79_0000263778__full	D79_0000263778__full	D79_0000263778__full	12157	Keep1	1	dsDNAphage	8	13	9	0	No	NA	NA	Low-quality
D109_0000107993__full	This study	D109_0000107993__full	D109_0000107993__full	D109_0000107993__full	20596	Keep1	1	dsDNAphage	2	27	6	0	No	NA	NA	Low-quality
D109_0000108401__full_1_676-8530/8530	This study	D150_0000028487__full	D150_0000028487__full	D150_0000028487__full	7855	Keep1	0.78	dsDNAphage	0	9	3	1	Yes	host,viral	1-675,676-8530	Low-quality
D109_0000108814__full	This study	D109_0000108814__full	D109_0000108814__full	D109_0000108814__full	19077	Keep1	1	dsDNAphage	6	28	14	1	No	NA	NA	Medium-quality
D109_0000108902__full	This study	D109_0000108902__full	D109_0000108902__full	D109_0000108902__full	10371	Keep1	1	dsDNAphage	2	9	1	0	No	NA	NA	Low-quality
D109_0000109040__full	This study	D109_0000109040__full	D109_0000109040__full	D109_0000109040__full	19394	Keep1	0.993	dsDNAphage	3	29	6	0	No	NA	NA	Low-quality
D109_0000109297__full_1_1-59417/73144	This study	D109_0000109297__full_1_1-59417/73144	D109_0000109297__full_1_1-59417/73144	D109_0000109297__full_1_1-59417/73144	59417	Keep1	0.993	dsDNAphage	6	55	15	5	Yes	viral,host	1-59417,59418-73144	Low-quality
D109_0000109595__full	This study	D109_0000109595__full	D109_0000109595__full	D109_0000109595__full	23048	Keep1	1	dsDNAphage	3	18	6	1	No	NA	NA	Low-quality
D109_0000109813__full	This study	D109_0000109813__full	D109_0000109813__full	D109_0000109813__full	18456	Keep1	0.753	dsDNAphage	1	11	1	2	No	NA	NA	Low-quality
D109_0000110136__full	This study	D109_0000110136__full	D109_0000110136__full	D109_0000110136__full	9586	Keep1	0.987	dsDNAphage	1	14	1	1	No	NA	NA	Low-quality
D109_0000110362__full	This study	D109_0000110362__full	D109_0000110362__full	D109_0000110362__full	7423	Keep1	0.88	dsDNAphage	0	13	1	0	No	NA	NA	Low-quality
D109_0000110424__full	This study	D109_0000110424__full	D109_0000110424__full	D109_0000110424__full	9842	Keep1	0.533	dsDNAphage	0	12	5	0	No	NA	NA	Low-quality
D109_0000110453__full	This study	D86_0000020777__full	D86_0000020777__full	D86_0000020777__full	5026	Keep1	0.987	dsDNAphage	4	7	7	0	No	NA	NA	Low-quality
D109_0000110531__full	This study	D109_0000110531__full	D109_0000110531__full	D109_0000110531__full	11476	Keep1	0.687	dsDNAphage	0	14	4	0	No	NA	NA	Low-quality
D109_0000110612__full	This study	D109_0000110612__full	D109_0000110612__full	D109_0000110612__full	12388	Keep1	1	dsDNAphage	4	13	5	0	No	NA	NA	Low-quality
D109_0000110677__full	This study	D162_0000368237__full	D162_0000368237__full	D162_0000368237__full	7044	Keep1	1	dsDNAphage	1	6	2	0	No	NA	NA	Low-quality
D109_0000111067__full	This study	D138_0000057605__full	D138_0000057605__full	D138_0000057605__full	6873	Keep1	0.993	dsDNAphage	2	3	3	0	No	NA	NA	Low-quality
D109_0000111217__full	This study	D109_0000111217__full	D109_0000111217__full	D109_0000111217__full	8552	Keep1	1	dsDNAphage	1	5	4	0	No	NA	NA	Low-quality
D109_0000111225__full	This study	D109_0000111225__full	D109_0000111225__full	D109_0000111225__full	32088	Keep1	0.827	dsDNAphage	1	29	6	1	No	NA	NA	Low-quality
D109_0000111293__full	This study	D109_0000111293__full	D109_0000111293__full	D109_0000111293__full	6588	Keep1	0.94	dsDNAphage	1	7	2	0	No	NA	NA	Low-quality
D109_0000111462__full	This study	D109_0000111462__full	D109_0000111462__full	D109_0000111462__full	10061	Keep1	1	dsDNAphage	4	18	9	0	No	NA	NA	Low-quality
D109_0000111912__full	This study	D109_0000111912__full	D109_0000111912__full	D109_0000111912__full	8388	Keep1	0.953	dsDNAphage	0	17	2	0	No	NA	NA	Low-quality
D109_0000111970__full	This study	D109_0000111970__full	D109_0000111970__full	D109_0000111970__full	6762	Keep1	1	dsDNAphage	6	11	6	0	No	NA	NA	Low-quality
D109_0000112447__full	This study	D109_0000112447__full	D109_0000112447__full	D109_0000112447__full	9119	Keep1	1	dsDNAphage	5	11	7	0	No	NA	NA	Low-quality
D109_0000112457__full	This study	D109_0000112457__full	D109_0000112457__full	D109_0000112457__full	5630	Keep1	0.967	ssDNA	0	9	1	0	No	NA	NA	Low-quality
D109_0000112593__full	This study	D109_0000112593__full	D109_0000112593__full	D109_0000112593__full	15863	Keep1	0.74	dsDNAphage	1	12	3	0	No	NA	NA	Low-quality
D109_0000112639__full	This study	D26_0000200851__full	D26_0000200851__full	D26_0000200851__full	13435	Keep1	1	dsDNAphage	4	18	9	1	No	NA	NA	Low-quality
D109_0000112675__full	This study	D109_0000112675__full	D109_0000112675__full	D109_0000112675__full	8121	Keep1	1	dsDNAphage	1	7	1	0	No	NA	NA	Low-quality
D109_0000112725__full	This study	D109_0000112725__full	D109_0000112725__full	D109_0000112725__full	10714	Keep1	1	dsDNAphage	2	14	9	0	No	NA	NA	Low-quality
D109_0000112732__full	This study	D109_0000112732__full	D109_0000112732__full	D109_0000112732__full	7097	Keep1	0.953	ssDNA	0	16	2	0	No	NA	NA	Low-quality
D109_0000112874__full	This study	D109_0000112874__full	D109_0000112874__full	D109_0000112874__full	19896	Keep1	1	dsDNAphage	3	30	9	0	No	NA	NA	Low-quality
D109_0000112914__full	This study	D109_0000112914__full	D109_0000112914__full	D109_0000112914__full	6828	Keep1	0.967	dsDNAphage	0	9	2	0	No	NA	NA	Low-quality
D109_0000112938__full	This study	D109_0000112938__full	D109_0000112938__full	D109_0000112938__full	6428	Keep1	0.767	dsDNAphage	0	7	2	0	No	NA	NA	Low-quality
D109_0000112955__full	This study	D109_0000112955__full	D109_0000112955__full	D109_0000112955__full	19734	Keep1	0.713	dsDNAphage	0	17	5	0	No	NA	NA	Low-quality
D109_0000112983__full	This study	D109_0000112983__full	D109_0000112983__full	D109_0000112983__full	7934	Keep1	0.987	dsDNAphage	5	13	9	0	No	NA	NA	Low-quality
D109_0000113112__full	This study	D4_0000102087__full	D4_0000102087__full	D4_0000102087__full	8259	Keep1	0.94	dsDNAphage	0	13	4	0	No	NA	NA	Low-quality
D109_0000113261__full	This study	D109_0000113261__full	D109_0000113261__full	D109_0000113261__full	7689	Keep1	1	dsDNAphage	1	14	6	1	No	NA	NA	Low-quality
D109_0000113479__full	This study	D115B_0000293931__full	D115B_0000293931__full	D115B_0000293931__full	5677	Keep1	1	dsDNAphage	3	11	6	0	No	NA	NA	Low-quality
D109_0000113558__full	This study	D26_0000148655__full	D26_0000148655__full	D26_0000148655__full	5412	Keep1	1	dsDNAphage	2	4	3	0	No	NA	NA	Low-quality
D109_0000113827__full	This study	D109_0000113827__full	D109_0000113827__full	D109_0000113827__full	5985	Keep1	1	dsDNAphage	1	10	2	0	No	NA	NA	Low-quality
D109_0000114071__full	This study	D109_0000114071__full	D109_0000114071__full	D109_0000114071__full	5803	Keep1	1	dsDNAphage	2	12	3	0	No	NA	NA	Low-quality
D109_0000114210__full	This study	D115B_0000141138__full	D115B_0000141138__full	D115B_0000141138__full	36398	Keep1	1	dsDNAphage	10	21	11	0	No	NA	NA	Low-quality
D109_0000114236__full	This study	D4_0000106337__full	D4_0000106337__full	D4_0000106337__full	9254	Keep1	0.993	dsDNAphage	2	10	3	0	No	NA	NA	Low-quality
D109_0000114341__full	This study	D109_0000114341__full	D109_0000114341__full	D109_0000114341__full	5100	Keep1	1	dsDNAphage	3	5	5	0	No	NA	NA	Low-quality
D109_0000114653__full	This study	D109_0000114653__full	D109_0000114653__full	D109_0000114653__full	11044	Keep1	1	dsDNAphage	3	19	7	0	No	NA	NA	Low-quality
D109_0000114751__full	This study	D4_0000162504__full	D4_0000162504__full	D4_0000162504__full	10474	Keep1	0.607	dsDNAphage	0	10	5	1	No	NA	NA	Low-quality
D109_0000114760__full	This study	D109_0000114760__full	D109_0000114760__full	D109_0000114760__full	8174	Keep1	1	dsDNAphage	2	9	3	0	No	NA	NA	Low-quality
D109_0000114812__full	This study	D109_0000114812__full	D109_0000114812__full	D109_0000114812__full	10285	Keep1	0.96	dsDNAphage	0	12	5	0	No	NA	NA	Low-quality
D109_0000115139__full	This study	D32_0000277134__full	D32_0000277134__full	D32_0000277134__full	9126	Keep1	0.953	dsDNAphage	0	15	4	0	No	NA	NA	Low-quality
D109_0000115152__full	This study	D109_0000115152__full	D109_0000115152__full	D109_0000115152__full	15202	Keep1	0.947	dsDNAphage	0	24	6	1	No	NA	NA	Low-quality
D109_0000115281__full	This study	D109_0000115281__full	D109_0000115281__full	D109_0000115281__full	5577	Keep1	0.987	dsDNAphage	0	19	1	0	No	NA	NA	Low-quality
D109_0000115366__full	This study	D109_0000115366__full	D109_0000115366__full	D109_0000115366__full	11391	Keep1	1	dsDNAphage	2	15	10	1	No	NA	NA	Low-quality
D109_0000115432__full	This study	D109_0000115432__full	D109_0000115432__full	D109_0000115432__full	14390	Keep1	0.54	dsDNAphage	0	10	1	0	No	NA	NA	Low-quality
D109_0000115488__full	This study	D44_0000005756__full	D44_0000005756__full	D44_0000005756__full	34815	Keep1	1	dsDNAphage	7	38	20	0	No	NA	NA	Medium-quality
D109_0000115791__full	This study	D109_0000115791__full	D109_0000115791__full	D109_0000115791__full	5702	Keep1	0.98	dsDNAphage	2	10	5	0	No	NA	NA	Low-quality
D109_0000115952__full	This study	D109_0000115952__full	D109_0000115952__full	D109_0000115952__full	15301	Keep1	0.933	dsDNAphage	1	14	3	0	No	NA	NA	Low-quality
D109_0000115964__full	This study	D109_0000115964__full	D109_0000115964__full	D109_0000115964__full	6422	Keep1	0.84	dsDNAphage	0	9	2	1	No	NA	NA	Low-quality
D109_0000116492__full	This study	D109_0000116492__full	D109_0000116492__full	D109_0000116492__full	5869	Keep1	1	dsDNAphage	4	7	5	0	No	NA	NA	Low-quality
D109_0000116636__full	This study	D109_0000116636__full	D109_0000116636__full	D109_0000116636__full	20474	Keep1	0.993	dsDNAphage	2	20	5	0	No	NA	NA	Low-quality
D109_0000116762__full	This study	D115B_0000135751__full_1_18244-69542/69542	D115B_0000135751__full_1_18244-69542/69542	D115B_0000135751__full_1_18244-69542/69542	9992	Keep1	1	dsDNAphage	3	4	3	0	No	NA	NA	Low-quality
D109_0000117279__full	This study	D109_0000117279__full	D109_0000117279__full	D109_0000117279__full	7744	Keep1	0.987	dsDNAphage	2	17	5	0	No	NA	NA	Low-quality
D109_0000117383__full	This study	D109_0000117383__full	D109_0000117383__full	D109_0000117383__full	13465	Keep1	1	dsDNAphage	3	20	8	0	No	NA	NA	Low-quality
D109_0000117595__full	This study	D109_0000117595__full	D109_0000117595__full	D109_0000117595__full	70072	Keep1	0.767	dsDNAphage	0	93	11	14	No	NA	NA	Low-quality
D109_0000117687__full	This study	D109_0000117687__full	D109_0000117687__full	D109_0000117687__full	7109	Keep1	0.867	dsDNAphage	0	9	3	0	No	NA	NA	Low-quality
D109_0000117718__full	This study	D109_0000117718__full	D109_0000117718__full	D109_0000117718__full	8559	Keep1	0.987	dsDNAphage	1	4	2	0	No	NA	NA	Low-quality
D109_0000118093__full	This study	D109_0000118093__full	D109_0000118093__full	D109_0000118093__full	5294	Keep1	0.807	dsDNAphage	0	4	2	0	No	NA	NA	Low-quality
D109_0000118321__full	This study	D109_0000118321__full	D109_0000118321__full	D109_0000118321__full	30304	Keep1	0.56	dsDNAphage	0	38	7	2	No	NA	NA	Low-quality
D109_0000118443__full	This study	D109_0000118443__full	D109_0000118443__full	D109_0000118443__full	6145	Keep1	0.833	dsDNAphage	0	9	2	0	No	NA	NA	Low-quality
D109_0000118630__full	This study	D109_0000118630__full	D109_0000118630__full	D109_0000118630__full	60654	Keep1	0.953	dsDNAphage	6	41	6	0	No	NA	NA	Low-quality
D109_0000118925__full	This study	D109_0000118925__full	D109_0000118925__full	D109_0000118925__full	9226	Keep1	0.887	dsDNAphage	0	9	5	0	No	NA	NA	Low-quality
D109_0000118990__full	This study	D115B_0000210130__full	D115B_0000210130__full	D115B_0000210130__full	5007	Keep1	1	dsDNAphage	0	9	1	0	No	NA	NA	Low-quality
D109_0000119077__full	This study	D109_0000119077__full	D109_0000119077__full	D109_0000119077__full	6319	Keep1	0.98	dsDNAphage	0	13	1	0	No	NA	NA	Low-quality
D109_0000119118__full	This study	D115B_0000159033__full	D115B_0000159033__full	D115B_0000159033__full	10439	Keep1	0.953	dsDNAphage	0	19	5	2	No	NA	NA	Low-quality
D109_0000119168__full	This study	D109_0000119168__full	D109_0000119168__full	D109_0000119168__full	19972	Keep1	0.747	dsDNAphage	0	24	7	0	No	NA	NA	Low-quality
D109_0000119298__full	This study	D109_0000119298__full	D109_0000119298__full	D109_0000119298__full	5832	Keep1	0.973	dsDNAphage	0	17	4	1	No	NA	NA	Low-quality
D109_0000119441__full	This study	D109_0000119441__full	D109_0000119441__full	D109_0000119441__full	10659	Keep1	0.98	dsDNAphage	0	26	2	0	No	NA	NA	Low-quality
D109_0000119574__full	This study	D109_0000119574__full	D109_0000119574__full	D109_0000119574__full	6082	Keep1	0.88	dsDNAphage	0	4	1	0	No	NA	NA	Low-quality
D109_0000119586__full	This study	D109_0000119586__full	D109_0000119586__full	D109_0000119586__full	5658	Keep1	0.96	ssDNA	0	5	4	0	No	NA	NA	Low-quality
D109_0000119773__full	This study	D109_0000119773__full	D109_0000119773__full	D109_0000119773__full	9491	Keep1	0.693	dsDNAphage	0	11	1	0	No	NA	NA	Low-quality
D109_0000119835__full	This study	D109_0000119835__full	D109_0000119835__full	D109_0000119835__full	6377	Keep1	0.98	dsDNAphage	0	14	4	0	No	NA	NA	Low-quality
D109_0000119844__full	This study	D109_0000119844__full	D109_0000119844__full	D109_0000119844__full	5270	Keep1	0.987	dsDNAphage	2	5	3	0	No	NA	NA	Low-quality
D109_0000120035__full	This study	D162_0000202894__full	D162_0000202894__full	D162_0000202894__full	6135	Keep1	0.987	dsDNAphage	2	12	5	0	No	NA	NA	Low-quality
D109_0000120066__full	This study	D109_0000120066__full	D109_0000120066__full	D109_0000120066__full	208324	Keep1	1	dsDNAphage	14	258	60	16	No	NA	NA	Medium-quality
D109_0000120068__full	This study	D109_0000120068__full	D109_0000120068__full	D109_0000120068__full	5297	Keep1	1	dsDNAphage	1	5	1	0	No	NA	NA	Low-quality
D109_0000120485__full	This study	D109_0000120485__full	D109_0000120485__full	D109_0000120485__full	6361	Keep1	0.94	dsDNAphage	0	7	2	0	No	NA	NA	Low-quality
D109_0000121021__full	This study	D109_0000121021__full	D109_0000121021__full	D109_0000121021__full	23747	Keep1	1	dsDNAphage	7	25	11	0	No	NA	NA	Medium-quality
D109_0000121269__full	This study	D109_0000121269__full	D109_0000121269__full	D109_0000121269__full	8377	Keep1	0.98	dsDNAphage	1	2	1	0	No	NA	NA	Low-quality
D109_0000121608__full	This study	D109_0000121608__full	D109_0000121608__full	D109_0000121608__full	14411	Keep1	0.953	dsDNAphage	0	21	7	2	No	NA	NA	Low-quality
D109_0000121620__full	This study	D109_0000121620__full	D109_0000121620__full	D109_0000121620__full	30775	Keep1	0.9	dsDNAphage	3	7	1	0	No	NA	NA	Low-quality
D109_0000121822__full	This study	D86_0000258148__full	D86_0000258148__full	D86_0000258148__full	6084	Keep1	0.98	dsDNAphage	0	13	4	0	No	NA	NA	Low-quality
D109_0000121898__full	This study	D109_0000121898__full	D109_0000121898__full	D109_0000121898__full	5310	Keep1	0.993	dsDNAphage	0	11	5	0	No	NA	NA	Low-quality
D109_0000122209__full	This study	D79_0000131089__full	D79_0000131089__full	D79_0000131089__full	6572	Keep1	1	dsDNAphage	1	8	4	1	No	NA	NA	Low-quality
D109_0000122690__full	This study	D109_0000122690__full	D109_0000122690__full	D109_0000122690__full	5865	Keep1	0.973	dsDNAphage	0	16	4	0	No	NA	NA	Low-quality
D109_0000122707__full	This study	D109_0000122707__full	D109_0000122707__full	D109_0000122707__full	24122	Keep1	0.92	dsDNAphage	0	33	1	5	No	NA	NA	Low-quality
D109_0000123088__full	This study	D109_0000123088__full	D109_0000123088__full	D109_0000123088__full	12758	Keep1	1	dsDNAphage	1	13	2	0	No	NA	NA	Low-quality
D109_0000123098__full	This study	D86_0000028255__full	D86_0000028255__full	D86_0000028255__full	5426	Keep1	0.96	dsDNAphage	0	8	3	0	No	NA	NA	Low-quality
D109_0000123211__full	This study	D109_0000123211__full	D109_0000123211__full	D109_0000123211__full	8676	Keep1	0.9	ssDNA	0	15	1	0	No	NA	NA	Low-quality
D109_0000123292__full	This study	D109_0000123292__full	D109_0000123292__full	D109_0000123292__full	11712	Keep1	0.607	ssDNA	0	17	3	0	No	NA	NA	Low-quality
D109_0000123519__full	This study	D109_0000123519__full	D109_0000123519__full	D109_0000123519__full	7005	Keep1	1	dsDNAphage	1	10	5	0	No	NA	NA	Low-quality
D109_0000123524__full	This study	D150_0000067163__full	D150_0000067163__full	D150_0000067163__full	5285	Keep1	0.887	dsDNAphage	0	8	6	0	No	NA	NA	Low-quality
D109_0000124005__full	This study	D109_0000124005__full	D109_0000124005__full	D109_0000124005__full	14190	Keep1	0.527	dsDNAphage	0	19	1	1	No	NA	NA	Low-quality
D109_0000124049__full	This study	D109_0000124049__full	D109_0000124049__full	D109_0000124049__full	6311	Keep1	0.987	dsDNAphage	1	6	3	0	No	NA	NA	Low-quality
D109_0000124207__full	This study	D4_0000196979__full	D4_0000196979__full	D4_0000196979__full	9947	Keep1	1	dsDNAphage	4	10	6	0	No	NA	NA	Low-quality
D109_0000124266__full	This study	D109_0000124266__full	D109_0000124266__full	D109_0000124266__full	6966	Keep1	1	dsDNAphage	1	12	3	0	No	NA	NA	Low-quality
D109_0000124421__full	This study	D109_0000124421__full	D109_0000124421__full	D109_0000124421__full	17830	Keep1	1	dsDNAphage	5	12	5	0	No	NA	NA	Low-quality
D109_0000124576__full	This study	D86_0000085003__full	D86_0000085003__full	D86_0000085003__full	8500	Keep1	0.98	dsDNAphage	0	12	6	0	No	NA	NA	Low-quality
D109_0000124940__full	This study	D109_0000124940__full	D109_0000124940__full	D109_0000124940__full	11222	Keep1	0.567	dsDNAphage	0	14	4	1	No	NA	NA	Low-quality
D109_0000125679__full	This study	D115B_0000001491__full	D115B_0000001491__full	D115B_0000001491__full	5240	Keep1	0.913	dsDNAphage	0	5	3	0	No	NA	NA	Low-quality
D109_0000125720__full	This study	D109_0000125720__full	D109_0000125720__full	D109_0000125720__full	5629	Keep1	0.993	dsDNAphage	1	9	1	0	No	NA	NA	Low-quality
D109_0000125738__full	This study	D109_0000125738__full	D109_0000125738__full	D109_0000125738__full	5890	Keep1	1	dsDNAphage	2	11	1	0	No	NA	NA	Low-quality
D109_0000125745__full	This study	D150_0000104259__full	D150_0000104259__full	D150_0000104259__full	8481	Keep1	1	dsDNAphage	1	13	4	0	No	NA	NA	Low-quality
D109_0000125852__full	This study	D109_0000125852__full	D109_0000125852__full	D109_0000125852__full	13105	Keep1	0.947	dsDNAphage	0	16	2	0	No	NA	NA	Low-quality
D109_0000125932__full	This study	D109_0000125932__full	D109_0000125932__full	D109_0000125932__full	6190	Keep1	1	dsDNAphage	1	9	6	0	No	NA	NA	Low-quality
D109_0000126228__full_1_2261-9483/9483	This study	D86_0000308890__full	D86_0000308890__full	D86_0000308890__full	7223	Keep1	0.9	dsDNAphage	1	10	2	3	Yes	host,viral	1-2260,2261-9483	Low-quality
D109_0000126686__full	This study	D86_0000041326__full	D86_0000041326__full	D86_0000041326__full	5115	Keep1	0.987	dsDNAphage	1	3	2	0	No	NA	NA	Low-quality
D109_0000127414__full	This study	D109_0000127414__full	D109_0000127414__full	D109_0000127414__full	5752	Keep1	0.927	dsDNAphage	0	12	6	0	No	NA	NA	Low-quality
D109_0000127781__full	This study	D109_0000127781__full	D109_0000127781__full	D109_0000127781__full	10033	Keep1	0.933	dsDNAphage	1	14	2	1	No	NA	NA	Low-quality
D109_0000127930__full	This study	D109_0000127930__full	D109_0000127930__full	D109_0000127930__full	14323	Keep1	0.987	dsDNAphage	0	27	3	1	No	NA	NA	Low-quality
D109_0000127977__full	This study	D109_0000127977__full	D109_0000127977__full	D109_0000127977__full	16260	Keep1	1	dsDNAphage	6	17	12	0	No	NA	NA	Low-quality
D109_0000128060__full	This study	D109_0000128060__full	D109_0000128060__full	D109_0000128060__full	5421	Keep1	0.947	dsDNAphage	0	10	4	0	No	NA	NA	Low-quality
D109_0000128171__full	This study	D109_0000128171__full	D109_0000128171__full	D109_0000128171__full	103173	Keep1	0.993	dsDNAphage	10	100	28	6	No	NA	NA	Low-quality
D109_0000128204__full	This study	D109_0000128204__full	D109_0000128204__full	D109_0000128204__full	25002	Keep1	0.987	dsDNAphage	2	31	7	0	No	NA	NA	Low-quality
D109_0000128641__full	This study	D115B_0000020234__full	D115B_0000020234__full	D115B_0000020234__full	5873	Keep1	0.867	dsDNAphage	0	10	4	0	No	NA	NA	Low-quality
D109_0000128902__full	This study	D109_0000128902__full	D109_0000128902__full	D109_0000128902__full	6584	Keep1	0.987	dsDNAphage	2	8	4	0	No	NA	NA	Low-quality
D109_0000128964__full	This study	D4_0000115548__full	D4_0000115548__full	D4_0000115548__full	12256	Keep1	1	dsDNAphage	4	8	6	0	No	NA	NA	Low-quality
D109_0000128977__full	This study	D109_0000128977__full	D109_0000128977__full	D109_0000128977__full	12142	Keep1	0.94	dsDNAphage	0	20	3	1	No	NA	NA	Low-quality
D109_0000129297__full	This study	D109_0000129297__full	D109_0000129297__full	D109_0000129297__full	14725	Keep1	0.513	dsDNAphage	0	16	3	0	No	NA	NA	Low-quality
D109_0000129407__full	This study	D109_0000129407__full	D109_0000129407__full	D109_0000129407__full	5773	Keep1	1	dsDNAphage	1	12	4	0	No	NA	NA	Low-quality
D109_0000129439__full	This study	D109_0000129439__full	D109_0000129439__full	D109_0000129439__full	5320	Keep1	0.993	dsDNAphage	4	5	4	0	No	NA	NA	Low-quality
D109_0000129590__full	This study	D109_0000129590__full	D109_0000129590__full	D109_0000129590__full	6393	Keep1	0.973	dsDNAphage	0	14	6	0	No	NA	NA	Low-quality
D109_0000129640__full	This study	D44_0000129271__full	D44_0000129271__full	D44_0000129271__full	9879	Keep1	1	dsDNAphage	5	13	8	0	No	NA	NA	Low-quality
D109_0000129663__full	This study	D109_0000129663__full	D109_0000129663__full	D109_0000129663__full	6041	Keep1	0.707	dsDNAphage	0	8	2	0	No	NA	NA	Low-quality
D109_0000129776__full	This study	D109_0000129776__full	D109_0000129776__full	D109_0000129776__full	8202	Keep1	1	dsDNAphage	1	6	1	0	No	NA	NA	Low-quality
D109_0000130065__full	This study	D109_0000130065__full	D109_0000130065__full	D109_0000130065__full	19963	Keep1	1	dsDNAphage	1	32	15	0	No	NA	NA	Low-quality
D109_0000130224__full	This study	D109_0000130224__full	D109_0000130224__full	D109_0000130224__full	23442	Keep1	0.96	dsDNAphage	1	25	9	1	No	NA	NA	Low-quality
D109_0000130576__full	This study	D109_0000130576__full	D109_0000130576__full	D109_0000130576__full	7181	Keep1	0.993	dsDNAphage	1	9	7	0	No	NA	NA	Low-quality
D109_0000130639__full	This study	D109_0000130639__full	D109_0000130639__full	D109_0000130639__full	9200	Keep1	0.56	dsDNAphage	0	9	1	0	No	NA	NA	Low-quality
D109_0000130801__full	This study	D109_0000130801__full	D109_0000130801__full	D109_0000130801__full	17302	Keep1	1	dsDNAphage	1	27	6	1	No	NA	NA	Low-quality
D109_0000130855__full	This study	D86_0000046108__full	D86_0000046108__full	D86_0000046108__full	5899	Keep1	0.913	dsDNAphage	0	8	2	1	No	NA	NA	Low-quality
D109_0000130903__full	This study	D109_0000130903__full	D109_0000130903__full	D109_0000130903__full	6872	Keep1	1	dsDNAphage	1	7	3	0	No	NA	NA	Low-quality
D109_0000131041__full	This study	D109_0000131041__full	D109_0000131041__full	D109_0000131041__full	11126	Keep1	0.513	dsDNAphage	0	6	2	0	No	NA	NA	Low-quality
D109_0000131251__full	This study	D109_0000131251__full	D109_0000131251__full	D109_0000131251__full	5795	Keep1	0.9	dsDNAphage	0	7	1	0	No	NA	NA	Low-quality
D109_0000131739__full	This study	D138_0000012797__full	D138_0000012797__full	D138_0000012797__full	5572	Keep1	1	dsDNAphage	2	8	6	0	No	NA	NA	Low-quality
D109_0000132019__full	This study	D109_0000132019__full	D109_0000132019__full	D109_0000132019__full	10585	Keep1	1	dsDNAphage	4	14	9	0	No	NA	NA	Low-quality
D109_0000132055__full	This study	D109_0000132055__full	D109_0000132055__full	D109_0000132055__full	5520	Keep1	0.987	dsDNAphage	2	7	5	0	No	NA	NA	Low-quality
D109_0000132091__full	This study	D109_0000132091__full	D109_0000132091__full	D109_0000132091__full	7830	Keep1	0.74	dsDNAphage	0	13	2	1	No	NA	NA	Low-quality
D109_0000132115__full	This study	D109_0000132115__full	D109_0000132115__full	D109_0000132115__full	6984	Keep1	0.567	dsDNAphage	0	7	2	0	No	NA	NA	Low-quality
D109_0000132767__full	This study	D109_0000132767__full	D109_0000132767__full	D109_0000132767__full	5383	Keep1	0.787	dsDNAphage	0	3	1	0	No	NA	NA	Low-quality
D109_0000132816__full	This study	D109_0000132816__full	D109_0000132816__full	D109_0000132816__full	6361	Keep1	1	dsDNAphage	2	7	3	0	No	NA	NA	Low-quality
D109_0000132874__full	This study	D109_0000132874__full	D109_0000132874__full	D109_0000132874__full	8498	Keep1	0.973	dsDNAphage	1	15	4	0	No	NA	NA	Low-quality
D109_0000133192__full	This study	D86_0000158672__full_1_1-120238/122259	D86_0000158672__full_1_1-120238/122259	D86_0000158672__full_1_1-120238/122259	33448	Keep1	1	dsDNAphage	10	20	10	1	No	NA	NA	Low-quality
D109_0000133407__full	This study	D109_0000133407__full	D109_0000133407__full	D109_0000133407__full	10685	Keep1	1	dsDNAphage	0	14	2	0	No	NA	NA	Low-quality
D109_0000133432__full	This study	D109_0000133432__full	D109_0000133432__full	D109_0000133432__full	8137	Keep1	0.8	dsDNAphage	0	9	1	0	No	NA	NA	Low-quality
D109_0000133477__full	This study	D109_0000133477__full	D109_0000133477__full	D109_0000133477__full	8032	Keep1	1	dsDNAphage	1	5	1	0	No	NA	NA	Low-quality
D109_0000133683__full	This study	D109_0000133683__full	D109_0000133683__full	D109_0000133683__full	7802	Keep1	1	dsDNAphage	1	5	3	0	No	NA	NA	Low-quality
D109_0000133768__full	This study	D86_0000036595__full	D86_0000036595__full	D86_0000036595__full	6150	Keep1	1	dsDNAphage	1	6	3	0	No	NA	NA	Low-quality
D109_0000133830__full	This study	D109_0000133830__full	D109_0000133830__full	D109_0000133830__full	8231	Keep1	1	dsDNAphage	2	7	2	0	No	NA	NA	Low-quality
D109_0000133886__full	This study	D109_0000133886__full	D109_0000133886__full	D109_0000133886__full	6017	Keep1	0.747	dsDNAphage	0	6	2	0	No	NA	NA	Low-quality
D109_0000133988__full	This study	D4_0000101205__full	D4_0000101205__full	D4_0000101205__full	5328	Keep1	0.92	dsDNAphage	0	5	1	0	No	NA	NA	Low-quality
D109_0000134029__full	This study	D115B_0000268609__full_1_1-13963/17735	D115B_0000268609__full_1_1-13963/17735	D115B_0000268609__full_1_1-13963/17735	9535	Keep1	0.86	dsDNAphage	0	13	5	1	No	NA	NA	Low-quality
D109_0000134330__full	This study	D109_0000134330__full	D109_0000134330__full	D109_0000134330__full	5365	Keep1	0.847	dsDNAphage	0	6	2	0	No	NA	NA	Low-quality
D109_0000134420__full	This study	D109_0000134420__full	D109_0000134420__full	D109_0000134420__full	5043	Keep1	0.96	ssDNA	0	7	3	0	No	NA	NA	Low-quality
D109_0000134461__full	This study	D50_0000378031__full	D50_0000378031__full	D50_0000378031__full	27491	Keep1	1	dsDNAphage	2	40	16	0	No	NA	NA	Medium-quality
D109_0000134478__full	This study	D115B_0000213371__full	D115B_0000213371__full	D115B_0000213371__full	5190	Keep1	0.767	dsDNAphage	0	8	1	0	No	NA	NA	Low-quality
D109_0000134506__full	This study	D109_0000134506__full	D109_0000134506__full	D109_0000134506__full	64034	Keep1	1	dsDNAphage	10	68	12	4	No	NA	NA	Low-quality
D109_0000134550__full	This study	D109_0000134550__full	D109_0000134550__full	D109_0000134550__full	11064	Keep1	0.973	dsDNAphage	0	18	8	0	No	NA	NA	Low-quality
D109_0000134561__full	This study	D109_0000134561__full	D109_0000134561__full	D109_0000134561__full	18854	Keep1	0.98	dsDNAphage	0	29	9	1	No	NA	NA	Low-quality
D109_0000134696__full	This study	D109_0000134696__full	D109_0000134696__full	D109_0000134696__full	14135	Keep1	1	dsDNAphage	6	8	7	0	No	NA	NA	Low-quality
D109_0000134862__0_partial	This study	D109_0000134862__0_partial	D109_0000134862__0_partial	D109_0000134862__0_partial	15419	Keep1	0.953	dsDNAphage	1	17	3	1	No	NA	NA	Low-quality
D109_0000134946__full	This study	D109_0000134946__full	D109_0000134946__full	D109_0000134946__full	5067	Keep1	0.513	dsDNAphage	0	6	2	0	No	NA	NA	Low-quality
D109_0000134957__full	This study	D109_0000134957__full	D109_0000134957__full	D109_0000134957__full	8825	Keep1	0.96	dsDNAphage	0	23	1	0	No	NA	NA	Low-quality
D109_0000135010__full	This study	D32_0000131176__full	D32_0000131176__full	D32_0000131176__full	12858	Keep1	0.947	dsDNAphage	0	18	6	0	No	NA	NA	Low-quality
D109_0000135114__full	This study	D109_0000135114__full	D109_0000135114__full	D109_0000135114__full	5072	Keep1	0.987	dsDNAphage	1	6	1	0	No	NA	NA	Low-quality
D109_0000135169__full	This study	D115B_0000391117__full	D115B_0000391117__full	D115B_0000391117__full	7084	Keep1	0.72	dsDNAphage	0	9	5	0	No	NA	NA	Low-quality
D109_0000135390__full	This study	D109_0000135390__full	D109_0000135390__full	D109_0000135390__full	15714	Keep1	0.707	dsDNAphage	0	19	1	3	No	NA	NA	Low-quality
D109_0000135454__full	This study	D109_0000135454__full	D109_0000135454__full	D109_0000135454__full	10010	Keep1	0.98	dsDNAphage	0	18	7	0	No	NA	NA	Low-quality
D109_0000136169__full	This study	D109_0000136169__full	D109_0000136169__full	D109_0000136169__full	5947	Keep1	0.98	dsDNAphage	0	18	1	0	No	NA	NA	Low-quality
D109_0000136291__full	This study	D109_0000136291__full	D109_0000136291__full	D109_0000136291__full	6938	Keep1	0.933	dsDNAphage	0	13	1	4	No	NA	NA	Low-quality
D109_0000136500__full	This study	D109_0000136500__full	D109_0000136500__full	D109_0000136500__full	17004	Keep1	0.807	dsDNAphage	1	19	3	0	No	NA	NA	Low-quality
D109_0000136542__full	This study	D109_0000136542__full	D109_0000136542__full	D109_0000136542__full	10976	Keep1	0.5	dsDNAphage	0	15	4	0	No	NA	NA	Low-quality
D109_0000136602__full	This study	D109_0000136602__full	D109_0000136602__full	D109_0000136602__full	7503	Keep1	0.927	dsDNAphage	0	7	5	0	No	NA	NA	Low-quality
D109_0000136611__full	This study	D109_0000136611__full	D109_0000136611__full	D109_0000136611__full	5149	Keep1	1	dsDNAphage	1	8	3	0	No	NA	NA	Low-quality
D109_0000136632__full	This study	D109_0000136632__full	D109_0000136632__full	D109_0000136632__full	7699	Keep1	0.987	ssDNA	0	12	1	0	No	NA	NA	Low-quality
D109_0000136900__full	This study	D109_0000136900__full	D109_0000136900__full	D109_0000136900__full	8418	Keep1	0.94	dsDNAphage	0	17	1	0	No	NA	NA	Low-quality
D109_0000136970__full	This study	D109_0000136970__full	D109_0000136970__full	D109_0000136970__full	6181	Keep1	0.853	ssDNA	0	10	2	0	No	NA	NA	Low-quality
D109_0000137163__full	This study	D109_0000137163__full	D109_0000137163__full	D109_0000137163__full	6808	Keep1	0.993	dsDNAphage	0	14	2	1	No	NA	NA	Low-quality
D109_0000137265__full	This study	D109_0000137265__full	D109_0000137265__full	D109_0000137265__full	15356	Keep1	0.873	dsDNAphage	0	25	1	0	No	NA	NA	Low-quality
D109_0000137762__full	This study	D109_0000137762__full	D109_0000137762__full	D109_0000137762__full	5411	Keep1	1	dsDNAphage	1	5	5	0	No	NA	NA	Low-quality
D109_0000137766__full	This study	D150_0000107009__full	D150_0000107009__full	D150_0000107009__full	5321	Keep1	1	dsDNAphage	2	5	4	0	No	NA	NA	Low-quality
D109_0000138228__full	This study	D109_0000138228__full	D109_0000138228__full	D109_0000138228__full	5383	Keep1	0.873	ssDNA	0	7	4	0	No	NA	NA	Low-quality
D109_0000138346__full	This study	D109_0000138346__full	D109_0000138346__full	D109_0000138346__full	13193	Keep1	0.973	dsDNAphage	0	18	1	3	No	NA	NA	Low-quality
D109_0000138423__full	This study	D109_0000138423__full	D109_0000138423__full	D109_0000138423__full	5616	Keep1	0.867	dsDNAphage	0	6	2	0	No	NA	NA	Low-quality
D109_0000138460__full	This study	D86_0000499576__full	D86_0000499576__full	D86_0000499576__full	12367	Keep1	0.94	dsDNAphage	0	19	10	0	No	NA	NA	Low-quality
D109_0000138639__full	This study	D109_0000138639__full	D109_0000138639__full	D109_0000138639__full	9843	Keep1	0.853	dsDNAphage	0	12	2	0	No	NA	NA	Low-quality
D109_0000139004__full	This study	D109_0000139004__full	D109_0000139004__full	D109_0000139004__full	8117	Keep1	1	dsDNAphage	2	9	3	0	No	NA	NA	Low-quality
D109_0000139085__full	This study	D109_0000139085__full	D109_0000139085__full	D109_0000139085__full	22199	Keep1	0.593	dsDNAphage	0	24	1	1	No	NA	NA	Low-quality
D109_0000139116__full	This study	D109_0000139116__full	D109_0000139116__full	D109_0000139116__full	5241	Keep1	1	dsDNAphage	2	7	3	0	No	NA	NA	Low-quality
D109_0000139259__full	This study	D109_0000139259__full	D109_0000139259__full	D109_0000139259__full	6972	Keep1	1	dsDNAphage	2	7	1	0	No	NA	NA	Low-quality
D109_0000139293__full	This study	D109_0000139293__full	D109_0000139293__full	D109_0000139293__full	5942	Keep1	0.967	dsDNAphage	0	10	5	0	No	NA	NA	Low-quality
D109_0000139360__full	This study	D109_0000139360__full	D109_0000139360__full	D109_0000139360__full	6712	Keep1	0.92	dsDNAphage	0	13	6	0	No	NA	NA	Low-quality
D109_0000139743__full	This study	D115B_0000154337__full_1_1-52635/56946	D115B_0000154337__full_1_1-52635/56946	D115B_0000154337__full_1_1-52635/56946	11905	Keep1	0.96	dsDNAphage	0	16	10	0	No	NA	NA	Low-quality
D109_0000139901__full	This study	D138_0000021577__full	D138_0000021577__full	D138_0000021577__full	7631	Keep1	0.987	dsDNAphage	1	12	7	0	No	NA	NA	Low-quality
D109_0000140214__full	This study	D109_0000140214__full	D109_0000140214__full	D109_0000140214__full	13649	Keep1	1	dsDNAphage	4	15	5	0	No	NA	NA	Low-quality
D109_0000140326__full	This study	D109_0000140326__full	D109_0000140326__full	D109_0000140326__full	10489	Keep1	0.887	dsDNAphage	1	14	5	0	No	NA	NA	Low-quality
D109_0000140545__full	This study	D109_0000140545__full	D109_0000140545__full	D109_0000140545__full	8202	Keep1	0.933	dsDNAphage	0	12	5	2	No	NA	NA	Low-quality
D109_0000140557__full	This study	D109_0000140557__full	D109_0000140557__full	D109_0000140557__full	14974	Keep1	0.507	dsDNAphage	0	21	2	0	No	NA	NA	Low-quality
D109_0000140700__full	This study	D109_0000140700__full	D109_0000140700__full	D109_0000140700__full	8581	Keep1	1	dsDNAphage	3	10	6	0	No	NA	NA	Low-quality
D109_0000140901__full	This study	D109_0000140901__full	D109_0000140901__full	D109_0000140901__full	7580	Keep1	0.967	dsDNAphage	0	12	4	0	No	NA	NA	Low-quality
D109_0000141070__full	This study	D109_0000141070__full	D109_0000141070__full	D109_0000141070__full	10360	Keep1	0.987	dsDNAphage	1	5	1	0	No	NA	NA	Low-quality
D109_0000141082__full	This study	D32_0000059951__full	D32_0000059951__full	D32_0000059951__full	8219	Keep1	0.987	dsDNAphage	4	16	8	0	No	NA	NA	Low-quality
D109_0000141127__full	This study	D109_0000141127__full	D109_0000141127__full	D109_0000141127__full	8930	Keep1	1	dsDNAphage	1	11	6	0	No	NA	NA	Low-quality
D109_0000141213__full	This study	D109_0000141213__full	D109_0000141213__full	D109_0000141213__full	6718	Keep1	0.993	dsDNAphage	3	7	2	0	No	NA	NA	Low-quality
D109_0000141672__full	This study	D109_0000141672__full	D109_0000141672__full	D109_0000141672__full	6117	Keep1	0.913	dsDNAphage	0	7	1	0	No	NA	NA	Low-quality
D109_0000141794__full	This study	D109_0000141794__full	D109_0000141794__full	D109_0000141794__full	15610	Keep1	0.953	dsDNAphage	0	24	3	2	No	NA	NA	Low-quality
D109_0000141892__full	This study	D109_0000141892__full	D109_0000141892__full	D109_0000141892__full	8693	Keep1	0.813	dsDNAphage	0	10	4	0	No	NA	NA	Low-quality
D109_0000141944__full	This study	D109_0000141944__full	D109_0000141944__full	D109_0000141944__full	7005	Keep1	0.773	dsDNAphage	0	10	1	0	No	NA	NA	Low-quality
D109_0000141963__full	This study	D109_0000141963__full	D109_0000141963__full	D109_0000141963__full	7623	Keep1	0.72	dsDNAphage	0	12	1	1	No	NA	NA	Low-quality
D109_0000142265__full	This study	D138_0000202475__full	D138_0000202475__full	D138_0000202475__full	8868	Keep1	1	dsDNAphage	2	16	6	0	No	NA	NA	Low-quality
D109_0000142549__full	This study	D109_0000142549__full	D109_0000142549__full	D109_0000142549__full	7471	Keep1	0.873	dsDNAphage	0	10	5	0	No	NA	NA	Low-quality
D109_0000142856__full	This study	D109_0000142856__full	D109_0000142856__full	D109_0000142856__full	6482	Keep1	0.98	dsDNAphage	1	7	2	1	No	NA	NA	Low-quality
D109_0000142872__full	This study	D109_0000142872__full	D109_0000142872__full	D109_0000142872__full	8488	Keep1	0.58	dsDNAphage	0	12	5	0	No	NA	NA	Low-quality
D109_0000143610__full	This study	D109_0000143610__full	D109_0000143610__full	D109_0000143610__full	20605	Keep1	1	dsDNAphage	3	34	13	1	No	NA	NA	Low-quality
D109_0000143960__full	This study	D115B_0000011701__full	D115B_0000011701__full	D115B_0000011701__full	5534	Keep1	0.993	dsDNAphage	5	8	5	0	No	NA	NA	Low-quality
D109_0000144275__full	This study	D109_0000144275__full	D109_0000144275__full	D109_0000144275__full	5704	Keep1	0.98	dsDNAphage	1	6	3	0	No	NA	NA	Low-quality
D109_0000144413__full	This study	D109_0000144413__full	D109_0000144413__full	D109_0000144413__full	17233	Keep1	0.833	dsDNAphage	0	24	3	0	No	NA	NA	Low-quality
D109_0000144485__full	This study	D109_0000144485__full	D109_0000144485__full	D109_0000144485__full	5903	Keep1	0.507	dsDNAphage	0	11	3	0	No	NA	NA	Low-quality
D109_0000144651__full	This study	D109_0000144651__full	D109_0000144651__full	D109_0000144651__full	9488	Keep1	0.8	dsDNAphage	0	15	3	0	No	NA	NA	Low-quality
D109_0000144783__full	This study	D4_0000075372__full	D4_0000075372__full	D4_0000075372__full	8020	Keep1	1	dsDNAphage	6	10	7	0	No	NA	NA	Low-quality
D109_0000144905__full	This study	D109_0000144905__full	D109_0000144905__full	D109_0000144905__full	5800	Keep1	0.913	dsDNAphage	0	6	2	0	No	NA	NA	Low-quality
D109_0000145337__full	This study	D109_0000145337__full	D109_0000145337__full	D109_0000145337__full	12130	Keep1	0.913	dsDNAphage	0	5	1	0	No	NA	NA	Low-quality
D109_0000145497__full	This study	D109_0000145497__full	D109_0000145497__full	D109_0000145497__full	8640	Keep1	1	dsDNAphage	1	11	4	0	No	NA	NA	Low-quality
D109_0000145611__full	This study	D109_0000145611__full	D109_0000145611__full	D109_0000145611__full	12311	Keep1	0.827	dsDNAphage	0	21	8	3	No	NA	NA	Low-quality
D109_0000145790__full	This study	D109_0000145790__full	D109_0000145790__full	D109_0000145790__full	7430	Keep1	0.993	dsDNAphage	1	5	3	0	No	NA	NA	Low-quality
D109_0000145969__full	This study	D109_0000145969__full	D109_0000145969__full	D109_0000145969__full	9917	Keep1	1	dsDNAphage	1	10	1	0	No	NA	NA	Low-quality
D109_0000146185__full	This study	D109_0000146185__full	D109_0000146185__full	D109_0000146185__full	6977	Keep1	1	dsDNAphage	1	8	1	0	No	NA	NA	Low-quality
D109_0000146223__full	This study	D109_0000146223__full	D109_0000146223__full	D109_0000146223__full	10173	Keep1	0.513	dsDNAphage	0	12	2	0	No	NA	NA	Low-quality
D109_0000146230__full	This study	D109_0000146230__full	D109_0000146230__full	D109_0000146230__full	5627	Keep1	0.973	dsDNAphage	0	10	4	0	No	NA	NA	Low-quality
D109_0000146437__full	This study	D109_0000146437__full	D109_0000146437__full	D109_0000146437__full	9268	Keep1	1	dsDNAphage	3	10	2	0	No	NA	NA	Low-quality
D109_0000146611__full	This study	D109_0000146611__full	D109_0000146611__full	D109_0000146611__full	6227	Keep1	0.547	dsDNAphage	0	7	4	0	No	NA	NA	Low-quality
D109_0000146634__full	This study	D109_0000146634__full	D109_0000146634__full	D109_0000146634__full	5771	Keep1	0.98	dsDNAphage	1	9	4	0	No	NA	NA	Low-quality
D109_0000146844__full	This study	D150_0000026555__full	D150_0000026555__full	D150_0000026555__full	66661	Keep1	1	dsDNAphage	7	86	12	0	No	NA	NA	Medium-quality
D109_0000147259__full	This study	D109_0000147259__full	D109_0000147259__full	D109_0000147259__full	5397	Keep1	0.5	dsDNAphage	0	9	7	0	No	NA	NA	Low-quality
D109_0000147316__full	This study	D109_0000147316__full	D109_0000147316__full	D109_0000147316__full	62778	Keep1	1	dsDNAphage	13	99	41	5	No	NA	NA	Low-quality
D109_0000147526__full	This study	D109_0000147526__full	D109_0000147526__full	D109_0000147526__full	8926	Keep1	1	dsDNAphage	1	17	1	0	No	NA	NA	Low-quality
D109_0000147548__full	This study	D109_0000147548__full	D109_0000147548__full	D109_0000147548__full	12478	Keep1	0.933	dsDNAphage	2	14	2	0	No	NA	NA	Low-quality
D109_0000148188__full	This study	D109_0000148188__full	D109_0000148188__full	D109_0000148188__full	6717	Keep1	0.9	dsDNAphage	0	11	2	0	No	NA	NA	Low-quality
D109_0000148525__full	This study	D109_0000148525__full	D109_0000148525__full	D109_0000148525__full	7027	Keep1	1	dsDNAphage	4	5	1	0	No	NA	NA	Not-determined
D109_0000148618__full	This study	D109_0000148618__full	D109_0000148618__full	D109_0000148618__full	6520	Keep1	0.627	dsDNAphage	0	15	3	0	No	NA	NA	Low-quality
D109_0000148634__full	This study	D109_0000148634__full	D109_0000148634__full	D109_0000148634__full	11935	Keep1	1	dsDNAphage	3	7	4	0	No	NA	NA	Low-quality
D109_0000148697__full	This study	D109_0000148697__full	D109_0000148697__full	D109_0000148697__full	12336	Keep1	1	dsDNAphage	6	12	5	0	No	NA	NA	Low-quality
D109_0000148830__full	This study	D109_0000148830__full	D109_0000148830__full	D109_0000148830__full	7493	Keep1	0.98	dsDNAphage	0	20	7	1	No	NA	NA	Low-quality
D109_0000149017__full	This study	D109_0000149017__full	D109_0000149017__full	D109_0000149017__full	9448	Keep1	0.927	dsDNAphage	1	6	3	0	No	NA	NA	Low-quality
D109_0000149163__full	This study	D109_0000149163__full	D109_0000149163__full	D109_0000149163__full	38536	Keep1	0.793	dsDNAphage	0	55	1	4	No	NA	NA	Low-quality
D109_0000149248__full	This study	D109_0000149248__full	D109_0000149248__full	D109_0000149248__full	6202	Keep1	0.967	dsDNAphage	0	11	2	0	No	NA	NA	Low-quality
D109_0000149310__full	This study	D109_0000149310__full	D109_0000149310__full	D109_0000149310__full	14095	Keep1	1	dsDNAphage	4	11	5	0	No	NA	NA	Low-quality
D109_0000149353__full	This study	D109_0000149353__full	D109_0000149353__full	D109_0000149353__full	6515	Keep1	1	dsDNAphage	1	10	3	0	No	NA	NA	Low-quality
D109_0000149684__full	This study	D109_0000149684__full	D109_0000149684__full	D109_0000149684__full	6272	Keep1	1	dsDNAphage	3	7	6	0	No	NA	NA	Low-quality
D109_0000149736__full	This study	D109_0000149736__full	D109_0000149736__full	D109_0000149736__full	8150	Keep1	0.993	dsDNAphage	1	15	4	0	No	NA	NA	Low-quality
D109_0000149797__full	This study	D162_0000000972__full	D162_0000000972__full	D162_0000000972__full	7580	Keep1	1	dsDNAphage	3	9	3	0	No	NA	NA	Low-quality
D109_0000149997__full	This study	D109_0000149997__full	D109_0000149997__full	D109_0000149997__full	7245	Keep1	0.98	dsDNAphage	2	12	4	0	No	NA	NA	Low-quality
D109_0000150148__full	This study	D109_0000150148__full	D109_0000150148__full	D109_0000150148__full	5618	Keep1	0.98	dsDNAphage	0	15	4	0	No	NA	NA	Low-quality
D109_0000150405__full	This study	D109_0000150405__full	D109_0000150405__full	D109_0000150405__full	6721	Keep1	0.887	dsDNAphage	1	5	1	0	No	NA	NA	Low-quality
D109_0000150557__full	This study	D109_0000150557__full	D109_0000150557__full	D109_0000150557__full	7064	Keep1	0.993	dsDNAphage	0	12	1	0	No	NA	NA	Low-quality
D109_0000150592__full	This study	D115B_0000393457__full	D115B_0000393457__full	D115B_0000393457__full	36885	Keep1	1	dsDNAphage	5	27	4	1	No	NA	NA	Low-quality
D109_0000150663__full	This study	D109_0000150663__full	D109_0000150663__full	D109_0000150663__full	12369	Keep1	0.733	dsDNAphage	0	22	1	0	No	NA	NA	Low-quality
D109_0000151054__full	This study	D86_0000333501__full	D86_0000333501__full	D86_0000333501__full	5065	Keep1	1	dsDNAphage	1	6	4	0	No	NA	NA	Low-quality
D109_0000151083__full	This study	D109_0000151083__full	D109_0000151083__full	D109_0000151083__full	5441	Keep1	0.773	dsDNAphage	0	6	4	0	No	NA	NA	Low-quality
D109_0000151234__full	This study	D109_0000151234__full	D109_0000151234__full	D109_0000151234__full	5548	Keep1	0.993	dsDNAphage	1	12	1	0	No	NA	NA	Low-quality
D109_0000151422__full	This study	D109_0000151422__full	D109_0000151422__full	D109_0000151422__full	14860	Keep1	0.593	dsDNAphage	0	20	8	0	No	NA	NA	Low-quality
D109_0000151551__full	This study	D26_0000126721__full	D26_0000126721__full	D26_0000126721__full	8533	Keep1	0.907	dsDNAphage	0	10	1	0	No	NA	NA	Low-quality
D109_0000151915__full	This study	D109_0000151915__full	D109_0000151915__full	D109_0000151915__full	6612	Keep1	0.94	dsDNAphage	0	13	1	0	No	NA	NA	Low-quality
D109_0000151923__full	This study	D109_0000151923__full	D109_0000151923__full	D109_0000151923__full	8629	Keep1	1	dsDNAphage	2	6	4	0	No	NA	NA	Low-quality
D109_0000151924__full	This study	D67_0000085470__full	D67_0000085470__full	D67_0000085470__full	6327	Keep1	0.993	dsDNAphage	3	8	6	0	No	NA	NA	Low-quality
D109_0000152015__full	This study	D109_0000152015__full	D109_0000152015__full	D109_0000152015__full	15133	Keep1	1	dsDNAphage	3	16	9	0	No	NA	NA	Low-quality
D109_0000152142__full	This study	D109_0000152142__full	D109_0000152142__full	D109_0000152142__full	11599	Keep1	0.933	ssDNA	0	17	3	0	No	NA	NA	Low-quality
D109_0000152284__full	This study	D109_0000152284__full	D109_0000152284__full	D109_0000152284__full	9498	Keep1	0.733	dsDNAphage	0	15	3	0	No	NA	NA	Low-quality
D109_0000152292__full	This study	D109_0000152292__full	D109_0000152292__full	D109_0000152292__full	65622	Keep1	0.993	dsDNAphage	1	103	21	0	No	NA	NA	Complete
D109_0000152433__full	This study	D109_0000152433__full	D109_0000152433__full	D109_0000152433__full	7844	Keep1	0.993	dsDNAphage	1	15	6	0	No	NA	NA	Low-quality
D109_0000152486__full	This study	D109_0000152486__full	D109_0000152486__full	D109_0000152486__full	9313	Keep1	0.98	dsDNAphage	0	19	4	0	No	NA	NA	Low-quality
D109_0000153013__full	This study	D150_0000058121__full	D150_0000058121__full	D150_0000058121__full	6310	Keep1	1	dsDNAphage	2	5	2	0	No	NA	NA	Low-quality
D109_0000153070__full	This study	D109_0000153070__full	D109_0000153070__full	D109_0000153070__full	10360	Keep1	1	dsDNAphage	1	12	2	0	No	NA	NA	Low-quality
D109_0000153190__full	This study	D109_0000153190__full	D109_0000153190__full	D109_0000153190__full	6493	Keep1	0.953	dsDNAphage	0	9	3	0	No	NA	NA	Low-quality
D109_0000153216__full_1_12493-65592/65592	This study	D109_0000153216__full_1_12493-65592/65592	D109_0000153216__full_1_12493-65592/65592	D109_0000153216__full_1_12493-65592/65592	53100	Keep1	0.753	dsDNAphage	1	34	11	4	Yes	host,viral	1-12492,12493-65592	Low-quality
D109_0000153679__full	This study	D109_0000153679__full	D109_0000153679__full	D109_0000153679__full	59287	Keep1	1	dsDNAphage	19	42	30	0	No	NA	NA	Low-quality
D109_0000153683__0_partial	This study	D109_0000153683__0_partial	D109_0000153683__0_partial	D109_0000153683__0_partial	29067	Keep1	0.867	dsDNAphage	1	37	5	1	No	NA	NA	Low-quality
D109_0000154047__full	This study	D109_0000154047__full	D109_0000154047__full	D109_0000154047__full	9373	Keep1	1	dsDNAphage	3	16	6	0	No	NA	NA	Low-quality
D109_0000154264__full	This study	D109_0000154264__full	D109_0000154264__full	D109_0000154264__full	10917	Keep1	1	dsDNAphage	3	21	4	0	No	NA	NA	Low-quality
D109_0000154491__full	This study	D44_0000240472__full	D44_0000240472__full	D44_0000240472__full	5352	Keep1	1	dsDNAphage	4	7	5	0	No	NA	NA	Low-quality
D109_0000154599__full	This study	D86_0000203789__full	D86_0000203789__full	D86_0000203789__full	7340	Keep1	1	dsDNAphage	5	8	6	0	No	NA	NA	Low-quality
D109_0000154615__full	This study	D4_0000120186__full	D4_0000120186__full	D4_0000120186__full	5815	Keep1	1	dsDNAphage	4	6	4	0	No	NA	NA	Low-quality
D109_0000154897__full	This study	D109_0000154897__full	D109_0000154897__full	D109_0000154897__full	6546	Keep1	0.94	ssDNA	0	14	5	0	No	NA	NA	Low-quality
D109_0000154901__full	This study	D162_0000219227__full	D162_0000219227__full	D162_0000219227__full	6976	Keep1	1	dsDNAphage	2	6	4	0	No	NA	NA	Low-quality
D109_0000154956__full	This study	D109_0000154956__full	D109_0000154956__full	D109_0000154956__full	11355	Keep1	0.987	dsDNAphage	5	16	8	0	No	NA	NA	Low-quality
D109_0000155037__full	This study	D109_0000155037__full	D109_0000155037__full	D109_0000155037__full	17054	Keep1	0.967	dsDNAphage	0	39	11	0	No	NA	NA	Low-quality
D109_0000155130__full	This study	D109_0000155130__full	D109_0000155130__full	D109_0000155130__full	35118	Keep1	0.907	dsDNAphage	0	53	9	3	No	NA	NA	Low-quality
D109_0000155227__full	This study	D109_0000155227__full	D109_0000155227__full	D109_0000155227__full	8843	Keep1	1	dsDNAphage	1	6	1	0	No	NA	NA	Low-quality
D109_0000155475__full	This study	D109_0000155475__full	D109_0000155475__full	D109_0000155475__full	12623	Keep1	1	dsDNAphage	4	11	8	0	No	NA	NA	Low-quality
D109_0000155791__full	This study	D109_0000155791__full	D109_0000155791__full	D109_0000155791__full	11088	Keep1	0.7	dsDNAphage	0	4	1	0	No	NA	NA	Low-quality
D109_0000155884__full	This study	D109_0000155884__full	D109_0000155884__full	D109_0000155884__full	6422	Keep1	0.993	dsDNAphage	1	4	1	0	No	NA	NA	Low-quality
D109_0000155931__full	This study	D109_0000155931__full	D109_0000155931__full	D109_0000155931__full	11416	Keep1	0.913	dsDNAphage	1	12	2	0	No	NA	NA	Low-quality
D109_0000156049__full	This study	D109_0000156049__full	D109_0000156049__full	D109_0000156049__full	5597	Keep1	0.987	dsDNAphage	2	7	2	0	No	NA	NA	Low-quality
D109_0000156578__full	This study	D109_0000156578__full	D109_0000156578__full	D109_0000156578__full	6851	Keep1	0.9	dsDNAphage	0	4	2	0	No	NA	NA	Low-quality
D109_0000156654__full	This study	D109_0000156654__full	D109_0000156654__full	D109_0000156654__full	6938	Keep1	0.633	dsDNAphage	0	5	1	0	No	NA	NA	Low-quality
D109_0000156982__full	This study	D109_0000156982__full	D109_0000156982__full	D109_0000156982__full	7591	Keep1	0.987	dsDNAphage	1	7	2	0	No	NA	NA	Low-quality
D109_0000157351__full	This study	D109_0000157351__full	D109_0000157351__full	D109_0000157351__full	7117	Keep1	0.94	ssDNA	0	12	2	0	No	NA	NA	Low-quality
D109_0000157603__full	This study	D32_0000048720__full	D32_0000048720__full	D32_0000048720__full	15921	Keep1	0.827	dsDNAphage	0	11	2	1	No	NA	NA	Low-quality
D109_0000157620__full	This study	D109_0000157620__full	D109_0000157620__full	D109_0000157620__full	11530	Keep1	1	dsDNAphage	3	10	4	0	No	NA	NA	Low-quality
D109_0000158428__full	This study	D109_0000158428__full	D109_0000158428__full	D109_0000158428__full	6399	Keep1	1	dsDNAphage	1	17	4	0	No	NA	NA	Low-quality
D109_0000158436__full	This study	D109_0000158436__full	D109_0000158436__full	D109_0000158436__full	6223	Keep1	1	dsDNAphage	3	11	3	0	No	NA	NA	Low-quality
D109_0000158546__full	This study	D109_0000158546__full	D109_0000158546__full	D109_0000158546__full	9505	Keep1	1	dsDNAphage	2	22	7	0	No	NA	NA	Low-quality
D109_0000158642__full	This study	D109_0000158642__full	D109_0000158642__full	D109_0000158642__full	10693	Keep1	0.993	dsDNAphage	4	19	9	0	No	NA	NA	Low-quality
D109_0000158827__full	This study	D67_0000072600__full	D67_0000072600__full	D67_0000072600__full	6535	Keep1	1	dsDNAphage	1	11	2	2	No	NA	NA	Low-quality
D109_0000158833__full	This study	D150_0000014035__full	D150_0000014035__full	D150_0000014035__full	6722	Keep1	1	dsDNAphage	1	4	1	0	No	NA	NA	Low-quality
D109_0000158866__full	This study	D109_0000158866__full	D109_0000158866__full	D109_0000158866__full	7457	Keep1	0.953	dsDNAphage	0	20	1	0	No	NA	NA	Low-quality
D109_0000158876__full	This study	D109_0000158876__full	D109_0000158876__full	D109_0000158876__full	7446	Keep1	1	dsDNAphage	2	10	5	0	No	NA	NA	Low-quality
D109_0000159004__full	This study	D109_0000159004__full	D109_0000159004__full	D109_0000159004__full	12536	Keep1	0.993	dsDNAphage	1	13	9	0	No	NA	NA	Low-quality
D109_0000159151__full	This study	D109_0000159151__full	D109_0000159151__full	D109_0000159151__full	5023	Keep1	0.987	dsDNAphage	0	12	3	0	No	NA	NA	Low-quality
D109_0000159800__full	This study	D109_0000159800__full	D109_0000159800__full	D109_0000159800__full	6017	Keep1	0.713	dsDNAphage	0	3	1	0	No	NA	NA	Low-quality
D109_0000160520__full	This study	D109_0000160520__full	D109_0000160520__full	D109_0000160520__full	26596	Keep1	1	dsDNAphage	3	58	6	1	No	NA	NA	Low-quality
D109_0000160635__full	This study	D109_0000160635__full	D109_0000160635__full	D109_0000160635__full	17027	Keep1	0.993	dsDNAphage	0	36	8	0	No	NA	NA	Low-quality
D109_0000160636__full	This study	D109_0000160636__full	D109_0000160636__full	D109_0000160636__full	30988	Keep1	1	dsDNAphage	4	44	12	0	No	NA	NA	High-quality
D109_0000160933__full	This study	D109_0000160933__full	D109_0000160933__full	D109_0000160933__full	6108	Keep1	0.98	dsDNAphage	1	8	1	0	No	NA	NA	Low-quality
D109_0000161057__full	This study	D109_0000161057__full	D109_0000161057__full	D109_0000161057__full	6391	Keep1	0.98	dsDNAphage	1	8	3	0	No	NA	NA	Low-quality
D109_0000161539__full	This study	D109_0000161539__full	D109_0000161539__full	D109_0000161539__full	10638	Keep1	0.893	dsDNAphage	0	20	2	0	No	NA	NA	Low-quality
D109_0000161788__full	This study	D109_0000161788__full	D109_0000161788__full	D109_0000161788__full	8426	Keep1	0.88	dsDNAphage	0	18	4	0	No	NA	NA	Low-quality
D109_0000161811__full	This study	D162_0000219227__full	D162_0000219227__full	D162_0000219227__full	10314	Keep1	1	dsDNAphage	3	13	8	0	No	NA	NA	Low-quality
D109_0000161825__full	This study	D109_0000161825__full	D109_0000161825__full	D109_0000161825__full	6864	Keep1	1	dsDNAphage	2	6	1	0	No	NA	NA	Low-quality
D109_0000161829__full	This study	D109_0000161829__full	D109_0000161829__full	D109_0000161829__full	5994	Keep1	0.62	dsDNAphage	0	9	3	0	No	NA	NA	Low-quality
D109_0000161880__full	This study	D109_0000161880__full	D109_0000161880__full	D109_0000161880__full	5540	Keep1	0.853	dsDNAphage	0	6	1	0	No	NA	NA	Low-quality
D109_0000161889__full	This study	D109_0000161889__full	D109_0000161889__full	D109_0000161889__full	6170	Keep1	1	dsDNAphage	1	13	4	0	No	NA	NA	Low-quality
D109_0000162179__full	This study	D109_0000162179__full	D109_0000162179__full	D109_0000162179__full	5273	Keep1	1	dsDNAphage	1	3	2	0	No	NA	NA	Low-quality
D109_0000162182__full	This study	D109_0000162182__full	D109_0000162182__full	D109_0000162182__full	5636	Keep1	1	dsDNAphage	3	11	5	0	No	NA	NA	Low-quality
D109_0000162432__full	This study	D109_0000162432__full	D109_0000162432__full	D109_0000162432__full	7918	Keep1	0.993	dsDNAphage	1	15	4	0	No	NA	NA	Low-quality
D109_0000162454__full	This study	D109_0000162454__full	D109_0000162454__full	D109_0000162454__full	5765	Keep1	0.82	dsDNAphage	0	5	3	0	No	NA	NA	Low-quality
D109_0000162705__full	This study	D109_0000162705__full	D109_0000162705__full	D109_0000162705__full	13608	Keep1	1	dsDNAphage	5	14	8	0	No	NA	NA	Low-quality
D109_0000162807__full_1_1-46740/56510	This study	D109_0000162807__full_1_1-46740/56510	D109_0000162807__full_1_1-46740/56510	D109_0000162807__full_1_1-46740/56510	46740	Keep1	0.74	dsDNAphage	1	43	4	3	Yes	viral,host	1-46740,46741-56510	Low-quality
D109_0000162955__full	This study	D109_0000162955__full	D109_0000162955__full	D109_0000162955__full	10415	Keep1	1	dsDNAphage	1	24	4	0	No	NA	NA	Low-quality
D109_0000163221__full	This study	D109_0000163221__full	D109_0000163221__full	D109_0000163221__full	38636	Keep1	1	dsDNAphage	7	45	20	0	No	NA	NA	Medium-quality
D109_0000163390__full	This study	D109_0000163390__full	D109_0000163390__full	D109_0000163390__full	8178	Keep1	0.993	dsDNAphage	1	8	2	0	No	NA	NA	Low-quality
D109_0000163452__full	This study	D109_0000163452__full	D109_0000163452__full	D109_0000163452__full	7597	Keep1	0.5	dsDNAphage	0	6	1	0	No	NA	NA	Low-quality
D109_0000163589__full	This study	D109_0000163589__full	D109_0000163589__full	D109_0000163589__full	7503	Keep1	0.96	dsDNAphage	0	10	2	0	No	NA	NA	Low-quality
D109_0000163627__full	This study	D109_0000163627__full	D109_0000163627__full	D109_0000163627__full	5243	Keep1	0.92	ssDNA	0	9	1	0	No	NA	NA	Low-quality
D109_0000163816__full	This study	D109_0000163816__full	D109_0000163816__full	D109_0000163816__full	7321	Keep1	0.5	dsDNAphage	0	10	2	0	No	NA	NA	Low-quality
D109_0000163851__full	This study	D109_0000163851__full	D109_0000163851__full	D109_0000163851__full	18170	Keep1	1	dsDNAphage	5	29	13	0	No	NA	NA	Low-quality
D109_0000163964__full	This study	D109_0000163964__full	D109_0000163964__full	D109_0000163964__full	6890	Keep1	1	dsDNAphage	6	8	7	0	No	NA	NA	Low-quality
D109_0000163976__full	This study	D109_0000163976__full	D109_0000163976__full	D109_0000163976__full	9265	Keep1	1	dsDNAphage	1	26	6	0	No	NA	NA	Low-quality
D109_0000164140__full	This study	D109_0000164140__full	D109_0000164140__full	D109_0000164140__full	6492	Keep1	1	dsDNAphage	1	12	5	0	No	NA	NA	Low-quality
D109_0000164384__full	This study	D109_0000164384__full	D109_0000164384__full	D109_0000164384__full	11227	Keep1	0.873	dsDNAphage	0	17	1	1	No	NA	NA	Low-quality
D109_0000164447__full	This study	D79_0000016186__full	D79_0000016186__full	D79_0000016186__full	5343	Keep1	0.94	dsDNAphage	0	11	1	0	No	NA	NA	Low-quality
D109_0000164610__full	This study	D109_0000164610__full	D109_0000164610__full	D109_0000164610__full	5637	Keep1	0.96	dsDNAphage	1	11	3	0	No	NA	NA	Low-quality
D109_0000164820__full	This study	D109_0000164820__full	D109_0000164820__full	D109_0000164820__full	5024	Keep1	0.787	dsDNAphage	0	7	3	0	No	NA	NA	Low-quality
D109_0000164984__full	This study	D109_0000164984__full	D109_0000164984__full	D109_0000164984__full	5840	Keep1	0.893	dsDNAphage	1	5	2	0	No	NA	NA	Low-quality
D109_0000165105__full	This study	D109_0000165105__full	D109_0000165105__full	D109_0000165105__full	11852	Keep1	0.92	dsDNAphage	1	13	4	0	No	NA	NA	Low-quality
D109_0000165271__full	This study	D109_0000165271__full	D109_0000165271__full	D109_0000165271__full	17025	Keep1	0.907	dsDNAphage	0	20	2	0	No	NA	NA	Low-quality
D109_0000165344__full	This study	D109_0000165344__full	D109_0000165344__full	D109_0000165344__full	5697	Keep1	0.993	dsDNAphage	3	7	4	0	No	NA	NA	Low-quality
D109_0000165475__full	This study	D109_0000165475__full	D109_0000165475__full	D109_0000165475__full	26867	Keep1	1	dsDNAphage	2	43	9	0	No	NA	NA	Medium-quality
D109_0000165570__full	This study	D109_0000165570__full	D109_0000165570__full	D109_0000165570__full	17874	Keep1	1	dsDNAphage	8	12	9	0	No	NA	NA	Low-quality
D109_0000165874__full	This study	D109_0000165874__full	D109_0000165874__full	D109_0000165874__full	18060	Keep1	0.74	dsDNAphage	0	21	5	1	No	NA	NA	Low-quality
D109_0000166229__full	This study	D109_0000166229__full	D109_0000166229__full	D109_0000166229__full	8614	Keep1	0.987	dsDNAphage	1	6	3	0	No	NA	NA	Low-quality
D109_0000166282__full	This study	D109_0000166282__full	D109_0000166282__full	D109_0000166282__full	12991	Keep1	0.967	dsDNAphage	1	7	1	0	No	NA	NA	Low-quality
D109_0000166423__full	This study	D109_0000166423__full	D109_0000166423__full	D109_0000166423__full	9202	Keep1	0.993	dsDNAphage	1	10	1	0	No	NA	NA	Low-quality
D109_0000166530__full	This study	D109_0000166530__full	D109_0000166530__full	D109_0000166530__full	9770	Keep1	0.533	dsDNAphage	0	10	1	0	No	NA	NA	Low-quality
D109_0000167062__full	This study	D109_0000167062__full	D109_0000167062__full	D109_0000167062__full	19080	Keep1	1	dsDNAphage	3	13	2	0	No	NA	NA	Low-quality
D109_0000167346__full	This study	D109_0000167346__full	D109_0000167346__full	D109_0000167346__full	8089	Keep1	0.68	dsDNAphage	0	10	2	1	No	NA	NA	Low-quality
D109_0000167348__full	This study	D109_0000167348__full	D109_0000167348__full	D109_0000167348__full	16276	Keep1	1	dsDNAphage	3	33	9	0	No	NA	NA	Medium-quality
D109_0000167355__full	This study	D109_0000167355__full	D109_0000167355__full	D109_0000167355__full	5082	Keep1	0.873	dsDNAphage	0	5	1	0	No	NA	NA	Low-quality
D109_0000167560__full	This study	D109_0000167560__full	D109_0000167560__full	D109_0000167560__full	10103	Keep1	1	dsDNAphage	1	5	3	0	No	NA	NA	Low-quality
D109_0000167836__full	This study	D109_0000167836__full	D109_0000167836__full	D109_0000167836__full	6060	Keep1	1	dsDNAphage	1	7	1	0	No	NA	NA	Low-quality
D109_0000168515__full	This study	D109_0000168515__full	D109_0000168515__full	D109_0000168515__full	6331	Keep1	0.947	dsDNAphage	0	8	1	0	No	NA	NA	Low-quality
D109_0000168618__full	This study	D109_0000168618__full	D109_0000168618__full	D109_0000168618__full	8171	Keep1	1	dsDNAphage	2	13	7	0	No	NA	NA	Low-quality
D109_0000168623__full	This study	D79_0000033495__full	D79_0000033495__full	D79_0000033495__full	7688	Keep1	0.993	dsDNAphage	0	25	5	0	No	NA	NA	Low-quality
D109_0000168809__full	This study	D109_0000168809__full	D109_0000168809__full	D109_0000168809__full	5384	Keep1	0.833	dsDNAphage	0	6	1	0	No	NA	NA	Low-quality
D109_0000168860__full	This study	D26_0000037626__full	D26_0000037626__full	D26_0000037626__full	7456	Keep1	0.967	dsDNAphage	1	12	3	1	No	NA	NA	Low-quality
D109_0000168973__full	This study	D109_0000168973__full	D109_0000168973__full	D109_0000168973__full	5650	Keep1	0.96	dsDNAphage	0	10	3	0	No	NA	NA	Low-quality
D109_0000169062__full	This study	D109_0000169062__full	D109_0000169062__full	D109_0000169062__full	6249	Keep1	0.593	dsDNAphage	0	8	2	0	No	NA	NA	Low-quality
D109_0000169201__full	This study	D109_0000169201__full	D109_0000169201__full	D109_0000169201__full	11715	Keep1	0.987	dsDNAphage	0	17	8	2	No	NA	NA	Low-quality
D109_0000169705__full	This study	D109_0000169705__full	D109_0000169705__full	D109_0000169705__full	19468	Keep1	0.993	dsDNAphage	1	33	15	0	No	NA	NA	Low-quality
D109_0000170194__full	This study	D150_0000107009__full	D150_0000107009__full	D150_0000107009__full	10746	Keep1	0.913	dsDNAphage	0	22	3	3	No	NA	NA	Low-quality
D109_0000170248__full	This study	D109_0000170248__full	D109_0000170248__full	D109_0000170248__full	19147	Keep1	1	dsDNAphage	6	17	10	0	No	NA	NA	Medium-quality
D109_0000170500__full	This study	D79_0000043023__full	D79_0000043023__full	D79_0000043023__full	6424	Keep1	0.947	dsDNAphage	1	2	2	0	No	NA	NA	Low-quality
D109_0000170717__full	This study	D150_0000104259__full	D150_0000104259__full	D150_0000104259__full	8248	Keep1	1	dsDNAphage	5	9	7	0	No	NA	NA	Low-quality
D109_0000170762__full	This study	D109_0000170762__full	D109_0000170762__full	D109_0000170762__full	44489	Keep1	1	dsDNAphage	4	52	9	0	No	NA	NA	High-quality
D109_0000170783__full	This study	D109_0000170783__full	D109_0000170783__full	D109_0000170783__full	7237	Keep1	1	dsDNAphage	1	12	5	0	No	NA	NA	Low-quality
D109_0000171058__full	This study	D109_0000171058__full	D109_0000171058__full	D109_0000171058__full	12106	Keep1	0.94	dsDNAphage	0	24	9	0	No	NA	NA	Low-quality
D109_0000171663__full	This study	D109_0000171663__full	D109_0000171663__full	D109_0000171663__full	8091	Keep1	1	dsDNAphage	1	16	2	0	No	NA	NA	Low-quality
D109_0000171847__full	This study	D109_0000171847__full	D109_0000171847__full	D109_0000171847__full	7150	Keep1	0.993	dsDNAphage	0	13	2	1	No	NA	NA	Low-quality
D109_0000171966__full	This study	D109_0000171966__full	D109_0000171966__full	D109_0000171966__full	6080	Keep1	1	dsDNAphage	1	4	2	0	No	NA	NA	Low-quality
D109_0000172334__full	This study	D109_0000172334__full	D109_0000172334__full	D109_0000172334__full	5868	Keep1	0.96	dsDNAphage	0	14	4	0	No	NA	NA	Low-quality
D109_0000172676__full	This study	D109_0000172676__full	D109_0000172676__full	D109_0000172676__full	12535	Keep1	0.84	dsDNAphage	0	8	4	0	No	NA	NA	Low-quality
D109_0000172931__full	This study	D109_0000172931__full	D109_0000172931__full	D109_0000172931__full	7307	Keep1	0.993	dsDNAphage	5	12	6	0	No	NA	NA	Low-quality
D109_0000173320__full	This study	D109_0000173320__full	D109_0000173320__full	D109_0000173320__full	13287	Keep1	0.5	dsDNAphage	0	14	4	0	No	NA	NA	Low-quality
D109_0000173568__full	This study	D109_0000173568__full	D109_0000173568__full	D109_0000173568__full	20123	Keep1	0.967	dsDNAphage	1	28	5	0	No	NA	NA	Low-quality
D109_0000173582__full	This study	D109_0000173582__full	D109_0000173582__full	D109_0000173582__full	9857	Keep1	0.927	ssDNA	0	22	4	0	No	NA	NA	Low-quality
D109_0000173620__full	This study	D32_0000246191__full	D32_0000246191__full	D32_0000246191__full	5806	Keep1	1	dsDNAphage	1	16	4	0	No	NA	NA	Low-quality
D109_0000173723__full	This study	D109_0000173723__full	D109_0000173723__full	D109_0000173723__full	5810	Keep1	0.887	dsDNAphage	0	11	1	0	No	NA	NA	Low-quality
D109_0000173857__full	This study	D109_0000173857__full	D109_0000173857__full	D109_0000173857__full	5411	Keep1	0.527	dsDNAphage	0	7	2	0	No	NA	NA	Low-quality
D109_0000174566__full	This study	D109_0000174566__full	D109_0000174566__full	D109_0000174566__full	8216	Keep1	0.927	dsDNAphage	1	3	2	0	No	NA	NA	Low-quality
D109_0000174829__full	This study	D109_0000174829__full	D109_0000174829__full	D109_0000174829__full	9371	Keep1	1	dsDNAphage	2	20	6	0	No	NA	NA	Low-quality
D109_0000174940__full	This study	D109_0000174940__full	D109_0000174940__full	D109_0000174940__full	14811	Keep1	1	dsDNAphage	2	20	9	0	No	NA	NA	Low-quality
D109_0000174963__full	This study	D115B_0000393457__full	D115B_0000393457__full	D115B_0000393457__full	19757	Keep1	1	dsDNAphage	1	24	9	0	No	NA	NA	Low-quality
D109_0000176051__full_1_3714-10269/10269	This study	D109_0000176051__full_1_3714-10269/10269	D109_0000176051__full_1_3714-10269/10269	D109_0000176051__full_1_3714-10269/10269	6556	Keep1	0.6	dsDNAphage	0	10	2	1	Yes	host,viral	1-3713,3714-10269	Low-quality
D109_0000176225__full	This study	D109_0000176225__full	D109_0000176225__full	D109_0000176225__full	8731	Keep1	0.88	dsDNAphage	0	13	7	0	No	NA	NA	Low-quality
D109_0000176307__full	This study	D109_0000176307__full	D109_0000176307__full	D109_0000176307__full	7049	Keep1	0.787	dsDNAphage	0	10	1	0	No	NA	NA	Low-quality
D109_0000176641__full	This study	D109_0000176641__full	D109_0000176641__full	D109_0000176641__full	9753	Keep1	0.947	dsDNAphage	0	13	3	0	No	NA	NA	Low-quality
D109_0000176949__full	This study	D109_0000176949__full	D109_0000176949__full	D109_0000176949__full	9776	Keep1	0.567	dsDNAphage	0	9	3	0	No	NA	NA	Low-quality
D109_0000176967__full	This study	D109_0000176967__full	D109_0000176967__full	D109_0000176967__full	8043	Keep1	0.987	dsDNAphage	1	11	4	1	No	NA	NA	Low-quality
D109_0000177111__full	This study	D109_0000177111__full	D109_0000177111__full	D109_0000177111__full	15937	Keep1	1	dsDNAphage	2	30	4	0	No	NA	NA	Low-quality
D109_0000177260__full	This study	D109_0000177260__full	D109_0000177260__full	D109_0000177260__full	7641	Keep1	0.993	dsDNAphage	1	12	4	0	No	NA	NA	Low-quality
D109_0000177590__full	This study	D109_0000177590__full	D109_0000177590__full	D109_0000177590__full	6611	Keep1	0.66	dsDNAphage	0	9	2	0	No	NA	NA	Low-quality
D109_0000177840__full	This study	D109_0000177840__full	D109_0000177840__full	D109_0000177840__full	9523	Keep1	0.98	dsDNAphage	0	19	9	0	No	NA	NA	Low-quality
D109_0000177866__full	This study	D109_0000177866__full	D109_0000177866__full	D109_0000177866__full	6041	Keep1	0.62	dsDNAphage	0	11	2	0	No	NA	NA	Low-quality
D109_0000178271__full	This study	D109_0000178271__full	D109_0000178271__full	D109_0000178271__full	6482	Keep1	0.52	dsDNAphage	0	8	3	0	No	NA	NA	Low-quality
D109_0000178710__full	This study	D109_0000178710__full	D109_0000178710__full	D109_0000178710__full	5653	Keep1	0.827	ssDNA	0	6	2	0	No	NA	NA	Low-quality
D109_0000178755__full	This study	D109_0000178755__full	D109_0000178755__full	D109_0000178755__full	7513	Keep1	0.733	dsDNAphage	0	12	3	0	No	NA	NA	Low-quality
D109_0000179015__full	This study	D109_0000179015__full	D109_0000179015__full	D109_0000179015__full	12797	Keep1	0.94	dsDNAphage	0	25	7	0	No	NA	NA	Low-quality
D109_0000179345__full	This study	D109_0000179345__full	D109_0000179345__full	D109_0000179345__full	8015	Keep1	0.98	dsDNAphage	0	15	6	0	No	NA	NA	Low-quality
D109_0000179565__full	This study	D86_0000148926__full	D86_0000148926__full	D86_0000148926__full	9571	Keep1	0.78	dsDNAphage	0	14	3	0	No	NA	NA	Low-quality
D109_0000179680__full	This study	D109_0000179680__full	D109_0000179680__full	D109_0000179680__full	16476	Keep1	1	dsDNAphage	6	17	10	0	No	NA	NA	Low-quality
D109_0000179867__full	This study	D109_0000179867__full	D109_0000179867__full	D109_0000179867__full	9573	Keep1	1	dsDNAphage	3	16	5	0	No	NA	NA	Low-quality
D109_0000180166__full	This study	D109_0000180166__full	D109_0000180166__full	D109_0000180166__full	8170	Keep1	0.513	dsDNAphage	0	6	1	0	No	NA	NA	Low-quality
D109_0000180265__full	This study	D109_0000180265__full	D109_0000180265__full	D109_0000180265__full	10368	Keep1	0.993	dsDNAphage	1	5	5	0	No	NA	NA	Low-quality
D109_0000180344__full	This study	D109_0000180344__full	D109_0000180344__full	D109_0000180344__full	5318	Keep1	0.973	dsDNAphage	0	11	2	0	No	NA	NA	Low-quality
D109_0000180469__full	This study	D109_0000180469__full	D109_0000180469__full	D109_0000180469__full	21149	Keep1	1	dsDNAphage	2	25	8	0	No	NA	NA	Medium-quality
D109_0000180560__full	This study	D109_0000180560__full	D109_0000180560__full	D109_0000180560__full	8406	Keep1	1	dsDNAphage	1	16	4	0	No	NA	NA	Low-quality
D109_0000180578__full	This study	D109_0000180578__full	D109_0000180578__full	D109_0000180578__full	21843	Keep1	1	dsDNAphage	1	29	2	0	No	NA	NA	Low-quality
D109_0000180901__full	This study	D44_0000226578__full	D44_0000226578__full	D44_0000226578__full	9214	Keep1	0.987	dsDNAphage	1	11	7	0	No	NA	NA	Low-quality
D109_0000181338__full	This study	D109_0000181338__full	D109_0000181338__full	D109_0000181338__full	10793	Keep1	0.973	dsDNAphage	0	29	4	0	No	NA	NA	Low-quality
D109_0000181520__full	This study	D109_0000181520__full	D109_0000181520__full	D109_0000181520__full	6275	Keep1	1	dsDNAphage	1	8	4	0	No	NA	NA	Low-quality
D109_0000181561__full	This study	D109_0000181561__full	D109_0000181561__full	D109_0000181561__full	50986	Keep1	0.82	dsDNAphage	1	39	15	2	No	NA	NA	Low-quality
D109_0000181668__full	This study	D109_0000181668__full	D109_0000181668__full	D109_0000181668__full	9978	Keep1	0.813	dsDNAphage	0	10	3	0	No	NA	NA	Low-quality
D109_0000181888__full	This study	D109_0000181888__full	D109_0000181888__full	D109_0000181888__full	6237	Keep1	0.547	dsDNAphage	0	7	1	0	No	NA	NA	Low-quality
D109_0000182710__full	This study	D109_0000182710__full	D109_0000182710__full	D109_0000182710__full	8496	Keep1	0.947	dsDNAphage	0	19	3	0	No	NA	NA	Low-quality
D109_0000182980__full	This study	D109_0000182980__full	D109_0000182980__full	D109_0000182980__full	5493	Keep1	0.667	ssDNA	0	6	2	0	No	NA	NA	Low-quality
D109_0000183231__full	This study	D109_0000183231__full	D109_0000183231__full	D109_0000183231__full	8325	Keep1	0.533	dsDNAphage	0	11	1	0	No	NA	NA	Low-quality
D109_0000183663__full	This study	D109_0000183663__full	D109_0000183663__full	D109_0000183663__full	11692	Keep1	1	dsDNAphage	4	16	5	0	No	NA	NA	Low-quality
D109_0000183779__full	This study	D109_0000183779__full	D109_0000183779__full	D109_0000183779__full	5091	Keep1	0.827	dsDNAphage	0	5	1	0	No	NA	NA	Low-quality
D109_0000183820__full	This study	D109_0000183820__full	D109_0000183820__full	D109_0000183820__full	14987	Keep1	1	dsDNAphage	3	15	6	0	No	NA	NA	Low-quality
D109_0000183844__full	This study	D4_0000005197__full	D4_0000005197__full	D4_0000005197__full	12087	Keep1	1	dsDNAphage	3	12	10	0	No	NA	NA	Low-quality
D109_0000184229__full	This study	D109_0000184229__full	D109_0000184229__full	D109_0000184229__full	26199	Keep1	1	dsDNAphage	7	45	16	0	No	NA	NA	Medium-quality
D109_0000184319__full	This study	D124_0000345469__full	D124_0000345469__full	D124_0000345469__full	10536	Keep1	1	dsDNAphage	0	15	4	0	No	NA	NA	Low-quality
D109_0000184677__full	This study	D79_0000108375__full	D79_0000108375__full	D79_0000108375__full	5018	Keep1	1	dsDNAphage	2	7	2	0	No	NA	NA	Low-quality
D109_0000184742__full	This study	D109_0000184742__full	D109_0000184742__full	D109_0000184742__full	12108	Keep1	0.52	dsDNAphage	0	10	2	0	No	NA	NA	Low-quality
D109_0000184845__full	This study	D109_0000184845__full	D109_0000184845__full	D109_0000184845__full	8254	Keep1	0.927	dsDNAphage	0	14	4	0	No	NA	NA	Low-quality
D109_0000184867__full	This study	D86_0000008733__full	D86_0000008733__full	D86_0000008733__full	5073	Keep1	0.98	dsDNAphage	0	4	2	0	No	NA	NA	Low-quality
D109_0000185402__full_1_1-5272/6312	This study	D109_0000185402__full_1_1-5272/6312	D109_0000185402__full_1_1-5272/6312	D109_0000185402__full_1_1-5272/6312	5272	Keep1	0.913	dsDNAphage	0	10	5	1	Yes	viral,host	1-5272,5273-6312	Low-quality
D109_0000185408__full_2_17667-31408/31408	This study	D124_0000086021__full_1_15056-30994/30994	D124_0000086021__full_1_15056-30994/30994	D124_0000086021__full_1_15056-30994/30994	13742	Keep1	0.953	dsDNAphage	1	33	7	5	Yes	viral,host,viral	1-1944,1945-17666,17667-31408	Low-quality
D109_0000186218__full	This study	D109_0000186218__full	D109_0000186218__full	D109_0000186218__full	8725	Keep1	1	dsDNAphage	3	9	4	0	No	NA	NA	Low-quality
D109_0000186294__full	This study	D109_0000186294__full	D109_0000186294__full	D109_0000186294__full	6386	Keep1	0.987	dsDNAphage	0	13	4	0	No	NA	NA	Low-quality
D109_0000186351__full	This study	D109_0000186351__full	D109_0000186351__full	D109_0000186351__full	95975	Keep1	0.993	dsDNAphage	5	106	20	6	No	NA	NA	Low-quality
D109_0000186415__full	This study	D109_0000186415__full	D109_0000186415__full	D109_0000186415__full	25349	Keep1	0.993	dsDNAphage	8	39	11	0	No	NA	NA	Low-quality
D109_0000186566__full	This study	D109_0000186566__full	D109_0000186566__full	D109_0000186566__full	8473	Keep1	0.833	ssDNA	0	10	2	1	No	NA	NA	Low-quality
D109_0000186576__full	This study	D109_0000186576__full	D109_0000186576__full	D109_0000186576__full	7757	Keep1	0.92	dsDNAphage	0	10	1	1	No	NA	NA	Low-quality
D109_0000186921__full	This study	D162_0000010866__full	D162_0000010866__full	D162_0000010866__full	5762	Keep1	0.933	dsDNAphage	0	8	1	0	No	NA	NA	Low-quality
D109_0000187014__full	This study	D109_0000187014__full	D109_0000187014__full	D109_0000187014__full	10764	Keep1	1	dsDNAphage	1	29	7	0	No	NA	NA	Low-quality
D109_0000187154__full	This study	D109_0000187154__full	D109_0000187154__full	D109_0000187154__full	6341	Keep1	0.807	ssDNA	0	9	1	0	No	NA	NA	Low-quality
D109_0000187238__full	This study	D86_0000340836__full	D86_0000340836__full	D86_0000340836__full	6249	Keep1	0.987	dsDNAphage	0	14	7	0	No	NA	NA	Low-quality
D109_0000187608__full	This study	D109_0000187608__full	D109_0000187608__full	D109_0000187608__full	8738	Keep1	0.767	dsDNAphage	0	11	4	0	No	NA	NA	Low-quality
D109_0000187982__full_1_2150-7568/7568	This study	D109_0000187982__full_1_2150-7568/7568	D109_0000187982__full_1_2150-7568/7568	D109_0000187982__full_1_2150-7568/7568	5419	Keep1	1	dsDNAphage	1	8	1	2	Yes	host,viral	1-2149,2150-7568	Low-quality
D109_0000188058__full	This study	D44_0000169714__full	D44_0000169714__full	D44_0000169714__full	6932	Keep1	0.993	dsDNAphage	2	6	4	0	No	NA	NA	Low-quality
D109_0000188075__full	This study	D109_0000188075__full	D109_0000188075__full	D109_0000188075__full	8095	Keep1	1	dsDNAphage	1	19	4	0	No	NA	NA	Low-quality
D109_0000188498__full	This study	D109_0000188498__full	D109_0000188498__full	D109_0000188498__full	54831	Keep1	0.987	dsDNAphage	4	52	6	1	No	NA	NA	Medium-quality
D109_0000188545__full	This study	D109_0000188545__full	D109_0000188545__full	D109_0000188545__full	5692	Keep1	1	dsDNAphage	1	11	3	0	No	NA	NA	Low-quality
D109_0000188858__full	This study	D109_0000188858__full	D109_0000188858__full	D109_0000188858__full	35661	Keep1	0.747	dsDNAphage	1	40	5	2	No	NA	NA	Low-quality
D109_0000188954__full	This study	D109_0000188954__full	D109_0000188954__full	D109_0000188954__full	5412	Keep1	1	dsDNAphage	4	6	4	0	No	NA	NA	Low-quality
D109_0000188979__full	This study	D109_0000188979__full	D109_0000188979__full	D109_0000188979__full	6612	Keep1	0.813	dsDNAphage	0	2	1	0	No	NA	NA	Low-quality
D109_0000189073__full	This study	D109_0000189073__full	D109_0000189073__full	D109_0000189073__full	6651	Keep1	0.94	dsDNAphage	0	16	1	1	No	NA	NA	Low-quality
D109_0000189177__full	This study	D109_0000189177__full	D109_0000189177__full	D109_0000189177__full	6357	Keep1	1	dsDNAphage	5	7	5	0	No	NA	NA	Low-quality
D109_0000189212__full	This study	D109_0000189212__full	D109_0000189212__full	D109_0000189212__full	24544	Keep1	0.867	dsDNAphage	0	30	3	2	No	NA	NA	Low-quality
D109_0000189708__full	This study	D109_0000189708__full	D109_0000189708__full	D109_0000189708__full	5162	Keep1	0.993	dsDNAphage	2	5	3	0	No	NA	NA	Low-quality
D109_0000189741__full	This study	D109_0000189741__full	D109_0000189741__full	D109_0000189741__full	33625	Keep1	1	dsDNAphage	1	56	11	0	No	NA	NA	Medium-quality
D109_0000190141__full	This study	D109_0000190141__full	D109_0000190141__full	D109_0000190141__full	8065	Keep1	1	dsDNAphage	5	7	6	0	No	NA	NA	Low-quality
D109_0000190276__full	This study	D109_0000190276__full	D109_0000190276__full	D109_0000190276__full	9184	Keep1	1	dsDNAphage	3	10	6	0	No	NA	NA	Low-quality
D109_0000190347__full	This study	D109_0000190347__full	D109_0000190347__full	D109_0000190347__full	6082	Keep1	0.867	dsDNAphage	0	7	1	0	No	NA	NA	Low-quality
D109_0000190418__full	This study	D109_0000190418__full	D109_0000190418__full	D109_0000190418__full	5888	Keep1	1	dsDNAphage	1	9	3	0	No	NA	NA	Low-quality
D109_0000191366__full	This study	D109_0000191366__full	D109_0000191366__full	D109_0000191366__full	9670	Keep1	0.58	dsDNAphage	0	11	4	0	No	NA	NA	Low-quality
D109_0000191524__full	This study	D109_0000191524__full	D109_0000191524__full	D109_0000191524__full	15718	Keep1	1	dsDNAphage	1	40	5	0	No	NA	NA	Low-quality
D109_0000191722__full	This study	D109_0000191722__full	D109_0000191722__full	D109_0000191722__full	7565	Keep1	0.94	dsDNAphage	0	14	3	1	No	NA	NA	Low-quality
D109_0000191935__full_1_1-5578/6221	This study	D109_0000191935__full_1_1-5578/6221	D109_0000191935__full_1_1-5578/6221	D109_0000191935__full_1_1-5578/6221	5578	Keep1	0.9	dsDNAphage	1	7	1	1	Yes	viral,host	1-5578,5579-6221	Low-quality
D109_0000192012__full	This study	D109_0000192012__full	D109_0000192012__full	D109_0000192012__full	6090	Keep1	0.813	dsDNAphage	0	10	1	0	No	NA	NA	Low-quality
D109_0000192273__full	This study	D109_0000192273__full	D109_0000192273__full	D109_0000192273__full	6129	Keep1	1	dsDNAphage	1	4	2	0	No	NA	NA	Low-quality
D109_0000192310__full	This study	D4_0000250774__full	D4_0000250774__full	D4_0000250774__full	6955	Keep1	1	dsDNAphage	3	4	2	0	No	NA	NA	Low-quality
D109_0000192358__full	This study	D109_0000192358__full	D109_0000192358__full	D109_0000192358__full	6135	Keep1	0.94	dsDNAphage	0	12	2	0	No	NA	NA	Low-quality
D109_0000192367__full	This study	D124_0000297954__full	D124_0000297954__full	D124_0000297954__full	15483	Keep1	0.973	dsDNAphage	0	40	6	0	No	NA	NA	Low-quality
D109_0000192636__full	This study	D109_0000192636__full	D109_0000192636__full	D109_0000192636__full	8404	Keep1	0.94	dsDNAphage	0	13	2	0	No	NA	NA	Low-quality
D109_0000192699__full	This study	D109_0000192699__full	D109_0000192699__full	D109_0000192699__full	10501	Keep1	0.5	dsDNAphage	0	14	4	0	No	NA	NA	Low-quality
D109_0000192863__full	This study	D109_0000192863__full	D109_0000192863__full	D109_0000192863__full	10276	Keep1	1	dsDNAphage	2	25	6	0	No	NA	NA	Low-quality
D109_0000193337__full	This study	D109_0000193337__full	D109_0000193337__full	D109_0000193337__full	9445	Keep1	0.953	dsDNAphage	0	9	2	0	No	NA	NA	Low-quality
D109_0000193346__full	This study	D109_0000193346__full	D109_0000193346__full	D109_0000193346__full	21303	Keep1	0.993	dsDNAphage	1	33	7	4	No	NA	NA	Low-quality
D109_0000193364__full	This study	D109_0000193364__full	D109_0000193364__full	D109_0000193364__full	5230	Keep1	0.973	dsDNAphage	0	9	4	0	No	NA	NA	Low-quality
D109_0000193393__full	This study	D109_0000193393__full	D109_0000193393__full	D109_0000193393__full	5446	Keep1	0.94	dsDNAphage	0	18	1	0	No	NA	NA	Low-quality
D109_0000193596__full	This study	D109_0000193596__full	D109_0000193596__full	D109_0000193596__full	9321	Keep1	0.953	dsDNAphage	0	16	4	0	No	NA	NA	Low-quality
D109_0000193648__full	This study	D109_0000193648__full	D109_0000193648__full	D109_0000193648__full	5288	Keep1	0.747	dsDNAphage	0	9	3	0	No	NA	NA	Low-quality
D109_0000193903__full	This study	D109_0000193903__full	D109_0000193903__full	D109_0000193903__full	25914	Keep1	0.947	dsDNAphage	0	33	7	2	No	NA	NA	Low-quality
D109_0000193906__full	This study	D109_0000193906__full	D109_0000193906__full	D109_0000193906__full	6519	Keep1	1	dsDNAphage	1	4	2	0	No	NA	NA	Low-quality
D109_0000194024__full	This study	D4_0000116094__full	D4_0000116094__full	D4_0000116094__full	9559	Keep1	0.993	dsDNAphage	2	16	5	0	No	NA	NA	Low-quality
D109_0000194300__full	This study	D109_0000194300__full	D109_0000194300__full	D109_0000194300__full	7194	Keep1	0.873	dsDNAphage	0	8	3	0	No	NA	NA	Low-quality
D109_0000194313__full	This study	D109_0000194313__full	D109_0000194313__full	D109_0000194313__full	10283	Keep1	0.82	dsDNAphage	0	9	1	0	No	NA	NA	Low-quality
D109_0000194572__full	This study	D109_0000194572__full	D109_0000194572__full	D109_0000194572__full	10142	Keep1	0.727	dsDNAphage	0	11	5	0	No	NA	NA	Low-quality
D109_0000194729__full	This study	D115B_0000296179__full	D115B_0000296179__full	D115B_0000296179__full	42189	Keep1	1	dsDNAphage	7	39	12	1	No	NA	NA	Medium-quality
D109_0000194739__full_1_1-11840/39543	This study	D109_0000194739__full_1_1-11840/39543	D109_0000194739__full_1_1-11840/39543	D109_0000194739__full_1_1-11840/39543	11840	Keep1	0.647	dsDNAphage	1	29	5	7	Yes	viral,host	1-11840,11841-39543	Low-quality
D109_0000194848__full	This study	D109_0000194848__full	D109_0000194848__full	D109_0000194848__full	29928	Keep1	0.98	dsDNAphage	2	18	3	1	No	NA	NA	Low-quality
D109_0000194858__full	This study	D109_0000194858__full	D109_0000194858__full	D109_0000194858__full	21176	Keep1	1	dsDNAphage	6	21	12	0	No	NA	NA	Low-quality
D109_0000195358__full	This study	D109_0000195358__full	D109_0000195358__full	D109_0000195358__full	9448	Keep1	0.96	dsDNAphage	0	18	6	1	No	NA	NA	Low-quality
D109_0000195503__full	This study	D109_0000195503__full	D109_0000195503__full	D109_0000195503__full	16070	Keep1	1	dsDNAphage	4	15	12	0	No	NA	NA	Low-quality
D109_0000195576__full	This study	D86_0000005559__full	D86_0000005559__full	D86_0000005559__full	8879	Keep1	0.76	dsDNAphage	0	16	2	1	No	NA	NA	Low-quality
D109_0000196312__full	This study	D109_0000196312__full	D109_0000196312__full	D109_0000196312__full	8606	Keep1	0.82	dsDNAphage	0	14	2	1	No	NA	NA	Low-quality
D109_0000196574__full	This study	D109_0000196574__full	D109_0000196574__full	D109_0000196574__full	5385	Keep1	1	dsDNAphage	2	7	4	0	No	NA	NA	Low-quality
D109_0000196988__full_1_1-7954/16759	This study	D109_0000196988__full_1_1-7954/16759	D109_0000196988__full_1_1-7954/16759	D109_0000196988__full_1_1-7954/16759	7954	Keep1	0.833	dsDNAphage	0	22	2	3	Yes	viral,host	1-7954,7955-16759	Low-quality
D109_0000197058__full	This study	D109_0000197058__full	D109_0000197058__full	D109_0000197058__full	8244	Keep1	1	dsDNAphage	1	11	5	0	No	NA	NA	Low-quality
D109_0000197210__full	This study	D109_0000197210__full	D109_0000197210__full	D109_0000197210__full	18235	Keep1	1	dsDNAphage	4	15	6	0	No	NA	NA	Low-quality
D109_0000197360__full	This study	D109_0000197360__full	D109_0000197360__full	D109_0000197360__full	10172	Keep1	0.94	dsDNAphage	0	5	1	0	No	NA	NA	Low-quality
D109_0000197448__full	This study	D109_0000197448__full	D109_0000197448__full	D109_0000197448__full	12427	Keep1	1	dsDNAphage	1	10	2	0	No	NA	NA	Low-quality
D109_0000197594__full	This study	D109_0000197594__full	D109_0000197594__full	D109_0000197594__full	8094	Keep1	1	dsDNAphage	1	10	6	0	No	NA	NA	Low-quality
D109_0000197703__full	This study	D109_0000197703__full	D109_0000197703__full	D109_0000197703__full	37174	Keep1	0.98	dsDNAphage	2	53	7	6	No	NA	NA	Low-quality
D109_0000197858__full	This study	D109_0000197858__full	D109_0000197858__full	D109_0000197858__full	5064	Keep1	1	dsDNAphage	2	6	2	0	No	NA	NA	Low-quality
D109_0000197925__full	This study	D109_0000197925__full	D109_0000197925__full	D109_0000197925__full	5799	Keep1	0.973	dsDNAphage	0	7	3	0	No	NA	NA	Low-quality
D109_0000198169__full	This study	D115B_0000016677__full	D115B_0000016677__full	D115B_0000016677__full	5850	Keep1	0.78	dsDNAphage	0	5	3	0	No	NA	NA	Low-quality
D109_0000198380__full	This study	D109_0000198380__full	D109_0000198380__full	D109_0000198380__full	8681	Keep1	0.627	dsDNAphage	0	14	1	0	No	NA	NA	Low-quality
D109_0000198397__full	This study	D67_0000012447__full	D67_0000012447__full	D67_0000012447__full	8684	Keep1	1	dsDNAphage	5	13	8	0	No	NA	NA	Low-quality
D109_0000198636__full	This study	D109_0000198636__full	D109_0000198636__full	D109_0000198636__full	10078	Keep1	1	dsDNAphage	4	19	8	0	No	NA	NA	Low-quality
D109_0000198728__full	This study	D109_0000198728__full	D109_0000198728__full	D109_0000198728__full	5796	Keep1	0.993	dsDNAphage	1	6	3	0	No	NA	NA	Low-quality
D109_0000198762__full	This study	D109_0000198762__full	D109_0000198762__full	D109_0000198762__full	12314	Keep1	0.88	dsDNAphage	1	13	2	0	No	NA	NA	Low-quality
D109_0000199048__full	This study	D109_0000199048__full	D109_0000199048__full	D109_0000199048__full	16006	Keep1	1	dsDNAphage	1	19	2	1	No	NA	NA	Low-quality
D109_0000199334__full	This study	D109_0000199334__full	D109_0000199334__full	D109_0000199334__full	6648	Keep1	0.987	dsDNAphage	4	11	3	1	No	NA	NA	Low-quality
D109_0000199396__full	This study	D109_0000199396__full	D109_0000199396__full	D109_0000199396__full	12789	Keep1	0.853	dsDNAphage	0	14	4	0	No	NA	NA	Low-quality
D109_0000199701__full	This study	D109_0000199701__full	D109_0000199701__full	D109_0000199701__full	5371	Keep1	1	dsDNAphage	1	10	6	0	No	NA	NA	Low-quality
D109_0000200030__full_1_1-8559/16983	This study	D67_0000091009__full	D67_0000091009__full	D67_0000091009__full	8559	Keep1	0.813	dsDNAphage	0	22	3	5	Yes	viral,host	1-8559,8560-16983	Low-quality
D109_0000200218__full	This study	D109_0000200218__full	D109_0000200218__full	D109_0000200218__full	7551	Keep1	0.953	dsDNAphage	0	11	4	0	No	NA	NA	Low-quality
D109_0000200667__full	This study	D109_0000200667__full	D109_0000200667__full	D109_0000200667__full	10604	Keep1	0.567	dsDNAphage	0	11	1	4	No	NA	NA	Low-quality
D109_0000201222__full	This study	D109_0000201222__full	D109_0000201222__full	D109_0000201222__full	10065	Keep1	1	dsDNAphage	0	20	11	0	No	NA	NA	Low-quality
D109_0000201344__full	This study	D109_0000201344__full	D109_0000201344__full	D109_0000201344__full	10409	Keep1	1	dsDNAphage	2	11	4	0	No	NA	NA	Low-quality
D109_0000201490__full	This study	D4_0000203063__full	D4_0000203063__full	D4_0000203063__full	6534	Keep1	0.993	dsDNAphage	0	15	3	0	No	NA	NA	Low-quality
D109_0000201504__full	This study	D115B_0000127630__full	D115B_0000127630__full	D115B_0000127630__full	7159	Keep1	0.96	dsDNAphage	0	16	4	0	No	NA	NA	Low-quality
D109_0000201721__full	This study	D109_0000201721__full	D109_0000201721__full	D109_0000201721__full	14883	Keep1	1	dsDNAphage	2	27	8	0	No	NA	NA	Low-quality
D109_0000201863__full	This study	D109_0000201863__full	D109_0000201863__full	D109_0000201863__full	5265	Keep1	0.907	ssDNA	0	6	2	0	No	NA	NA	Low-quality
D109_0000201923__full	This study	D109_0000201923__full	D109_0000201923__full	D109_0000201923__full	9775	Keep1	0.753	dsDNAphage	0	15	3	0	No	NA	NA	Medium-quality
D109_0000202246__full	This study	D109_0000202246__full	D109_0000202246__full	D109_0000202246__full	38437	Keep1	1	dsDNAphage	4	52	7	0	No	NA	NA	High-quality
D109_0000202327__full	This study	D109_0000202327__full	D109_0000202327__full	D109_0000202327__full	5258	Keep1	0.773	dsDNAphage	0	3	1	0	No	NA	NA	Low-quality
D109_0000202381__full	This study	D109_0000202381__full	D109_0000202381__full	D109_0000202381__full	10003	Keep1	1	dsDNAphage	4	6	4	0	No	NA	NA	Low-quality
D109_0000202817__full	This study	D109_0000202817__full	D109_0000202817__full	D109_0000202817__full	6429	Keep1	0.913	dsDNAphage	0	17	1	0	No	NA	NA	Low-quality
D109_0000202911__full	This study	D109_0000202911__full	D109_0000202911__full	D109_0000202911__full	18658	Keep1	1	dsDNAphage	3	19	6	0	No	NA	NA	Medium-quality
D109_0000203357__full	This study	D109_0000203357__full	D109_0000203357__full	D109_0000203357__full	5704	Keep1	0.987	dsDNAphage	1	13	2	0	No	NA	NA	Low-quality
D109_0000203456__full	This study	D109_0000203456__full	D109_0000203456__full	D109_0000203456__full	6698	Keep1	0.767	dsDNAphage	0	13	2	2	No	NA	NA	Low-quality
D109_0000203570__full	This study	D86_0000475841__full	D86_0000475841__full	D86_0000475841__full	24655	Keep1	1	dsDNAphage	10	26	14	0	No	NA	NA	Low-quality
D109_0000203823__full	This study	D115B_0000102079__full	D115B_0000102079__full	D115B_0000102079__full	9042	Keep1	0.993	dsDNAphage	1	21	2	0	No	NA	NA	Low-quality
D109_0000203857__full	This study	D109_0000203857__full	D109_0000203857__full	D109_0000203857__full	7687	Keep1	1	dsDNAphage	5	12	7	0	No	NA	NA	Low-quality
D109_0000203951__full	This study	D109_0000203951__full	D109_0000203951__full	D109_0000203951__full	5337	Keep1	0.973	dsDNAphage	0	14	3	0	No	NA	NA	Low-quality
D109_0000204218__full	This study	D109_0000204218__full	D109_0000204218__full	D109_0000204218__full	12987	Keep1	0.98	dsDNAphage	0	23	7	0	No	NA	NA	Low-quality
D109_0000204799__full	This study	D109_0000204799__full	D109_0000204799__full	D109_0000204799__full	5529	Keep1	1	dsDNAphage	1	12	3	1	No	NA	NA	Low-quality
D109_0000204837__full	This study	D109_0000204837__full	D109_0000204837__full	D109_0000204837__full	7018	Keep1	0.627	dsDNAphage	0	10	2	0	No	NA	NA	Low-quality
D109_0000205121__full	This study	D109_0000205121__full	D109_0000205121__full	D109_0000205121__full	11775	Keep1	0.753	dsDNAphage	0	12	1	0	No	NA	NA	Low-quality
D109_0000205572__full	This study	D109_0000205572__full	D109_0000205572__full	D109_0000205572__full	16277	Keep1	0.993	dsDNAphage	1	18	1	0	No	NA	NA	Low-quality
D109_0000205733__full	This study	D109_0000205733__full	D109_0000205733__full	D109_0000205733__full	5230	Keep1	0.98	dsDNAphage	1	6	3	0	No	NA	NA	Low-quality
D109_0000206129__full	This study	D109_0000206129__full	D109_0000206129__full	D109_0000206129__full	6265	Keep1	0.907	ssDNA	0	9	2	0	No	NA	NA	Low-quality
D109_0000206227__full	This study	D109_0000206227__full	D109_0000206227__full	D109_0000206227__full	9060	Keep1	0.973	dsDNAphage	3	13	4	0	No	NA	NA	Low-quality
D109_0000206251__full	This study	D109_0000206251__full	D109_0000206251__full	D109_0000206251__full	5414	Keep1	0.98	dsDNAphage	1	7	1	0	No	NA	NA	Low-quality
D109_0000206356__full	This study	D109_0000206356__full	D109_0000206356__full	D109_0000206356__full	8323	Keep1	0.793	dsDNAphage	0	8	4	0	No	NA	NA	Low-quality
D109_0000206379__full	This study	D109_0000206379__full	D109_0000206379__full	D109_0000206379__full	17229	Keep1	1	dsDNAphage	4	22	6	0	No	NA	NA	Medium-quality
D109_0000206415__full	This study	D109_0000206415__full	D109_0000206415__full	D109_0000206415__full	9459	Keep1	0.92	dsDNAphage	5	8	5	0	No	NA	NA	Low-quality
D109_0000206419__full	This study	D109_0000206419__full	D109_0000206419__full	D109_0000206419__full	6867	Keep1	1	dsDNAphage	5	8	6	0	No	NA	NA	Low-quality
D109_0000206888__full	This study	D44_0000304130__full	D44_0000304130__full	D44_0000304130__full	5621	Keep1	1	dsDNAphage	1	9	4	0	No	NA	NA	Low-quality
D109_0000207128__full	This study	D86_0000466984__full	D86_0000466984__full	D86_0000466984__full	12043	Keep1	0.98	dsDNAphage	0	31	8	0	No	NA	NA	Low-quality
D109_0000207200__full	This study	D109_0000207200__full	D109_0000207200__full	D109_0000207200__full	5900	Keep1	0.96	dsDNAphage	0	9	2	0	No	NA	NA	Low-quality
D109_0000207348__full	This study	D109_0000207348__full	D109_0000207348__full	D109_0000207348__full	5539	Keep1	1	dsDNAphage	2	7	3	0	No	NA	NA	Low-quality
D109_0000207349__full	This study	D109_0000207349__full	D109_0000207349__full	D109_0000207349__full	5020	Keep1	0.993	dsDNAphage	0	10	2	0	No	NA	NA	Low-quality
D109_0000207785__full	This study	D109_0000207785__full	D109_0000207785__full	D109_0000207785__full	10963	Keep1	1	dsDNAphage	6	14	7	0	No	NA	NA	Low-quality
D109_0000208323__full	This study	D109_0000208323__full	D109_0000208323__full	D109_0000208323__full	28019	Keep1	0.5	dsDNAphage	0	32	6	0	No	NA	NA	Low-quality
D109_0000208501__full	This study	D115B_0000222904__full	D115B_0000222904__full	D115B_0000222904__full	8271	Keep1	1	dsDNAphage	1	7	2	0	No	NA	NA	Low-quality
D109_0000208538__full	This study	D109_0000208538__full	D109_0000208538__full	D109_0000208538__full	5933	Keep1	1	dsDNAphage	2	10	5	0	No	NA	NA	Low-quality
D109_0000208939__full	This study	D109_0000208939__full	D109_0000208939__full	D109_0000208939__full	14075	Keep1	1	dsDNAphage	4	21	8	0	No	NA	NA	Low-quality
D109_0000209658__full	This study	D162_0000041222__full	D162_0000041222__full	D162_0000041222__full	5822	Keep1	0.973	dsDNAphage	2	12	1	0	No	NA	NA	Low-quality
D109_0000209713__full	This study	D109_0000209713__full	D109_0000209713__full	D109_0000209713__full	7128	Keep1	0.82	dsDNAphage	0	14	1	3	No	NA	NA	Low-quality
D109_0000209906__full	This study	D4_0000149838__full	D4_0000149838__full	D4_0000149838__full	6857	Keep1	0.98	dsDNAphage	0	16	3	0	No	NA	NA	Low-quality
D109_0000210313__full	This study	D109_0000210313__full	D109_0000210313__full	D109_0000210313__full	13952	Keep1	0.92	dsDNAphage	0	21	3	0	No	NA	NA	Low-quality
D109_0000210547__full	This study	D109_0000210547__full	D109_0000210547__full	D109_0000210547__full	34664	Keep1	1	dsDNAphage	3	46	13	0	No	NA	NA	Complete
D109_0000210655__full	This study	D109_0000210655__full	D109_0000210655__full	D109_0000210655__full	11876	Keep1	1	dsDNAphage	2	13	8	0	No	NA	NA	Low-quality
D109_0000210960__full	This study	D109_0000210960__full	D109_0000210960__full	D109_0000210960__full	16494	Keep1	1	dsDNAphage	4	22	5	0	No	NA	NA	Low-quality
D109_0000211136__full	This study	D109_0000211136__full	D109_0000211136__full	D109_0000211136__full	24993	Keep1	1	dsDNAphage	6	27	16	1	No	NA	NA	Low-quality
D109_0000211309__full	This study	D109_0000211309__full	D109_0000211309__full	D109_0000211309__full	8958	Keep1	1	dsDNAphage	7	11	9	0	No	NA	NA	Low-quality
D109_0000211364__full	This study	D109_0000211364__full	D109_0000211364__full	D109_0000211364__full	8531	Keep1	0.933	dsDNAphage	0	19	1	0	No	NA	NA	Low-quality
D109_0000211379__full	This study	D109_0000211379__full	D109_0000211379__full	D109_0000211379__full	6094	Keep1	0.993	dsDNAphage	1	11	1	0	No	NA	NA	Low-quality
D109_0000211449__full	This study	D109_0000211449__full	D109_0000211449__full	D109_0000211449__full	5931	Keep1	0.553	dsDNAphage	0	7	4	0	No	NA	NA	Low-quality
D109_0000211619__full	This study	D109_0000211619__full	D109_0000211619__full	D109_0000211619__full	19708	Keep1	1	dsDNAphage	1	26	9	0	No	NA	NA	Low-quality
D109_0000211633__full	This study	D109_0000211633__full	D109_0000211633__full	D109_0000211633__full	15081	Keep1	0.94	dsDNAphage	1	12	6	0	No	NA	NA	Low-quality
D109_0000212052__full	This study	D79_0000043538__full	D79_0000043538__full	D79_0000043538__full	24510	Keep1	0.993	dsDNAphage	5	11	9	0	No	NA	NA	Low-quality
D109_0000212089__full	This study	D109_0000212089__full	D109_0000212089__full	D109_0000212089__full	17370	Keep1	1	dsDNAphage	1	28	7	0	No	NA	NA	Low-quality
D109_0000212305__full	This study	D109_0000212305__full	D109_0000212305__full	D109_0000212305__full	38809	Keep1	0.693	dsDNAphage	0	46	4	2	No	NA	NA	Low-quality
D109_0000212819__full	This study	D109_0000212819__full	D109_0000212819__full	D109_0000212819__full	10933	Keep1	0.833	dsDNAphage	0	15	1	0	No	NA	NA	Low-quality
D109_0000213086__full	This study	D109_0000213086__full	D109_0000213086__full	D109_0000213086__full	7377	Keep1	1	dsDNAphage	1	11	4	0	No	NA	NA	Low-quality
D109_0000213146__full	This study	D109_0000213146__full	D109_0000213146__full	D109_0000213146__full	7648	Keep1	0.94	dsDNAphage	0	11	3	0	No	NA	NA	Low-quality
D109_0000213161__full	This study	D109_0000213161__full	D109_0000213161__full	D109_0000213161__full	7844	Keep1	1	dsDNAphage	1	21	1	2	No	NA	NA	Low-quality
D109_0000213399__full	This study	D109_0000213399__full	D109_0000213399__full	D109_0000213399__full	33307	Keep1	1	dsDNAphage	13	35	18	1	No	NA	NA	Low-quality
D109_0000213462__full	This study	D109_0000213462__full	D109_0000213462__full	D109_0000213462__full	19396	Keep1	0.993	dsDNAphage	1	15	5	0	No	NA	NA	Low-quality
D109_0000213535__full	This study	D109_0000213535__full	D109_0000213535__full	D109_0000213535__full	5084	Keep1	0.86	dsDNAphage	0	7	5	0	No	NA	NA	Low-quality
D109_0000213862__full	This study	D109_0000213862__full	D109_0000213862__full	D109_0000213862__full	8227	Keep1	1	dsDNAphage	1	11	3	0	No	NA	NA	Low-quality
D109_0000214095__full	This study	D109_0000214095__full	D109_0000214095__full	D109_0000214095__full	6159	Keep1	0.86	dsDNAphage	0	9	4	0	No	NA	NA	Low-quality
D109_0000214260__full	This study	D109_0000214260__full	D109_0000214260__full	D109_0000214260__full	13261	Keep1	1	dsDNAphage	4	12	7	0	No	NA	NA	Low-quality
D109_0000214388__full	This study	D109_0000214388__full	D109_0000214388__full	D109_0000214388__full	17929	Keep1	1	dsDNAphage	2	14	4	0	No	NA	NA	Low-quality
D109_0000214689__full	This study	D109_0000214689__full	D109_0000214689__full	D109_0000214689__full	7769	Keep1	0.987	dsDNAphage	5	10	6	0	No	NA	NA	Low-quality
D109_0000214980__full	This study	D109_0000214980__full	D109_0000214980__full	D109_0000214980__full	6786	Keep1	0.98	dsDNAphage	1	11	1	1	No	NA	NA	Low-quality
D109_0000215221__0_partial	This study	D109_0000215221__0_partial	D109_0000215221__0_partial	D109_0000215221__0_partial	42888	Keep1	0.833	dsDNAphage	1	22	7	0	No	NA	NA	Low-quality
D109_0000215612__full	This study	D109_0000215612__full	D109_0000215612__full	D109_0000215612__full	14566	Keep1	0.887	dsDNAphage	0	15	5	0	No	NA	NA	Low-quality
D109_0000215775__full	This study	D109_0000215775__full	D109_0000215775__full	D109_0000215775__full	12371	Keep1	0.8	dsDNAphage	0	19	5	0	No	NA	NA	Low-quality
D109_0000216267__full	This study	D109_0000216267__full	D109_0000216267__full	D109_0000216267__full	5454	Keep1	0.667	dsDNAphage	0	7	5	0	No	NA	NA	Low-quality
D109_0000216771__full	This study	D109_0000216771__full	D109_0000216771__full	D109_0000216771__full	14068	Keep1	1	dsDNAphage	2	14	3	0	No	NA	NA	Low-quality
D109_0000217164__full	This study	D109_0000217164__full	D109_0000217164__full	D109_0000217164__full	5287	Keep1	0.98	dsDNAphage	1	3	1	0	No	NA	NA	Low-quality
D109_0000217198__full	This study	D109_0000217198__full	D109_0000217198__full	D109_0000217198__full	7094	Keep1	1	dsDNAphage	2	17	9	0	No	NA	NA	Low-quality
D109_0000217407__full	This study	D4_0000297035__full	D4_0000297035__full	D4_0000297035__full	11509	Keep1	0.993	dsDNAphage	0	24	10	0	No	NA	NA	Low-quality
D109_0000217863__full	This study	D124_0000225113__full	D124_0000225113__full	D124_0000225113__full	5554	Keep1	0.84	dsDNAphage	0	8	4	0	No	NA	NA	Low-quality
D109_0000217973__full	This study	D4_0000180233__full	D4_0000180233__full	D4_0000180233__full	10146	Keep1	1	dsDNAphage	2	6	3	0	No	NA	NA	Low-quality
D109_0000218141__full	This study	D109_0000218141__full	D109_0000218141__full	D109_0000218141__full	16300	Keep1	0.62	dsDNAphage	0	22	3	0	No	NA	NA	Low-quality
D109_0000218165__full	This study	D4_0000091596__full	D4_0000091596__full	D4_0000091596__full	8875	Keep1	1	dsDNAphage	1	5	1	0	No	NA	NA	Low-quality
D109_0000218198__full	This study	D138_0000001292__full	D138_0000001292__full	D138_0000001292__full	5030	Keep1	0.987	dsDNAphage	1	6	2	0	No	NA	NA	Low-quality
D109_0000218265__full	This study	D109_0000218265__full	D109_0000218265__full	D109_0000218265__full	25515	Keep1	0.993	dsDNAphage	6	19	7	0	No	NA	NA	Low-quality
D109_0000218309__full	This study	D109_0000218309__full	D109_0000218309__full	D109_0000218309__full	6924	Keep1	0.9	dsDNAphage	0	11	1	1	No	NA	NA	Low-quality
D109_0000218506__full	This study	D109_0000218506__full	D109_0000218506__full	D109_0000218506__full	11435	Keep1	0.613	dsDNAphage	0	13	2	0	No	NA	NA	Low-quality
D109_0000218847__full	This study	D115B_0000080150__full	D115B_0000080150__full	D115B_0000080150__full	5131	Keep1	1	dsDNAphage	3	4	2	0	No	NA	NA	Low-quality
D109_0000219057__full	This study	D109_0000219057__full	D109_0000219057__full	D109_0000219057__full	6064	Keep1	0.793	ssDNA	0	5	2	0	No	NA	NA	Low-quality
D109_0000219531__full	This study	D109_0000219531__full	D109_0000219531__full	D109_0000219531__full	26578	Keep1	1	dsDNAphage	1	40	9	0	No	NA	NA	Low-quality
D109_0000219631__full	This study	D109_0000219631__full	D109_0000219631__full	D109_0000219631__full	8495	Keep1	1	dsDNAphage	1	22	12	0	No	NA	NA	Low-quality
D109_0000219710__full	This study	D109_0000219710__full	D109_0000219710__full	D109_0000219710__full	24412	Keep1	0.987	dsDNAphage	0	32	8	1	No	NA	NA	Low-quality
D109_0000219725__full	This study	D109_0000219725__full	D109_0000219725__full	D109_0000219725__full	17395	Keep1	0.88	dsDNAphage	1	16	3	0	No	NA	NA	Low-quality
D109_0000219809__full	This study	D109_0000219809__full	D109_0000219809__full	D109_0000219809__full	5183	Keep1	0.8	dsDNAphage	0	6	1	0	No	NA	NA	Low-quality
D109_0000219875__full	This study	D109_0000219875__full	D109_0000219875__full	D109_0000219875__full	49922	Keep1	1	dsDNAphage	8	48	29	1	No	NA	NA	Medium-quality
D109_0000219889__full	This study	D138_0000131036__full	D138_0000131036__full	D138_0000131036__full	6267	Keep1	0.993	dsDNAphage	0	11	7	0	No	NA	NA	Low-quality
D109_0000219975__full	This study	D109_0000219975__full	D109_0000219975__full	D109_0000219975__full	13661	Keep1	1	dsDNAphage	1	23	3	0	No	NA	NA	Low-quality
D109_0000220018__full	This study	D109_0000220018__full	D109_0000220018__full	D109_0000220018__full	7580	Keep1	0.627	ssDNA	0	3	1	0	No	NA	NA	Low-quality
D109_0000220077__full	This study	D109_0000220077__full	D109_0000220077__full	D109_0000220077__full	10591	Keep1	1	dsDNAphage	2	29	7	0	No	NA	NA	Low-quality
D109_0000220376__full	This study	D109_0000220376__full	D109_0000220376__full	D109_0000220376__full	13884	Keep1	0.987	dsDNAphage	1	16	3	0	No	NA	NA	Low-quality
D109_0000220459__full	This study	D109_0000220459__full	D109_0000220459__full	D109_0000220459__full	6047	Keep1	0.913	dsDNAphage	0	7	2	0	No	NA	NA	Low-quality
D109_0000220476__full	This study	D109_0000220476__full	D109_0000220476__full	D109_0000220476__full	6122	Keep1	0.827	ssDNA	0	7	5	0	No	NA	NA	Low-quality
D109_0000220511__full	This study	D109_0000220511__full	D109_0000220511__full	D109_0000220511__full	9531	Keep1	0.873	dsDNAphage	1	10	1	0	No	NA	NA	Low-quality
D109_0000220946__full	This study	D109_0000220946__full	D109_0000220946__full	D109_0000220946__full	6694	Keep1	0.973	dsDNAphage	0	14	1	0	No	NA	NA	Low-quality
D109_0000221518__full	This study	D109_0000221518__full	D109_0000221518__full	D109_0000221518__full	26070	Keep1	1	dsDNAphage	6	37	16	0	No	NA	NA	Medium-quality
D109_0000221537__full	This study	D109_0000221537__full	D109_0000221537__full	D109_0000221537__full	5228	Keep1	0.98	dsDNAphage	0	9	1	0	No	NA	NA	Low-quality
D109_0000221538__full_1_575-6747/6747	This study	D50_0000052470__full	D50_0000052470__full	D50_0000052470__full	6173	Keep1	1	dsDNAphage	2	4	1	1	Yes	host,viral	1-574,575-6747	Low-quality
D109_0000221599__full	This study	D109_0000221599__full	D109_0000221599__full	D109_0000221599__full	5709	Keep1	1	dsDNAphage	1	10	4	0	No	NA	NA	Low-quality
D109_0000221721__full	This study	D109_0000221721__full	D109_0000221721__full	D109_0000221721__full	7516	Keep1	0.947	dsDNAphage	1	6	1	0	No	NA	NA	Low-quality
D109_0000221854__full	This study	D109_0000221854__full	D109_0000221854__full	D109_0000221854__full	14954	Keep1	1	dsDNAphage	5	25	12	0	No	NA	NA	Low-quality
D109_0000221983__full	This study	D109_0000221983__full	D109_0000221983__full	D109_0000221983__full	8551	Keep1	1	dsDNAphage	1	19	7	0	No	NA	NA	Low-quality
D109_0000222071__full	This study	D86_0000083579__full	D86_0000083579__full	D86_0000083579__full	44687	Keep1	1	dsDNAphage	4	40	17	2	No	NA	NA	Low-quality
D109_0000222570__full	This study	D109_0000222570__full	D109_0000222570__full	D109_0000222570__full	13915	Keep1	0.987	dsDNAphage	0	25	2	0	No	NA	NA	Low-quality
D109_0000222698__full	This study	D109_0000222698__full	D109_0000222698__full	D109_0000222698__full	5378	Keep1	0.987	dsDNAphage	3	7	6	0	No	NA	NA	Low-quality
D109_0000223006__full	This study	D115B_0000048214__full	D115B_0000048214__full	D115B_0000048214__full	8815	Keep1	0.987	dsDNAphage	0	14	4	2	No	NA	NA	Low-quality
D109_0000223029__full	This study	D109_0000223029__full	D109_0000223029__full	D109_0000223029__full	8326	Keep1	0.993	dsDNAphage	2	10	2	0	No	NA	NA	Low-quality
D109_0000223173__full	This study	D26_0000161002__full	D26_0000161002__full	D26_0000161002__full	7244	Keep1	0.993	dsDNAphage	1	11	1	1	No	NA	NA	Low-quality
D109_0000223222__full	This study	D109_0000223222__full	D109_0000223222__full	D109_0000223222__full	10438	Keep1	1	dsDNAphage	2	29	6	0	No	NA	NA	Low-quality
D109_0000223497__full	This study	D109_0000223497__full	D109_0000223497__full	D109_0000223497__full	20710	Keep1	0.993	dsDNAphage	5	25	10	0	No	NA	NA	Medium-quality
D109_0000223779__full	This study	D109_0000223779__full	D109_0000223779__full	D109_0000223779__full	5656	Keep1	1	dsDNAphage	1	7	1	0	No	NA	NA	Low-quality
D109_0000223842__full	This study	D109_0000223842__full	D109_0000223842__full	D109_0000223842__full	7558	Keep1	0.993	dsDNAphage	1	15	3	0	No	NA	NA	Low-quality
D109_0000223921__full	This study	D109_0000223921__full	D109_0000223921__full	D109_0000223921__full	41152	Keep1	1	dsDNAphage	9	55	16	0	No	NA	NA	High-quality
D109_0000224103__full	This study	D109_0000224103__full	D109_0000224103__full	D109_0000224103__full	48634	Keep1	0.98	dsDNAphage	1	76	5	4	No	NA	NA	Low-quality
D109_0000224123__full	This study	D109_0000224123__full	D109_0000224123__full	D109_0000224123__full	7492	Keep1	0.987	dsDNAphage	1	14	2	0	No	NA	NA	Low-quality
D109_0000224202__full	This study	D109_0000224202__full	D109_0000224202__full	D109_0000224202__full	14348	Keep1	1	dsDNAphage	4	16	5	0	No	NA	NA	Low-quality
D109_0000224349__full	This study	D109_0000224349__full	D109_0000224349__full	D109_0000224349__full	5366	Keep1	0.993	dsDNAphage	1	10	1	0	No	NA	NA	Low-quality
D109_0000224394__full	This study	D109_0000224394__full	D109_0000224394__full	D109_0000224394__full	25328	Keep1	1	dsDNAphage	1	29	11	2	No	NA	NA	Low-quality
D109_0000224417__full	This study	D109_0000224417__full	D109_0000224417__full	D109_0000224417__full	6349	Keep1	1	dsDNAphage	0	13	4	0	No	NA	NA	Low-quality
D109_0000224519__full	This study	D32_0000027380__full	D32_0000027380__full	D32_0000027380__full	6079	Keep1	0.8	dsDNAphage	0	9	2	0	No	NA	NA	Low-quality
D109_0000224653__full	This study	D124_0000120881__full	D124_0000120881__full	D124_0000120881__full	5574	Keep1	1	dsDNAphage	3	11	5	0	No	NA	NA	Low-quality
D109_0000224667__full	This study	D109_0000224667__full	D109_0000224667__full	D109_0000224667__full	7738	Keep1	0.573	dsDNAphage	0	10	2	1	No	NA	NA	Low-quality
D109_0000224786__full	This study	D109_0000224786__full	D109_0000224786__full	D109_0000224786__full	20553	Keep1	0.987	dsDNAphage	1	46	3	0	No	NA	NA	Low-quality
D109_0000224826__full	This study	D109_0000224826__full	D109_0000224826__full	D109_0000224826__full	6228	Keep1	1	dsDNAphage	1	5	3	0	No	NA	NA	Low-quality
D109_0000224904__full	This study	D109_0000224904__full	D109_0000224904__full	D109_0000224904__full	8726	Keep1	0.98	dsDNAphage	0	18	2	1	No	NA	NA	Low-quality
D109_0000224907__full	This study	D109_0000224907__full	D109_0000224907__full	D109_0000224907__full	40395	Keep1	1	dsDNAphage	8	52	7	0	No	NA	NA	Low-quality
D109_0000225368__full	This study	D109_0000225368__full	D109_0000225368__full	D109_0000225368__full	9599	Keep1	0.827	dsDNAphage	0	14	4	0	No	NA	NA	Low-quality
D109_0000225487__full	This study	D109_0000225487__full	D109_0000225487__full	D109_0000225487__full	5883	Keep1	0.993	dsDNAphage	1	10	4	0	No	NA	NA	Low-quality
D109_0000226493__full	This study	D115B_0000224173__full	D115B_0000224173__full	D115B_0000224173__full	8002	Keep1	1	dsDNAphage	3	9	2	0	No	NA	NA	Low-quality
D109_0000226625__full	This study	D109_0000226625__full	D109_0000226625__full	D109_0000226625__full	5830	Keep1	0.567	dsDNAphage	0	6	1	0	No	NA	NA	Low-quality
D109_0000226813__full	This study	D50_0000241860__full	D50_0000241860__full	D50_0000241860__full	5290	Keep1	1	dsDNAphage	2	11	4	0	No	NA	NA	Low-quality
D109_0000226924__full	This study	D4_0000103993__full	D4_0000103993__full	D4_0000103993__full	6027	Keep1	0.973	dsDNAphage	0	11	5	0	No	NA	NA	Low-quality
D109_0000227072__full	This study	D109_0000227072__full	D109_0000227072__full	D109_0000227072__full	13268	Keep1	0.993	dsDNAphage	3	21	1	2	No	NA	NA	Low-quality
D109_0000227187__full	This study	D109_0000227187__full	D109_0000227187__full	D109_0000227187__full	15225	Keep1	1	dsDNAphage	1	37	7	0	No	NA	NA	Low-quality
D109_0000227286__full	This study	D162_0000037979__full	D162_0000037979__full	D162_0000037979__full	5025	Keep1	0.98	dsDNAphage	0	8	1	0	No	NA	NA	Low-quality
D109_0000227473__full	This study	D109_0000227473__full	D109_0000227473__full	D109_0000227473__full	6132	Keep1	0.96	dsDNAphage	1	5	3	1	No	NA	NA	Low-quality
D109_0000227475__full	This study	D109_0000227475__full	D109_0000227475__full	D109_0000227475__full	10849	Keep1	1	dsDNAphage	4	14	9	0	No	NA	NA	Low-quality
D109_0000227780__full	This study	D109_0000227780__full	D109_0000227780__full	D109_0000227780__full	13322	Keep1	1	dsDNAphage	2	19	7	0	No	NA	NA	Low-quality
D109_0000227897__full	This study	D109_0000227897__full	D109_0000227897__full	D109_0000227897__full	24096	Keep1	0.993	dsDNAphage	4	8	3	0	No	NA	NA	Low-quality
D109_0000227978__full	This study	D109_0000227978__full	D109_0000227978__full	D109_0000227978__full	11398	Keep1	0.833	dsDNAphage	0	3	1	0	No	NA	NA	Low-quality
D109_0000228016__full	This study	D109_0000228016__full	D109_0000228016__full	D109_0000228016__full	8180	Keep1	0.993	dsDNAphage	0	20	4	0	No	NA	NA	Low-quality
D109_0000228369__full	This study	D109_0000228369__full	D109_0000228369__full	D109_0000228369__full	6193	Keep1	0.833	dsDNAphage	0	5	1	0	No	NA	NA	Low-quality
D109_0000228889__full	This study	D86_0000251224__full	D86_0000251224__full	D86_0000251224__full	8952	Keep1	1	dsDNAphage	3	7	2	0	No	NA	NA	Low-quality
D109_0000228944__full	This study	D109_0000228944__full	D109_0000228944__full	D109_0000228944__full	11290	Keep1	0.64	ssDNA	0	12	4	0	No	NA	NA	Low-quality
D109_0000229047__full	This study	D109_0000229047__full	D109_0000229047__full	D109_0000229047__full	5134	Keep1	0.753	ssDNA	0	9	3	0	No	NA	NA	Low-quality
D109_0000229330__full	This study	D109_0000229330__full	D109_0000229330__full	D109_0000229330__full	5243	Keep1	0.973	dsDNAphage	1	3	1	0	No	NA	NA	Low-quality
D109_0000229361__full	This study	D109_0000229361__full	D109_0000229361__full	D109_0000229361__full	10705	Keep1	0.913	dsDNAphage	1	4	2	0	No	NA	NA	Low-quality
D109_0000229389__full	This study	D109_0000229389__full	D109_0000229389__full	D109_0000229389__full	5800	Keep1	0.92	dsDNAphage	0	11	3	0	No	NA	NA	Low-quality
D109_0000229653__full	This study	D109_0000229653__full	D109_0000229653__full	D109_0000229653__full	5330	Keep1	1	dsDNAphage	1	8	3	0	No	NA	NA	Low-quality
D109_0000229817__full	This study	D79_0000253574__full	D79_0000253574__full	D79_0000253574__full	5344	Keep1	0.987	dsDNAphage	3	6	4	0	No	NA	NA	Low-quality
D109_0000230111__full	This study	D109_0000230111__full	D109_0000230111__full	D109_0000230111__full	5803	Keep1	1	dsDNAphage	1	13	2	0	No	NA	NA	Low-quality
D109_0000230144__full	This study	D109_0000230144__full	D109_0000230144__full	D109_0000230144__full	5282	Keep1	0.5	dsDNAphage	0	5	1	0	No	NA	NA	Low-quality
D109_0000230269__full	This study	D115B_0000062932__full	D115B_0000062932__full	D115B_0000062932__full	6544	Keep1	0.993	dsDNAphage	4	7	5	0	No	NA	NA	Low-quality
D109_0000230350__full	This study	D4_0000213828__full	D4_0000213828__full	D4_0000213828__full	6824	Keep1	1	dsDNAphage	4	10	6	0	No	NA	NA	Low-quality
D109_0000230358__full	This study	D109_0000230358__full	D109_0000230358__full	D109_0000230358__full	17806	Keep1	1	dsDNAphage	7	19	12	0	No	NA	NA	Medium-quality
D109_0000230373__full	This study	D86_0000158672__full_1_1-120238/122259	D86_0000158672__full_1_1-120238/122259	D86_0000158672__full_1_1-120238/122259	15875	Keep1	0.993	dsDNAphage	6	18	7	1	No	NA	NA	Low-quality
D109_0000230527__full	This study	D138_0000068784__full	D138_0000068784__full	D138_0000068784__full	8035	Keep1	1	dsDNAphage	1	21	5	0	No	NA	NA	Low-quality
D109_0000230783__full	This study	D109_0000230783__full	D109_0000230783__full	D109_0000230783__full	7068	Keep1	0.96	dsDNAphage	0	10	3	0	No	NA	NA	Low-quality
D109_0000231213__full	This study	D109_0000231213__full	D109_0000231213__full	D109_0000231213__full	5465	Keep1	0.973	dsDNAphage	0	8	1	0	No	NA	NA	Low-quality
D109_0000231452__full	This study	D109_0000231452__full	D109_0000231452__full	D109_0000231452__full	23255	Keep1	1	dsDNAphage	4	29	8	0	No	NA	NA	Low-quality
D109_0000231495__full	This study	D109_0000231495__full	D109_0000231495__full	D109_0000231495__full	6755	Keep1	0.973	dsDNAphage	1	3	1	0	No	NA	NA	Low-quality
D109_0000231510__full	This study	D109_0000231510__full	D109_0000231510__full	D109_0000231510__full	9418	Keep1	0.96	dsDNAphage	0	15	2	1	No	NA	NA	Low-quality
D109_0000231596__full	This study	D109_0000231596__full	D109_0000231596__full	D109_0000231596__full	20723	Keep1	0.733	dsDNAphage	0	29	7	0	No	NA	NA	Low-quality
D109_0000231658__full	This study	D109_0000231658__full	D109_0000231658__full	D109_0000231658__full	53597	Keep1	0.873	dsDNAphage	1	56	13	4	No	NA	NA	Low-quality
D109_0000232335__full	This study	D115B_0000048214__full	D115B_0000048214__full	D115B_0000048214__full	14253	Keep1	1	dsDNAphage	1	19	2	1	No	NA	NA	Low-quality
D109_0000232722__full	This study	D109_0000232722__full	D109_0000232722__full	D109_0000232722__full	6282	Keep1	0.82	dsDNAphage	0	9	2	0	No	NA	NA	Low-quality
D109_0000233006__full	This study	D109_0000233006__full	D109_0000233006__full	D109_0000233006__full	9039	Keep1	0.947	dsDNAphage	0	11	3	0	No	NA	NA	Low-quality
D109_0000233205__full	This study	D109_0000233205__full	D109_0000233205__full	D109_0000233205__full	18495	Keep1	1	dsDNAphage	5	27	16	0	No	NA	NA	Low-quality
D109_0000233345__full	This study	D109_0000233345__full	D109_0000233345__full	D109_0000233345__full	13903	Keep1	0.587	dsDNAphage	0	19	4	3	No	NA	NA	Low-quality
D109_0000233609__full	This study	D109_0000233609__full	D109_0000233609__full	D109_0000233609__full	29845	Keep1	0.993	dsDNAphage	5	47	13	0	No	NA	NA	High-quality
D109_0000233868__full	This study	D109_0000233868__full	D109_0000233868__full	D109_0000233868__full	7828	Keep1	0.98	dsDNAphage	1	6	2	1	No	NA	NA	Low-quality
D109_0000233932__full	This study	D109_0000233932__full	D109_0000233932__full	D109_0000233932__full	7859	Keep1	0.967	dsDNAphage	0	18	10	0	No	NA	NA	Low-quality
D109_0000233933__full	This study	D109_0000233933__full	D109_0000233933__full	D109_0000233933__full	15667	Keep1	1	dsDNAphage	8	11	7	0	No	NA	NA	Low-quality
D109_0000233935__full	This study	D109_0000233935__full	D109_0000233935__full	D109_0000233935__full	91624	Keep1	0.973	dsDNAphage	7	83	10	2	No	NA	NA	Medium-quality
D109_0000233937__full	This study	D109_0000233937__full	D109_0000233937__full	D109_0000233937__full	12473	Keep1	1	dsDNAphage	2	20	2	0	No	NA	NA	Low-quality
D109_0000234118__full	This study	D109_0000234118__full	D109_0000234118__full	D109_0000234118__full	8957	Keep1	1	dsDNAphage	1	5	2	0	No	NA	NA	Low-quality
D109_0000234436__full	This study	D138_0000276480__full	D138_0000276480__full	D138_0000276480__full	6475	Keep1	0.953	dsDNAphage	0	10	4	0	No	NA	NA	Low-quality
D109_0000234503__full	This study	D109_0000234503__full	D109_0000234503__full	D109_0000234503__full	22042	Keep1	0.773	dsDNAphage	1	24	6	1	No	NA	NA	Low-quality
D109_0000234755__full	This study	D124_0000080315__full	D124_0000080315__full	D124_0000080315__full	19063	Keep1	0.833	dsDNAphage	0	33	3	0	No	NA	NA	Low-quality
D109_0000235053__full	This study	D109_0000235053__full	D109_0000235053__full	D109_0000235053__full	5988	Keep1	0.907	dsDNAphage	0	16	2	1	No	NA	NA	Low-quality
D109_0000235088__full	This study	D109_0000235088__full	D109_0000235088__full	D109_0000235088__full	19959	Keep1	1	dsDNAphage	1	44	9	0	No	NA	NA	Low-quality
D109_0000235443__full	This study	D109_0000235443__full	D109_0000235443__full	D109_0000235443__full	14795	Keep1	1	dsDNAphage	6	15	9	0	No	NA	NA	Low-quality
D109_0000235669__full	This study	D86_0000158672__full_1_1-120238/122259	D86_0000158672__full_1_1-120238/122259	D86_0000158672__full_1_1-120238/122259	19649	Keep1	1	dsDNAphage	1	8	5	0	No	NA	NA	Low-quality
D109_0000235801__full	This study	D109_0000235801__full	D109_0000235801__full	D109_0000235801__full	7960	Keep1	0.993	dsDNAphage	2	6	2	0	No	NA	NA	Low-quality
D109_0000236013__full_1_1-7637/11107	This study	D109_0000236013__full_1_1-7637/11107	D109_0000236013__full_1_1-7637/11107	D109_0000236013__full_1_1-7637/11107	7637	Keep1	0.627	dsDNAphage	0	12	3	2	Yes	viral,host	1-7637,7638-11107	Low-quality
D109_0000236438__full	This study	D109_0000236438__full	D109_0000236438__full	D109_0000236438__full	7738	Keep1	1	dsDNAphage	1	5	3	0	No	NA	NA	Low-quality
D109_0000236482__full	This study	D32_0000109294__full	D32_0000109294__full	D32_0000109294__full	10249	Keep1	1	dsDNAphage	1	9	1	0	No	NA	NA	Low-quality
D109_0000236567__full_1_2328-11190/11190	This study	D109_0000236567__full_1_2328-11190/11190	D109_0000236567__full_1_2328-11190/11190	D109_0000236567__full_1_2328-11190/11190	8863	Keep1	1	dsDNAphage	0	19	2	3	Yes	host,viral	1-2327,2328-11190	Low-quality
D109_0000236621__full	This study	D109_0000236621__full	D109_0000236621__full	D109_0000236621__full	9061	Keep1	1	dsDNAphage	4	8	5	0	No	NA	NA	Low-quality
D109_0000236789__full	This study	D67_0000013478__full	D67_0000013478__full	D67_0000013478__full	9399	Keep1	0.84	dsDNAphage	0	13	2	1	No	NA	NA	Low-quality
D109_0000237090__full	This study	D124_0000014736__full_1_1-25724/31550	D124_0000014736__full_1_1-25724/31550	D124_0000014736__full_1_1-25724/31550	22352	Keep1	1	dsDNAphage	2	37	2	1	No	NA	NA	Low-quality
D109_0000237388__full	This study	D115B_0000275449__full	D115B_0000275449__full	D115B_0000275449__full	6015	Keep1	0.98	dsDNAphage	1	10	3	0	No	NA	NA	Low-quality
D109_0000237460__full	This study	D109_0000237460__full	D109_0000237460__full	D109_0000237460__full	12807	Keep1	1	dsDNAphage	1	8	1	0	No	NA	NA	Low-quality
D109_0000237791__full	This study	D109_0000237791__full	D109_0000237791__full	D109_0000237791__full	7942	Keep1	0.96	dsDNAphage	1	11	5	0	No	NA	NA	Low-quality
D109_0000237884__full	This study	D109_0000237884__full	D109_0000237884__full	D109_0000237884__full	5746	Keep1	1	dsDNAphage	5	6	2	0	No	NA	NA	Low-quality
D109_0000238055__full	This study	D109_0000238055__full	D109_0000238055__full	D109_0000238055__full	5237	Keep1	0.993	dsDNAphage	2	9	3	0	No	NA	NA	Low-quality
D109_0000238151__full	This study	D109_0000238151__full	D109_0000238151__full	D109_0000238151__full	14827	Keep1	1	dsDNAphage	3	21	7	0	No	NA	NA	High-quality
D109_0000238195__full	This study	D109_0000238195__full	D109_0000238195__full	D109_0000238195__full	6682	Keep1	0.987	dsDNAphage	0	13	6	0	No	NA	NA	Low-quality
D109_0000238232__full	This study	D44_0000075708__full	D44_0000075708__full	D44_0000075708__full	11382	Keep1	1	dsDNAphage	3	10	5	0	No	NA	NA	Low-quality
D109_0000238664__full	This study	D109_0000238664__full	D109_0000238664__full	D109_0000238664__full	5421	Keep1	0.953	dsDNAphage	1	4	1	0	No	NA	NA	Low-quality
D109_0000238747__full	This study	D109_0000238747__full	D109_0000238747__full	D109_0000238747__full	8321	Keep1	0.993	dsDNAphage	3	11	4	0	No	NA	NA	Low-quality
D109_0000239197__full	This study	D109_0000239197__full	D109_0000239197__full	D109_0000239197__full	19577	Keep1	1	dsDNAphage	5	18	8	0	No	NA	NA	Medium-quality
D109_0000239243__full	This study	D32_0000160333__full	D32_0000160333__full	D32_0000160333__full	5119	Keep1	0.947	dsDNAphage	0	8	4	0	No	NA	NA	Low-quality
D109_0000239785__full	This study	D109_0000239785__full	D109_0000239785__full	D109_0000239785__full	9137	Keep1	0.507	dsDNAphage	0	13	4	0	No	NA	NA	Low-quality
D109_0000239808__full	This study	D86_0000139645__full	D86_0000139645__full	D86_0000139645__full	14928	Keep1	0.847	dsDNAphage	0	16	3	0	No	NA	NA	Low-quality
D109_0000240102__full	This study	D109_0000240102__full	D109_0000240102__full	D109_0000240102__full	5813	Keep1	0.967	dsDNAphage	0	4	2	0	No	NA	NA	Low-quality
D109_0000240604__full	This study	D4_0000250632__full	D4_0000250632__full	D4_0000250632__full	6567	Keep1	1	dsDNAphage	3	8	3	0	No	NA	NA	Low-quality
D109_0000240623__full	This study	D109_0000240623__full	D109_0000240623__full	D109_0000240623__full	8439	Keep1	0.993	dsDNAphage	1	8	1	0	No	NA	NA	Low-quality
D109_0000240827__full	This study	D109_0000240827__full	D109_0000240827__full	D109_0000240827__full	23549	Keep1	1	dsDNAphage	8	24	17	1	No	NA	NA	Medium-quality
D109_0000241006__full	This study	D109_0000241006__full	D109_0000241006__full	D109_0000241006__full	5161	Keep1	0.993	dsDNAphage	2	8	6	0	No	NA	NA	Low-quality
D109_0000241291__full	This study	D150_0000072933__full	D150_0000072933__full	D150_0000072933__full	6522	Keep1	0.907	ssDNA	0	10	1	1	No	NA	NA	Low-quality
D109_0000241520__full	This study	D4_0000040663__full	D4_0000040663__full	D4_0000040663__full	38517	Keep1	1	dsDNAphage	1	47	2	0	No	NA	NA	Medium-quality
D109_0000241755__full	This study	D109_0000241755__full	D109_0000241755__full	D109_0000241755__full	5870	Keep1	0.653	dsDNAphage	0	8	5	0	No	NA	NA	Low-quality
D109_0000241814__full	This study	D109_0000241814__full	D109_0000241814__full	D109_0000241814__full	10439	Keep1	0.573	dsDNAphage	0	15	2	0	No	NA	NA	Low-quality
D109_0000241836__full_1_27354-40874/40874	This study	D109_0000241836__full_1_27354-40874/40874	D109_0000241836__full_1_27354-40874/40874	D109_0000241836__full_1_27354-40874/40874	13521	Keep1	0.833	dsDNAphage	6	41	9	18	Yes	host,viral	1-27353,27354-40874	Low-quality
D109_0000241943__full	This study	D109_0000241943__full	D109_0000241943__full	D109_0000241943__full	15792	Keep1	0.993	dsDNAphage	4	19	8	1	No	NA	NA	Low-quality
D109_0000242172__full	This study	D109_0000242172__full	D109_0000242172__full	D109_0000242172__full	13428	Keep1	0.513	dsDNAphage	0	14	4	0	No	NA	NA	Low-quality
D109_0000242408__full	This study	D109_0000242408__full	D109_0000242408__full	D109_0000242408__full	7477	Keep1	0.9	dsDNAphage	0	8	4	0	No	NA	NA	Low-quality
D109_0000242519__full	This study	D109_0000242519__full	D109_0000242519__full	D109_0000242519__full	5013	Keep1	1	dsDNAphage	1	10	2	0	No	NA	NA	Low-quality
D109_0000242699__full	This study	D109_0000242699__full	D109_0000242699__full	D109_0000242699__full	5447	Keep1	1	dsDNAphage	1	6	3	0	No	NA	NA	Low-quality
D109_0000242703__full	This study	D109_0000242703__full	D109_0000242703__full	D109_0000242703__full	5475	Keep1	0.907	dsDNAphage	0	7	2	0	No	NA	NA	Low-quality
D109_0000242836__full	This study	D109_0000242836__full	D109_0000242836__full	D109_0000242836__full	7211	Keep1	1	dsDNAphage	1	11	8	0	No	NA	NA	Low-quality
D109_0000243523__full	This study	D109_0000243523__full	D109_0000243523__full	D109_0000243523__full	9380	Keep1	0.9	dsDNAphage	0	14	3	0	No	NA	NA	Low-quality
D109_0000243808__full	This study	D109_0000243808__full	D109_0000243808__full	D109_0000243808__full	14925	Keep1	0.793	dsDNAphage	1	20	2	0	No	NA	NA	Low-quality
D109_0000244378__full	This study	D109_0000244378__full	D109_0000244378__full	D109_0000244378__full	5699	Keep1	1	dsDNAphage	1	4	3	0	No	NA	NA	Low-quality
D109_0000244621__full	This study	D109_0000244621__full	D109_0000244621__full	D109_0000244621__full	7134	Keep1	1	dsDNAphage	1	7	1	0	No	NA	NA	Low-quality
D109_0000244695__full	This study	D109_0000244695__full	D109_0000244695__full	D109_0000244695__full	5336	Keep1	1	dsDNAphage	0	15	3	0	No	NA	NA	Low-quality
D109_0000244722__full	This study	D109_0000244722__full	D109_0000244722__full	D109_0000244722__full	9376	Keep1	1	dsDNAphage	3	10	5	0	No	NA	NA	Medium-quality
D109_0000244778__full	This study	D109_0000244778__full	D109_0000244778__full	D109_0000244778__full	19288	Keep1	0.833	dsDNAphage	0	29	4	0	No	NA	NA	Low-quality
D109_0000245296__full	This study	D109_0000245296__full	D109_0000245296__full	D109_0000245296__full	5422	Keep1	0.96	dsDNAphage	0	13	4	0	No	NA	NA	Low-quality
D109_0000245734__full	This study	D109_0000245734__full	D109_0000245734__full	D109_0000245734__full	168481	Keep1	1	dsDNAphage	14	220	61	27	No	NA	NA	Low-quality
D109_0000246072__full	This study	D109_0000246072__full	D109_0000246072__full	D109_0000246072__full	6867	Keep1	1	dsDNAphage	1	6	3	0	No	NA	NA	Low-quality
D109_0000246122__full	This study	D109_0000246122__full	D109_0000246122__full	D109_0000246122__full	8424	Keep1	1	dsDNAphage	3	9	6	0	No	NA	NA	Low-quality
D109_0000246234__full	This study	D109_0000246234__full	D109_0000246234__full	D109_0000246234__full	12997	Keep1	0.647	dsDNAphage	0	20	10	0	No	NA	NA	Low-quality
D109_0000246239__full	This study	D109_0000246239__full	D109_0000246239__full	D109_0000246239__full	8923	Keep1	0.993	dsDNAphage	3	5	1	0	No	NA	NA	Low-quality
D109_0000246292__full	This study	D109_0000246292__full	D109_0000246292__full	D109_0000246292__full	8351	Keep1	1	dsDNAphage	1	12	2	0	No	NA	NA	Low-quality
D109_0000246388__full	This study	D109_0000246388__full	D109_0000246388__full	D109_0000246388__full	5962	Keep1	0.88	dsDNAphage	0	7	2	0	No	NA	NA	Low-quality
D109_0000246448__full	This study	D109_0000246448__full	D109_0000246448__full	D109_0000246448__full	22627	Keep1	1	dsDNAphage	12	26	18	0	No	NA	NA	Low-quality
D109_0000246505__full	This study	D109_0000246505__full	D109_0000246505__full	D109_0000246505__full	18975	Keep1	0.933	dsDNAphage	0	32	2	0	No	NA	NA	Low-quality
D109_0000246553__full	This study	D109_0000246553__full	D109_0000246553__full	D109_0000246553__full	6931	Keep1	1	dsDNAphage	5	9	8	0	No	NA	NA	Low-quality
D109_0000246827__full	This study	D109_0000246827__full	D109_0000246827__full	D109_0000246827__full	6960	Keep1	0.867	dsDNAphage	0	10	4	0	No	NA	NA	Low-quality
D109_0000246874__full	This study	D109_0000246874__full	D109_0000246874__full	D109_0000246874__full	9930	Keep1	1	dsDNAphage	5	15	8	0	No	NA	NA	Low-quality
D109_0000247784__full	This study	D109_0000247784__full	D109_0000247784__full	D109_0000247784__full	71075	Keep1	1	dsDNAphage	3	69	12	0	No	NA	NA	High-quality
D109_0000247952__full	This study	D86_0000026685__full	D86_0000026685__full	D86_0000026685__full	5364	Keep1	1	dsDNAphage	1	8	5	0	No	NA	NA	Low-quality
D109_0000248054__full	This study	D109_0000248054__full	D109_0000248054__full	D109_0000248054__full	21832	Keep1	0.913	dsDNAphage	1	25	8	1	No	NA	NA	Low-quality
D109_0000248159__full	This study	D109_0000248159__full	D109_0000248159__full	D109_0000248159__full	6211	Keep1	0.78	dsDNAphage	0	11	1	0	No	NA	NA	Low-quality
D109_0000248383__full	This study	D109_0000248383__full	D109_0000248383__full	D109_0000248383__full	10541	Keep1	0.913	dsDNAphage	0	15	1	1	No	NA	NA	Low-quality
D109_0000248390__full	This study	D109_0000248390__full	D109_0000248390__full	D109_0000248390__full	8463	Keep1	1	dsDNAphage	4	14	5	0	No	NA	NA	Low-quality
D109_0000248703__full	This study	D109_0000248703__full	D109_0000248703__full	D109_0000248703__full	9181	Keep1	0.94	dsDNAphage	0	20	1	0	No	NA	NA	Low-quality
D109_0000249152__full	This study	D109_0000249152__full	D109_0000249152__full	D109_0000249152__full	14533	Keep1	0.98	dsDNAphage	0	27	4	0	No	NA	NA	Low-quality
D109_0000249254__full	This study	D109_0000249254__full	D109_0000249254__full	D109_0000249254__full	6975	Keep1	1	dsDNAphage	1	14	4	0	No	NA	NA	Low-quality
D109_0000249373__full	This study	D109_0000249373__full	D109_0000249373__full	D109_0000249373__full	6468	Keep1	0.533	dsDNAphage	0	7	1	0	No	NA	NA	Low-quality
D109_0000249451__full	This study	D109_0000249451__full	D109_0000249451__full	D109_0000249451__full	24542	Keep1	0.593	dsDNAphage	0	30	3	0	No	NA	NA	High-quality
D109_0000249571__full	This study	D109_0000249571__full	D109_0000249571__full	D109_0000249571__full	9176	Keep1	1	dsDNAphage	2	8	1	0	No	NA	NA	Low-quality
D109_0000249713__full	This study	D109_0000249713__full	D109_0000249713__full	D109_0000249713__full	5666	Keep1	0.987	dsDNAphage	1	9	2	1	No	NA	NA	Low-quality
D109_0000249782__full	This study	D109_0000249782__full	D109_0000249782__full	D109_0000249782__full	11805	Keep1	0.987	dsDNAphage	1	15	3	0	No	NA	NA	Low-quality
D109_0000249863__full	This study	D109_0000249863__full	D109_0000249863__full	D109_0000249863__full	9842	Keep1	1	dsDNAphage	2	15	5	0	No	NA	NA	Low-quality
D109_0000249940__full	This study	D109_0000249940__full	D109_0000249940__full	D109_0000249940__full	14399	Keep1	0.593	dsDNAphage	0	16	3	0	No	NA	NA	Low-quality
D109_0000249993__full	This study	D67_0000001629__full	D67_0000001629__full	D67_0000001629__full	5034	Keep1	0.927	dsDNAphage	0	7	5	0	No	NA	NA	Low-quality
D109_0000250223__full	This study	D109_0000250223__full	D109_0000250223__full	D109_0000250223__full	5122	Keep1	1	dsDNAphage	3	5	3	0	No	NA	NA	Low-quality
D109_0000250579__full	This study	D109_0000250579__full	D109_0000250579__full	D109_0000250579__full	5748	Keep1	0.96	dsDNAphage	0	8	4	0	No	NA	NA	Low-quality
D109_0000251049__full	This study	D109_0000251049__full	D109_0000251049__full	D109_0000251049__full	5672	Keep1	0.987	dsDNAphage	0	15	4	0	No	NA	NA	Low-quality
D109_0000251107__full	This study	D109_0000251107__full	D109_0000251107__full	D109_0000251107__full	6271	Keep1	0.673	dsDNAphage	0	8	4	0	No	NA	NA	Low-quality
D109_0000251211__full	This study	D109_0000251211__full	D109_0000251211__full	D109_0000251211__full	6843	Keep1	0.887	dsDNAphage	0	8	1	0	No	NA	NA	Low-quality
D109_0000251635__full	This study	D86_0000506826__full	D86_0000506826__full	D86_0000506826__full	6868	Keep1	0.98	dsDNAphage	0	10	3	1	No	NA	NA	Low-quality
D109_0000251786__full	This study	D109_0000251786__full	D109_0000251786__full	D109_0000251786__full	10690	Keep1	0.96	dsDNAphage	0	20	3	0	No	NA	NA	Low-quality
D109_0000251836__full	This study	D109_0000251836__full	D109_0000251836__full	D109_0000251836__full	12103	Keep1	1	dsDNAphage	4	13	7	0	No	NA	NA	Low-quality
D109_0000252029__full	This study	D109_0000252029__full	D109_0000252029__full	D109_0000252029__full	5734	Keep1	1	dsDNAphage	3	7	2	0	No	NA	NA	Low-quality
D109_0000252491__full	This study	D115B_0000243460__full	D115B_0000243460__full	D115B_0000243460__full	5343	Keep1	0.907	dsDNAphage	0	7	2	0	No	NA	NA	Low-quality
D109_0000252545__full	This study	D109_0000252545__full	D109_0000252545__full	D109_0000252545__full	11642	Keep1	0.513	dsDNAphage	0	7	1	0	No	NA	NA	Low-quality
D109_0000252657__full	This study	D109_0000252657__full	D109_0000252657__full	D109_0000252657__full	5953	Keep1	0.887	dsDNAphage	0	6	1	0	No	NA	NA	Low-quality
D109_0000253113__full	This study	D109_0000253113__full	D109_0000253113__full	D109_0000253113__full	6084	Keep1	0.933	dsDNAphage	0	12	3	1	No	NA	NA	Low-quality
D109_0000253196__full	This study	D109_0000253196__full	D109_0000253196__full	D109_0000253196__full	12904	Keep1	1	dsDNAphage	5	19	2	1	No	NA	NA	Low-quality
D109_0000253342__full	This study	D109_0000253342__full	D109_0000253342__full	D109_0000253342__full	6103	Keep1	0.993	dsDNAphage	4	5	4	0	No	NA	NA	Low-quality
D109_0000253441__full	This study	D109_0000253441__full	D109_0000253441__full	D109_0000253441__full	5459	Keep1	0.96	dsDNAphage	1	20	1	0	No	NA	NA	Low-quality
D109_0000253687__full	This study	D109_0000253687__full	D109_0000253687__full	D109_0000253687__full	5189	Keep1	0.993	dsDNAphage	2	5	2	0	No	NA	NA	Low-quality
D109_0000253718__full	This study	D109_0000253718__full	D109_0000253718__full	D109_0000253718__full	19627	Keep1	1	dsDNAphage	8	17	11	0	No	NA	NA	Low-quality
D109_0000253722__full	This study	D86_0000021375__full	D86_0000021375__full	D86_0000021375__full	17083	Keep1	1	dsDNAphage	1	25	13	0	No	NA	NA	Low-quality
D109_0000253753__full	This study	D109_0000253753__full	D109_0000253753__full	D109_0000253753__full	15157	Keep1	0.793	dsDNAphage	0	17	4	1	No	NA	NA	Low-quality
D109_0000253857__full	This study	D109_0000253857__full	D109_0000253857__full	D109_0000253857__full	5778	Keep1	0.96	dsDNAphage	0	17	1	0	No	NA	NA	Low-quality
D109_0000253944__full	This study	D109_0000253944__full	D109_0000253944__full	D109_0000253944__full	5345	Keep1	0.993	dsDNAphage	1	12	4	0	No	NA	NA	Low-quality
D109_0000254570__full_1_490-6056/6056	This study	D150_0000107009__full	D150_0000107009__full	D150_0000107009__full	5567	Keep1	0.927	dsDNAphage	1	2	1	1	Yes	host,viral	1-489,490-6056	Low-quality
D109_0000254612__full	This study	D109_0000254612__full	D109_0000254612__full	D109_0000254612__full	37087	Keep1	0.733	dsDNAphage	0	39	10	1	No	NA	NA	Low-quality
D109_0000254821__full	This study	D109_0000254821__full	D109_0000254821__full	D109_0000254821__full	5105	Keep1	0.727	dsDNAphage	1	8	1	0	No	NA	NA	Low-quality
D109_0000254876__full	This study	D109_0000254876__full	D109_0000254876__full	D109_0000254876__full	5048	Keep1	1	dsDNAphage	1	10	3	0	No	NA	NA	Low-quality
D109_0000254991__full	This study	D109_0000254991__full	D109_0000254991__full	D109_0000254991__full	63697	Keep1	0.62	dsDNAphage	1	64	1	18	No	NA	NA	Not-determined
D109_0000255023__full	This study	D109_0000255023__full	D109_0000255023__full	D109_0000255023__full	6350	Keep1	1	dsDNAphage	0	11	2	1	No	NA	NA	Low-quality
D109_0000255642__full	This study	D109_0000255642__full	D109_0000255642__full	D109_0000255642__full	24387	Keep1	0.887	dsDNAphage	0	38	6	4	No	NA	NA	Low-quality
D109_0000255814__full	This study	D109_0000255814__full	D109_0000255814__full	D109_0000255814__full	8327	Keep1	0.78	dsDNAphage	0	6	1	0	No	NA	NA	Low-quality
D109_0000255889__0_partial	This study	D109_0000255889__0_partial	D109_0000255889__0_partial	D109_0000255889__0_partial	32472	Keep1	0.88	dsDNAphage	3	30	3	1	No	NA	NA	Medium-quality
D109_0000256056__full	This study	D109_0000256056__full	D109_0000256056__full	D109_0000256056__full	7622	Keep1	0.967	dsDNAphage	1	9	4	1	No	NA	NA	Low-quality
D109_0000256187__full	This study	D124_0000290349__full	D124_0000290349__full	D124_0000290349__full	5528	Keep1	1	dsDNAphage	5	6	5	0	No	NA	NA	Low-quality
D109_0000256362__full	This study	D109_0000256362__full	D109_0000256362__full	D109_0000256362__full	6160	Keep1	0.673	ssDNA	0	7	2	0	No	NA	NA	Low-quality
D109_0000256454__full	This study	D115B_0000041906__full	D115B_0000041906__full	D115B_0000041906__full	6067	Keep1	0.987	dsDNAphage	1	11	5	1	No	NA	NA	Low-quality
D109_0000256498__full	This study	D109_0000256498__full	D109_0000256498__full	D109_0000256498__full	5071	Keep1	1	dsDNAphage	2	9	1	0	No	NA	NA	Low-quality
D109_0000256617__full	This study	D109_0000256617__full	D109_0000256617__full	D109_0000256617__full	7504	Keep1	0.707	dsDNAphage	0	10	4	0	No	NA	NA	Low-quality
D109_0000257100__full	This study	D109_0000257100__full	D109_0000257100__full	D109_0000257100__full	5512	Keep1	1	dsDNAphage	0	12	3	0	No	NA	NA	Low-quality
D109_0000257217__full	This study	D4_0000037216__full	D4_0000037216__full	D4_0000037216__full	7386	Keep1	0.933	dsDNAphage	1	8	1	0	No	NA	NA	Low-quality
D109_0000257289__full	This study	D124_0000242781__full	D124_0000242781__full	D124_0000242781__full	11261	Keep1	1	dsDNAphage	2	14	8	0	No	NA	NA	Low-quality
D109_0000257524__full	This study	D109_0000257524__full	D109_0000257524__full	D109_0000257524__full	5169	Keep1	0.6	dsDNAphage	0	7	6	0	No	NA	NA	Low-quality
D109_0000258089__full	This study	D26_0000334049__full	D26_0000334049__full	D26_0000334049__full	6922	Keep1	0.993	dsDNAphage	1	6	1	0	No	NA	NA	Low-quality
D109_0000258893__full	This study	D109_0000258893__full	D109_0000258893__full	D109_0000258893__full	28393	Keep1	0.913	dsDNAphage	2	30	5	3	No	NA	NA	Low-quality
D109_0000258939__full	This study	D109_0000258939__full	D109_0000258939__full	D109_0000258939__full	5828	Keep1	0.987	dsDNAphage	1	7	2	0	No	NA	NA	Low-quality
D109_0000259196__full	This study	D109_0000259196__full	D109_0000259196__full	D109_0000259196__full	19960	Keep1	0.833	dsDNAphage	1	21	7	1	No	NA	NA	Low-quality
D109_0000259267__full	This study	D109_0000259267__full	D109_0000259267__full	D109_0000259267__full	6669	Keep1	1	dsDNAphage	2	6	4	0	No	NA	NA	Low-quality
D109_0000259748__full	This study	D109_0000259748__full	D109_0000259748__full	D109_0000259748__full	12098	Keep1	1	dsDNAphage	1	12	3	0	No	NA	NA	Low-quality
D109_0000259764__full	This study	D109_0000259764__full	D109_0000259764__full	D109_0000259764__full	7556	Keep1	0.54	dsDNAphage	0	10	1	0	No	NA	NA	Low-quality
D109_0000260011__full	This study	D109_0000260011__full	D109_0000260011__full	D109_0000260011__full	6450	Keep1	1	dsDNAphage	1	9	5	0	No	NA	NA	Low-quality
D109_0000260593__full	This study	D32_0000087202__full	D32_0000087202__full	D32_0000087202__full	6563	Keep1	0.82	dsDNAphage	0	9	5	0	No	NA	NA	Low-quality
D109_0000260968__full	This study	D150_0000013414__full	D150_0000013414__full	D150_0000013414__full	5692	Keep1	1	dsDNAphage	4	10	6	0	No	NA	NA	Low-quality
D109_0000260988__full	This study	D109_0000260988__full	D109_0000260988__full	D109_0000260988__full	6017	Keep1	0.993	dsDNAphage	0	15	2	0	No	NA	NA	Low-quality
D109_0000261290__full	This study	D109_0000261290__full	D109_0000261290__full	D109_0000261290__full	5238	Keep1	0.527	dsDNAphage	0	7	1	0	No	NA	NA	Low-quality
D109_0000261421__full	This study	D109_0000261421__full	D109_0000261421__full	D109_0000261421__full	7253	Keep1	0.993	dsDNAphage	2	6	2	0	No	NA	NA	Low-quality
D109_0000261583__full	This study	D109_0000261583__full	D109_0000261583__full	D109_0000261583__full	6160	Keep1	1	dsDNAphage	1	5	3	0	No	NA	NA	Low-quality
D109_0000261734__full	This study	D109_0000261734__full	D109_0000261734__full	D109_0000261734__full	5431	Keep1	0.98	dsDNAphage	1	12	4	0	No	NA	NA	Low-quality
D109_0000261894__full	This study	D109_0000261894__full	D109_0000261894__full	D109_0000261894__full	8054	Keep1	0.947	dsDNAphage	1	4	2	0	No	NA	NA	Low-quality
D109_0000261899__full	This study	D109_0000261899__full	D109_0000261899__full	D109_0000261899__full	5121	Keep1	0.987	dsDNAphage	3	5	3	0	No	NA	NA	Low-quality
D109_0000262431__full	This study	D109_0000262431__full	D109_0000262431__full	D109_0000262431__full	9277	Keep1	1	dsDNAphage	7	12	8	0	No	NA	NA	Low-quality
D109_0000262600__full	This study	D109_0000262600__full	D109_0000262600__full	D109_0000262600__full	6466	Keep1	0.913	dsDNAphage	0	7	3	0	No	NA	NA	Low-quality
D109_0000262622__full	This study	D4_0000037216__full	D4_0000037216__full	D4_0000037216__full	8979	Keep1	0.907	dsDNAphage	0	19	4	0	No	NA	NA	Low-quality
D109_0000262665__full	This study	D109_0000262665__full	D109_0000262665__full	D109_0000262665__full	6330	Keep1	1	dsDNAphage	1	5	3	0	No	NA	NA	Low-quality
D109_0000263327__full	This study	D109_0000263327__full	D109_0000263327__full	D109_0000263327__full	5349	Keep1	0.9	dsDNAphage	1	3	2	0	No	NA	NA	Low-quality
D109_0000263451__full	This study	D109_0000263451__full	D109_0000263451__full	D109_0000263451__full	12165	Keep1	0.827	dsDNAphage	0	15	1	1	No	NA	NA	Not-determined
D109_0000263561__full	This study	D109_0000263561__full	D109_0000263561__full	D109_0000263561__full	73102	Keep1	1	dsDNAphage	3	93	19	9	No	NA	NA	Low-quality
D109_0000263624__full	This study	D109_0000263624__full	D109_0000263624__full	D109_0000263624__full	12722	Keep1	0.807	dsDNAphage	0	16	3	1	No	NA	NA	Low-quality
D109_0000263708__full	This study	D109_0000263708__full	D109_0000263708__full	D109_0000263708__full	16798	Keep1	1	dsDNAphage	6	20	13	0	No	NA	NA	Low-quality
D109_0000263995__full	This study	D109_0000263995__full	D109_0000263995__full	D109_0000263995__full	11081	Keep1	0.913	dsDNAphage	0	29	2	0	No	NA	NA	Low-quality
D109_0000264008__full	This study	D109_0000264008__full	D109_0000264008__full	D109_0000264008__full	14200	Keep1	0.987	dsDNAphage	3	24	9	0	No	NA	NA	Low-quality
D109_0000264063__full	This study	D109_0000264063__full	D109_0000264063__full	D109_0000264063__full	6395	Keep1	0.96	dsDNAphage	0	13	1	0	No	NA	NA	Low-quality
D109_0000264129__full	This study	D109_0000264129__full	D109_0000264129__full	D109_0000264129__full	6651	Keep1	1	dsDNAphage	3	5	2	0	No	NA	NA	Low-quality
D109_0000264189__full	This study	D109_0000264189__full	D109_0000264189__full	D109_0000264189__full	8785	Keep1	1	dsDNAphage	2	14	6	0	No	NA	NA	Low-quality
D109_0000264660__full	This study	D32_0000109294__full	D32_0000109294__full	D32_0000109294__full	16447	Keep1	1	dsDNAphage	5	16	7	0	No	NA	NA	Low-quality
D109_0000264784__full	This study	D109_0000264784__full	D109_0000264784__full	D109_0000264784__full	11882	Keep1	0.993	dsDNAphage	1	10	2	0	No	NA	NA	Low-quality
D109_0000264806__full	This study	D109_0000264806__full	D109_0000264806__full	D109_0000264806__full	6158	Keep1	0.66	dsDNAphage	0	7	2	0	No	NA	NA	Low-quality
D109_0000264932__full	This study	D32_0000058301__full	D32_0000058301__full	D32_0000058301__full	5495	Keep1	0.987	dsDNAphage	0	10	5	0	No	NA	NA	Low-quality
D109_0000265187__full	This study	D32_0000013743__full	D32_0000013743__full	D32_0000013743__full	7518	Keep1	0.993	dsDNAphage	0	16	8	0	No	NA	NA	Low-quality
D109_0000265285__full	This study	D109_0000265285__full	D109_0000265285__full	D109_0000265285__full	8094	Keep1	0.587	dsDNAphage	0	8	3	0	No	NA	NA	Low-quality
D109_0000265292__full	This study	D109_0000265292__full	D109_0000265292__full	D109_0000265292__full	52925	Keep1	0.527	dsDNAphage	0	59	24	0	No	NA	NA	Low-quality
D109_0000265453__full	This study	D109_0000265453__full	D109_0000265453__full	D109_0000265453__full	12201	Keep1	0.66	dsDNAphage	0	13	3	0	No	NA	NA	Low-quality
D109_0000265503__full	This study	D109_0000265503__full	D109_0000265503__full	D109_0000265503__full	8313	Keep1	0.64	dsDNAphage	0	10	2	0	No	NA	NA	Low-quality
D109_0000265760__full	This study	D109_0000265760__full	D109_0000265760__full	D109_0000265760__full	5983	Keep1	0.84	dsDNAphage	0	10	3	0	No	NA	NA	Low-quality
D109_0000265778__full	This study	D86_0000158672__full_1_1-120238/122259	D86_0000158672__full_1_1-120238/122259	D86_0000158672__full_1_1-120238/122259	7437	Keep1	0.967	dsDNAphage	0	13	5	0	No	NA	NA	Low-quality
D109_0000265916__full	This study	D109_0000265916__full	D109_0000265916__full	D109_0000265916__full	7908	Keep1	0.8	dsDNAphage	0	14	2	1	No	NA	NA	Low-quality
D109_0000266007__full	This study	D109_0000266007__full	D109_0000266007__full	D109_0000266007__full	5954	Keep1	1	dsDNAphage	2	5	3	0	No	NA	NA	Low-quality
D109_0000266371__full	This study	D109_0000266371__full	D109_0000266371__full	D109_0000266371__full	8295	Keep1	0.973	dsDNAphage	0	18	2	0	No	NA	NA	Low-quality
D109_0000266765__full	This study	D109_0000266765__full	D109_0000266765__full	D109_0000266765__full	24413	Keep1	1	dsDNAphage	5	23	8	0	No	NA	NA	Low-quality
D109_0000266822__full	This study	D109_0000266822__full	D109_0000266822__full	D109_0000266822__full	22339	Keep1	0.64	dsDNAphage	0	26	3	1	No	NA	NA	Low-quality
D109_0000266924__full	This study	D109_0000266924__full	D109_0000266924__full	D109_0000266924__full	6456	Keep1	0.967	dsDNAphage	0	10	6	1	No	NA	NA	Low-quality
D109_0000267057__full	This study	D109_0000267057__full	D109_0000267057__full	D109_0000267057__full	9937	Keep1	0.993	dsDNAphage	2	20	9	0	No	NA	NA	Low-quality
D109_0000267687__full	This study	D109_0000267687__full	D109_0000267687__full	D109_0000267687__full	10491	Keep1	0.993	dsDNAphage	1	15	1	1	No	NA	NA	Low-quality
D109_0000267875__full	This study	D109_0000267875__full	D109_0000267875__full	D109_0000267875__full	40367	Keep1	1	dsDNAphage	6	57	17	1	No	NA	NA	Complete
D109_0000268034__full	This study	D32_0000069703__full	D32_0000069703__full	D32_0000069703__full	7355	Keep1	0.8	dsDNAphage	0	11	6	0	No	NA	NA	Low-quality
D109_0000269207__full	This study	D109_0000269207__full	D109_0000269207__full	D109_0000269207__full	5919	Keep1	1	dsDNAphage	1	12	5	0	No	NA	NA	Low-quality
D109_0000269417__full	This study	D109_0000269417__full	D109_0000269417__full	D109_0000269417__full	7654	Keep1	1	dsDNAphage	4	11	3	0	No	NA	NA	Low-quality
D109_0000269804__full	This study	D109_0000269804__full	D109_0000269804__full	D109_0000269804__full	12821	Keep1	1	dsDNAphage	1	30	2	1	No	NA	NA	Low-quality
D109_0000269954__full	This study	D115B_0000224570__full	D115B_0000224570__full	D115B_0000224570__full	13876	Keep1	1	dsDNAphage	1	16	4	0	No	NA	NA	Low-quality
D109_0000269971__full	This study	D109_0000269971__full	D109_0000269971__full	D109_0000269971__full	11058	Keep1	0.88	dsDNAphage	0	12	2	1	No	NA	NA	Low-quality
D109_0000270167__full	This study	D109_0000270167__full	D109_0000270167__full	D109_0000270167__full	19749	Keep1	1	dsDNAphage	8	21	14	0	No	NA	NA	Low-quality
D109_0000270656__full	This study	D109_0000270656__full	D109_0000270656__full	D109_0000270656__full	6689	Keep1	1	dsDNAphage	3	9	3	0	No	NA	NA	Low-quality
D109_0000271527__full	This study	D109_0000271527__full	D109_0000271527__full	D109_0000271527__full	9243	Keep1	0.993	dsDNAphage	1	9	2	0	No	NA	NA	Low-quality
D109_0000271662__full	This study	D86_0000127314__full	D86_0000127314__full	D86_0000127314__full	5450	Keep1	1	dsDNAphage	1	9	5	0	No	NA	NA	Low-quality
D109_0000272218__full	This study	D109_0000272218__full	D109_0000272218__full	D109_0000272218__full	9666	Keep1	1	dsDNAphage	1	14	1	0	No	NA	NA	Low-quality
D109_0000272332__full	This study	D109_0000272332__full	D109_0000272332__full	D109_0000272332__full	17816	Keep1	1	dsDNAphage	4	22	7	0	No	NA	NA	Low-quality
D109_0000272702__full	This study	D109_0000272702__full	D109_0000272702__full	D109_0000272702__full	6730	Keep1	0.667	ssDNA	0	11	1	0	No	NA	NA	Not-determined
D109_0000272775__full	This study	D109_0000272775__full	D109_0000272775__full	D109_0000272775__full	12194	Keep1	0.993	dsDNAphage	3	20	6	0	No	NA	NA	Low-quality
D109_0000273052__full	This study	D109_0000273052__full	D109_0000273052__full	D109_0000273052__full	13920	Keep1	0.993	dsDNAphage	1	19	7	0	No	NA	NA	Low-quality
D109_0000273122__full	This study	D109_0000273122__full	D109_0000273122__full	D109_0000273122__full	10791	Keep1	0.873	dsDNAphage	0	17	2	0	No	NA	NA	Low-quality
D109_0000273856__full	This study	D109_0000273856__full	D109_0000273856__full	D109_0000273856__full	6713	Keep1	0.847	ssDNA	0	5	2	0	No	NA	NA	Low-quality
D109_0000273862__full	This study	D109_0000273862__full	D109_0000273862__full	D109_0000273862__full	6414	Keep1	1	dsDNAphage	3	9	3	0	No	NA	NA	Low-quality
D109_0000274106__full	This study	D109_0000274106__full	D109_0000274106__full	D109_0000274106__full	8707	Keep1	0.947	dsDNAphage	1	8	1	0	No	NA	NA	Low-quality
D109_0000274253__full	This study	D150_0000013414__full	D150_0000013414__full	D150_0000013414__full	16691	Keep1	1	dsDNAphage	4	38	10	0	No	NA	NA	Low-quality
D109_0000274367__full	This study	D109_0000274367__full	D109_0000274367__full	D109_0000274367__full	5240	Keep1	1	dsDNAphage	1	5	2	0	No	NA	NA	Low-quality
D109_0000275106__full	This study	D109_0000275106__full	D109_0000275106__full	D109_0000275106__full	6431	Keep1	0.807	dsDNAphage	0	7	3	0	No	NA	NA	Low-quality
D109_0000275160__full	This study	D109_0000275160__full	D109_0000275160__full	D109_0000275160__full	6341	Keep1	0.873	dsDNAphage	0	10	1	0	No	NA	NA	Low-quality
D109_0000275499__full	This study	D109_0000275499__full	D109_0000275499__full	D109_0000275499__full	24363	Keep1	1	dsDNAphage	6	32	14	0	No	NA	NA	Medium-quality
D109_0000275647__full	This study	D109_0000275647__full	D109_0000275647__full	D109_0000275647__full	7999	Keep1	0.967	dsDNAphage	0	20	1	0	No	NA	NA	Low-quality
D109_0000275701__full	This study	D26_0000251378__full	D26_0000251378__full	D26_0000251378__full	6188	Keep1	0.867	dsDNAphage	0	7	4	0	No	NA	NA	Low-quality
D109_0000275916__full	This study	D109_0000275916__full	D109_0000275916__full	D109_0000275916__full	13783	Keep1	0.56	dsDNAphage	0	16	2	1	No	NA	NA	Low-quality
D109_0000275950__full_1_1851-8254/8254	This study	D109_0000275950__full_1_1851-8254/8254	D109_0000275950__full_1_1851-8254/8254	D109_0000275950__full_1_1851-8254/8254	6404	Keep1	0.52	dsDNAphage	0	7	1	1	Yes	host,viral	1-1850,1851-8254	Low-quality
D109_0000276008__full	This study	D86_0000133275__full	D86_0000133275__full	D86_0000133275__full	6060	Keep1	0.967	ssDNA	0	12	4	1	No	NA	NA	Low-quality
D109_0000276293__full	This study	D109_0000276293__full	D109_0000276293__full	D109_0000276293__full	16691	Keep1	0.993	dsDNAphage	0	29	11	1	No	NA	NA	Low-quality
D109_0000276335__full	This study	D109_0000276335__full	D109_0000276335__full	D109_0000276335__full	7227	Keep1	1	dsDNAphage	2	6	5	0	No	NA	NA	Low-quality
D109_0000276388__full	This study	D109_0000276388__full	D109_0000276388__full	D109_0000276388__full	25939	Keep1	0.573	dsDNAphage	0	19	6	0	No	NA	NA	Low-quality
D109_0000277245__full	This study	D109_0000277245__full	D109_0000277245__full	D109_0000277245__full	8567	Keep1	0.993	dsDNAphage	1	4	1	0	No	NA	NA	Low-quality
D109_0000277550__full	This study	D109_0000277550__full	D109_0000277550__full	D109_0000277550__full	6656	Keep1	0.993	dsDNAphage	1	13	1	0	No	NA	NA	Low-quality
D109_0000277570__full	This study	D109_0000277570__full	D109_0000277570__full	D109_0000277570__full	5408	Keep1	0.733	dsDNAphage	0	6	2	0	No	NA	NA	Low-quality
D109_0000278194__full	This study	D109_0000278194__full	D109_0000278194__full	D109_0000278194__full	5228	Keep1	0.987	dsDNAphage	2	9	3	0	No	NA	NA	Low-quality
D109_0000278378__full	This study	D115B_0000050959__full	D115B_0000050959__full	D115B_0000050959__full	9329	Keep1	1	dsDNAphage	3	4	3	0	No	NA	NA	Low-quality
D109_0000278396__full	This study	D109_0000278396__full	D109_0000278396__full	D109_0000278396__full	5604	Keep1	0.993	dsDNAphage	1	3	1	0	No	NA	NA	Low-quality
D109_0000278574__full	This study	D109_0000278574__full	D109_0000278574__full	D109_0000278574__full	7919	Keep1	0.993	dsDNAphage	2	6	3	0	No	NA	NA	Low-quality
D109_0000278628__full	This study	D32_0000051486__full	D32_0000051486__full	D32_0000051486__full	17625	Keep1	1	dsDNAphage	2	26	3	0	No	NA	NA	Low-quality
D109_0000278776__full	This study	D109_0000278776__full	D109_0000278776__full	D109_0000278776__full	5291	Keep1	0.633	dsDNAphage	0	7	2	0	No	NA	NA	Low-quality
D109_0000278934__full	This study	D109_0000278934__full	D109_0000278934__full	D109_0000278934__full	12205	Keep1	0.62	dsDNAphage	0	8	4	0	No	NA	NA	Low-quality
D109_0000278954__0_partial	This study	D109_0000278954__0_partial	D109_0000278954__0_partial	D109_0000278954__0_partial	21376	Keep1	0.867	dsDNAphage	1	17	6	1	No	NA	NA	Low-quality
D109_0000279163__full	This study	D32_0000139690__full	D32_0000139690__full	D32_0000139690__full	19500	Keep1	0.88	dsDNAphage	1	8	5	0	No	NA	NA	Low-quality
D109_0000279265__full	This study	D109_0000279265__full	D109_0000279265__full	D109_0000279265__full	31930	Keep1	1	dsDNAphage	4	47	14	0	No	NA	NA	Complete
D109_0000279364__full	This study	D44_0000129296__full	D44_0000129296__full	D44_0000129296__full	7540	Keep1	1	dsDNAphage	3	7	6	0	No	NA	NA	Low-quality
D109_0000279408__full_1_1207-7602/7602	This study	D109_0000279408__full_1_1207-7602/7602	D109_0000279408__full_1_1207-7602/7602	D109_0000279408__full_1_1207-7602/7602	6396	Keep1	1	dsDNAphage	1	9	2	1	Yes	host,viral	1-1206,1207-7602	Low-quality
D109_0000279663__full	This study	D109_0000279663__full	D109_0000279663__full	D109_0000279663__full	9103	Keep1	1	dsDNAphage	2	7	2	0	No	NA	NA	Low-quality
D109_0000280438__full	This study	D67_0000057530__full	D67_0000057530__full	D67_0000057530__full	6010	Keep1	0.887	dsDNAphage	0	9	4	0	No	NA	NA	Low-quality
D109_0000280650__full	This study	D109_0000280650__full	D109_0000280650__full	D109_0000280650__full	5426	Keep1	0.933	dsDNAphage	0	8	1	0	No	NA	NA	Low-quality
D109_0000280700__full	This study	D109_0000280700__full	D109_0000280700__full	D109_0000280700__full	6630	Keep1	0.967	dsDNAphage	1	9	2	0	No	NA	NA	Low-quality
D109_0000280717__full	This study	D109_0000280717__full	D109_0000280717__full	D109_0000280717__full	14130	Keep1	1	dsDNAphage	2	19	8	0	No	NA	NA	Low-quality
D109_0000280770__full	This study	D109_0000280770__full	D109_0000280770__full	D109_0000280770__full	7306	Keep1	1	dsDNAphage	4	6	5	0	No	NA	NA	Low-quality
D109_0000280780__full	This study	D109_0000280780__full	D109_0000280780__full	D109_0000280780__full	13361	Keep1	1	dsDNAphage	2	17	4	0	No	NA	NA	Low-quality
D109_0000280818__full	This study	D109_0000280818__full	D109_0000280818__full	D109_0000280818__full	9876	Keep1	0.733	dsDNAphage	0	15	3	1	No	NA	NA	Low-quality
D109_0000281086__full	This study	D109_0000281086__full	D109_0000281086__full	D109_0000281086__full	14468	Keep1	1	dsDNAphage	2	15	4	0	No	NA	NA	Low-quality
D109_0000281377__full	This study	D109_0000281377__full	D109_0000281377__full	D109_0000281377__full	6149	Keep1	0.967	dsDNAphage	0	8	6	0	No	NA	NA	Low-quality
D109_0000281433__full	This study	D115B_0000141138__full	D115B_0000141138__full	D115B_0000141138__full	51775	Keep1	0.987	dsDNAphage	6	66	23	4	No	NA	NA	Low-quality
D109_0000281459__full	This study	D109_0000281459__full	D109_0000281459__full	D109_0000281459__full	23356	Keep1	0.987	dsDNAphage	0	30	16	2	No	NA	NA	Low-quality
D109_0000281861__full	This study	D109_0000281861__full	D109_0000281861__full	D109_0000281861__full	8048	Keep1	1	dsDNAphage	2	9	4	0	No	NA	NA	Low-quality
D109_0000282456__full	This study	D109_0000282456__full	D109_0000282456__full	D109_0000282456__full	20451	Keep1	0.907	dsDNAphage	1	24	8	0	No	NA	NA	Low-quality
D109_0000282571__full	This study	D109_0000282571__full	D109_0000282571__full	D109_0000282571__full	13392	Keep1	0.94	dsDNAphage	0	23	3	2	No	NA	NA	Low-quality
D109_0000282632__full	This study	D109_0000282632__full	D109_0000282632__full	D109_0000282632__full	5125	Keep1	0.807	dsDNAphage	0	3	2	0	No	NA	NA	Low-quality
D109_0000282680__full	This study	D109_0000282680__full	D109_0000282680__full	D109_0000282680__full	5879	Keep1	0.913	dsDNAphage	1	9	3	1	No	NA	NA	Low-quality
D109_0000282921__full	This study	D109_0000282921__full	D109_0000282921__full	D109_0000282921__full	5329	Keep1	1	dsDNAphage	1	8	3	0	No	NA	NA	Low-quality
D109_0000283208__full	This study	D109_0000283208__full	D109_0000283208__full	D109_0000283208__full	20844	Keep1	1	dsDNAphage	7	17	9	0	No	NA	NA	Medium-quality
D109_0000283461__full	This study	D109_0000283461__full	D109_0000283461__full	D109_0000283461__full	6391	Keep1	0.78	dsDNAphage	0	7	3	0	No	NA	NA	Low-quality
D109_0000283680__full	This study	D109_0000283680__full	D109_0000283680__full	D109_0000283680__full	8230	Keep1	0.533	dsDNAphage	0	13	3	0	No	NA	NA	Low-quality
D109_0000283782__full	This study	D109_0000283782__full	D109_0000283782__full	D109_0000283782__full	6784	Keep1	0.867	dsDNAphage	0	10	4	0	No	NA	NA	Low-quality
D109_0000283898__full	This study	D109_0000283898__full	D109_0000283898__full	D109_0000283898__full	5265	Keep1	1	dsDNAphage	3	8	5	0	No	NA	NA	Low-quality
D109_0000285212__full	This study	D109_0000285212__full	D109_0000285212__full	D109_0000285212__full	8821	Keep1	0.953	dsDNAphage	0	18	2	0	No	NA	NA	Low-quality
D109_0000285255__full	This study	D109_0000285255__full	D109_0000285255__full	D109_0000285255__full	18335	Keep1	0.993	dsDNAphage	5	24	9	0	No	NA	NA	Low-quality
D109_0000285428__full	This study	D109_0000285428__full	D109_0000285428__full	D109_0000285428__full	5823	Keep1	1	dsDNAphage	0	16	2	0	No	NA	NA	Low-quality
D109_0000285443__full	This study	D109_0000285443__full	D109_0000285443__full	D109_0000285443__full	8327	Keep1	1	dsDNAphage	1	16	2	0	No	NA	NA	Low-quality
D109_0000285725__full	This study	D109_0000285725__full	D109_0000285725__full	D109_0000285725__full	21827	Keep1	1	dsDNAphage	11	27	21	0	No	NA	NA	Low-quality
D109_0000285827__full	This study	D109_0000285827__full	D109_0000285827__full	D109_0000285827__full	10146	Keep1	0.78	dsDNAphage	0	6	2	0	No	NA	NA	Low-quality
D109_0000286147__full	This study	D109_0000286147__full	D109_0000286147__full	D109_0000286147__full	6810	Keep1	1	dsDNAphage	1	6	2	0	No	NA	NA	Low-quality
D109_0000286311__full	This study	D109_0000286311__full	D109_0000286311__full	D109_0000286311__full	5469	Keep1	0.773	ssDNA	0	5	2	0	No	NA	NA	Low-quality
D109_0000286329__full	This study	D109_0000286329__full	D109_0000286329__full	D109_0000286329__full	5226	Keep1	1	dsDNAphage	1	4	2	0	No	NA	NA	Low-quality
D109_0000286528__full	This study	D109_0000286528__full	D109_0000286528__full	D109_0000286528__full	5178	Keep1	0.893	ssDNA	0	8	1	0	No	NA	NA	Not-determined
D109_0000286550__full	This study	D109_0000286550__full	D109_0000286550__full	D109_0000286550__full	6386	Keep1	0.573	dsDNAphage	0	8	1	0	No	NA	NA	Low-quality
D109_0000286668__full	This study	D109_0000286668__full	D109_0000286668__full	D109_0000286668__full	9438	Keep1	1	dsDNAphage	4	6	2	0	No	NA	NA	Low-quality
D109_0000286696__full	This study	D86_0000111036__full	D86_0000111036__full	D86_0000111036__full	5252	Keep1	0.993	dsDNAphage	0	15	1	0	No	NA	NA	Low-quality
D109_0000287160__full	This study	D109_0000287160__full	D109_0000287160__full	D109_0000287160__full	101771	Keep1	1	dsDNAphage	8	114	27	8	No	NA	NA	Low-quality
D109_0000287343__full	This study	D109_0000287343__full	D109_0000287343__full	D109_0000287343__full	25105	Keep1	0.96	dsDNAphage	1	38	28	0	No	NA	NA	Low-quality
D109_0000287423__full	This study	D109_0000287423__full	D109_0000287423__full	D109_0000287423__full	11898	Keep1	0.5	dsDNAphage	0	10	1	0	No	NA	NA	Low-quality
D109_0000287500__full	This study	D109_0000287500__full	D109_0000287500__full	D109_0000287500__full	12186	Keep1	0.973	dsDNAphage	0	29	4	0	No	NA	NA	Low-quality
D109_0000287786__full	This study	D109_0000287786__full	D109_0000287786__full	D109_0000287786__full	5586	Keep1	0.987	dsDNAphage	0	15	2	0	No	NA	NA	Low-quality
D109_0000287809__full	This study	D67_0000157194__full	D67_0000157194__full	D67_0000157194__full	10099	Keep1	1	dsDNAphage	1	18	7	0	No	NA	NA	Low-quality
D109_0000287946__full	This study	D109_0000287946__full	D109_0000287946__full	D109_0000287946__full	7907	Keep1	0.747	dsDNAphage	0	12	1	1	No	NA	NA	Low-quality
D109_0000288009__full	This study	D109_0000288009__full	D109_0000288009__full	D109_0000288009__full	19017	Keep1	0.78	dsDNAphage	0	24	3	0	No	NA	NA	High-quality
D109_0000288232__full	This study	D109_0000288232__full	D109_0000288232__full	D109_0000288232__full	6469	Keep1	1	dsDNAphage	1	15	13	0	No	NA	NA	Low-quality
D109_0000288532__full	This study	D109_0000288532__full	D109_0000288532__full	D109_0000288532__full	11988	Keep1	0.973	dsDNAphage	1	14	3	0	No	NA	NA	Low-quality
D109_0000288658__full	This study	D109_0000288658__full	D109_0000288658__full	D109_0000288658__full	11031	Keep1	0.947	dsDNAphage	0	14	4	0	No	NA	NA	Low-quality
D109_0000288835__full	This study	D109_0000288835__full	D109_0000288835__full	D109_0000288835__full	6624	Keep1	0.967	dsDNAphage	0	12	4	0	No	NA	NA	Low-quality
D109_0000289097__full	This study	D109_0000289097__full	D109_0000289097__full	D109_0000289097__full	8206	Keep1	1	dsDNAphage	2	11	4	0	No	NA	NA	Low-quality
D109_0000289148__full	This study	D109_0000289148__full	D109_0000289148__full	D109_0000289148__full	30706	Keep1	0.933	dsDNAphage	2	29	12	0	No	NA	NA	Low-quality
D109_0000289489__full	This study	D109_0000289489__full	D109_0000289489__full	D109_0000289489__full	75028	Keep1	1	dsDNAphage	21	97	43	2	No	NA	NA	Low-quality
D109_0000289638__full	This study	D109_0000289638__full	D109_0000289638__full	D109_0000289638__full	5500	Keep1	1	dsDNAphage	3	8	4	0	No	NA	NA	Low-quality
D109_0000289883__full	This study	D109_0000289883__full	D109_0000289883__full	D109_0000289883__full	5856	Keep1	0.893	dsDNAphage	0	4	1	0	No	NA	NA	Low-quality
D109_0000290192__full	This study	D109_0000290192__full	D109_0000290192__full	D109_0000290192__full	5405	Keep1	0.86	dsDNAphage	0	3	1	0	No	NA	NA	Low-quality
D109_0000290339__full	This study	D109_0000290339__full	D109_0000290339__full	D109_0000290339__full	8020	Keep1	0.98	dsDNAphage	1	5	1	0	No	NA	NA	Low-quality
D109_0000290396__full	This study	D109_0000290396__full	D109_0000290396__full	D109_0000290396__full	7335	Keep1	0.993	dsDNAphage	2	10	1	0	No	NA	NA	Low-quality
D109_0000290444__full	This study	D109_0000290444__full	D109_0000290444__full	D109_0000290444__full	6459	Keep1	1	dsDNAphage	1	10	1	0	No	NA	NA	Low-quality
D109_0000290472__full	This study	D109_0000290472__full	D109_0000290472__full	D109_0000290472__full	5513	Keep1	0.52	dsDNAphage	0	4	1	0	No	NA	NA	Low-quality
D109_0000290535__full	This study	D109_0000290535__full	D109_0000290535__full	D109_0000290535__full	6252	Keep1	0.513	dsDNAphage	0	5	1	0	No	NA	NA	Low-quality
D109_0000290859__full	This study	D109_0000290859__full	D109_0000290859__full	D109_0000290859__full	9348	Keep1	0.973	dsDNAphage	0	18	6	0	No	NA	NA	Low-quality
D109_0000291194__full	This study	D109_0000291194__full	D109_0000291194__full	D109_0000291194__full	32008	Keep1	0.993	dsDNAphage	5	42	13	1	No	NA	NA	Medium-quality
D109_0000291613__full	This study	D109_0000291613__full	D109_0000291613__full	D109_0000291613__full	16867	Keep1	0.993	dsDNAphage	2	20	4	1	No	NA	NA	Low-quality
D109_0000291809__full	This study	D109_0000291809__full	D109_0000291809__full	D109_0000291809__full	5884	Keep1	0.947	dsDNAphage	0	9	2	0	No	NA	NA	Low-quality
D109_0000292204__full	This study	D109_0000292204__full	D109_0000292204__full	D109_0000292204__full	10371	Keep1	0.987	dsDNAphage	2	8	6	0	No	NA	NA	Low-quality
D109_0000292250__full	This study	D109_0000292250__full	D109_0000292250__full	D109_0000292250__full	8100	Keep1	0.987	dsDNAphage	4	10	5	0	No	NA	NA	Low-quality
D109_0000292285__full	This study	D109_0000292285__full	D109_0000292285__full	D109_0000292285__full	16606	Keep1	1	dsDNAphage	5	27	9	0	No	NA	NA	Medium-quality
D109_0000292545__full	This study	D109_0000292545__full	D109_0000292545__full	D109_0000292545__full	38244	Keep1	1	dsDNAphage	5	46	8	0	No	NA	NA	Medium-quality
D109_0000292937__full	This study	D109_0000292937__full	D109_0000292937__full	D109_0000292937__full	16623	Keep1	0.513	dsDNAphage	0	20	6	1	No	NA	NA	Low-quality
D109_0000294185__full	This study	D109_0000294185__full	D109_0000294185__full	D109_0000294185__full	11977	Keep1	0.967	dsDNAphage	1	10	3	0	No	NA	NA	Low-quality
D109_0000294362__full	This study	D109_0000294362__full	D109_0000294362__full	D109_0000294362__full	12757	Keep1	0.98	dsDNAphage	1	13	2	0	No	NA	NA	Low-quality
D109_0000294398__full	This study	D79_0000222863__full	D79_0000222863__full	D79_0000222863__full	11478	Keep1	0.973	dsDNAphage	0	19	8	0	No	NA	NA	Low-quality
D109_0000294668__full	This study	D109_0000294668__full	D109_0000294668__full	D109_0000294668__full	5006	Keep1	0.96	dsDNAphage	0	15	2	0	No	NA	NA	Low-quality
D109_0000295401__full	This study	D109_0000295401__full	D109_0000295401__full	D109_0000295401__full	8850	Keep1	0.907	dsDNAphage	0	12	2	2	No	NA	NA	Low-quality
D109_0000295445__full	This study	D109_0000295445__full	D109_0000295445__full	D109_0000295445__full	11539	Keep1	0.56	dsDNAphage	0	14	2	1	No	NA	NA	Low-quality
D109_0000295769__full	This study	D109_0000295769__full	D109_0000295769__full	D109_0000295769__full	13730	Keep1	1	dsDNAphage	1	22	8	0	No	NA	NA	Low-quality
D109_0000295981__full	This study	D109_0000295981__full	D109_0000295981__full	D109_0000295981__full	9745	Keep1	0.967	dsDNAphage	0	24	5	1	No	NA	NA	Low-quality
D109_0000296178__full	This study	D109_0000296178__full	D109_0000296178__full	D109_0000296178__full	25166	Keep1	0.973	dsDNAphage	3	29	9	1	No	NA	NA	Low-quality
D109_0000296462__full	This study	D138_0000032086__full	D138_0000032086__full	D138_0000032086__full	5063	Keep1	1	dsDNAphage	1	7	4	0	No	NA	NA	Low-quality
D109_0000296729__full	This study	D109_0000296729__full	D109_0000296729__full	D109_0000296729__full	32592	Keep1	0.773	dsDNAphage	0	56	3	3	No	NA	NA	Low-quality
D109_0000297498__full	This study	D109_0000297498__full	D109_0000297498__full	D109_0000297498__full	5261	Keep1	1	dsDNAphage	2	9	2	0	No	NA	NA	Low-quality
D109_0000298176__full	This study	D4_0000165437__full	D4_0000165437__full	D4_0000165437__full	5781	Keep1	0.947	dsDNAphage	0	8	6	0	No	NA	NA	Low-quality
D109_0000298200__full	This study	D109_0000298200__full	D109_0000298200__full	D109_0000298200__full	28819	Keep1	1	dsDNAphage	1	41	1	0	No	NA	NA	Low-quality
D109_0000298203__full	This study	D109_0000298203__full	D109_0000298203__full	D109_0000298203__full	48804	Keep1	1	dsDNAphage	2	60	9	0	No	NA	NA	High-quality
D109_0000298504__full	This study	D109_0000298504__full	D109_0000298504__full	D109_0000298504__full	19262	Keep1	0.787	dsDNAphage	1	11	3	0	No	NA	NA	Low-quality
D109_0000298576__full	This study	D109_0000298576__full	D109_0000298576__full	D109_0000298576__full	9149	Keep1	1	dsDNAphage	1	12	2	0	No	NA	NA	Low-quality
D109_0000298659__full	This study	D109_0000298659__full	D109_0000298659__full	D109_0000298659__full	9090	Keep1	0.86	dsDNAphage	0	14	2	1	No	NA	NA	Low-quality
D109_0000299040__full	This study	D109_0000299040__full	D109_0000299040__full	D109_0000299040__full	5061	Keep1	1	dsDNAphage	1	9	2	0	No	NA	NA	Low-quality
D109_0000299291__full	This study	D109_0000299291__full	D109_0000299291__full	D109_0000299291__full	5214	Keep1	0.953	dsDNAphage	0	10	1	0	No	NA	NA	Low-quality
D109_0000299600__full	This study	D109_0000299600__full	D109_0000299600__full	D109_0000299600__full	7216	Keep1	0.667	dsDNAphage	0	10	4	0	No	NA	NA	Low-quality
D109_0000299691__full	This study	D109_0000299691__full	D109_0000299691__full	D109_0000299691__full	5084	Keep1	0.573	dsDNAphage	0	5	4	0	No	NA	NA	Low-quality
D109_0000299872__full	This study	D109_0000299872__full	D109_0000299872__full	D109_0000299872__full	19911	Keep1	1	dsDNAphage	9	23	17	0	No	NA	NA	Medium-quality
D109_0000300292__full	This study	D109_0000300292__full	D109_0000300292__full	D109_0000300292__full	6180	Keep1	1	dsDNAphage	1	10	2	0	No	NA	NA	Low-quality
D109_0000300424__full	This study	D86_0000091328__full	D86_0000091328__full	D86_0000091328__full	5103	Keep1	1	dsDNAphage	0	17	1	0	No	NA	NA	Low-quality
D109_0000300918__full	This study	D109_0000300918__full	D109_0000300918__full	D109_0000300918__full	19724	Keep1	0.98	dsDNAphage	1	21	1	0	No	NA	NA	Low-quality
D109_0000301198__full	This study	D109_0000301198__full	D109_0000301198__full	D109_0000301198__full	5030	Keep1	0.773	dsDNAphage	0	8	2	0	No	NA	NA	Low-quality
D109_0000301416__full	This study	D109_0000301416__full	D109_0000301416__full	D109_0000301416__full	5341	Keep1	0.82	dsDNAphage	0	4	1	0	No	NA	NA	Low-quality
D109_0000301548__full	This study	D109_0000301548__full	D109_0000301548__full	D109_0000301548__full	8383	Keep1	0.767	dsDNAphage	0	14	1	1	No	NA	NA	Low-quality
D109_0000301945__full	This study	D109_0000301945__full	D109_0000301945__full	D109_0000301945__full	5562	Keep1	0.967	dsDNAphage	0	8	2	0	No	NA	NA	Low-quality
D109_0000302555__full	This study	D109_0000302555__full	D109_0000302555__full	D109_0000302555__full	45266	Keep1	1	dsDNAphage	9	67	32	0	No	NA	NA	High-quality
D109_0000303053__full	This study	D109_0000303053__full	D109_0000303053__full	D109_0000303053__full	6798	Keep1	0.507	dsDNAphage	0	9	2	0	No	NA	NA	Low-quality
D109_0000303594__full	This study	D109_0000303594__full	D109_0000303594__full	MarMenor_2225744358__full	6460	Keep1	1	dsDNAphage	1	17	4	0	No	NA	NA	Low-quality
D109_0000303610__full_1_1-6518/8606	This study	D109_0000303610__full_1_1-6518/8606	D109_0000303610__full_1_1-6518/8606	D109_0000303610__full_1_1-6518/8606	6518	Keep1	0.907	dsDNAphage	1	7	2	1	Yes	viral,host	1-6518,6519-8606	Low-quality
D109_0000304204__full	This study	D109_0000304204__full	D109_0000304204__full	D109_0000304204__full	6409	Keep1	0.927	dsDNAphage	0	10	8	0	No	NA	NA	Low-quality
D109_0000304381__full	This study	D109_0000304381__full	D109_0000304381__full	D109_0000304381__full	13008	Keep1	1	dsDNAphage	1	26	5	0	No	NA	NA	Low-quality
D109_0000304656__full	This study	D109_0000304656__full	D109_0000304656__full	D109_0000304656__full	16871	Keep1	0.573	dsDNAphage	0	19	7	0	No	NA	NA	Low-quality
D109_0000305143__full	This study	D109_0000305143__full	D109_0000305143__full	D109_0000305143__full	14871	Keep1	1	dsDNAphage	1	13	3	0	No	NA	NA	Low-quality
D109_0000305175__full	This study	D109_0000305175__full	D109_0000305175__full	D109_0000305175__full	8316	Keep1	1	dsDNAphage	0	16	2	0	No	NA	NA	Low-quality
D109_0000305341__full	This study	D32_0000270740__full	D32_0000270740__full	D32_0000270740__full	5879	Keep1	0.853	ssDNA	0	2	1	0	No	NA	NA	Low-quality
D109_0000305342__full	This study	D109_0000305342__full	D109_0000305342__full	D109_0000305342__full	7359	Keep1	0.987	dsDNAphage	1	7	1	0	No	NA	NA	Low-quality
D109_0000305389__full	This study	D109_0000305389__full	D109_0000305389__full	D109_0000305389__full	5618	Keep1	0.513	dsDNAphage	0	9	2	0	No	NA	NA	Low-quality
D109_0000305452__full	This study	D109_0000305452__full	D109_0000305452__full	D109_0000305452__full	20512	Keep1	1	dsDNAphage	2	22	6	0	No	NA	NA	Low-quality
D109_0000305820__full	This study	D109_0000305820__full	D109_0000305820__full	D109_0000305820__full	36013	Keep1	1	dsDNAphage	7	49	23	0	No	NA	NA	High-quality
D109_0000306036__full	This study	D109_0000306036__full	D109_0000306036__full	D109_0000306036__full	26608	Keep1	1	dsDNAphage	5	43	10	0	No	NA	NA	Medium-quality
D109_0000306176__full	This study	D109_0000306176__full	D109_0000306176__full	D109_0000306176__full	6773	Keep1	0.993	dsDNAphage	3	7	4	0	No	NA	NA	Low-quality
D109_0000306261__full	This study	D109_0000306261__full	D109_0000306261__full	D109_0000306261__full	7644	Keep1	0.833	dsDNAphage	1	10	1	0	No	NA	NA	Low-quality
D109_0000306343__full	This study	D32_0000003762__full	D32_0000003762__full	D32_0000003762__full	11959	Keep1	0.867	dsDNAphage	0	21	2	1	No	NA	NA	Low-quality
D109_0000306415__full	This study	D109_0000306415__full	D109_0000306415__full	D109_0000306415__full	6337	Keep1	0.62	ssDNA	0	11	1	0	No	NA	NA	Low-quality
D109_0000307769__full	This study	D109_0000307769__full	D109_0000307769__full	D109_0000307769__full	37693	Keep1	0.993	dsDNAphage	1	80	10	10	No	NA	NA	Low-quality
D109_0000307803__full	This study	D32_0000321493__full	D32_0000321493__full	D32_0000321493__full	5003	Keep1	1	dsDNAphage	2	5	3	0	No	NA	NA	Low-quality
D109_0000308126__full	This study	D109_0000308126__full	D109_0000308126__full	D109_0000308126__full	7966	Keep1	0.767	dsDNAphage	0	6	3	0	No	NA	NA	Low-quality
D109_0000308185__full	This study	D109_0000308185__full	D109_0000308185__full	D109_0000308185__full	16519	Keep1	0.893	dsDNAphage	0	28	9	0	No	NA	NA	Low-quality
D109_0000308414__full	This study	D109_0000308414__full	D109_0000308414__full	D109_0000308414__full	12878	Keep1	0.733	dsDNAphage	0	14	1	5	No	NA	NA	Low-quality
D109_0000308432__full	This study	D109_0000308432__full	D109_0000308432__full	D109_0000308432__full	10238	Keep1	0.793	dsDNAphage	0	8	4	0	No	NA	NA	Low-quality
D109_0000308856__full	This study	D109_0000308856__full	D109_0000308856__full	D109_0000308856__full	21389	Keep1	0.507	dsDNAphage	0	28	4	1	No	NA	NA	Low-quality
D109_0000308988__full	This study	D109_0000308988__full	D109_0000308988__full	D109_0000308988__full	11431	Keep1	0.973	dsDNAphage	0	20	1	0	No	NA	NA	Low-quality
D109_0000309358__full	This study	D109_0000309358__full	D109_0000309358__full	D109_0000309358__full	16281	Keep1	1	dsDNAphage	7	11	7	0	No	NA	NA	Low-quality
D109_0000309488__full	This study	D109_0000309488__full	D109_0000309488__full	D109_0000309488__full	8297	Keep1	0.687	dsDNAphage	1	9	2	1	No	NA	NA	Low-quality
D109_0000309714__full	This study	D109_0000309714__full	D109_0000309714__full	D109_0000309714__full	13994	Keep1	0.947	dsDNAphage	1	3	2	0	No	NA	NA	Low-quality
D109_0000310620__full	This study	D79_0000039811__full	D79_0000039811__full	D79_0000039811__full	9522	Keep1	1	dsDNAphage	6	10	7	0	No	NA	NA	Low-quality
D109_0000310768__full	This study	D109_0000310768__full	D109_0000310768__full	D109_0000310768__full	5426	Keep1	0.647	dsDNAphage	0	6	3	0	No	NA	NA	Low-quality
D109_0000310778__full	This study	D109_0000310778__full	D109_0000310778__full	D109_0000310778__full	12360	Keep1	1	dsDNAphage	1	24	4	1	No	NA	NA	Low-quality
D109_0000311160__full	This study	D109_0000311160__full	D109_0000311160__full	D109_0000311160__full	6036	Keep1	1	dsDNAphage	1	7	1	0	No	NA	NA	Low-quality
D109_0000311496__full	This study	D109_0000311496__full	D109_0000311496__full	D109_0000311496__full	15465	Keep1	0.627	dsDNAphage	0	13	10	1	No	NA	NA	Low-quality
D109_0000311956__full	This study	D109_0000311956__full	D109_0000311956__full	D109_0000311956__full	12047	Keep1	0.993	dsDNAphage	1	12	6	0	No	NA	NA	Low-quality
D109_0000312309__full	This study	D109_0000312309__full	D109_0000312309__full	D109_0000312309__full	12809	Keep1	0.993	dsDNAphage	2	19	3	0	No	NA	NA	Low-quality
D109_0000312528__full	This study	D109_0000312528__full	D109_0000312528__full	D109_0000312528__full	10236	Keep1	0.587	dsDNAphage	0	8	2	0	No	NA	NA	Low-quality
D109_0000313026__full	This study	D109_0000313026__full	D109_0000313026__full	D109_0000313026__full	8736	Keep1	0.733	dsDNAphage	0	10	8	0	No	NA	NA	Low-quality
D109_0000313166__full	This study	D109_0000313166__full	D109_0000313166__full	D109_0000313166__full	7273	Keep1	1	dsDNAphage	0	15	7	0	No	NA	NA	Low-quality
D109_0000313551__full	This study	D109_0000313551__full	D109_0000313551__full	D109_0000313551__full	13341	Keep1	1	dsDNAphage	1	20	7	0	No	NA	NA	Low-quality
D109_0000313649__full	This study	D109_0000313649__full	D109_0000313649__full	D109_0000313649__full	12768	Keep1	1	dsDNAphage	4	6	5	0	No	NA	NA	Low-quality
D109_0000314159__full	This study	D109_0000314159__full	D109_0000314159__full	D109_0000314159__full	5552	Keep1	0.887	dsDNAphage	0	9	2	0	No	NA	NA	Low-quality
D109_0000314198__full	This study	D109_0000314198__full	D109_0000314198__full	D109_0000314198__full	6936	Keep1	1	dsDNAphage	3	9	4	0	No	NA	NA	Low-quality
D109_0000314616__full	This study	D109_0000314616__full	D109_0000314616__full	D109_0000314616__full	5852	Keep1	1	dsDNAphage	1	7	3	0	No	NA	NA	Low-quality
D109_0000314978__full	This study	D115B_0000273419__full	D115B_0000273419__full	D115B_0000273419__full	10464	Keep1	1	dsDNAphage	2	16	7	0	No	NA	NA	Low-quality
D109_0000315035__full	This study	D109_0000315035__full	D109_0000315035__full	D109_0000315035__full	144028	Keep1	0.973	dsDNAphage	9	144	27	5	No	NA	NA	Medium-quality
D109_0000316084__full	This study	D109_0000316084__full	D109_0000316084__full	D109_0000316084__full	6629	Keep1	0.853	dsDNAphage	0	3	2	0	No	NA	NA	Low-quality
D109_0000316240__full	This study	D109_0000316240__full	D109_0000316240__full	D109_0000316240__full	5868	Keep1	0.933	dsDNAphage	0	11	1	2	No	NA	NA	Low-quality
D109_0000316310__full	This study	D109_0000316310__full	D109_0000316310__full	D109_0000316310__full	5358	Keep1	1	dsDNAphage	4	9	5	0	No	NA	NA	Low-quality
D109_0000316348__full	This study	D124_0000162552__full	D124_0000162552__full	D124_0000162552__full	5627	Keep1	0.993	dsDNAphage	2	7	4	0	No	NA	NA	Low-quality
D109_0000317192__full	This study	D109_0000317192__full	D109_0000317192__full	D109_0000317192__full	6280	Keep1	1	dsDNAphage	0	17	1	0	No	NA	NA	Low-quality
D109_0000317300__full	This study	D109_0000317300__full	D109_0000317300__full	D109_0000317300__full	8445	Keep1	1	dsDNAphage	1	13	3	0	No	NA	NA	Low-quality
D109_0000317757__full	This study	D109_0000317757__full	D109_0000317757__full	D109_0000317757__full	7204	Keep1	0.993	dsDNAphage	2	9	4	0	No	NA	NA	Low-quality
D109_0000317769__full	This study	D109_0000317769__full	D109_0000317769__full	D109_0000317769__full	23339	Keep1	0.96	dsDNAphage	2	19	4	0	No	NA	NA	Low-quality
D109_0000317872__full	This study	D109_0000317872__full	D109_0000317872__full	D109_0000317872__full	52467	Keep1	0.98	dsDNAphage	1	62	3	7	No	NA	NA	Low-quality
D109_0000318134__full	This study	D109_0000318134__full	D109_0000318134__full	D109_0000318134__full	18466	Keep1	1	dsDNAphage	2	15	4	0	No	NA	NA	Low-quality
D109_0000318229__full	This study	D109_0000318229__full	D109_0000318229__full	D109_0000318229__full	6877	Keep1	0.84	dsDNAphage	0	11	3	1	No	NA	NA	Low-quality
D109_0000318758__full	This study	D109_0000318758__full	D109_0000318758__full	D109_0000318758__full	5793	Keep1	0.713	dsDNAphage	0	4	1	0	No	NA	NA	Low-quality
D109_0000318843__full	This study	D109_0000318843__full	D109_0000318843__full	D109_0000318843__full	41935	Keep1	0.827	dsDNAphage	1	37	5	2	No	NA	NA	Low-quality
D109_0000318864__full	This study	D109_0000318864__full	D109_0000318864__full	D109_0000318864__full	9626	Keep1	1	dsDNAphage	1	8	2	0	No	NA	NA	Low-quality
D109_0000318947__full	This study	D109_0000318947__full	D109_0000318947__full	D109_0000318947__full	11660	Keep1	0.993	dsDNAphage	9	16	11	0	No	NA	NA	Low-quality
D109_0000319006__full	This study	D44_0000116716__full	D44_0000116716__full	D44_0000116716__full	12962	Keep1	1	dsDNAphage	2	16	5	0	No	NA	NA	Low-quality
D109_0000319220__full	This study	D124_0000131934__full	D124_0000131934__full	D124_0000131934__full	15671	Keep1	1	dsDNAphage	4	15	11	0	No	NA	NA	Low-quality
D109_0000319445__full	This study	D109_0000319445__full	D109_0000319445__full	D109_0000319445__full	5582	Keep1	0.94	ssDNA	0	9	2	0	No	NA	NA	Low-quality
D109_0000319501__full	This study	D109_0000319501__full	D109_0000319501__full	D109_0000319501__full	12298	Keep1	1	dsDNAphage	2	17	2	0	No	NA	NA	Low-quality
D109_0000320155__full	This study	D109_0000320155__full	D109_0000320155__full	D109_0000320155__full	10520	Keep1	0.973	dsDNAphage	1	11	1	0	No	NA	NA	Low-quality
D109_0000320179__full	This study	D109_0000320179__full	D109_0000320179__full	D109_0000320179__full	9679	Keep1	0.827	dsDNAphage	0	7	3	0	No	NA	NA	Low-quality
D109_0000320320__full	This study	D109_0000320320__full	D109_0000320320__full	D109_0000320320__full	15044	Keep1	0.527	dsDNAphage	0	17	2	0	No	NA	NA	Low-quality
D109_0000320744__full	This study	D115B_0000124650__full	D115B_0000124650__full	D115B_0000124650__full	6670	Keep1	1	dsDNAphage	4	4	4	0	No	NA	NA	Low-quality
D109_0000320932__full	This study	D32_0000131176__full	D32_0000131176__full	D32_0000131176__full	8925	Keep1	0.613	dsDNAphage	0	12	1	2	No	NA	NA	Low-quality
D109_0000321148__full	This study	D109_0000321148__full	D109_0000321148__full	D109_0000321148__full	10782	Keep1	1	dsDNAphage	1	15	4	0	No	NA	NA	Low-quality
D109_0000321502__full	This study	D109_0000321502__full	D109_0000321502__full	D109_0000321502__full	14695	Keep1	0.993	dsDNAphage	3	21	7	0	No	NA	NA	High-quality
D109_0000321763__full	This study	D109_0000321763__full	D109_0000321763__full	D109_0000321763__full	11993	Keep1	1	dsDNAphage	1	31	7	0	No	NA	NA	Low-quality
D109_0000321956__full	This study	D109_0000321956__full	D109_0000321956__full	D109_0000321956__full	6113	Keep1	1	dsDNAphage	3	9	4	0	No	NA	NA	Low-quality
D109_0000323480__full	This study	D109_0000323480__full	D109_0000323480__full	D109_0000323480__full	9954	Keep1	1	dsDNAphage	3	10	5	0	No	NA	NA	Low-quality
D109_0000323506__full	This study	D109_0000323506__full	D109_0000323506__full	D109_0000323506__full	10481	Keep1	0.993	dsDNAphage	1	15	4	0	No	NA	NA	Low-quality
D109_0000323783__full	This study	D109_0000323783__full	D109_0000323783__full	D109_0000323783__full	5223	Keep1	1	dsDNAphage	4	8	7	0	No	NA	NA	Low-quality
D109_0000324158__full	This study	D109_0000324158__full	D109_0000324158__full	D109_0000324158__full	6299	Keep1	0.82	dsDNAphage	0	14	3	0	No	NA	NA	Low-quality
D109_0000324369__full	This study	D109_0000324369__full	D109_0000324369__full	D109_0000324369__full	14971	Keep1	0.673	dsDNAphage	0	20	5	0	No	NA	NA	Low-quality
D109_0000324569__full	This study	D109_0000324569__full	D109_0000324569__full	D109_0000324569__full	72105	Keep1	0.96	dsDNAphage	5	69	6	6	No	NA	NA	Low-quality
D109_0000324595__full	This study	D79_0000241479__full	D79_0000241479__full	D79_0000241479__full	6208	Keep1	0.9	dsDNAphage	0	5	2	0	No	NA	NA	Low-quality
D109_0000324841__full	This study	D109_0000324841__full	D109_0000324841__full	D109_0000324841__full	6762	Keep1	0.973	dsDNAphage	0	13	2	0	No	NA	NA	Low-quality
D109_0000325503__full	This study	D109_0000325503__full	D109_0000325503__full	D109_0000325503__full	16330	Keep1	1	dsDNAphage	4	23	6	0	No	NA	NA	Low-quality
D109_0000325569__full	This study	D109_0000325569__full	D109_0000325569__full	D109_0000325569__full	5982	Keep1	0.947	dsDNAphage	0	9	1	0	No	NA	NA	Low-quality
D109_0000325821__full	This study	D109_0000325821__full	D109_0000325821__full	D109_0000325821__full	6591	Keep1	0.547	dsDNAphage	0	2	1	0	No	NA	NA	Low-quality
D109_0000325981__full	This study	D109_0000325981__full	D109_0000325981__full	D109_0000325981__full	8089	Keep1	0.98	dsDNAphage	0	12	3	0	No	NA	NA	Low-quality
D109_0000326168__full	This study	D150_0000104330__full	D150_0000104330__full	D150_0000104330__full	5066	Keep1	0.98	dsDNAphage	1	13	2	0	No	NA	NA	Low-quality
D109_0000326565__full_1_2585-9963/9963	This study	D86_0000214103__full	D86_0000214103__full	D86_0000214103__full	7379	Keep1	0.507	dsDNAphage	0	13	5	3	Yes	host,viral	1-2584,2585-9963	Low-quality
D109_0000326639__full	This study	D109_0000326639__full	D109_0000326639__full	D109_0000326639__full	5993	Keep1	0.88	dsDNAphage	0	5	1	0	No	NA	NA	Low-quality
[truncated: 40,550 more rows]

## Sheet: vcontact3
	GenomeName	RefSeqID	Proteins	Reference	Size (Kb)	realm (Reference)	realm (prediction)	phylum (Reference)	phylum (prediction)	class (Reference)	class (prediction)	order (Reference)	order (prediction)	family (Reference)	family (prediction)	subfamily (Reference)	subfamily (prediction)	genus (Reference)	genus (prediction)	network
0	Xanthomonas phage XacF1	AB910602,1	13	True	7.325	Monodnaviria	Monodnaviria	Hofneiviricota	Hofneiviricota|Saleviricota|Phixviricota	Faserviricetes	Faserviricetes|Huolimaviricetes|Malgrandaviricetes	Tubulavirales		Inoviridae				Coriovirus		Fully clustered
1	Synechococcus phage S-PM2	AF363675,1	244	True	10.095	Duplodnaviria	Duplodnaviria	Uroviricota	Uroviricota	Caudoviricetes	Caudoviricetes		novel_order_87_of_Caudoviricetes	Kyanoviridae	Kyanoviridae		novel_subfamily_0_of_Kyanoviridae||novel_family_20_of_novel_order_78_of_Caudoviricetes||novel_family_3_of_novel_order_82_of_Caudoviricetes||novel_family_26_of_novel_order_87_of_Caudoviricetes||novel_family_34_of_novel_order_87_of_Caudoviricetes	Nodensvirus	Nodensvirus	Fully clustered
2	Vibrio phage VSKK	AF452449,2	6	True	6.834	Monodnaviria	Monodnaviria	Hofneiviricota	Hofneiviricota|Saleviricota|Phixviricota	Faserviricetes	Faserviricetes|Huolimaviricetes|Malgrandaviricetes	Tubulavirales		Inoviridae				Fibrovirus		Fully clustered
3	Staphylococcus phage K	AY176327,1	233	True	127.395	Duplodnaviria	Duplodnaviria	Uroviricota	Uroviricota	Caudoviricetes	Caudoviricetes		novel_order_193_of_Caudoviricetes	Herelleviridae	Herelleviridae	Twortvirinae	Twortvirinae	Kayvirus	Kayvirus	Fully clustered
4	Mycoplasma phage phiMFV1	AY583235,1	17	True	23.3		No Realm													Lower clustered then removed
5	Natrinema versiforme icosahedral virus 1	BK013337,1	26	True	18.925	Varidnaviria	Varidnaviria	Dividoviricota	Dividoviricota|Preplasmiviricota	Laserviricetes	Laserviricetes|Tectiliviricetes	Halopanivirales	Halopanivirales	Simuloviridae	Simuloviridae		noRef_of_Simuloviridae	Yingchengvirus	Yingchengvirus	Fully clustered
6	Haloterrigena jeotgali icosahedral virus 1	BK013338,1	30	True	17.189	Varidnaviria	Varidnaviria	Dividoviricota	Dividoviricota|Preplasmiviricota	Laserviricetes	Laserviricetes|Tectiliviricetes	Halopanivirales	Halopanivirales	Simuloviridae	Simuloviridae		noRef_of_Simuloviridae	Yingchengvirus	Yingchengvirus	Fully clustered
7	Streptococcus phage VS-2018a	CP029253,1	54	True	39.878	Duplodnaviria	Duplodnaviria	Uroviricota	Uroviricota	Caudoviricetes	Caudoviricetes		novel_order_170_of_Caudoviricetes		Aliceevansviridae		novel_subfamily_0_of_Aliceevansviridae		Brussowvirus	Fully clustered
8	Bacillus phage Cherry	DQ222851,1	51	True	36.615	Duplodnaviria	Duplodnaviria	Uroviricota	Uroviricota	Caudoviricetes	Caudoviricetes		novel_order_169_of_Caudoviricetes		novel_family_12_of_novel_order_169_of_Caudoviricetes		novel_subfamily_0_of_novel_family_12_of_novel_order_169_of_Caudoviricetes	Wbetavirus	Wbetavirus	Fully clustered
9	Bacillus phage Gamma	DQ222855,1	103	True	38.067	Duplodnaviria	Duplodnaviria	Uroviricota	Uroviricota	Caudoviricetes	Caudoviricetes		novel_order_169_of_Caudoviricetes		novel_family_12_of_novel_order_169_of_Caudoviricetes		novel_subfamily_0_of_novel_family_12_of_novel_order_169_of_Caudoviricetes	Wbetavirus	Wbetavirus	Fully clustered
10	Enterobacteria phage phi80	FN582354,1	63	True	23.229	Duplodnaviria	Duplodnaviria	Uroviricota	Uroviricota	Caudoviricetes	Caudoviricetes		novel_order_186_of_Caudoviricetes		novel_family_24_of_novel_order_186_of_Caudoviricetes		Sepvirinae		novel_genus_1_of_Sepvirinae	Fully clustered
11	Ruegeria phage DSS3-P1	HQ632855,1	82	True	60.467	Duplodnaviria	Duplodnaviria	Uroviricota	Uroviricota	Caudoviricetes	Caudoviricetes		novel_order_178_of_Caudoviricetes	Casjensviridae	Casjensviridae		novel_subfamily_3_of_Casjensviridae		novel_genus_0_of_novel_subfamily_3_of_Casjensviridae	Fully clustered
12	Enterobacteria phage T7M	JF906059,1	55	True	28.579	Duplodnaviria	Duplodnaviria	Uroviricota	Uroviricota	Caudoviricetes	Caudoviricetes		novel_order_128_of_Caudoviricetes	Autographiviridae	Autographiviridae	Studiervirinae	Studiervirinae	Teetrevirus	Teetrevirus	Fully clustered
13	Thermococcus prieurii virus 1	JF917095,1	28	True	21.592		No Realm													Edges removed
14	Synechococcus phage S-CAM8	JF974299,2	204	True	171.405	Duplodnaviria	Duplodnaviria	Uroviricota	Uroviricota	Caudoviricetes	Caudoviricetes		novel_order_87_of_Caudoviricetes	Kyanoviridae	Kyanoviridae		novel_subfamily_0_of_Kyanoviridae||novel_family_20_of_novel_order_78_of_Caudoviricetes||novel_family_3_of_novel_order_82_of_Caudoviricetes||novel_family_26_of_novel_order_87_of_Caudoviricetes||novel_family_34_of_novel_order_87_of_Caudoviricetes	Neritesvirus	Neritesvirus|Brizovirus|Acionnavirus|Macariavirus|Nereusvirus	Fully clustered
15	Synechococcus phage S-CBP42	JF974300,1	51	True	43.241	Duplodnaviria	Duplodnaviria	Uroviricota	Uroviricota	Caudoviricetes	Caudoviricetes		novel_order_128_of_Caudoviricetes	Autographiviridae	Autographiviridae		novel_subfamily_0_of_Autographiviridae||novel_family_7_of_novel_order_128_of_Caudoviricetes||novel_family_4_of_novel_order_128_of_Caudoviricetes	Aegirvirus	Aegirvirus	Fully clustered
16	Enterobacteria phage IME10	JN600960,1	27	True	39.646	Duplodnaviria	Duplodnaviria	Uroviricota	Uroviricota	Caudoviricetes	Caudoviricetes		novel_order_186_of_Caudoviricetes		novel_family_23_of_novel_order_186_of_Caudoviricetes		Hendrixvirinae	Lederbergvirus	Lederbergvirus	Fully clustered
17	Caulobacter phage phiCbK	JX163858,1	342	True	205.504	Duplodnaviria	Duplodnaviria	Uroviricota	Uroviricota	Caudoviricetes	Caudoviricetes		novel_order_51_of_Caudoviricetes		novel_family_1_of_novel_order_51_of_Caudoviricetes	Dolichocephalovirinae	Dolichocephalovirinae	Shapirovirus	Shapirovirus	Fully clustered
18	Pseudoalteromonas phage TW1	KC542353,1	62	True	39.94	Duplodnaviria	Duplodnaviria	Uroviricota	Uroviricota	Caudoviricetes	Caudoviricetes		novel_order_184_of_Caudoviricetes		novel_family_1_of_novel_order_184_of_Caudoviricetes		novel_subfamily_2_of_novel_family_1_of_novel_order_184_of_Caudoviricetes		novel_genus_0_of_novel_subfamily_2_of_novel_family_1_of_novel_order_184_of_Caudoviricetes	Fully clustered
19	Bacillus phage Basilisk	KC595511,2	138	True	82.008	Duplodnaviria	Duplodnaviria	Uroviricota	Uroviricota	Caudoviricetes	Caudoviricetes		novel_order_193_of_Caudoviricetes		novel_family_2_of_novel_order_193_of_Caudoviricetes		novel_subfamily_0_of_novel_family_2_of_novel_order_193_of_Caudoviricetes		novel_genus_0_of_novel_subfamily_0_of_novel_family_2_of_novel_order_193_of_Caudoviricetes	Fully clustered
20	Pseudomonas phage LKA5	KC900378,1	66	True	64.746	Duplodnaviria	Duplodnaviria	Uroviricota	Uroviricota	Caudoviricetes	Caudoviricetes		novel_order_180_of_Caudoviricetes		novel_family_1_of_novel_order_180_of_Caudoviricetes		novel_subfamily_0_of_novel_family_1_of_novel_order_180_of_Caudoviricetes	Hollowayvirus	Hollowayvirus	Fully clustered
21	Pseudoalteromonas phage HS5	KF302032,1	73	True	37.73	Duplodnaviria	Duplodnaviria	Uroviricota	Uroviricota	Caudoviricetes	Caudoviricetes		novel_order_184_of_Caudoviricetes		novel_family_4_of_novel_order_184_of_Caudoviricetes		novel_subfamily_0_of_novel_family_4_of_novel_order_184_of_Caudoviricetes		novel_genus_0_of_novel_subfamily_0_of_novel_family_4_of_novel_order_184_of_Caudoviricetes	Fully clustered
22	Pseudoalteromonas phage HS1	KF302033,1	75	True	37.211	Duplodnaviria	Duplodnaviria	Uroviricota	Uroviricota	Caudoviricetes	Caudoviricetes		novel_order_184_of_Caudoviricetes		novel_family_4_of_novel_order_184_of_Caudoviricetes		novel_subfamily_0_of_novel_family_4_of_novel_order_184_of_Caudoviricetes		novel_genus_0_of_novel_subfamily_0_of_novel_family_4_of_novel_order_184_of_Caudoviricetes	Fully clustered
23	Pseudoalteromonas phage HS6	KF302035,1	62	True	35.33	Duplodnaviria	Duplodnaviria	Uroviricota	Uroviricota	Caudoviricetes	Caudoviricetes		novel_order_178_of_Caudoviricetes		novel_family_5_of_novel_order_178_of_Caudoviricetes		novel_subfamily_2_of_novel_family_5_of_novel_order_178_of_Caudoviricetes		novel_genus_0_of_novel_subfamily_2_of_novel_family_5_of_novel_order_178_of_Caudoviricetes	Lower clustered then removed
24	Vibrio phage pre-CTX	KP972568,1	14	True	6.722	Monodnaviria	Monodnaviria	Hofneiviricota	Hofneiviricota|Saleviricota|Phixviricota	Faserviricetes	Faserviricetes|Huolimaviricetes|Malgrandaviricetes	Tubulavirales		Inoviridae						Fully clustered
25	Gordonia phage GMA2	KR063281,1	126	True	103.424	Duplodnaviria	Duplodnaviria	Uroviricota	Uroviricota	Caudoviricetes	Caudoviricetes		novel_order_209_of_Caudoviricetes		novel_family_5_of_novel_order_209_of_Caudoviricetes		novel_subfamily_0_of_novel_family_5_of_novel_order_209_of_Caudoviricetes		novel_genus_2_of_novel_subfamily_0_of_novel_family_5_of_novel_order_209_of_Caudoviricetes	Fully clustered
26	Stenotrophomonas phage vB_SmaS-DLP_1	KR537872,1	57	True	42.887	Duplodnaviria	Duplodnaviria	Uroviricota	Uroviricota	Caudoviricetes	Caudoviricetes		novel_order_103_of_Caudoviricetes		Mesyanzhinovviridae		novel_subfamily_1_of_Mesyanzhinovviridae	Septimatrevirus	Septimatrevirus	Fully clustered
27	Bacillus phage PBC4	KT070866,1	123	True	80.647	Duplodnaviria	Duplodnaviria	Uroviricota	Uroviricota	Caudoviricetes	Caudoviricetes		novel_order_193_of_Caudoviricetes		novel_family_2_of_novel_order_193_of_Caudoviricetes		novel_subfamily_0_of_novel_family_2_of_novel_order_193_of_Caudoviricetes		novel_genus_0_of_novel_subfamily_0_of_novel_family_2_of_novel_order_193_of_Caudoviricetes	Fully clustered
28	Bacillus phage PBC2	KT070867,1	251	True	168.689	Duplodnaviria	Duplodnaviria	Uroviricota	Uroviricota	Caudoviricetes	Caudoviricetes		novel_order_193_of_Caudoviricetes		novel_family_3_of_novel_order_193_of_Caudoviricetes		novel_subfamily_0_of_novel_family_3_of_novel_order_193_of_Caudoviricetes		novel_genus_0_of_novel_subfamily_0_of_novel_family_3_of_novel_order_193_of_Caudoviricetes	Fully clustered
29	Streptococcus phage 73	KT717083,1	46	True	36.733	Duplodnaviria	Duplodnaviria	Uroviricota	Uroviricota	Caudoviricetes	Caudoviricetes		novel_order_170_of_Caudoviricetes	Aliceevansviridae	Aliceevansviridae		novel_subfamily_0_of_Aliceevansviridae	Moineauvirus	Moineauvirus	Fully clustered
30	Streptococcus phage 53	KT717084,1	41	True	34.239	Duplodnaviria	Duplodnaviria	Uroviricota	Uroviricota	Caudoviricetes	Caudoviricetes		novel_order_170_of_Caudoviricetes	Aliceevansviridae	Aliceevansviridae		novel_subfamily_0_of_Aliceevansviridae	Moineauvirus	Moineauvirus	Fully clustered
31	Streptococcus phage 128	KT717085,1	40	True	34.593	Duplodnaviria	Duplodnaviria	Uroviricota	Uroviricota	Caudoviricetes	Caudoviricetes		novel_order_170_of_Caudoviricetes	Aliceevansviridae	Aliceevansviridae		novel_subfamily_0_of_Aliceevansviridae	Moineauvirus	Moineauvirus	Fully clustered
32	Pseudomonas phage AAT-1	KU204984,2	76	True	57.599	Duplodnaviria	Duplodnaviria	Uroviricota	Uroviricota	Caudoviricetes	Caudoviricetes		novel_order_103_of_Caudoviricetes		Mesyanzhinovviridae		Bradleyvirinae|Rabinowitzvirinae	Pamexvirus	Pamexvirus	Fully clustered
33	Gordonia phage Howe	KU252585,1	80	True	53.182	Duplodnaviria	Duplodnaviria	Uroviricota	Uroviricota	Caudoviricetes	Caudoviricetes		novel_order_219_of_Caudoviricetes		novel_family_1_of_novel_order_219_of_Caudoviricetes		Nymbaxtervirinae		novel_genus_1_of_Nymbaxtervirinae	Fully clustered
34	Cyanophage S-RIM44	KU594607,1	235	True	192.999	Duplodnaviria	Duplodnaviria	Uroviricota	Uroviricota	Caudoviricetes	Caudoviricetes		novel_order_87_of_Caudoviricetes	Kyanoviridae	Kyanoviridae		novel_subfamily_0_of_Kyanoviridae||novel_family_20_of_novel_order_78_of_Caudoviricetes||novel_family_3_of_novel_order_82_of_Caudoviricetes||novel_family_26_of_novel_order_87_of_Caudoviricetes||novel_family_34_of_novel_order_87_of_Caudoviricetes	Vellamovirus	Vellamovirus	Fully clustered
35	Pseudomonas phage phiAH14a	KU708004,1	95	True	55.06	Duplodnaviria	Duplodnaviria	Uroviricota	Uroviricota	Caudoviricetes	Caudoviricetes		novel_order_186_of_Caudoviricetes		novel_family_3_of_novel_order_186_of_Caudoviricetes		novel_subfamily_0_of_novel_family_3_of_novel_order_186_of_Caudoviricetes		novel_genus_2_of_novel_subfamily_0_of_novel_family_3_of_novel_order_186_of_Caudoviricetes	Fully clustered
36	Pseudoalteromonas phage vB_PspS-H40/1	KU747973,1	73	True	45.306	Duplodnaviria	Duplodnaviria	Uroviricota	Uroviricota	Caudoviricetes	Caudoviricetes		novel_order_184_of_Caudoviricetes		novel_family_1_of_novel_order_184_of_Caudoviricetes		novel_subfamily_1_of_novel_family_1_of_novel_order_184_of_Caudoviricetes		novel_genus_0_of_novel_subfamily_1_of_novel_family_1_of_novel_order_184_of_Caudoviricetes	Fully clustered
37	Streptomyces phage Chymera	KU958700,1	55	True	34.742	Duplodnaviria	Duplodnaviria	Uroviricota	Uroviricota	Caudoviricetes	Caudoviricetes		novel_order_215_of_Caudoviricetes		novel_family_4_of_novel_order_215_of_Caudoviricetes		novel_subfamily_0_of_novel_family_4_of_novel_order_215_of_Caudoviricetes		novel_genus_0_of_novel_subfamily_0_of_novel_family_4_of_novel_order_215_of_Caudoviricetes	Lower clustered then removed
38	Pseudomonas phage phiYY	KX074201,1|NC_042071,1|KX074202,1|NC_042072,1|KX074203,1|NC_042073,1	18	True	13.514	Riboviria	Riboviria	Duplornaviricota	Duplornaviricota|Lenarviricota	Vidaverviricetes	Vidaverviricetes|Leviviricetes	Mindivirales		Cystoviridae				Cystovirus		Lower clustered then removed
39	Pseudomonas phage vB_Pae575P-3	KX171209,1	92	True	72.728	Duplodnaviria	Duplodnaviria	Uroviricota	Uroviricota	Caudoviricetes	Caudoviricetes		novel_order_199_of_Caudoviricetes	Schitoviridae	Schitoviridae	Migulavirinae	Migulavirinae	Litunavirus	Litunavirus	Fully clustered
40	Shigella phage KNP5	KX452698,1	278	True	193.624	Duplodnaviria	Duplodnaviria	Uroviricota	Uroviricota	Caudoviricetes	Caudoviricetes		novel_order_87_of_Caudoviricetes	Straboviridae	Straboviridae	Tevenvirinae	Tevenvirinae|Twarogvirinae	Tequatrovirus	Tequatrovirus|Mosigvirus	Fully clustered
41	Streptococcus phage SpGS-1	KX550065,1	53	True	37.631	Duplodnaviria	Duplodnaviria	Uroviricota	Uroviricota	Caudoviricetes	Caudoviricetes		novel_order_170_of_Caudoviricetes		Aliceevansviridae		novel_subfamily_0_of_Aliceevansviridae||novel_family_6_of_novel_order_170_of_Caudoviricetes		Paclarkvirus	Fully clustered
42	Rhodococcus phage ChewyVIII	KX557288,1	95	True	69.165	Duplodnaviria	Duplodnaviria	Uroviricota	Uroviricota	Caudoviricetes	Caudoviricetes		novel_order_218_of_Caudoviricetes	Zierdtviridae	Zierdtviridae		Emilbogenvirinae		novel_genus_0_of_Emilbogenvirinae	Lower clustered then removed
43	Salmonella phage SE-W109	KX649889,1	63	True	42.147	Duplodnaviria	Duplodnaviria	Uroviricota	Uroviricota	Caudoviricetes	Caudoviricetes		novel_order_186_of_Caudoviricetes		novel_family_16_of_novel_order_186_of_Caudoviricetes	Guernseyvirinae	Guernseyvirinae	Jerseyvirus	Jerseyvirus	Fully clustered
44	Ochrobactrum phage POA1180	KX669658,1	58	True	41.655	Duplodnaviria	Duplodnaviria	Uroviricota	Uroviricota	Caudoviricetes	Caudoviricetes		novel_order_178_of_Caudoviricetes		novel_family_1_of_novel_order_178_of_Caudoviricetes		novel_subfamily_2_of_novel_family_1_of_novel_order_178_of_Caudoviricetes		novel_genus_0_of_novel_subfamily_2_of_novel_family_1_of_novel_order_178_of_Caudoviricetes	Lower clustered then removed
45	Streptococcus phage CHPC577	KX879641,1	50	True	35.129	Duplodnaviria	Duplodnaviria	Uroviricota	Uroviricota	Caudoviricetes	Caudoviricetes		novel_order_170_of_Caudoviricetes		Aliceevansviridae		novel_subfamily_0_of_Aliceevansviridae		Piorkowskivirus	Fully clustered
46	Streptococcus phage CHPC926	KX879642,1	44	True	30.077	Duplodnaviria	Duplodnaviria	Uroviricota	Uroviricota	Caudoviricetes	Caudoviricetes		novel_order_170_of_Caudoviricetes		Aliceevansviridae		novel_subfamily_0_of_Aliceevansviridae		Piorkowskivirus	Fully clustered
47	Streptococcus phage CHPC1151	KX879643,1	46	True	33.507	Duplodnaviria	Duplodnaviria	Uroviricota	Uroviricota	Caudoviricetes	Caudoviricetes		novel_order_170_of_Caudoviricetes		Aliceevansviridae		novel_subfamily_0_of_Aliceevansviridae		novel_genus_3_of_novel_subfamily_0_of_Aliceevansviridae	Fully clustered
48	Pseudomonas phage JG054	KX898400,1	74	True	57.839	Duplodnaviria	Duplodnaviria	Uroviricota	Uroviricota	Caudoviricetes	Caudoviricetes		novel_order_103_of_Caudoviricetes		Mesyanzhinovviridae	Queuovirinae	Queuovirinae	Nipunavirus	Nipunavirus	Fully clustered
49	Streptococcus phage IPP14	KY065455,1	49	True	37.252	Duplodnaviria	Duplodnaviria	Uroviricota	Uroviricota	Caudoviricetes	Caudoviricetes		novel_order_170_of_Caudoviricetes		Aliceevansviridae		novel_subfamily_0_of_Aliceevansviridae||novel_family_6_of_novel_order_170_of_Caudoviricetes	Paclarkvirus	Paclarkvirus	Fully clustered
50	Streptococcus phage IPP39	KY065479,1	50	True	37.761	Duplodnaviria	Duplodnaviria	Uroviricota	Uroviricota	Caudoviricetes	Caudoviricetes		novel_order_170_of_Caudoviricetes		Aliceevansviridae		novel_subfamily_0_of_Aliceevansviridae||novel_family_6_of_novel_order_170_of_Caudoviricetes	Paclarkvirus	Paclarkvirus	Fully clustered
51	Streptococcus phage IPP48	KY065487,1	52	True	37.848	Duplodnaviria	Duplodnaviria	Uroviricota	Uroviricota	Caudoviricetes	Caudoviricetes		novel_order_170_of_Caudoviricetes		Aliceevansviridae		novel_subfamily_0_of_Aliceevansviridae||novel_family_6_of_novel_order_170_of_Caudoviricetes	Paclarkvirus	Paclarkvirus	Fully clustered
52	Streptococcus phage IPP52	KY065490,1	52	True	36.805	Duplodnaviria	Duplodnaviria	Uroviricota	Uroviricota	Caudoviricetes	Caudoviricetes		novel_order_170_of_Caudoviricetes		Aliceevansviridae		novel_subfamily_0_of_Aliceevansviridae||novel_family_6_of_novel_order_170_of_Caudoviricetes	Paclarkvirus	Paclarkvirus	Fully clustered
53	Streptococcus phage IPP54	KY065492,1	55	True	38.9	Duplodnaviria	Duplodnaviria	Uroviricota	Uroviricota	Caudoviricetes	Caudoviricetes		novel_order_170_of_Caudoviricetes		Aliceevansviridae		novel_subfamily_0_of_Aliceevansviridae||novel_family_6_of_novel_order_170_of_Caudoviricetes	Paclarkvirus	Paclarkvirus	Fully clustered
54	Streptococcus phage IPP55	KY065493,1	48	True	37.847	Duplodnaviria	Duplodnaviria	Uroviricota	Uroviricota	Caudoviricetes	Caudoviricetes		novel_order_170_of_Caudoviricetes		Aliceevansviridae		novel_subfamily_0_of_Aliceevansviridae||novel_family_6_of_novel_order_170_of_Caudoviricetes	Paclarkvirus	Paclarkvirus	Fully clustered
55	Streptococcus phage IPP65	KY065501,1	50	True	39.046	Duplodnaviria	Duplodnaviria	Uroviricota	Uroviricota	Caudoviricetes	Caudoviricetes		novel_order_170_of_Caudoviricetes		Aliceevansviridae		novel_subfamily_0_of_Aliceevansviridae||novel_family_6_of_novel_order_170_of_Caudoviricetes	Paclarkvirus	Paclarkvirus	Fully clustered
56	Streptococcus phage IPP66	KY065502,1	53	True	37.969	Duplodnaviria	Duplodnaviria	Uroviricota	Uroviricota	Caudoviricetes	Caudoviricetes		novel_order_170_of_Caudoviricetes		Aliceevansviridae		novel_subfamily_0_of_Aliceevansviridae||novel_family_6_of_novel_order_170_of_Caudoviricetes	Paclarkvirus	Paclarkvirus	Fully clustered
57	Mycobacterium phage Taptic	KY130461,1	92	True	60.973	Duplodnaviria	Duplodnaviria	Uroviricota	Uroviricota	Caudoviricetes	Caudoviricetes		novel_order_219_of_Caudoviricetes		novel_family_8_of_novel_order_219_of_Caudoviricetes		novel_subfamily_0_of_novel_family_8_of_novel_order_219_of_Caudoviricetes		novel_genus_0_of_novel_subfamily_0_of_novel_family_8_of_novel_order_219_of_Caudoviricetes	Fully clustered
58	Salmonella phage STP03	KY176369,1	70	True	43.428	Duplodnaviria	Duplodnaviria	Uroviricota	Uroviricota	Caudoviricetes	Caudoviricetes		novel_order_186_of_Caudoviricetes		novel_family_16_of_novel_order_186_of_Caudoviricetes	Guernseyvirinae	Guernseyvirinae	Jerseyvirus	Jerseyvirus	Fully clustered
59	Salmonella phage LPSE1	KY379853,1	59	True	41.854	Duplodnaviria	Duplodnaviria	Uroviricota	Uroviricota	Caudoviricetes	Caudoviricetes		novel_order_186_of_Caudoviricetes		novel_family_16_of_novel_order_186_of_Caudoviricetes	Guernseyvirinae	Guernseyvirinae	Jerseyvirus	Jerseyvirus	Fully clustered
60	Ochrobactrum phage POI1126	KY417925,1	78	True	59.782	Duplodnaviria	Duplodnaviria	Uroviricota	Uroviricota	Caudoviricetes	Caudoviricetes		novel_order_180_of_Caudoviricetes		novel_family_0_of_novel_order_180_of_Caudoviricetes		novel_subfamily_1_of_novel_family_0_of_novel_order_180_of_Caudoviricetes		novel_genus_0_of_novel_subfamily_1_of_novel_family_0_of_novel_order_180_of_Caudoviricetes	Lower clustered then removed
61	Streptococcus phage P0091	KY705251,1	44	True	35.653	Duplodnaviria	Duplodnaviria	Uroviricota	Uroviricota	Caudoviricetes	Caudoviricetes		novel_order_170_of_Caudoviricetes	Aliceevansviridae	Aliceevansviridae		novel_subfamily_0_of_Aliceevansviridae	Moineauvirus	Moineauvirus	Fully clustered
62	Streptococcus phage P0092	KY705252,1	50	True	34.58	Duplodnaviria	Duplodnaviria	Uroviricota	Uroviricota	Caudoviricetes	Caudoviricetes		novel_order_170_of_Caudoviricetes		Aliceevansviridae		novel_subfamily_0_of_Aliceevansviridae		novel_genus_3_of_novel_subfamily_0_of_Aliceevansviridae	Fully clustered
63	Streptococcus phage P0093	KY705253,1	51	True	34.932	Duplodnaviria	Duplodnaviria	Uroviricota	Uroviricota	Caudoviricetes	Caudoviricetes		novel_order_170_of_Caudoviricetes		Aliceevansviridae		novel_subfamily_0_of_Aliceevansviridae		novel_genus_3_of_novel_subfamily_0_of_Aliceevansviridae	Fully clustered
64	Streptococcus phage P0095	KY705255,1	54	True	35.966	Duplodnaviria	Duplodnaviria	Uroviricota	Uroviricota	Caudoviricetes	Caudoviricetes		novel_order_170_of_Caudoviricetes		Aliceevansviridae		novel_subfamily_0_of_Aliceevansviridae		novel_genus_3_of_novel_subfamily_0_of_Aliceevansviridae	Fully clustered
65	Streptococcus phage P3681	KY705256,1	45	True	36.168	Duplodnaviria	Duplodnaviria	Uroviricota	Uroviricota	Caudoviricetes	Caudoviricetes		novel_order_170_of_Caudoviricetes	Aliceevansviridae	Aliceevansviridae		novel_subfamily_0_of_Aliceevansviridae	Moineauvirus	Moineauvirus	Fully clustered
66	Streptococcus phage P3684	KY705257,1	44	True	35.444	Duplodnaviria	Duplodnaviria	Uroviricota	Uroviricota	Caudoviricetes	Caudoviricetes		novel_order_170_of_Caudoviricetes	Aliceevansviridae	Aliceevansviridae		novel_subfamily_0_of_Aliceevansviridae	Moineauvirus	Moineauvirus	Fully clustered
67	Streptococcus phage P4761	KY705258,1	55	True	38.139	Duplodnaviria	Duplodnaviria	Uroviricota	Uroviricota	Caudoviricetes	Caudoviricetes		novel_order_170_of_Caudoviricetes		Aliceevansviridae		novel_subfamily_0_of_Aliceevansviridae		Brussowvirus	Fully clustered
68	Streptococcus phage P5641	KY705259,1	52	True	37.235	Duplodnaviria	Duplodnaviria	Uroviricota	Uroviricota	Caudoviricetes	Caudoviricetes		novel_order_170_of_Caudoviricetes	Aliceevansviridae	Aliceevansviridae		novel_subfamily_0_of_Aliceevansviridae	Moineauvirus	Moineauvirus	Fully clustered
69	Streptococcus phage P5651	KY705260,1	43	True	34.292	Duplodnaviria	Duplodnaviria	Uroviricota	Uroviricota	Caudoviricetes	Caudoviricetes		novel_order_170_of_Caudoviricetes	Aliceevansviridae	Aliceevansviridae		novel_subfamily_0_of_Aliceevansviridae	Moineauvirus	Moineauvirus	Fully clustered
70	Streptococcus phage P7132	KY705262,1	44	True	35.843	Duplodnaviria	Duplodnaviria	Uroviricota	Uroviricota	Caudoviricetes	Caudoviricetes		novel_order_170_of_Caudoviricetes	Aliceevansviridae	Aliceevansviridae		novel_subfamily_0_of_Aliceevansviridae	Moineauvirus	Moineauvirus	Fully clustered
71	Streptococcus phage P7133	KY705263,1	42	True	33.284	Duplodnaviria	Duplodnaviria	Uroviricota	Uroviricota	Caudoviricetes	Caudoviricetes		novel_order_170_of_Caudoviricetes	Aliceevansviridae	Aliceevansviridae		novel_subfamily_0_of_Aliceevansviridae	Moineauvirus	Moineauvirus	Fully clustered
72	Streptococcus phage P7134	KY705264,1	45	True	34.019	Duplodnaviria	Duplodnaviria	Uroviricota	Uroviricota	Caudoviricetes	Caudoviricetes		novel_order_170_of_Caudoviricetes	Aliceevansviridae	Aliceevansviridae		novel_subfamily_0_of_Aliceevansviridae	Moineauvirus	Moineauvirus	Fully clustered
73	Streptococcus phage P7151	KY705265,1	47	True	35.025	Duplodnaviria	Duplodnaviria	Uroviricota	Uroviricota	Caudoviricetes	Caudoviricetes		novel_order_170_of_Caudoviricetes	Aliceevansviridae	Aliceevansviridae		novel_subfamily_0_of_Aliceevansviridae	Moineauvirus	Moineauvirus	Fully clustered
74	Streptococcus phage P7152	KY705266,1	46	True	35.663	Duplodnaviria	Duplodnaviria	Uroviricota	Uroviricota	Caudoviricetes	Caudoviricetes		novel_order_170_of_Caudoviricetes	Aliceevansviridae	Aliceevansviridae		novel_subfamily_0_of_Aliceevansviridae	Moineauvirus	Moineauvirus	Fully clustered
75	Streptococcus phage P7154	KY705267,1	42	True	34.507	Duplodnaviria	Duplodnaviria	Uroviricota	Uroviricota	Caudoviricetes	Caudoviricetes		novel_order_170_of_Caudoviricetes	Aliceevansviridae	Aliceevansviridae		novel_subfamily_0_of_Aliceevansviridae	Moineauvirus	Moineauvirus	Fully clustered
76	Streptococcus phage P7571	KY705268,1	49	True	34.907	Duplodnaviria	Duplodnaviria	Uroviricota	Uroviricota	Caudoviricetes	Caudoviricetes		novel_order_170_of_Caudoviricetes	Aliceevansviridae	Aliceevansviridae		novel_subfamily_0_of_Aliceevansviridae	Brussowvirus	Brussowvirus	Fully clustered
77	Streptococcus phage P7573	KY705270,1	48	True	37.715	Duplodnaviria	Duplodnaviria	Uroviricota	Uroviricota	Caudoviricetes	Caudoviricetes		novel_order_170_of_Caudoviricetes	Aliceevansviridae	Aliceevansviridae		novel_subfamily_0_of_Aliceevansviridae	Moineauvirus	Moineauvirus	Fully clustered
78	Streptococcus phage P7574	KY705271,1	49	True	36.298	Duplodnaviria	Duplodnaviria	Uroviricota	Uroviricota	Caudoviricetes	Caudoviricetes		novel_order_170_of_Caudoviricetes	Aliceevansviridae	Aliceevansviridae		novel_subfamily_0_of_Aliceevansviridae	Moineauvirus	Moineauvirus	Fully clustered
79	Streptococcus phage P7601	KY705272,1	51	True	35.395	Duplodnaviria	Duplodnaviria	Uroviricota	Uroviricota	Caudoviricetes	Caudoviricetes		novel_order_170_of_Caudoviricetes	Aliceevansviridae	Aliceevansviridae		novel_subfamily_0_of_Aliceevansviridae	Moineauvirus	Moineauvirus	Fully clustered
80	Streptococcus phage P7602	KY705273,1	51	True	37.202	Duplodnaviria	Duplodnaviria	Uroviricota	Uroviricota	Caudoviricetes	Caudoviricetes		novel_order_170_of_Caudoviricetes	Aliceevansviridae	Aliceevansviridae		novel_subfamily_0_of_Aliceevansviridae	Moineauvirus	Moineauvirus	Fully clustered
81	Streptococcus phage P7631	KY705274,1	48	True	36.164	Duplodnaviria	Duplodnaviria	Uroviricota	Uroviricota	Caudoviricetes	Caudoviricetes		novel_order_170_of_Caudoviricetes	Aliceevansviridae	Aliceevansviridae		novel_subfamily_0_of_Aliceevansviridae	Moineauvirus	Moineauvirus	Fully clustered
82	Streptococcus phage P7632	KY705275,1	47	True	35.988	Duplodnaviria	Duplodnaviria	Uroviricota	Uroviricota	Caudoviricetes	Caudoviricetes		novel_order_170_of_Caudoviricetes	Aliceevansviridae	Aliceevansviridae		novel_subfamily_0_of_Aliceevansviridae	Moineauvirus	Moineauvirus	Fully clustered
83	Streptococcus phage P7633	KY705276,1	47	True	35.921	Duplodnaviria	Duplodnaviria	Uroviricota	Uroviricota	Caudoviricetes	Caudoviricetes		novel_order_170_of_Caudoviricetes	Aliceevansviridae	Aliceevansviridae		novel_subfamily_0_of_Aliceevansviridae	Moineauvirus	Moineauvirus	Fully clustered
84	Streptococcus phage P7951	KY705277,1	47	True	34.123	Duplodnaviria	Duplodnaviria	Uroviricota	Uroviricota	Caudoviricetes	Caudoviricetes		novel_order_170_of_Caudoviricetes		Aliceevansviridae		novel_subfamily_0_of_Aliceevansviridae		Brussowvirus	Fully clustered
85	Streptococcus phage P7952	KY705278,1	48	True	37.594	Duplodnaviria	Duplodnaviria	Uroviricota	Uroviricota	Caudoviricetes	Caudoviricetes		novel_order_170_of_Caudoviricetes	Aliceevansviridae	Aliceevansviridae		novel_subfamily_0_of_Aliceevansviridae	Brussowvirus	Brussowvirus	Fully clustered
86	Streptococcus phage P7953	KY705279,1	43	True	35.786	Duplodnaviria	Duplodnaviria	Uroviricota	Uroviricota	Caudoviricetes	Caudoviricetes		novel_order_170_of_Caudoviricetes	Aliceevansviridae	Aliceevansviridae		novel_subfamily_0_of_Aliceevansviridae	Brussowvirus	Brussowvirus	Fully clustered
87	Streptococcus phage P7954	KY705280,1	46	True	35.688	Duplodnaviria	Duplodnaviria	Uroviricota	Uroviricota	Caudoviricetes	Caudoviricetes		novel_order_170_of_Caudoviricetes	Aliceevansviridae	Aliceevansviridae		novel_subfamily_0_of_Aliceevansviridae	Brussowvirus	Brussowvirus	Fully clustered
88	Streptococcus phage P7955	KY705281,1	50	True	36.931	Duplodnaviria	Duplodnaviria	Uroviricota	Uroviricota	Caudoviricetes	Caudoviricetes		novel_order_170_of_Caudoviricetes		Aliceevansviridae		novel_subfamily_0_of_Aliceevansviridae		Brussowvirus	Fully clustered
89	Streptococcus phage P9851	KY705284,1	48	True	35.835	Duplodnaviria	Duplodnaviria	Uroviricota	Uroviricota	Caudoviricetes	Caudoviricetes		novel_order_170_of_Caudoviricetes	Aliceevansviridae	Aliceevansviridae		novel_subfamily_0_of_Aliceevansviridae	Moineauvirus	Moineauvirus	Fully clustered
90	Streptococcus phage P9853	KY705286,1	45	True	34.469	Duplodnaviria	Duplodnaviria	Uroviricota	Uroviricota	Caudoviricetes	Caudoviricetes		novel_order_170_of_Caudoviricetes	Aliceevansviridae	Aliceevansviridae		novel_subfamily_0_of_Aliceevansviridae	Brussowvirus	Brussowvirus	Fully clustered
91	Streptococcus phage P9854	KY705287,1	48	True	36.979	Duplodnaviria	Duplodnaviria	Uroviricota	Uroviricota	Caudoviricetes	Caudoviricetes		novel_order_170_of_Caudoviricetes	Aliceevansviridae	Aliceevansviridae		novel_subfamily_0_of_Aliceevansviridae	Moineauvirus	Moineauvirus	Fully clustered
92	Streptococcus phage P9901	KY705288,1	47	True	35.211	Duplodnaviria	Duplodnaviria	Uroviricota	Uroviricota	Caudoviricetes	Caudoviricetes		novel_order_170_of_Caudoviricetes	Aliceevansviridae	Aliceevansviridae		novel_subfamily_0_of_Aliceevansviridae	Moineauvirus	Moineauvirus	Fully clustered
93	Streptococcus phage P9902	KY705289,1	50	True	35.535	Duplodnaviria	Duplodnaviria	Uroviricota	Uroviricota	Caudoviricetes	Caudoviricetes		novel_order_170_of_Caudoviricetes	Aliceevansviridae	Aliceevansviridae		novel_subfamily_0_of_Aliceevansviridae	Moineauvirus	Moineauvirus	Fully clustered
94	Streptococcus phage P9903	KY705290,1	50	True	35.256	Duplodnaviria	Duplodnaviria	Uroviricota	Uroviricota	Caudoviricetes	Caudoviricetes		novel_order_170_of_Caudoviricetes	Aliceevansviridae	Aliceevansviridae		novel_subfamily_0_of_Aliceevansviridae	Moineauvirus	Moineauvirus	Fully clustered
95	Proteus phage VB_PmiS-Isfahan	KY742649,2	91	True	54.836	Duplodnaviria	Duplodnaviria	Uroviricota	Uroviricota	Caudoviricetes	Caudoviricetes		novel_order_186_of_Caudoviricetes		novel_family_6_of_novel_order_186_of_Caudoviricetes		novel_subfamily_0_of_novel_family_6_of_novel_order_186_of_Caudoviricetes	Gorganvirus	Gorganvirus	Lower clustered then removed
96	Bacillus phage Tavor_SA	KY963369,1	61	True	40.397	Duplodnaviria	Duplodnaviria	Uroviricota	Uroviricota	Caudoviricetes	Caudoviricetes		novel_order_169_of_Caudoviricetes		novel_family_12_of_novel_order_169_of_Caudoviricetes		novel_subfamily_0_of_novel_family_12_of_novel_order_169_of_Caudoviricetes	Wbetavirus	Wbetavirus	Fully clustered
97	Bacillus phage Negev_SA	KY963370,1	57	True	40.375	Duplodnaviria	Duplodnaviria	Uroviricota	Uroviricota	Caudoviricetes	Caudoviricetes		novel_order_169_of_Caudoviricetes		novel_family_12_of_novel_order_169_of_Caudoviricetes		novel_subfamily_0_of_novel_family_12_of_novel_order_169_of_Caudoviricetes	Wbetavirus	Wbetavirus	Fully clustered
98	Bacillus phage Carmel_SA	KY963371,1	56	True	40.165	Duplodnaviria	Duplodnaviria	Uroviricota	Uroviricota	Caudoviricetes	Caudoviricetes		novel_order_169_of_Caudoviricetes		novel_family_12_of_novel_order_169_of_Caudoviricetes		novel_subfamily_0_of_novel_family_12_of_novel_order_169_of_Caudoviricetes	Wbetavirus	Wbetavirus	Fully clustered
99	Salmonella phage vB_StyS-sam	LC507823,1	66	True	43.221	Duplodnaviria	Duplodnaviria	Uroviricota	Uroviricota	Caudoviricetes	Caudoviricetes		novel_order_186_of_Caudoviricetes		novel_family_16_of_novel_order_186_of_Caudoviricetes	Guernseyvirinae	Guernseyvirinae	Jerseyvirus	Jerseyvirus	Fully clustered
100	Pseudomonas phage vB_PaeS-Yazdi-M	LC552830,1	55	True	42.439	Duplodnaviria	Duplodnaviria	Uroviricota	Uroviricota	Caudoviricetes	Caudoviricetes		novel_order_103_of_Caudoviricetes		Mesyanzhinovviridae		novel_subfamily_1_of_Mesyanzhinovviridae	Septimatrevirus	Septimatrevirus	Fully clustered
101	Escherichia phage EK010	LC553734,1	116	True	78.078	Duplodnaviria	Duplodnaviria	Uroviricota	Uroviricota	Caudoviricetes	Caudoviricetes		novel_order_202_of_Caudoviricetes		Grimontviridae	Gordonclarkvirinae	Gordonclarkvirinae	Kuravirus	Kuravirus|Suseptimavirus	Fully clustered
102	Escherichia phage O18-011	LC553735,1	120	True	75.646	Duplodnaviria	Duplodnaviria	Uroviricota	Uroviricota	Caudoviricetes	Caudoviricetes		novel_order_202_of_Caudoviricetes		Grimontviridae	Gordonclarkvirinae	Gordonclarkvirinae	Kuravirus	Kuravirus|Nieuwekanaalvirus	Fully clustered
103	Burkholderia phage FLC10	LC667452,1	43	True	32.867	Duplodnaviria	Duplodnaviria	Uroviricota	Uroviricota	Caudoviricetes	Caudoviricetes		novel_order_174_of_Caudoviricetes	Peduoviridae	Peduoviridae		novel_subfamily_1_of_Peduoviridae	Kisquattuordecimvirus	Kisquattuordecimvirus	Fully clustered
104	Escherichia phage Gluttony_ev152	LR597646,1	59	True	44.825	Duplodnaviria	Duplodnaviria	Uroviricota	Uroviricota	Caudoviricetes	Caudoviricetes		novel_order_186_of_Caudoviricetes		novel_family_16_of_novel_order_186_of_Caudoviricetes		novel_subfamily_0_of_novel_family_16_of_novel_order_186_of_Caudoviricetes	Dhillonvirus	Dhillonvirus	Fully clustered
105	Xanthomonas phage Suba	LR743530,1	60	True	45.51	Duplodnaviria	Duplodnaviria	Uroviricota	Uroviricota	Caudoviricetes	Caudoviricetes		novel_order_103_of_Caudoviricetes		Mesyanzhinovviridae		novel_subfamily_1_of_Mesyanzhinovviridae		novel_genus_1_of_novel_subfamily_1_of_Mesyanzhinovviridae	Lower clustered then removed
106	Klebsiella phage vB_KvM-Eowyn	LR881104,1	336	True	265.389	Duplodnaviria	Duplodnaviria	Uroviricota	Uroviricota	Caudoviricetes	Caudoviricetes		novel_order_197_of_Caudoviricetes		novel_family_3_of_novel_order_197_of_Caudoviricetes		novel_subfamily_1_of_novel_family_3_of_novel_order_197_of_Caudoviricetes		novel_genus_0_of_novel_subfamily_1_of_novel_family_3_of_novel_order_197_of_Caudoviricetes	Lower clustered then removed
107	Escherichia phage vB_Eco_Maverick	LR990702,1	57	True	42.624	Duplodnaviria	Duplodnaviria	Uroviricota	Uroviricota	Caudoviricetes	Caudoviricetes		novel_order_186_of_Caudoviricetes		novel_family_16_of_novel_order_186_of_Caudoviricetes		novel_subfamily_0_of_novel_family_16_of_novel_order_186_of_Caudoviricetes	Dhillonvirus	Dhillonvirus	Fully clustered
108	Pseudomonas phage phiC725A	LT603684,1	62	True	64.149	Duplodnaviria	Duplodnaviria	Uroviricota	Uroviricota	Caudoviricetes	Caudoviricetes		novel_order_180_of_Caudoviricetes		novel_family_1_of_novel_order_180_of_Caudoviricetes		novel_subfamily_0_of_novel_family_1_of_novel_order_180_of_Caudoviricetes	Hollowayvirus	Hollowayvirus	Fully clustered
109	Escherichia phage SECphi18	LT960609,1	69	True	44.798	Duplodnaviria	Duplodnaviria	Uroviricota	Uroviricota	Caudoviricetes	Caudoviricetes		novel_order_186_of_Caudoviricetes		novel_family_16_of_novel_order_186_of_Caudoviricetes		novel_subfamily_0_of_novel_family_16_of_novel_order_186_of_Caudoviricetes	Dhillonvirus	Dhillonvirus	Fully clustered
110	Escherichia phage Mu	M64097,1	55	True	10.661	Duplodnaviria	Duplodnaviria	Uroviricota	Uroviricota	Caudoviricetes	Caudoviricetes		novel_order_178_of_Caudoviricetes		novel_family_5_of_novel_order_178_of_Caudoviricetes		novel_subfamily_0_of_novel_family_5_of_novel_order_178_of_Caudoviricetes	Muvirus	Muvirus	Fully clustered
111	Arthrobacter phage Niktson	MF038790,1	93	True	58.405	Duplodnaviria	Duplodnaviria	Uroviricota	Uroviricota	Caudoviricetes	Caudoviricetes		novel_order_208_of_Caudoviricetes		novel_family_0_of_novel_order_208_of_Caudoviricetes		Deejayvirinae	Gordonvirus	Gordonvirus	Fully clustered
112	Pseudomonas phage Skulduggery	MF042361,1	72	True	62.978	Duplodnaviria	Duplodnaviria	Uroviricota	Uroviricota	Caudoviricetes	Caudoviricetes		novel_order_180_of_Caudoviricetes		novel_family_0_of_novel_order_180_of_Caudoviricetes		novel_subfamily_3_of_novel_family_0_of_novel_order_180_of_Caudoviricetes		novel_genus_0_of_novel_subfamily_3_of_novel_family_0_of_novel_order_180_of_Caudoviricetes	Lower clustered then removed
113	Arthrobacter phage Nightmare	MF140423,1	92	True	58.839	Duplodnaviria	Duplodnaviria	Uroviricota	Uroviricota	Caudoviricetes	Caudoviricetes		novel_order_208_of_Caudoviricetes		novel_family_0_of_novel_order_208_of_Caudoviricetes		Deejayvirinae	Gordonvirus	Gordonvirus	Fully clustered
114	Arthrobacter phage Teacup	MF140432,1	88	True	58.238	Duplodnaviria	Duplodnaviria	Uroviricota	Uroviricota	Caudoviricetes	Caudoviricetes		novel_order_208_of_Caudoviricetes		novel_family_0_of_novel_order_208_of_Caudoviricetes		Deejayvirinae	Gordonvirus	Gordonvirus	Fully clustered
115	Salmonella phage St162	MF158037,1	62	True	42.701	Duplodnaviria	Duplodnaviria	Uroviricota	Uroviricota	Caudoviricetes	Caudoviricetes		novel_order_186_of_Caudoviricetes		novel_family_16_of_novel_order_186_of_Caudoviricetes	Guernseyvirinae	Guernseyvirinae	Cornellvirus	Cornellvirus	Fully clustered
116	Streptococcus phage D4276	MF161328,1	54	True	39.707	Duplodnaviria	Duplodnaviria	Uroviricota	Uroviricota	Caudoviricetes	Caudoviricetes		novel_order_170_of_Caudoviricetes	Aliceevansviridae	Aliceevansviridae		novel_subfamily_0_of_Aliceevansviridae	Moineauvirus	Moineauvirus	Fully clustered
117	Arthrobacter phage Arcadia	MF189170,1	97	True	58.059	Duplodnaviria	Duplodnaviria	Uroviricota	Uroviricota	Caudoviricetes	Caudoviricetes		novel_order_208_of_Caudoviricetes		novel_family_0_of_novel_order_208_of_Caudoviricetes		Deejayvirinae	Mudcatvirus	Mudcatvirus	Fully clustered
118	Arthrobacter phage Correa	MF189171,1	96	True	57.401	Duplodnaviria	Duplodnaviria	Uroviricota	Uroviricota	Caudoviricetes	Caudoviricetes		novel_order_208_of_Caudoviricetes		novel_family_0_of_novel_order_208_of_Caudoviricetes		Deejayvirinae	Mudcatvirus	Mudcatvirus	Fully clustered
119	Arthrobacter phage Heisenberger	MF189173,1	100	True	58.208	Duplodnaviria	Duplodnaviria	Uroviricota	Uroviricota	Caudoviricetes	Caudoviricetes		novel_order_208_of_Caudoviricetes		novel_family_0_of_novel_order_208_of_Caudoviricetes		Deejayvirinae	Mudcatvirus	Mudcatvirus	Fully clustered
120	Arthrobacter phage Tribby	MF189175,1	102	True	59.084	Duplodnaviria	Duplodnaviria	Uroviricota	Uroviricota	Caudoviricetes	Caudoviricetes		novel_order_208_of_Caudoviricetes		novel_family_0_of_novel_order_208_of_Caudoviricetes		Deejayvirinae	Mudcatvirus	Mudcatvirus	Fully clustered
121	Arthrobacter phage Cheesy	MF324906,1	101	True	58.739	Duplodnaviria	Duplodnaviria	Uroviricota	Uroviricota	Caudoviricetes	Caudoviricetes		novel_order_208_of_Caudoviricetes		novel_family_0_of_novel_order_208_of_Caudoviricetes		Deejayvirinae	Mudcatvirus	Mudcatvirus	Fully clustered
122	Agrobacterium phage Atu_ph04	MF403007,1	48	True	143.349	Duplodnaviria	Duplodnaviria	Uroviricota	Uroviricota	Caudoviricetes	Caudoviricetes		novel_order_87_of_Caudoviricetes		Pootjesviridae		novel_subfamily_0_of_Pootjesviridae		novel_genus_3_of_novel_subfamily_0_of_Pootjesviridae	Fully clustered
123	Agrobacterium phage Atu_ph08	MF403009,1	75	True	58.966	Duplodnaviria	Duplodnaviria	Uroviricota	Uroviricota	Caudoviricetes	Caudoviricetes		novel_order_180_of_Caudoviricetes		novel_family_0_of_novel_order_180_of_Caudoviricetes		novel_subfamily_1_of_novel_family_0_of_novel_order_180_of_Caudoviricetes		novel_genus_1_of_novel_subfamily_1_of_novel_family_0_of_novel_order_180_of_Caudoviricetes	Fully clustered
124	Salmonella phage vB_SenS_PVP-SE2	MF431252,1	60	True	42.425	Duplodnaviria	Duplodnaviria	Uroviricota	Uroviricota	Caudoviricetes	Caudoviricetes		novel_order_186_of_Caudoviricetes		novel_family_16_of_novel_order_186_of_Caudoviricetes	Guernseyvirinae	Guernseyvirinae	Jerseyvirus	Jerseyvirus	Fully clustered
125	Metallosphaera turreted icosahedral virus	MF443784,1	21	True	9.895		No Realm													Edges removed
126	Pseudomonas phage vB_PaeP_E220	MF490237,1	67	True	62.874	Duplodnaviria	Duplodnaviria	Uroviricota	Uroviricota	Caudoviricetes	Caudoviricetes		novel_order_180_of_Caudoviricetes		novel_family_1_of_novel_order_180_of_Caudoviricetes		novel_subfamily_0_of_novel_family_1_of_novel_order_180_of_Caudoviricetes	Hollowayvirus	Hollowayvirus	Fully clustered
127	Streptococcus phage 7A5	MF580759,1	44	True	35.936	Duplodnaviria	Duplodnaviria	Uroviricota	Uroviricota	Caudoviricetes	Caudoviricetes		novel_order_170_of_Caudoviricetes	Aliceevansviridae	Aliceevansviridae		novel_subfamily_0_of_Aliceevansviridae	Moineauvirus	Moineauvirus	Fully clustered
128	Streptococcus phage B0	MF580766,1	47	True	36.773	Duplodnaviria	Duplodnaviria	Uroviricota	Uroviricota	Caudoviricetes	Caudoviricetes		novel_order_170_of_Caudoviricetes	Aliceevansviridae	Aliceevansviridae		novel_subfamily_0_of_Aliceevansviridae	Moineauvirus	Moineauvirus	Fully clustered
129	Streptococcus phage L5A1	MF580769,1	44	True	36.884	Duplodnaviria	Duplodnaviria	Uroviricota	Uroviricota	Caudoviricetes	Caudoviricetes		novel_order_170_of_Caudoviricetes	Aliceevansviridae	Aliceevansviridae		novel_subfamily_0_of_Aliceevansviridae	Moineauvirus	Moineauvirus	Fully clustered
130	Streptococcus phage M19	MF580770,1	44	True	34.328	Duplodnaviria	Duplodnaviria	Uroviricota	Uroviricota	Caudoviricetes	Caudoviricetes		novel_order_170_of_Caudoviricetes	Aliceevansviridae	Aliceevansviridae		novel_subfamily_0_of_Aliceevansviridae	Moineauvirus	Moineauvirus	Fully clustered
131	Streptococcus phage MM25	MF580771,1	41	True	34.059	Duplodnaviria	Duplodnaviria	Uroviricota	Uroviricota	Caudoviricetes	Caudoviricetes		novel_order_170_of_Caudoviricetes	Aliceevansviridae	Aliceevansviridae		novel_subfamily_0_of_Aliceevansviridae	Moineauvirus	Moineauvirus	Fully clustered
132	Streptococcus phage STP1	MF580773,1	41	True	35.283	Duplodnaviria	Duplodnaviria	Uroviricota	Uroviricota	Caudoviricetes	Caudoviricetes		novel_order_170_of_Caudoviricetes	Aliceevansviridae	Aliceevansviridae		novel_subfamily_0_of_Aliceevansviridae	Moineauvirus	Moineauvirus	Fully clustered
133	Pseudomonas phage PPSC2	MF893340,1	168	True	97.33	Duplodnaviria	Duplodnaviria	Uroviricota	Uroviricota	Caudoviricetes	Caudoviricetes		novel_order_203_of_Caudoviricetes		novel_family_6_of_novel_order_203_of_Caudoviricetes		novel_subfamily_0_of_novel_family_6_of_novel_order_203_of_Caudoviricetes	Otagovirus	Otagovirus	Fully clustered
134	Pseudomonas phage YS35	MF974178,1	172	True	93.296	Duplodnaviria	Duplodnaviria	Uroviricota	Uroviricota	Caudoviricetes	Caudoviricetes		novel_order_203_of_Caudoviricetes		novel_family_6_of_novel_order_203_of_Caudoviricetes		novel_subfamily_0_of_novel_family_6_of_novel_order_203_of_Caudoviricetes	Pakpunavirus	Pakpunavirus	Fully clustered
135	Gordonia phage Bjanes7	MG099941,1	72	True	46.042	Duplodnaviria	Duplodnaviria	Uroviricota	Uroviricota	Caudoviricetes	Caudoviricetes		novel_order_219_of_Caudoviricetes		novel_family_1_of_novel_order_219_of_Caudoviricetes		Nymbaxtervirinae	Attisvirus	Attisvirus	Fully clustered
136	Klebsiella phage 1611E-K2-1	MG197810,1	86	True	47.797	Duplodnaviria	Duplodnaviria	Uroviricota	Uroviricota	Caudoviricetes	Caudoviricetes		novel_order_186_of_Caudoviricetes		novel_family_8_of_novel_order_186_of_Caudoviricetes		novel_subfamily_0_of_novel_family_8_of_novel_order_186_of_Caudoviricetes	Jedunavirus	Jedunavirus	Fully clustered
137	Escherichia phage St11Ph5	MG208881,1	89	True	72.444	Duplodnaviria	Duplodnaviria	Uroviricota	Uroviricota	Caudoviricetes	Caudoviricetes		novel_order_199_of_Caudoviricetes	Schitoviridae	Schitoviridae	Enquatrovirinae	Enquatrovirinae|Rothmandenesvirinae|Erskinevirinae	Gamaleyavirus	Gamaleyavirus	Fully clustered
138	Escherichia phage B2	MG581355,1	65	True	44.283	Duplodnaviria	Duplodnaviria	Uroviricota	Uroviricota	Caudoviricetes	Caudoviricetes		novel_order_186_of_Caudoviricetes		novel_family_16_of_novel_order_186_of_Caudoviricetes		novel_subfamily_0_of_novel_family_16_of_novel_order_186_of_Caudoviricetes	Dhillonvirus	Dhillonvirus	Fully clustered
139	Vibrio phage Vp_R1	MG603697,1	147	True	112.127	Duplodnaviria	Duplodnaviria	Uroviricota	Uroviricota	Caudoviricetes	Caudoviricetes		novel_order_202_of_Caudoviricetes		Grimontviridae		novel_subfamily_1_of_Grimontviridae		novel_genus_0_of_novel_subfamily_1_of_Grimontviridae	Fully clustered
140	Pseudoalteromonas phage Maelstrom	MG675557,1	67	True	45.263	Duplodnaviria	Duplodnaviria	Uroviricota	Uroviricota	Caudoviricetes	Caudoviricetes		novel_order_106_of_Caudoviricetes		novel_family_1_of_novel_order_106_of_Caudoviricetes		novel_subfamily_0_of_novel_family_1_of_novel_order_106_of_Caudoviricetes		novel_genus_0_of_novel_subfamily_0_of_novel_family_1_of_novel_order_106_of_Caudoviricetes	Lower clustered then removed
141	Streptococcus phage vB_SthS_VA214	MG708274,1	53	True	38.253	Duplodnaviria	Duplodnaviria	Uroviricota	Uroviricota	Caudoviricetes	Caudoviricetes		novel_order_170_of_Caudoviricetes	Aliceevansviridae	Aliceevansviridae		novel_subfamily_0_of_Aliceevansviridae	Moineauvirus	Moineauvirus	Fully clustered
142	Streptococcus phage vB_SthS_VA460	MG708275,1	56	True	41.169	Duplodnaviria	Duplodnaviria	Uroviricota	Uroviricota	Caudoviricetes	Caudoviricetes		novel_order_170_of_Caudoviricetes	Aliceevansviridae	Aliceevansviridae		novel_subfamily_0_of_Aliceevansviridae	Moineauvirus	Moineauvirus	Fully clustered
143	Escherichia phage EP335	MG748548,1	125	True	76.622	Duplodnaviria	Duplodnaviria	Uroviricota	Uroviricota	Caudoviricetes	Caudoviricetes		novel_order_202_of_Caudoviricetes		Grimontviridae	Gordonclarkvirinae	Gordonclarkvirinae	Kuravirus	Kuravirus|Nieuwekanaalvirus	Fully clustered
144	Gordonia phage SallySpecial	MG812496,1	21	True	15.896	Duplodnaviria	Duplodnaviria	Uroviricota	Uroviricota	Caudoviricetes	Caudoviricetes		novel_order_227_of_Caudoviricetes		novel_family_7_of_novel_order_227_of_Caudoviricetes		novel_subfamily_0_of_novel_family_7_of_novel_order_227_of_Caudoviricetes		novel_genus_0_of_novel_subfamily_0_of_novel_family_7_of_novel_order_227_of_Caudoviricetes	Fully clustered
145	Gordonia phage Beenie	MG845393,1	73	True	47.953	Duplodnaviria	Duplodnaviria	Uroviricota	Uroviricota	Caudoviricetes	Caudoviricetes		novel_order_219_of_Caudoviricetes		novel_family_1_of_novel_order_219_of_Caudoviricetes		Nymbaxtervirinae		novel_genus_2_of_Nymbaxtervirinae	Fully clustered
146	Salmonella phage SE131	MG873442,1	147	True	89.91	Duplodnaviria	Duplodnaviria	Uroviricota	Uroviricota	Caudoviricetes	Caudoviricetes		novel_order_202_of_Caudoviricetes		Grimontviridae		novel_subfamily_0_of_Grimontviridae		novel_genus_1_of_novel_subfamily_0_of_Grimontviridae	Fully clustered
147	Pseudomonas phage vB_PaeS_C1	MG897800,1	59	True	43.133	Duplodnaviria	Duplodnaviria	Uroviricota	Uroviricota	Caudoviricetes	Caudoviricetes		novel_order_103_of_Caudoviricetes		Mesyanzhinovviridae		novel_subfamily_1_of_Mesyanzhinovviridae	Septimatrevirus	Septimatrevirus	Fully clustered
148	Bacillus phage v_B-Bak10	MG967618,1	115	True	82.931	Duplodnaviria	Duplodnaviria	Uroviricota	Uroviricota	Caudoviricetes	Caudoviricetes		novel_order_193_of_Caudoviricetes		novel_family_2_of_novel_order_193_of_Caudoviricetes		novel_subfamily_0_of_novel_family_2_of_novel_order_193_of_Caudoviricetes		novel_genus_0_of_novel_subfamily_0_of_novel_family_2_of_novel_order_193_of_Caudoviricetes	Fully clustered
149	Streptococcus phage D1024	MH000603,1	49	True	37.757	Duplodnaviria	Duplodnaviria	Uroviricota	Uroviricota	Caudoviricetes	Caudoviricetes		novel_order_170_of_Caudoviricetes	Aliceevansviridae	Aliceevansviridae		novel_subfamily_0_of_Aliceevansviridae	Moineauvirus	Moineauvirus	Fully clustered
150	Streptococcus phage D1811	MH000604,1	40	True	34.083	Duplodnaviria	Duplodnaviria	Uroviricota	Uroviricota	Caudoviricetes	Caudoviricetes		novel_order_170_of_Caudoviricetes	Aliceevansviridae	Aliceevansviridae		novel_subfamily_0_of_Aliceevansviridae	Moineauvirus	Moineauvirus	Fully clustered
151	Mycobacterium phage Jeon	MH001450,1	85	True	60.908	Duplodnaviria	Duplodnaviria	Uroviricota	Uroviricota	Caudoviricetes	Caudoviricetes		novel_order_219_of_Caudoviricetes		novel_family_8_of_novel_order_219_of_Caudoviricetes		novel_subfamily_0_of_novel_family_8_of_novel_order_219_of_Caudoviricetes		novel_genus_0_of_novel_subfamily_0_of_novel_family_8_of_novel_order_219_of_Caudoviricetes	Fully clustered
152	Microbacterium phage Didgeridoo	MH045566,1	74	True	42.655	Duplodnaviria	Duplodnaviria	Uroviricota	Uroviricota	Caudoviricetes	Caudoviricetes		novel_order_221_of_Caudoviricetes		novel_family_5_of_novel_order_221_of_Caudoviricetes		novel_subfamily_0_of_novel_family_5_of_novel_order_221_of_Caudoviricetes	Dismasvirus	Dismasvirus	Fully clustered
153	Microbacterium phage Elva	MH045567,1	71	True	42.139	Duplodnaviria	Duplodnaviria	Uroviricota	Uroviricota	Caudoviricetes	Caudoviricetes		novel_order_221_of_Caudoviricetes		novel_family_5_of_novel_order_221_of_Caudoviricetes		novel_subfamily_0_of_novel_family_5_of_novel_order_221_of_Caudoviricetes	Dismasvirus	Dismasvirus	Fully clustered
154	Escherichia phage vB_EcoS-Ro145c2YLVW	MH051334,1	71	True	42.145	Duplodnaviria	Duplodnaviria	Uroviricota	Uroviricota	Caudoviricetes	Caudoviricetes		novel_order_186_of_Caudoviricetes		novel_family_16_of_novel_order_186_of_Caudoviricetes	Guernseyvirinae	Guernseyvirinae	Kagunavirus	Kagunavirus	Fully clustered
155	Gordonia phage Easley	MH155867,1	77	True	46.717	Duplodnaviria	Duplodnaviria	Uroviricota	Uroviricota	Caudoviricetes	Caudoviricetes		novel_order_219_of_Caudoviricetes		novel_family_1_of_novel_order_219_of_Caudoviricetes		Nymbaxtervirinae		novel_genus_2_of_Nymbaxtervirinae	Fully clustered
156	Streptomyces phage Ibantik	MH155870,1	105	True	56.362	Duplodnaviria	Duplodnaviria	Uroviricota	Uroviricota	Caudoviricetes	Caudoviricetes		novel_order_222_of_Caudoviricetes		novel_family_1_of_novel_order_222_of_Caudoviricetes		novel_subfamily_0_of_novel_family_1_of_novel_order_222_of_Caudoviricetes		novel_genus_0_of_novel_subfamily_0_of_novel_family_1_of_novel_order_222_of_Caudoviricetes	Lower clustered then removed
157	Pseudomonas phage 98PfluR60PP	MH179480,1	92	True	74.361	Duplodnaviria	Duplodnaviria	Uroviricota	Uroviricota	Caudoviricetes	Caudoviricetes		novel_order_199_of_Caudoviricetes	Schitoviridae	Schitoviridae		novel_subfamily_2_of_Schitoviridae	Littlefixvirus	Littlefixvirus	Fully clustered
158	Xanthomonas phage phiXv2	MH206183,1	12	True	6.564	Monodnaviria	Monodnaviria	Hofneiviricota	Hofneiviricota|Saleviricota|Phixviricota	Faserviricetes	Faserviricetes|Huolimaviricetes|Malgrandaviricetes	Tubulavirales		Inoviridae				Lophivirus		Fully clustered
159	Xanthomonas phage phiLF	MH206184,1	10	True	6.062	Monodnaviria	Monodnaviria	Hofneiviricota	Hofneiviricota|Saleviricota|Phixviricota	Faserviricetes	Faserviricetes|Huolimaviricetes|Malgrandaviricetes	Tubulavirales		Inoviridae				Lophivirus		Fully clustered
160	Gordonia phage Ebert	MH271295,1	78	True	46.653	Duplodnaviria	Duplodnaviria	Uroviricota	Uroviricota	Caudoviricetes	Caudoviricetes		novel_order_219_of_Caudoviricetes		novel_family_1_of_novel_order_219_of_Caudoviricetes		Nymbaxtervirinae	Attisvirus	Attisvirus	Fully clustered
161	Gordonia phage Emperor	MH271296,1	24	True	16.604	Duplodnaviria	Duplodnaviria	Uroviricota	Uroviricota	Caudoviricetes	Caudoviricetes		novel_order_227_of_Caudoviricetes		novel_family_7_of_novel_order_227_of_Caudoviricetes		novel_subfamily_0_of_novel_family_7_of_novel_order_227_of_Caudoviricetes		novel_genus_0_of_novel_subfamily_0_of_novel_family_7_of_novel_order_227_of_Caudoviricetes	Fully clustered
162	Escherichia phage phi G17	MH358458,1	78	True	68.27	Duplodnaviria	Duplodnaviria	Uroviricota	Uroviricota	Caudoviricetes	Caudoviricetes		novel_order_199_of_Caudoviricetes	Schitoviridae	Schitoviridae	Enquatrovirinae	Enquatrovirinae|Rothmandenesvirinae|Erskinevirinae	Gamaleyavirus	Gamaleyavirus	Fully clustered
163	Escherichia phage Halfdan	MH362766,1	56	True	42.858	Duplodnaviria	Duplodnaviria	Uroviricota	Uroviricota	Caudoviricetes	Caudoviricetes		novel_order_103_of_Caudoviricetes		Mesyanzhinovviridae		novel_subfamily_1_of_Mesyanzhinovviridae		novel_genus_2_of_novel_subfamily_1_of_Mesyanzhinovviridae	Fully clustered
164	Salmonella phage S100	MH370358,1	66	True	43.468	Duplodnaviria	Duplodnaviria	Uroviricota	Uroviricota	Caudoviricetes	Caudoviricetes		novel_order_186_of_Caudoviricetes		novel_family_16_of_novel_order_186_of_Caudoviricetes	Guernseyvirinae	Guernseyvirinae	Jerseyvirus	Jerseyvirus	Fully clustered
165	Salmonella phage S102	MH370360,1	64	True	42.439	Duplodnaviria	Duplodnaviria	Uroviricota	Uroviricota	Caudoviricetes	Caudoviricetes		novel_order_186_of_Caudoviricetes		novel_family_16_of_novel_order_186_of_Caudoviricetes	Guernseyvirinae	Guernseyvirinae	Jerseyvirus	Jerseyvirus	Fully clustered
166	Arthrobacter phage Tatanka	MH399789,1	85	True	58.12	Duplodnaviria	Duplodnaviria	Uroviricota	Uroviricota	Caudoviricetes	Caudoviricetes		novel_order_208_of_Caudoviricetes		novel_family_0_of_novel_order_208_of_Caudoviricetes		Deejayvirinae	Gordonvirus	Gordonvirus	Fully clustered
167	Salmonella virus VSe103	MH424443,1	57	True	42.262	Duplodnaviria	Duplodnaviria	Uroviricota	Uroviricota	Caudoviricetes	Caudoviricetes		novel_order_186_of_Caudoviricetes		novel_family_16_of_novel_order_186_of_Caudoviricetes	Guernseyvirinae	Guernseyvirinae	Jerseyvirus	Jerseyvirus	Fully clustered
168	Salmonella virus VSiP	MH424444,1	73	True	43.11	Duplodnaviria	Duplodnaviria	Uroviricota	Uroviricota	Caudoviricetes	Caudoviricetes		novel_order_186_of_Caudoviricetes		novel_family_16_of_novel_order_186_of_Caudoviricetes	Guernseyvirinae	Guernseyvirinae	Cornellvirus	Cornellvirus	Fully clustered
169	Salmonella virus VSt10	MH424445,1	59	True	41.581	Duplodnaviria	Duplodnaviria	Uroviricota	Uroviricota	Caudoviricetes	Caudoviricetes		novel_order_186_of_Caudoviricetes		novel_family_16_of_novel_order_186_of_Caudoviricetes	Guernseyvirinae	Guernseyvirinae	Jerseyvirus	Jerseyvirus	Fully clustered
170	Erwinia phage Pavtok	MH426726,1	62	True	61.401	Duplodnaviria	Duplodnaviria	Uroviricota	Uroviricota	Caudoviricetes	Caudoviricetes		novel_order_180_of_Caudoviricetes		novel_family_0_of_novel_order_180_of_Caudoviricetes		novel_subfamily_0_of_novel_family_0_of_novel_order_180_of_Caudoviricetes		novel_genus_0_of_novel_subfamily_0_of_novel_family_0_of_novel_order_180_of_Caudoviricetes	Fully clustered
171	Arthrobacter phage Breylor17	MH450115,1	84	True	57.822	Duplodnaviria	Duplodnaviria	Uroviricota	Uroviricota	Caudoviricetes	Caudoviricetes		novel_order_208_of_Caudoviricetes		novel_family_0_of_novel_order_208_of_Caudoviricetes		Deejayvirinae	Gordonvirus	Gordonvirus	Fully clustered
172	Arthrobacter phage KeaneyLin	MH450120,1	95	True	57.847	Duplodnaviria	Duplodnaviria	Uroviricota	Uroviricota	Caudoviricetes	Caudoviricetes		novel_order_208_of_Caudoviricetes		novel_family_0_of_novel_order_208_of_Caudoviricetes		Deejayvirinae	Mudcatvirus	Mudcatvirus	Fully clustered
173	Arthrobacter phage MargaretKali	MH450123,1	72	True	39.448	Duplodnaviria	Duplodnaviria	Uroviricota	Uroviricota	Caudoviricetes	Caudoviricetes		novel_order_221_of_Caudoviricetes		novel_family_2_of_novel_order_221_of_Caudoviricetes		novel_subfamily_2_of_novel_family_2_of_novel_order_221_of_Caudoviricetes		novel_genus_0_of_novel_subfamily_2_of_novel_family_2_of_novel_order_221_of_Caudoviricetes	Fully clustered
174	Arthrobacter phage Synepsis	MH479926,1	84	True	57.542	Duplodnaviria	Duplodnaviria	Uroviricota	Uroviricota	Caudoviricetes	Caudoviricetes		novel_order_208_of_Caudoviricetes		novel_family_0_of_novel_order_208_of_Caudoviricetes		Deejayvirinae	Gordonvirus	Gordonvirus	Fully clustered
175	Enterobacteria phage T6	MH550421,1	265	True	168.706	Duplodnaviria	Duplodnaviria	Uroviricota	Uroviricota	Caudoviricetes	Caudoviricetes		novel_order_87_of_Caudoviricetes	Straboviridae	Straboviridae	Tevenvirinae	Tevenvirinae|Twarogvirinae	Tequatrovirus	Tequatrovirus|Mosigvirus	Fully clustered
176	Serratia phage Scapp	MH553517,1	59	True	42.969	Duplodnaviria	Duplodnaviria	Uroviricota	Uroviricota	Caudoviricetes	Caudoviricetes		novel_order_186_of_Caudoviricetes		novel_family_16_of_novel_order_186_of_Caudoviricetes		novel_subfamily_1_of_novel_family_16_of_novel_order_186_of_Caudoviricetes		novel_genus_0_of_novel_subfamily_1_of_novel_family_16_of_novel_order_186_of_Caudoviricetes	Lower clustered then removed
177	Pseudomonas phage Fc02	MH719189,1	54	True	38.122	Duplodnaviria	Duplodnaviria	Uroviricota	Uroviricota	Caudoviricetes	Caudoviricetes		novel_order_178_of_Caudoviricetes		novel_family_4_of_novel_order_178_of_Caudoviricetes		novel_subfamily_0_of_novel_family_4_of_novel_order_178_of_Caudoviricetes		novel_genus_0_of_novel_subfamily_0_of_novel_family_4_of_novel_order_178_of_Caudoviricetes	Fully clustered
178	Pseudomonas phage H71	MH719190,1	54	True	38.223	Duplodnaviria	Duplodnaviria	Uroviricota	Uroviricota	Caudoviricetes	Caudoviricetes		novel_order_178_of_Caudoviricetes		novel_family_4_of_novel_order_178_of_Caudoviricetes		novel_subfamily_0_of_novel_family_4_of_novel_order_178_of_Caudoviricetes		novel_genus_0_of_novel_subfamily_0_of_novel_family_4_of_novel_order_178_of_Caudoviricetes	Fully clustered
179	Pseudomonas phage Fc22	MH719191,1	53	True	38.255	Duplodnaviria	Duplodnaviria	Uroviricota	Uroviricota	Caudoviricetes	Caudoviricetes		novel_order_178_of_Caudoviricetes		novel_family_4_of_novel_order_178_of_Caudoviricetes		novel_subfamily_0_of_novel_family_4_of_novel_order_178_of_Caudoviricetes		novel_genus_0_of_novel_subfamily_0_of_novel_family_4_of_novel_order_178_of_Caudoviricetes	Fully clustered
180	Pseudomonas phage H72	MH719193,1	55	True	38.579	Duplodnaviria	Duplodnaviria	Uroviricota	Uroviricota	Caudoviricetes	Caudoviricetes		novel_order_178_of_Caudoviricetes		novel_family_4_of_novel_order_178_of_Caudoviricetes		novel_subfamily_0_of_novel_family_4_of_novel_order_178_of_Caudoviricetes		novel_genus_0_of_novel_subfamily_0_of_novel_family_4_of_novel_order_178_of_Caudoviricetes	Fully clustered
181	Pseudomonas phage Ps60	MH719194,1	56	True	39.676	Duplodnaviria	Duplodnaviria	Uroviricota	Uroviricota	Caudoviricetes	Caudoviricetes		novel_order_178_of_Caudoviricetes		novel_family_4_of_novel_order_178_of_Caudoviricetes		novel_subfamily_0_of_novel_family_4_of_novel_order_178_of_Caudoviricetes	Beetrevirus	Beetrevirus	Fully clustered
182	Pseudomonas phage Ps59	MH719195,1	54	True	39.02	Duplodnaviria	Duplodnaviria	Uroviricota	Uroviricota	Caudoviricetes	Caudoviricetes		novel_order_178_of_Caudoviricetes		novel_family_4_of_novel_order_178_of_Caudoviricetes		novel_subfamily_0_of_novel_family_4_of_novel_order_178_of_Caudoviricetes		novel_genus_0_of_novel_subfamily_0_of_novel_family_4_of_novel_order_178_of_Caudoviricetes	Fully clustered
183	Escherichia phage PGN829,1	MH733496,1	84	True	74.437	Duplodnaviria	Duplodnaviria	Uroviricota	Uroviricota	Caudoviricetes	Caudoviricetes		novel_order_199_of_Caudoviricetes	Schitoviridae	Schitoviridae	Enquatrovirinae	Enquatrovirinae|Rothmandenesvirinae|Erskinevirinae	Gamaleyavirus	Gamaleyavirus	Fully clustered
184	Bacillus phage Ray17	MH752385,1	74	True	43.733	Duplodnaviria	Duplodnaviria	Uroviricota	Uroviricota	Caudoviricetes	Caudoviricetes		novel_order_169_of_Caudoviricetes		novel_family_14_of_novel_order_169_of_Caudoviricetes		novel_subfamily_0_of_novel_family_14_of_novel_order_169_of_Caudoviricetes		novel_genus_0_of_novel_subfamily_0_of_novel_family_14_of_novel_order_169_of_Caudoviricetes	Fully clustered
185	Pseudomonas phage PaGz-1	MH791399,2	175	True	93.975	Duplodnaviria	Duplodnaviria	Uroviricota	Uroviricota	Caudoviricetes	Caudoviricetes		novel_order_203_of_Caudoviricetes		novel_family_6_of_novel_order_203_of_Caudoviricetes		novel_subfamily_0_of_novel_family_6_of_novel_order_203_of_Caudoviricetes	Pakpunavirus	Pakpunavirus	Fully clustered
186	Pseudomonas phage PaZq-1	MH791408,2	169	True	94.315	Duplodnaviria	Duplodnaviria	Uroviricota	Uroviricota	Caudoviricetes	Caudoviricetes		novel_order_203_of_Caudoviricetes		novel_family_6_of_novel_order_203_of_Caudoviricetes		novel_subfamily_0_of_novel_family_6_of_novel_order_203_of_Caudoviricetes	Pakpunavirus	Pakpunavirus	Fully clustered
187	Arthrobacter phage Adaia	MH834594,1	28	True	15.84	Duplodnaviria	Duplodnaviria	Uroviricota	Uroviricota	Caudoviricetes	Caudoviricetes		novel_order_227_of_Caudoviricetes		novel_family_7_of_novel_order_227_of_Caudoviricetes		novel_subfamily_2_of_novel_family_7_of_novel_order_227_of_Caudoviricetes		novel_genus_0_of_novel_subfamily_2_of_novel_family_7_of_novel_order_227_of_Caudoviricetes	Fully clustered
188	Arthrobacter phage Atraxa	MH834597,1	23	True	14.927	Duplodnaviria	Duplodnaviria	Uroviricota	Uroviricota	Caudoviricetes	Caudoviricetes		novel_order_227_of_Caudoviricetes		novel_family_7_of_novel_order_227_of_Caudoviricetes		novel_subfamily_2_of_novel_family_7_of_novel_order_227_of_Caudoviricetes		novel_genus_1_of_novel_subfamily_2_of_novel_family_7_of_novel_order_227_of_Caudoviricetes	Fully clustered
189	Arthrobacter phage Auxilium	MH834598,1	93	True	49.447	Duplodnaviria	Duplodnaviria	Uroviricota	Uroviricota	Caudoviricetes	Caudoviricetes		novel_order_221_of_Caudoviricetes		novel_family_2_of_novel_order_221_of_Caudoviricetes		novel_subfamily_1_of_novel_family_2_of_novel_order_221_of_Caudoviricetes		novel_genus_0_of_novel_subfamily_1_of_novel_family_2_of_novel_order_221_of_Caudoviricetes	Fully clustered
190	Arthrobacter phage Corgi	MH834607,1	26	True	15.771	Duplodnaviria	Duplodnaviria	Uroviricota	Uroviricota	Caudoviricetes	Caudoviricetes		novel_order_207_of_Caudoviricetes		novel_family_0_of_novel_order_207_of_Caudoviricetes		novel_subfamily_0_of_novel_family_0_of_novel_order_207_of_Caudoviricetes		novel_genus_0_of_novel_subfamily_0_of_novel_family_0_of_novel_order_207_of_Caudoviricetes	Fully clustered
191	Arthrobacter phage Faja	MH834612,1	95	True	52.49	Duplodnaviria	Duplodnaviria	Uroviricota	Uroviricota	Caudoviricetes	Caudoviricetes		novel_order_221_of_Caudoviricetes		novel_family_2_of_novel_order_221_of_Caudoviricetes		novel_subfamily_1_of_novel_family_2_of_novel_order_221_of_Caudoviricetes		novel_genus_2_of_novel_subfamily_1_of_novel_family_2_of_novel_order_221_of_Caudoviricetes	Fully clustered
192	Arthrobacter phage Nandita	MH834621,1	66	True	42.378	Duplodnaviria	Duplodnaviria	Uroviricota	Uroviricota	Caudoviricetes	Caudoviricetes		novel_order_221_of_Caudoviricetes		novel_family_1_of_novel_order_221_of_Caudoviricetes		novel_subfamily_0_of_novel_family_1_of_novel_order_221_of_Caudoviricetes||novel_family_2_of_novel_order_221_of_Caudoviricetes		novel_genus_1_of_novel_subfamily_0_of_novel_family_1_of_novel_order_221_of_Caudoviricetes||novel_family_2_of_novel_order_221_of_Caudoviricetes	Fully clustered
193	Arthrobacter phage Noely	MH834622,1	23	True	15.013	Duplodnaviria	Duplodnaviria	Uroviricota	Uroviricota	Caudoviricetes	Caudoviricetes		novel_order_207_of_Caudoviricetes		novel_family_0_of_novel_order_207_of_Caudoviricetes		novel_subfamily_0_of_novel_family_0_of_novel_order_207_of_Caudoviricetes		novel_genus_0_of_novel_subfamily_0_of_novel_family_0_of_novel_order_207_of_Caudoviricetes	Fully clustered
194	Arthrobacter phage Richie	MH834625,1	98	True	53.867	Duplodnaviria	Duplodnaviria	Uroviricota	Uroviricota	Caudoviricetes	Caudoviricetes		novel_order_221_of_Caudoviricetes		novel_family_2_of_novel_order_221_of_Caudoviricetes		novel_subfamily_1_of_novel_family_2_of_novel_order_221_of_Caudoviricetes		novel_genus_0_of_novel_subfamily_1_of_novel_family_2_of_novel_order_221_of_Caudoviricetes	Fully clustered
195	Arthrobacter phage Ryan	MH834627,1	70	True	43.182	Duplodnaviria	Duplodnaviria	Uroviricota	Uroviricota	Caudoviricetes	Caudoviricetes		novel_order_221_of_Caudoviricetes		novel_family_1_of_novel_order_221_of_Caudoviricetes		novel_subfamily_0_of_novel_family_1_of_novel_order_221_of_Caudoviricetes||novel_family_2_of_novel_order_221_of_Caudoviricetes		novel_genus_1_of_novel_subfamily_0_of_novel_family_1_of_novel_order_221_of_Caudoviricetes||novel_family_2_of_novel_order_221_of_Caudoviricetes	Fully clustered
196	Bacillus phage vB_BcoS-136	MH884508,1	238	True	160.59	Duplodnaviria	Duplodnaviria	Uroviricota	Uroviricota	Caudoviricetes	Caudoviricetes		novel_order_193_of_Caudoviricetes		novel_family_3_of_novel_order_193_of_Caudoviricetes		novel_subfamily_0_of_novel_family_3_of_novel_order_193_of_Caudoviricetes		novel_genus_5_of_novel_subfamily_0_of_novel_family_3_of_novel_order_193_of_Caudoviricetes	Fully clustered
197	Streptococcus phage SW16	MH892350,1	45	True	32.106	Duplodnaviria	Duplodnaviria	Uroviricota	Uroviricota	Caudoviricetes	Caudoviricetes		novel_order_170_of_Caudoviricetes		Aliceevansviridae		novel_subfamily_0_of_Aliceevansviridae		Piorkowskivirus	Fully clustered
198	Streptococcus phage SW6	MH892351,1	42	True	34.276	Duplodnaviria	Duplodnaviria	Uroviricota	Uroviricota	Caudoviricetes	Caudoviricetes		novel_order_170_of_Caudoviricetes	Aliceevansviridae	Aliceevansviridae		novel_subfamily_0_of_Aliceevansviridae	Moineauvirus	Moineauvirus	Fully clustered
199	Streptococcus phage SW1	MH892352,1	38	True	34.821	Duplodnaviria	Duplodnaviria	Uroviricota	Uroviricota	Caudoviricetes	Caudoviricetes		novel_order_170_of_Caudoviricetes	Aliceevansviridae	Aliceevansviridae		novel_subfamily_0_of_Aliceevansviridae	Moineauvirus	Moineauvirus	Fully clustered
200	Streptococcus phage SW2	MH892353,1	47	True	37.222	Duplodnaviria	Duplodnaviria	Uroviricota	Uroviricota	Caudoviricetes	Caudoviricetes		novel_order_170_of_Caudoviricetes	Aliceevansviridae	Aliceevansviridae		novel_subfamily_0_of_Aliceevansviridae	Moineauvirus	Moineauvirus	Fully clustered
201	Streptococcus phage SW3	MH892354,1	45	True	37.181	Duplodnaviria	Duplodnaviria	Uroviricota	Uroviricota	Caudoviricetes	Caudoviricetes		novel_order_170_of_Caudoviricetes	Aliceevansviridae	Aliceevansviridae		novel_subfamily_0_of_Aliceevansviridae	Moineauvirus	Moineauvirus	Fully clustered
202	Streptococcus phage SW4	MH892355,1	47	True	34.556	Duplodnaviria	Duplodnaviria	Uroviricota	Uroviricota	Caudoviricetes	Caudoviricetes		novel_order_170_of_Caudoviricetes		Aliceevansviridae		novel_subfamily_0_of_Aliceevansviridae		novel_genus_3_of_novel_subfamily_0_of_Aliceevansviridae	Fully clustered
203	Streptococcus phage SW8	MH892357,1	41	True	33.93	Duplodnaviria	Duplodnaviria	Uroviricota	Uroviricota	Caudoviricetes	Caudoviricetes		novel_order_170_of_Caudoviricetes	Aliceevansviridae	Aliceevansviridae		novel_subfamily_0_of_Aliceevansviridae	Moineauvirus	Moineauvirus	Fully clustered
204	Streptococcus phage SW11	MH892360,1	42	True	36.25	Duplodnaviria	Duplodnaviria	Uroviricota	Uroviricota	Caudoviricetes	Caudoviricetes		novel_order_170_of_Caudoviricetes	Aliceevansviridae	Aliceevansviridae		novel_subfamily_0_of_Aliceevansviridae	Moineauvirus	Moineauvirus	Fully clustered
205	Streptococcus phage SW12	MH892361,1	43	True	35.382	Duplodnaviria	Duplodnaviria	Uroviricota	Uroviricota	Caudoviricetes	Caudoviricetes		novel_order_170_of_Caudoviricetes	Aliceevansviridae	Aliceevansviridae		novel_subfamily_0_of_Aliceevansviridae	Moineauvirus	Moineauvirus	Fully clustered
206	Streptococcus phage SW13	MH892362,1	41	True	36.587	Duplodnaviria	Duplodnaviria	Uroviricota	Uroviricota	Caudoviricetes	Caudoviricetes		novel_order_170_of_Caudoviricetes	Aliceevansviridae	Aliceevansviridae		novel_subfamily_0_of_Aliceevansviridae	Brussowvirus	Brussowvirus	Fully clustered
207	Streptococcus phage SW14	MH892363,1	46	True	35.913	Duplodnaviria	Duplodnaviria	Uroviricota	Uroviricota	Caudoviricetes	Caudoviricetes		novel_order_170_of_Caudoviricetes	Aliceevansviridae	Aliceevansviridae		novel_subfamily_0_of_Aliceevansviridae	Brussowvirus	Brussowvirus	Fully clustered
208	Streptococcus phage SW15	MH892364,1	44	True	34.289	Duplodnaviria	Duplodnaviria	Uroviricota	Uroviricota	Caudoviricetes	Caudoviricetes		novel_order_170_of_Caudoviricetes	Aliceevansviridae	Aliceevansviridae		novel_subfamily_0_of_Aliceevansviridae	Brussowvirus	Brussowvirus	Fully clustered
209	Streptococcus phage SW18	MH892366,1	44	True	34.825	Duplodnaviria	Duplodnaviria	Uroviricota	Uroviricota	Caudoviricetes	Caudoviricetes		novel_order_170_of_Caudoviricetes	Aliceevansviridae	Aliceevansviridae		novel_subfamily_0_of_Aliceevansviridae	Brussowvirus	Brussowvirus	Fully clustered
210	Streptococcus phage SW19	MH892367,1	46	True	35.153	Duplodnaviria	Duplodnaviria	Uroviricota	Uroviricota	Caudoviricetes	Caudoviricetes		novel_order_170_of_Caudoviricetes		Aliceevansviridae		novel_subfamily_0_of_Aliceevansviridae		novel_genus_3_of_novel_subfamily_0_of_Aliceevansviridae	Fully clustered
211	Streptococcus phage SW22	MH892369,1	45	True	31.738	Duplodnaviria	Duplodnaviria	Uroviricota	Uroviricota	Caudoviricetes	Caudoviricetes		novel_order_170_of_Caudoviricetes		Aliceevansviridae		novel_subfamily_0_of_Aliceevansviridae		Piorkowskivirus	Fully clustered
212	Streptococcus phage SW27	MH892373,1	46	True	33.953	Duplodnaviria	Duplodnaviria	Uroviricota	Uroviricota	Caudoviricetes	Caudoviricetes		novel_order_170_of_Caudoviricetes		Aliceevansviridae		novel_subfamily_0_of_Aliceevansviridae		novel_genus_3_of_novel_subfamily_0_of_Aliceevansviridae	Fully clustered
213	Streptococcus phage SW1151	MH892376,1	45	True	35.056	Duplodnaviria	Duplodnaviria	Uroviricota	Uroviricota	Caudoviricetes	Caudoviricetes		novel_order_170_of_Caudoviricetes	Aliceevansviridae	Aliceevansviridae		novel_subfamily_0_of_Aliceevansviridae	Brussowvirus	Brussowvirus	Fully clustered
214	Streptococcus phage SWK3	MH892379,1	41	True	35.443	Duplodnaviria	Duplodnaviria	Uroviricota	Uroviricota	Caudoviricetes	Caudoviricetes		novel_order_170_of_Caudoviricetes	Aliceevansviridae	Aliceevansviridae		novel_subfamily_0_of_Aliceevansviridae	Moineauvirus	Moineauvirus	Fully clustered
215	Streptococcus phage SWK6	MH892382,1	38	True	34.999	Duplodnaviria	Duplodnaviria	Uroviricota	Uroviricota	Caudoviricetes	Caudoviricetes		novel_order_170_of_Caudoviricetes	Aliceevansviridae	Aliceevansviridae		novel_subfamily_0_of_Aliceevansviridae	Moineauvirus	Moineauvirus	Fully clustered
216	Arthrobacter phage Hestia	MH910036,1	89	True	51.476	Duplodnaviria	Duplodnaviria	Uroviricota	Uroviricota	Caudoviricetes	Caudoviricetes		novel_order_221_of_Caudoviricetes		novel_family_2_of_novel_order_221_of_Caudoviricetes		novel_subfamily_1_of_novel_family_2_of_novel_order_221_of_Caudoviricetes		novel_genus_1_of_novel_subfamily_1_of_novel_family_2_of_novel_order_221_of_Caudoviricetes	Fully clustered
217	Arthrobacter phage Isolde	MH910037,1	96	True	53.234	Duplodnaviria	Duplodnaviria	Uroviricota	Uroviricota	Caudoviricetes	Caudoviricetes		novel_order_221_of_Caudoviricetes		novel_family_2_of_novel_order_221_of_Caudoviricetes		novel_subfamily_1_of_novel_family_2_of_novel_order_221_of_Caudoviricetes		novel_genus_0_of_novel_subfamily_1_of_novel_family_2_of_novel_order_221_of_Caudoviricetes	Fully clustered
218	Arthrobacter phage Seahorse	MH910041,1	100	True	56.481	Duplodnaviria	Duplodnaviria	Uroviricota	Uroviricota	Caudoviricetes	Caudoviricetes		novel_order_221_of_Caudoviricetes		novel_family_2_of_novel_order_221_of_Caudoviricetes		novel_subfamily_1_of_novel_family_2_of_novel_order_221_of_Caudoviricetes		novel_genus_0_of_novel_subfamily_1_of_novel_family_2_of_novel_order_221_of_Caudoviricetes	Fully clustered
219	Streptococcus phage CHPC1248	MH937457,1	53	True	38.383	Duplodnaviria	Duplodnaviria	Uroviricota	Uroviricota	Caudoviricetes	Caudoviricetes		novel_order_170_of_Caudoviricetes		Aliceevansviridae		novel_subfamily_0_of_Aliceevansviridae		Brussowvirus	Fully clustered
220	Streptococcus phage CHPC572	MH937458,1	49	True	37.005	Duplodnaviria	Duplodnaviria	Uroviricota	Uroviricota	Caudoviricetes	Caudoviricetes		novel_order_170_of_Caudoviricetes	Aliceevansviridae	Aliceevansviridae		novel_subfamily_0_of_Aliceevansviridae	Moineauvirus	Moineauvirus	Fully clustered
221	Streptococcus phage CHPC595	MH937459,1	46	True	35.697	Duplodnaviria	Duplodnaviria	Uroviricota	Uroviricota	Caudoviricetes	Caudoviricetes		novel_order_170_of_Caudoviricetes	Aliceevansviridae	Aliceevansviridae		novel_subfamily_0_of_Aliceevansviridae	Moineauvirus	Moineauvirus	Fully clustered
222	Streptococcus phage CHPC640	MH937460,1	55	True	40.404	Duplodnaviria	Duplodnaviria	Uroviricota	Uroviricota	Caudoviricetes	Caudoviricetes		novel_order_170_of_Caudoviricetes	Aliceevansviridae	Aliceevansviridae		novel_subfamily_0_of_Aliceevansviridae	Brussowvirus	Brussowvirus	Fully clustered
223	Streptococcus phage CHPC642	MH937461,1	49	True	35.715	Duplodnaviria	Duplodnaviria	Uroviricota	Uroviricota	Caudoviricetes	Caudoviricetes		novel_order_170_of_Caudoviricetes	Aliceevansviridae	Aliceevansviridae		novel_subfamily_0_of_Aliceevansviridae	Moineauvirus	Moineauvirus	Fully clustered
224	Streptococcus phage CHPC663	MH937462,1	52	True	38.531	Duplodnaviria	Duplodnaviria	Uroviricota	Uroviricota	Caudoviricetes	Caudoviricetes		novel_order_170_of_Caudoviricetes	Aliceevansviridae	Aliceevansviridae		novel_subfamily_0_of_Aliceevansviridae	Moineauvirus	Moineauvirus	Fully clustered
225	Streptococcus phage CHPC869	MH937464,1	50	True	37.08	Duplodnaviria	Duplodnaviria	Uroviricota	Uroviricota	Caudoviricetes	Caudoviricetes		novel_order_170_of_Caudoviricetes		Aliceevansviridae		novel_subfamily_0_of_Aliceevansviridae		Brussowvirus	Fully clustered
226	Streptococcus phage CHPC873	MH937465,1	51	True	38.258	Duplodnaviria	Duplodnaviria	Uroviricota	Uroviricota	Caudoviricetes	Caudoviricetes		novel_order_170_of_Caudoviricetes	Aliceevansviridae	Aliceevansviridae		novel_subfamily_0_of_Aliceevansviridae	Moineauvirus	Moineauvirus	Fully clustered
227	Streptococcus phage CHPC875	MH937466,1	49	True	36.576	Duplodnaviria	Duplodnaviria	Uroviricota	Uroviricota	Caudoviricetes	Caudoviricetes		novel_order_170_of_Caudoviricetes	Aliceevansviridae	Aliceevansviridae		novel_subfamily_0_of_Aliceevansviridae	Moineauvirus	Moineauvirus	Fully clustered
[truncated: 47,625 more rows]

## Sheet: viral_taxonomy
RefSeqID	vOTU_MM	vOTU_Med-MM	realm (prediction)	phylum (prediction)	class (prediction)	order (prediction)	family (prediction)	Final assignment	genus (prediction)
[truncated: 14,131 more rows]

[truncated: 8 more sheets: vOTU_MM_abundances, vOTU_Med+MM_abundances, ab_alpha_div_Med-MM, Wilcox_test, silhouette_mean_ecosystems, PCoA_ecosystems, permanova_test_post-hoc, vOTU_overlap]
