# Supplementary material for: Ecology of prokaryotic DNA viruses in a highly impacted coastal lagoon revealed through comparative and temporal metagenomics
Source: ISME Commun. 2026 Apr 21;6(1):ycag110. doi: 10.1093/ismeco/ycag110 (PMC13184970; doi:10.1093/ismeco/ycag110)
Supplement: ycag110_Supplementary_materials [file ycag110_supplementary_materials.zip › Supplementary_Dataset_2 revised.xlsx]

## Sheet: Table_of_Contents
Sheet	Description
clr_transformed_abundances_MM	CLR-transformed normalized abundances of the vOTUs in the Mar Menor over time
Anderson-Darling	Anderson–Darling normality tests for CLR-transformed vOTU abundances across sampling dates, reporting p-values for each sample
Friedman_effect_size	Friedman effect size analysis for CLR-transformed vOTU abundances over time, showing the Kendall’s W statistic and its magnitude
Wilcoxon_consecutive_pairs	Pairwise Wilcoxon tests (with FDR correction) for consecutive sampling dates, showing raw and adjusted p-values for CLR-transformed vOTU abundances
ab_alpha_div_MM	Normalized abundances and alpha-diversity metrics in the Mar Menor over time: Richness, Richness_per_Gb, Shannon, Pielou's evenness
Spearman_test	Spearman correlations (with FDR correction) between diversity metrics and environmental variables in Mar Menor samples
silhouette_mean_temporal	Average silhouette width versus number of clusters for the structure of the Mar Menor communities over time
PCoA_temporal	PCoA of Mar Menor community structure over time: for each sample, we report its k-means cluster (k=3), season (spring/summer/autumn/winter), and PCoA coordinates (PCoA1, PCoA2) computed from Aitchison distances.
envfit	Environmental vectors fitted with vegan::envfit onto the PCoA (Aitchison distances), reporting for each variable its goodness of fit (r2), permutation p-value (p), and the arrow geometry used in the plot (origin x,y and scaled endpoints xend,yend).
permanova_test_post-hoc	Differences in viral community composition among k-means clusters were assessed using PERMANOVA (adonis2, vegan package) with Aitchison distances. Pairwise comparisons between clusters were then performed with pairwiseAdonis, and p-values were adjusted for multiple testing (FDR correction).
bc_distances	Mean distances for each component of the Bray-Curtis partioning (total, turnover, abundance) across temporal differences
Mantel_tests	Mantel test results (rho, p value, permutations) for each component of the Bray-Curtis partioning
vOTU_dynamic_classes	Lists each vOTU with its number of detections in the Mar Menor over time and the assigned dynamic class (Sporadic, Intermittent, Persistent).
Perc_dyn_classes_over_time	Contains the per-sample percentage of vOTUs in each dynamic class (sample, class, percentage), exactly matching the values plotted in the stacked bar chart.

## Sheet: clr_transformed_abundances_MM
vOTU	Sample	CLR_Abundance	Median_CLR_Abundance
D109_0000009615__0_partial	Apr_2021	-1.40963	-0.602286
D109_0000134862__0_partial	Apr_2021	-1.40324	-0.602286
D109_0000153683__0_partial	Apr_2021	-0.542139	-0.602286
D109_0000215221__0_partial	Apr_2021	-0.515507	-0.602286
D109_0000255889__0_partial	Apr_2021	-0.549517	-0.602286
D109_0000278954__0_partial	Apr_2021	-0.538515	-0.602286
D26_0000025649__0_partial	Apr_2021	1.59989	-0.602286
D26_0000223585__0_partial	Apr_2021	-0.981081	-0.602286
D26_0000297091__0_partial	Apr_2021	-0.970793	-0.602286
D4_0000001951__0_partial	Apr_2021	-0.57532	-0.602286
D4_0000003380__0_partial	Apr_2021	-0.575306	-0.602286
D4_0000006086__0_partial	Apr_2021	-0.916439	-0.602286
D4_0000197170__0_partial	Apr_2021	-0.979795	-0.602286
D4_0000230967__0_partial	Apr_2021	-0.960241	-0.602286
D4_0000313702__0_partial	Apr_2021	-0.549418	-0.602286
D67_0000097302__0_partial	Apr_2021	-2.10559	-0.602286
D86_0000137461__0_partial	Apr_2021	-0.516267	-0.602286
D86_0000439492__0_partial	Apr_2021	-0.91142	-0.602286
D109_0000000520__full	Apr_2021	-2.018	-0.602286
D109_0000000951__full	Apr_2021	-0.474454	-0.602286
D109_0000001583__full	Apr_2021	-0.96102	-0.602286
D109_0000001706__full	Apr_2021	-0.485245	-0.602286
D109_0000001729__full	Apr_2021	-1.47065	-0.602286
D109_0000001753__full	Apr_2021	-1.08821	-0.602286
D109_0000001876__full	Apr_2021	-0.981575	-0.602286
D109_0000001936__full	Apr_2021	-2.59533	-0.602286
D109_0000002188__full	Apr_2021	4.2535	-0.602286
D109_0000002190__full	Apr_2021	-0.645649	-0.602286
D109_0000002335__full	Apr_2021	-1.46254	-0.602286
D109_0000002501__full	Apr_2021	-0.469752	-0.602286
D109_0000002708__full	Apr_2021	-0.493867	-0.602286
D109_0000002728__full	Apr_2021	-2.61397	-0.602286
D109_0000003129__full	Apr_2021	-0.847885	-0.602286
D109_0000003150__full	Apr_2021	-1.45342	-0.602286
D109_0000003169__full	Apr_2021	-1.07415	-0.602286
D109_0000003222__full	Apr_2021	-1.41776	-0.602286
D109_0000003880__full	Apr_2021	-2.27162	-0.602286
D109_0000003901__full	Apr_2021	-0.509892	-0.602286
D109_0000003914__full	Apr_2021	-1.10405	-0.602286
D109_0000004074__full	Apr_2021	-1.48987	-0.602286
D109_0000004206__full	Apr_2021	-0.844072	-0.602286
D109_0000004443__full	Apr_2021	-0.860067	-0.602286
D109_0000004609__full	Apr_2021	-0.568442	-0.602286
D109_0000004706__full	Apr_2021	-0.978958	-0.602286
D109_0000005090__full	Apr_2021	1.2215	-0.602286
D109_0000005175__full	Apr_2021	-0.565493	-0.602286
D109_0000005188__full	Apr_2021	-0.770686	-0.602286
D109_0000005738__full	Apr_2021	-0.978809	-0.602286
D109_0000005814__full	Apr_2021	3.78642	-0.602286
D109_0000006056__full	Apr_2021	-1.11838	-0.602286
D109_0000006091__full	Apr_2021	-1.91287	-0.602286
D109_0000006300__full	Apr_2021	-0.490165	-0.602286
D109_0000006328__full	Apr_2021	-0.48032	-0.602286
D109_0000006929__full	Apr_2021	-0.928856	-0.602286
D109_0000007010__full	Apr_2021	-1.2556	-0.602286
D109_0000007198__full	Apr_2021	2.38574	-0.602286
D109_0000007301__full	Apr_2021	-0.60651	-0.602286
D109_0000007658__full	Apr_2021	-0.566746	-0.602286
D109_0000007670__full	Apr_2021	3.53706	-0.602286
D109_0000007710__full	Apr_2021	-1.59272	-0.602286
D109_0000007753__full	Apr_2021	-1.92846	-0.602286
D109_0000007809__full	Apr_2021	0.881715	-0.602286
D109_0000007843__full	Apr_2021	-0.520485	-0.602286
D109_0000007889__full	Apr_2021	-2.47297	-0.602286
D109_0000007914__full	Apr_2021	-0.959399	-0.602286
D109_0000008136__full	Apr_2021	-1.61201	-0.602286
D109_0000008157__full	Apr_2021	-1.00361	-0.602286
D109_0000008164__full	Apr_2021	3.21187	-0.602286
D109_0000008245__full	Apr_2021	-2.2932	-0.602286
D109_0000008278__full	Apr_2021	-0.881752	-0.602286
D109_0000008522__full	Apr_2021	-0.569916	-0.602286
D109_0000008590__full	Apr_2021	-0.603262	-0.602286
D109_0000009020__full	Apr_2021	-0.971063	-0.602286
D109_0000009077__full	Apr_2021	-1.78202	-0.602286
D109_0000009248__full	Apr_2021	-1.0372	-0.602286
D109_0000009290__full	Apr_2021	-1.14676	-0.602286
D109_0000009334__full	Apr_2021	-0.519441	-0.602286
D109_0000009340__full	Apr_2021	-0.534304	-0.602286
D109_0000009351__full	Apr_2021	-0.539132	-0.602286
D109_0000009422__full	Apr_2021	-0.467692	-0.602286
D109_0000009437__full	Apr_2021	-1.74774	-0.602286
D109_0000009819__full	Apr_2021	-0.516025	-0.602286
D109_0000009877__full	Apr_2021	1.65767	-0.602286
D109_0000010527__full	Apr_2021	-0.614692	-0.602286
D109_0000010610__full	Apr_2021	-0.548461	-0.602286
D109_0000010612__full	Apr_2021	-2.64037	-0.602286
D109_0000010914__full	Apr_2021	-1.84033	-0.602286
D109_0000010948__full	Apr_2021	-2.18501	-0.602286
D109_0000010952__full	Apr_2021	-0.575838	-0.602286
D109_0000010970__full	Apr_2021	-0.584511	-0.602286
D109_0000011208__full	Apr_2021	-1.82415	-0.602286
D109_0000011216__full	Apr_2021	-0.51576	-0.602286
D109_0000011411__full	Apr_2021	-0.543758	-0.602286
D109_0000011494__full	Apr_2021	-0.509297	-0.602286
D109_0000012272__full	Apr_2021	-0.61171	-0.602286
D109_0000012387__full	Apr_2021	-0.4791	-0.602286
D109_0000012444__full	Apr_2021	-3.17564	-0.602286
D109_0000012610__full	Apr_2021	-0.911786	-0.602286
D109_0000012818__full	Apr_2021	-0.625612	-0.602286
D109_0000012829__full	Apr_2021	-0.692017	-0.602286
D109_0000012896__full	Apr_2021	-0.584734	-0.602286
D109_0000012934__full	Apr_2021	-0.602993	-0.602286
D109_0000013258__full	Apr_2021	-0.51376	-0.602286
D109_0000013409__full	Apr_2021	-2.23715	-0.602286
D109_0000013605__full	Apr_2021	-0.510161	-0.602286
D109_0000013620__full	Apr_2021	-0.626872	-0.602286
D109_0000013667__full	Apr_2021	-0.487979	-0.602286
D109_0000013688__full	Apr_2021	-0.864595	-0.602286
D109_0000013843__full	Apr_2021	-0.615021	-0.602286
D109_0000014042__full	Apr_2021	-0.661676	-0.602286
D109_0000014205__full	Apr_2021	-2.36412	-0.602286
D109_0000014340__full	Apr_2021	-0.47328	-0.602286
D109_0000014518__full	Apr_2021	-1.41941	-0.602286
D109_0000014866__full	Apr_2021	-2.16121	-0.602286
D109_0000015256__full	Apr_2021	-1.36522	-0.602286
D109_0000015263__full	Apr_2021	-0.889978	-0.602286
D109_0000015303__full	Apr_2021	-0.590053	-0.602286
D109_0000015337__full	Apr_2021	-0.52978	-0.602286
D109_0000015795__full	Apr_2021	3.01259	-0.602286
D109_0000015866__full	Apr_2021	-0.870852	-0.602286
D109_0000016011__full	Apr_2021	-0.550792	-0.602286
D109_0000016163__full	Apr_2021	0.490107	-0.602286
D109_0000016525__full	Apr_2021	-0.971594	-0.602286
D109_0000016600__full	Apr_2021	-0.582969	-0.602286
D109_0000016836__full	Apr_2021	-2.21328	-0.602286
D109_0000016864__full	Apr_2021	-0.488616	-0.602286
D109_0000017214__full	Apr_2021	3.54425	-0.602286
D109_0000017498__full	Apr_2021	-1.00858	-0.602286
D109_0000017544__full	Apr_2021	-0.548534	-0.602286
D109_0000017637__full	Apr_2021	-0.494295	-0.602286
D109_0000017670__full	Apr_2021	-0.590107	-0.602286
D109_0000017846__full	Apr_2021	2.33171	-0.602286
D109_0000018211__full	Apr_2021	-2.057	-0.602286
D109_0000018825__full	Apr_2021	1.58727	-0.602286
D109_0000019223__full	Apr_2021	-0.978612	-0.602286
D109_0000019318__full	Apr_2021	-0.518778	-0.602286
D109_0000019657__full	Apr_2021	-0.625367	-0.602286
D109_0000019846__full	Apr_2021	-0.495723	-0.602286
D109_0000019849__full	Apr_2021	3.11033	-0.602286
D109_0000019853__full	Apr_2021	-0.563383	-0.602286
D109_0000020224__full	Apr_2021	-2.75016	-0.602286
D109_0000020438__full	Apr_2021	-1.40556	-0.602286
D109_0000020599__full	Apr_2021	-0.541264	-0.602286
D109_0000020683__full	Apr_2021	-2.14216	-0.602286
D109_0000020875__full	Apr_2021	-1.32921	-0.602286
D109_0000020890__full	Apr_2021	-2.9828	-0.602286
D109_0000021070__full	Apr_2021	-3.69851	-0.602286
D109_0000021200__full	Apr_2021	-1.52502	-0.602286
D109_0000021325__full	Apr_2021	2.82593	-0.602286
D109_0000021355__full	Apr_2021	-2.57873	-0.602286
D109_0000021392__full	Apr_2021	-2.17788	-0.602286
D109_0000021440__full	Apr_2021	4.0031	-0.602286
D109_0000021471__full	Apr_2021	3.50976	-0.602286
D109_0000021572__full	Apr_2021	-0.584179	-0.602286
D109_0000021710__full	Apr_2021	-0.584883	-0.602286
D109_0000021804__full	Apr_2021	2.96378	-0.602286
D109_0000022004__full	Apr_2021	-1.56534	-0.602286
D109_0000022438__full	Apr_2021	-1.03613	-0.602286
D109_0000022496__full	Apr_2021	-0.676606	-0.602286
D109_0000022509__full	Apr_2021	-0.479417	-0.602286
D109_0000022649__full	Apr_2021	-2.12695	-0.602286
D109_0000022767__full	Apr_2021	-0.545198	-0.602286
D109_0000022790__full	Apr_2021	-0.465342	-0.602286
D109_0000022805__full	Apr_2021	-0.55837	-0.602286
D109_0000022918__full	Apr_2021	-0.471738	-0.602286
D109_0000023087__full	Apr_2021	-0.927889	-0.602286
D109_0000023302__full	Apr_2021	-1.4595	-0.602286
D109_0000023426__full	Apr_2021	-0.488601	-0.602286
D109_0000023544__full	Apr_2021	1.28387	-0.602286
D109_0000023906__full	Apr_2021	-0.731355	-0.602286
D109_0000023977__full	Apr_2021	-0.901283	-0.602286
D109_0000024188__full	Apr_2021	-2.52575	-0.602286
D109_0000024225__full	Apr_2021	-2.38571	-0.602286
D109_0000024625__full	Apr_2021	-0.516079	-0.602286
D109_0000024827__full	Apr_2021	-0.558953	-0.602286
D109_0000024905__full	Apr_2021	-0.526795	-0.602286
D109_0000024913__full	Apr_2021	-1.66539	-0.602286
D109_0000024930__full	Apr_2021	-1.00361	-0.602286
D109_0000025020__full	Apr_2021	-3.36382	-0.602286
D109_0000025074__full	Apr_2021	5.42529	-0.602286
D109_0000025300__full	Apr_2021	-0.576956	-0.602286
D109_0000025326__full	Apr_2021	-0.973564	-0.602286
D109_0000025584__full	Apr_2021	-0.583002	-0.602286
D109_0000025720__full	Apr_2021	-2.67315	-0.602286
D109_0000025821__full	Apr_2021	-0.517315	-0.602286
D109_0000026661__full	Apr_2021	-0.520683	-0.602286
D109_0000026749__full	Apr_2021	-0.545135	-0.602286
D109_0000026917__full	Apr_2021	3.98992	-0.602286
D109_0000026971__full	Apr_2021	-1.85356	-0.602286
D109_0000026989__full	Apr_2021	-1.67608	-0.602286
D109_0000027277__full	Apr_2021	-0.483933	-0.602286
D109_0000027413__full	Apr_2021	-0.548204	-0.602286
D109_0000027426__full	Apr_2021	-0.689799	-0.602286
D109_0000027478__full	Apr_2021	-0.975629	-0.602286
D109_0000027701__full	Apr_2021	-2.09826	-0.602286
D109_0000027747__full	Apr_2021	-0.840135	-0.602286
D109_0000028160__full	Apr_2021	-0.487692	-0.602286
D109_0000028307__full	Apr_2021	-0.958047	-0.602286
D109_0000028349__full	Apr_2021	-0.527728	-0.602286
D109_0000028408__full	Apr_2021	-1.87692	-0.602286
D109_0000028581__full	Apr_2021	4.03121	-0.602286
D109_0000028893__full	Apr_2021	-0.515013	-0.602286
D109_0000028914__full	Apr_2021	-1.28756	-0.602286
D109_0000029100__full	Apr_2021	-1.42772	-0.602286
D109_0000029127__full	Apr_2021	-0.51052	-0.602286
D109_0000029214__full	Apr_2021	-0.628062	-0.602286
D109_0000029403__full	Apr_2021	-1.28869	-0.602286
D109_0000029895__full	Apr_2021	-0.502079	-0.602286
D109_0000030209__full	Apr_2021	-1.00418	-0.602286
D109_0000030273__full	Apr_2021	-0.496516	-0.602286
D109_0000030383__full	Apr_2021	-0.502096	-0.602286
D109_0000030525__full	Apr_2021	-0.904277	-0.602286
D109_0000030566__full	Apr_2021	-0.544587	-0.602286
D109_0000030745__full	Apr_2021	-1.10765	-0.602286
D109_0000031112__full	Apr_2021	-2.50554	-0.602286
D109_0000031207__full	Apr_2021	-1.80146	-0.602286
D109_0000031243__full	Apr_2021	1.32948	-0.602286
D109_0000031267__full	Apr_2021	-0.468765	-0.602286
D109_0000031430__full	Apr_2021	-0.479383	-0.602286
D109_0000031527__full	Apr_2021	-2.14276	-0.602286
D109_0000031586__full	Apr_2021	0.79869	-0.602286
D109_0000031683__full	Apr_2021	-0.501231	-0.602286
D109_0000031738__full	Apr_2021	-0.519524	-0.602286
D109_0000032034__full	Apr_2021	-0.532378	-0.602286
D109_0000032099__full	Apr_2021	-0.534632	-0.602286
D109_0000032384__full	Apr_2021	-0.495574	-0.602286
D109_0000032497__full	Apr_2021	-1.41059	-0.602286
D109_0000032727__full	Apr_2021	-0.982271	-0.602286
D109_0000033034__full	Apr_2021	-0.954846	-0.602286
D109_0000033292__full	Apr_2021	3.54506	-0.602286
D109_0000033351__full	Apr_2021	-0.457564	-0.602286
D109_0000033518__full	Apr_2021	-0.973393	-0.602286
D109_0000033567__full	Apr_2021	-0.484874	-0.602286
D109_0000033600__full	Apr_2021	-2.27019	-0.602286
D109_0000033632__full	Apr_2021	-3.12175	-0.602286
D109_0000033641__full	Apr_2021	-1.07368	-0.602286
D109_0000033756__full	Apr_2021	-3.74153	-0.602286
D109_0000033849__full	Apr_2021	4.75626	-0.602286
D109_0000033996__full	Apr_2021	-1.44775	-0.602286
D109_0000034053__full	Apr_2021	-0.63833	-0.602286
D109_0000034133__full	Apr_2021	-0.482288	-0.602286
D109_0000034160__full	Apr_2021	-1.27074	-0.602286
D109_0000034302__full	Apr_2021	-3.85506	-0.602286
D109_0000034423__full	Apr_2021	-0.957809	-0.602286
D109_0000034644__full	Apr_2021	-0.534363	-0.602286
D109_0000034661__full	Apr_2021	-1.8516	-0.602286
D109_0000034930__full	Apr_2021	-0.88382	-0.602286
D109_0000034978__full	Apr_2021	-2.95294	-0.602286
D109_0000035130__full	Apr_2021	-0.518181	-0.602286
D109_0000035194__full	Apr_2021	-1.11645	-0.602286
D109_0000035238__full	Apr_2021	-0.527655	-0.602286
D109_0000035543__full	Apr_2021	1.7764	-0.602286
D109_0000035625__full	Apr_2021	-0.910451	-0.602286
D109_0000035668__full	Apr_2021	-2.78555	-0.602286
D109_0000036277__full	Apr_2021	-0.963806	-0.602286
D109_0000036433__full	Apr_2021	0.73917	-0.602286
D109_0000036849__full	Apr_2021	-1.07716	-0.602286
D109_0000037559__full	Apr_2021	2.09548	-0.602286
D109_0000037672__full	Apr_2021	-0.664226	-0.602286
D109_0000038171__full	Apr_2021	-0.479603	-0.602286
D109_0000038232__full	Apr_2021	-0.508041	-0.602286
D109_0000038356__full	Apr_2021	3.46911	-0.602286
D109_0000038373__full	Apr_2021	-0.996587	-0.602286
D109_0000038620__full	Apr_2021	-0.584289	-0.602286
D109_0000038621__full	Apr_2021	3.04013	-0.602286
D109_0000038772__full	Apr_2021	-0.87434	-0.602286
D109_0000038791__full	Apr_2021	-1.99114	-0.602286
D109_0000038864__full	Apr_2021	-0.966124	-0.602286
D109_0000038943__full	Apr_2021	-0.517661	-0.602286
D109_0000039010__full	Apr_2021	-0.857117	-0.602286
D109_0000039077__full	Apr_2021	-0.488574	-0.602286
D109_0000039295__full	Apr_2021	0.21109	-0.602286
D109_0000039438__full	Apr_2021	-0.928753	-0.602286
D109_0000039518__full	Apr_2021	-0.600219	-0.602286
D109_0000039549__full	Apr_2021	-0.470941	-0.602286
D109_0000039688__full	Apr_2021	-1.01774	-0.602286
D109_0000040399__full	Apr_2021	1.8673	-0.602286
D109_0000040788__full	Apr_2021	-2.47223	-0.602286
D109_0000041007__full	Apr_2021	-0.519242	-0.602286
D109_0000041130__full	Apr_2021	-0.516495	-0.602286
D109_0000041177__full	Apr_2021	-0.955898	-0.602286
D109_0000041708__full	Apr_2021	-3.01033	-0.602286
D109_0000041807__full	Apr_2021	-0.495217	-0.602286
D109_0000041901__full	Apr_2021	1.3128	-0.602286
D109_0000041945__full	Apr_2021	-0.542155	-0.602286
D109_0000041957__full	Apr_2021	-0.953495	-0.602286
D109_0000042038__full	Apr_2021	-1.25811	-0.602286
D109_0000042039__full	Apr_2021	-0.905816	-0.602286
D109_0000042073__full	Apr_2021	-1.83726	-0.602286
D109_0000042163__full	Apr_2021	-1.00985	-0.602286
D109_0000042190__full	Apr_2021	-1.47097	-0.602286
D109_0000042194__full	Apr_2021	-1.36124	-0.602286
D109_0000042264__full	Apr_2021	-0.687061	-0.602286
D109_0000042667__full	Apr_2021	-1.71579	-0.602286
D109_0000042770__full	Apr_2021	-3.32923	-0.602286
D109_0000042818__full	Apr_2021	-0.897058	-0.602286
D109_0000042861__full	Apr_2021	-0.643754	-0.602286
D109_0000043138__full	Apr_2021	-0.476353	-0.602286
D109_0000043182__full	Apr_2021	-1.84363	-0.602286
D109_0000043193__full	Apr_2021	-1.35735	-0.602286
D109_0000043638__full	Apr_2021	-0.565231	-0.602286
D109_0000043659__full	Apr_2021	2.85281	-0.602286
D109_0000043706__full	Apr_2021	-0.513264	-0.602286
D109_0000043745__full	Apr_2021	-1.29848	-0.602286
D109_0000043764__full	Apr_2021	-0.476229	-0.602286
D109_0000044310__full	Apr_2021	1.68802	-0.602286
D109_0000044367__full	Apr_2021	-0.521581	-0.602286
D109_0000044398__full	Apr_2021	-2.31118	-0.602286
D109_0000044737__full	Apr_2021	-0.483662	-0.602286
D109_0000045141__full	Apr_2021	-1.8829	-0.602286
D109_0000045413__full	Apr_2021	-2.07993	-0.602286
D109_0000045641__full	Apr_2021	-0.611865	-0.602286
D109_0000045698__full	Apr_2021	1.10334	-0.602286
D109_0000046055__full	Apr_2021	2.83148	-0.602286
D109_0000046144__full	Apr_2021	-0.54322	-0.602286
D109_0000046171__full	Apr_2021	0.516491	-0.602286
D109_0000046183__full	Apr_2021	-1.10522	-0.602286
D109_0000046203__full	Apr_2021	-1.07749	-0.602286
D109_0000046241__full	Apr_2021	-1.39737	-0.602286
D109_0000046267__full	Apr_2021	-0.492656	-0.602286
D109_0000046602__full	Apr_2021	-1.89682	-0.602286
D109_0000046615__full	Apr_2021	1.61886	-0.602286
D109_0000046879__full	Apr_2021	-1.35141	-0.602286
D109_0000046978__full	Apr_2021	-0.838085	-0.602286
D109_0000047142__full	Apr_2021	-1.4492	-0.602286
D109_0000047331__full	Apr_2021	-0.484557	-0.602286
D109_0000047512__full	Apr_2021	-1.46345	-0.602286
D109_0000047521__full	Apr_2021	-2.66376	-0.602286
D109_0000048132__full	Apr_2021	-0.545738	-0.602286
D109_0000048348__full	Apr_2021	3.62652	-0.602286
D109_0000048637__full	Apr_2021	-0.550474	-0.602286
D109_0000048768__full	Apr_2021	-1.62317	-0.602286
D109_0000048807__full	Apr_2021	-1.39206	-0.602286
D109_0000048918__full	Apr_2021	-1.3847	-0.602286
D109_0000048949__full	Apr_2021	-0.499308	-0.602286
D109_0000049225__full	Apr_2021	-2.87575	-0.602286
D109_0000049979__full	Apr_2021	-1.32867	-0.602286
D109_0000050412__full	Apr_2021	2.15801	-0.602286
D109_0000050415__full	Apr_2021	-0.53106	-0.602286
D109_0000050692__full	Apr_2021	-0.485019	-0.602286
D109_0000050929__full	Apr_2021	-1.48533	-0.602286
D109_0000051122__full	Apr_2021	-0.67816	-0.602286
D109_0000051154__full	Apr_2021	-0.607971	-0.602286
D109_0000051370__full	Apr_2021	-2.22739	-0.602286
D109_0000051598__full	Apr_2021	-0.546904	-0.602286
D109_0000051618__full	Apr_2021	-0.846451	-0.602286
D109_0000051904__full	Apr_2021	-0.507321	-0.602286
D109_0000051948__full	Apr_2021	-1.10291	-0.602286
D109_0000052034__full	Apr_2021	-0.490345	-0.602286
D109_0000052114__full	Apr_2021	-2.66042	-0.602286
D109_0000052196__full	Apr_2021	-1.49946	-0.602286
D109_0000052557__full	Apr_2021	-0.902835	-0.602286
D109_0000052823__full	Apr_2021	-1.26292	-0.602286
D109_0000052904__full	Apr_2021	-1.09814	-0.602286
D109_0000053136__full	Apr_2021	-1.32611	-0.602286
D109_0000053229__full	Apr_2021	-1.49502	-0.602286
D109_0000053475__full	Apr_2021	-0.896363	-0.602286
D109_0000053519__full	Apr_2021	-1.13506	-0.602286
D109_0000053538__full	Apr_2021	2.46652	-0.602286
D109_0000053600__full	Apr_2021	-0.488174	-0.602286
D109_0000053635__full	Apr_2021	-2.00152	-0.602286
D109_0000053666__full	Apr_2021	-0.535444	-0.602286
D109_0000053703__full	Apr_2021	-0.588158	-0.602286
D109_0000053875__full	Apr_2021	-0.887027	-0.602286
D109_0000053899__full	Apr_2021	-1.26095	-0.602286
D109_0000053910__full	Apr_2021	3.11147	-0.602286
D109_0000053915__full	Apr_2021	-0.494182	-0.602286
D109_0000053974__full	Apr_2021	3.76393	-0.602286
D109_0000054173__full	Apr_2021	-2.16473	-0.602286
D109_0000054359__full	Apr_2021	-2.17236	-0.602286
D109_0000054826__full	Apr_2021	-0.950259	-0.602286
D109_0000054869__full	Apr_2021	-1.44568	-0.602286
D109_0000054978__full	Apr_2021	-1.41875	-0.602286
D109_0000055020__full	Apr_2021	-1.37457	-0.602286
D109_0000055095__full	Apr_2021	-1.30495	-0.602286
D109_0000055123__full	Apr_2021	-0.89677	-0.602286
D109_0000055133__full	Apr_2021	-0.567119	-0.602286
D109_0000055349__full	Apr_2021	-0.961761	-0.602286
D109_0000055545__full	Apr_2021	-0.929576	-0.602286
D109_0000055651__full	Apr_2021	-0.682758	-0.602286
D109_0000055707__full	Apr_2021	2.55204	-0.602286
D109_0000056195__full	Apr_2021	-0.892844	-0.602286
D109_0000056219__full	Apr_2021	-0.540417	-0.602286
D109_0000056470__full	Apr_2021	-0.567642	-0.602286
D109_0000056678__full	Apr_2021	-5.90924	-0.602286
D109_0000056865__full	Apr_2021	-0.581221	-0.602286
D109_0000056988__full	Apr_2021	-0.571963	-0.602286
D109_0000056997__full	Apr_2021	-1.02014	-0.602286
D109_0000057128__full	Apr_2021	-0.516068	-0.602286
D109_0000057159__full	Apr_2021	-0.525023	-0.602286
D109_0000057549__full	Apr_2021	-1.96757	-0.602286
D109_0000057888__full	Apr_2021	-0.553568	-0.602286
D109_0000058087__full	Apr_2021	-0.569022	-0.602286
D109_0000058205__full	Apr_2021	-0.919982	-0.602286
D109_0000058329__full	Apr_2021	-2.15991	-0.602286
D109_0000058414__full	Apr_2021	3.20401	-0.602286
D109_0000058492__full	Apr_2021	-2.6935	-0.602286
D109_0000058557__full	Apr_2021	-0.478029	-0.602286
D109_0000058571__full	Apr_2021	-0.547894	-0.602286
D109_0000058582__full	Apr_2021	-0.477395	-0.602286
D109_0000058596__full	Apr_2021	-1.41651	-0.602286
D109_0000059172__full	Apr_2021	-1.00486	-0.602286
D109_0000059326__full	Apr_2021	-2.356	-0.602286
D109_0000059396__full	Apr_2021	-1.86402	-0.602286
D109_0000059883__full	Apr_2021	-0.525758	-0.602286
D109_0000060687__full	Apr_2021	-0.999296	-0.602286
D109_0000060753__full	Apr_2021	-0.497949	-0.602286
D109_0000060773__full	Apr_2021	-0.557508	-0.602286
D109_0000060867__full	Apr_2021	-0.982662	-0.602286
D109_0000061014__full	Apr_2021	-1.31413	-0.602286
D109_0000061198__full	Apr_2021	-1.31926	-0.602286
D109_0000061333__full	Apr_2021	-0.868571	-0.602286
D109_0000061403__full	Apr_2021	-0.466788	-0.602286
D109_0000061551__full	Apr_2021	-0.48806	-0.602286
D109_0000062036__full	Apr_2021	-0.586005	-0.602286
D109_0000062058__full	Apr_2021	2.07559	-0.602286
D109_0000062189__full	Apr_2021	-0.551722	-0.602286
D109_0000062263__full	Apr_2021	1.98849	-0.602286
D109_0000062289__full	Apr_2021	-0.505751	-0.602286
D109_0000062381__full	Apr_2021	1.17791	-0.602286
D109_0000062969__full	Apr_2021	-0.584142	-0.602286
D109_0000063226__full	Apr_2021	-2.22388	-0.602286
D109_0000063305__full	Apr_2021	-0.502463	-0.602286
D109_0000063778__full	Apr_2021	-1.36044	-0.602286
D109_0000063814__full	Apr_2021	-0.520512	-0.602286
D109_0000063928__full	Apr_2021	-3.24644	-0.602286
D109_0000064068__full	Apr_2021	-0.548624	-0.602286
D109_0000064250__full	Apr_2021	-3.02981	-0.602286
D109_0000064519__full	Apr_2021	1.84963	-0.602286
D109_0000064638__full	Apr_2021	-0.560001	-0.602286
D109_0000064683__full	Apr_2021	2.63307	-0.602286
D109_0000064845__full	Apr_2021	-0.56386	-0.602286
D109_0000065096__full	Apr_2021	-0.472337	-0.602286
D109_0000065429__full	Apr_2021	-0.490702	-0.602286
D109_0000065434__full	Apr_2021	-0.483785	-0.602286
D109_0000065515__full	Apr_2021	-0.480738	-0.602286
D109_0000066042__full	Apr_2021	2.6389	-0.602286
D109_0000066295__full	Apr_2021	-1.46093	-0.602286
D109_0000066371__full	Apr_2021	-2.13576	-0.602286
D109_0000066639__full	Apr_2021	-0.543795	-0.602286
D109_0000066690__full	Apr_2021	-1.35028	-0.602286
D109_0000066749__full	Apr_2021	-0.460447	-0.602286
D109_0000066774__full	Apr_2021	-1.00399	-0.602286
D109_0000066793__full	Apr_2021	-0.61372	-0.602286
D109_0000066913__full	Apr_2021	-0.490186	-0.602286
D109_0000066944__full	Apr_2021	-0.509104	-0.602286
D109_0000067044__full	Apr_2021	-1.04374	-0.602286
D109_0000067231__full	Apr_2021	-0.511343	-0.602286
D109_0000067406__full	Apr_2021	-0.500069	-0.602286
D109_0000067453__full	Apr_2021	-0.456244	-0.602286
D109_0000068360__full	Apr_2021	-0.925686	-0.602286
D109_0000068431__full	Apr_2021	-0.904406	-0.602286
D109_0000068735__full	Apr_2021	-1.65297	-0.602286
D109_0000068764__full	Apr_2021	-0.505869	-0.602286
D109_0000069246__full	Apr_2021	-0.512556	-0.602286
D109_0000069289__full	Apr_2021	-0.602432	-0.602286
D109_0000069323__full	Apr_2021	-0.881102	-0.602286
D109_0000069365__full	Apr_2021	-0.494503	-0.602286
D109_0000069456__full	Apr_2021	-0.677114	-0.602286
D109_0000069767__full	Apr_2021	-0.857659	-0.602286
D109_0000070036__full	Apr_2021	-0.889853	-0.602286
D109_0000070205__full	Apr_2021	-1.77217	-0.602286
D109_0000070264__full	Apr_2021	-0.515262	-0.602286
D109_0000070278__full	Apr_2021	-0.497951	-0.602286
D109_0000070331__full	Apr_2021	-2.85647	-0.602286
D109_0000070691__full	Apr_2021	-0.5438	-0.602286
D109_0000070704__full	Apr_2021	-1.01664	-0.602286
D109_0000070947__full	Apr_2021	-0.564334	-0.602286
D109_0000070949__full	Apr_2021	-0.570266	-0.602286
D109_0000070950__full	Apr_2021	-0.956538	-0.602286
D109_0000070997__full	Apr_2021	-0.47016	-0.602286
D109_0000071245__full	Apr_2021	-0.969681	-0.602286
D109_0000071272__full	Apr_2021	-0.503409	-0.602286
D109_0000071374__full	Apr_2021	-0.959265	-0.602286
D109_0000071495__full	Apr_2021	-0.502553	-0.602286
D109_0000071834__full	Apr_2021	1.53717	-0.602286
D109_0000071967__full	Apr_2021	-0.917969	-0.602286
D109_0000072173__full	Apr_2021	-0.984126	-0.602286
D109_0000072277__full	Apr_2021	-0.537079	-0.602286
D109_0000072736__full	Apr_2021	-2.22538	-0.602286
D109_0000072757__full	Apr_2021	-2.62555	-0.602286
D109_0000073153__full	Apr_2021	2.62502	-0.602286
D109_0000073268__full	Apr_2021	-0.545564	-0.602286
D109_0000073342__full	Apr_2021	-0.902756	-0.602286
D109_0000073700__full	Apr_2021	-0.460422	-0.602286
D109_0000073931__full	Apr_2021	-0.475887	-0.602286
D109_0000074019__full	Apr_2021	-4.61204	-0.602286
D109_0000074053__full	Apr_2021	-2.2358	-0.602286
D109_0000074181__full	Apr_2021	1.72106	-0.602286
D109_0000074297__full	Apr_2021	4.00038	-0.602286
D109_0000074564__full	Apr_2021	-1.04715	-0.602286
D109_0000074574__full	Apr_2021	-0.474856	-0.602286
D109_0000075004__full	Apr_2021	-0.584394	-0.602286
D109_0000075122__full	Apr_2021	-0.46741	-0.602286
D109_0000075276__full	Apr_2021	-0.522546	-0.602286
D109_0000075411__full	Apr_2021	-0.479736	-0.602286
D109_0000075664__full	Apr_2021	-0.987466	-0.602286
D109_0000075665__full	Apr_2021	-0.93228	-0.602286
D109_0000075727__full	Apr_2021	-0.495696	-0.602286
D109_0000076100__full	Apr_2021	-0.573058	-0.602286
D109_0000076155__full	Apr_2021	-0.989638	-0.602286
D109_0000076204__full	Apr_2021	-1.47357	-0.602286
D109_0000076520__full	Apr_2021	-1.43264	-0.602286
D109_0000077081__full	Apr_2021	-0.968225	-0.602286
D109_0000077212__full	Apr_2021	-1.74371	-0.602286
D109_0000077512__full	Apr_2021	-1.43647	-0.602286
D109_0000077911__full	Apr_2021	-2.31664	-0.602286
D109_0000078251__full	Apr_2021	-0.555939	-0.602286
D109_0000078257__full	Apr_2021	-1.01448	-0.602286
D109_0000078259__full	Apr_2021	-1.34757	-0.602286
D109_0000078394__full	Apr_2021	-0.998641	-0.602286
D109_0000078448__full	Apr_2021	-0.957642	-0.602286
D109_0000079295__full	Apr_2021	0.852137	-0.602286
D109_0000080143__full	Apr_2021	2.43034	-0.602286
D109_0000080240__full	Apr_2021	-0.892321	-0.602286
D109_0000080296__full	Apr_2021	-1.25492	-0.602286
D109_0000080320__full	Apr_2021	-1.58927	-0.602286
D109_0000080362__full	Apr_2021	-1.86321	-0.602286
D109_0000080482__full	Apr_2021	-0.489271	-0.602286
D109_0000080520__full	Apr_2021	-1.0917	-0.602286
D109_0000080620__full	Apr_2021	-2.31843	-0.602286
D109_0000080708__full	Apr_2021	-0.477835	-0.602286
D109_0000081003__full	Apr_2021	-0.583168	-0.602286
D109_0000081203__full	Apr_2021	-1.80401	-0.602286
D109_0000081229__full	Apr_2021	-1.02241	-0.602286
D109_0000081245__full	Apr_2021	-0.578816	-0.602286
D109_0000081254__full	Apr_2021	-2.48172	-0.602286
D109_0000081467__full	Apr_2021	-0.544467	-0.602286
D109_0000081856__full	Apr_2021	-0.511352	-0.602286
D109_0000082063__full	Apr_2021	-1.73322	-0.602286
D109_0000082416__full	Apr_2021	-2.57225	-0.602286
D109_0000082475__full	Apr_2021	-0.547052	-0.602286
D109_0000082552__full	Apr_2021	-0.465838	-0.602286
D109_0000082609__full	Apr_2021	-0.581904	-0.602286
D109_0000082685__full	Apr_2021	-0.864519	-0.602286
D109_0000082839__full	Apr_2021	-0.891144	-0.602286
D109_0000082874__full	Apr_2021	0.999753	-0.602286
D109_0000083074__full	Apr_2021	-2.29313	-0.602286
D109_0000083503__full	Apr_2021	-2.17652	-0.602286
D109_0000083522__full	Apr_2021	-1.35669	-0.602286
D109_0000083547__full	Apr_2021	-0.857706	-0.602286
D109_0000083687__full	Apr_2021	-0.981766	-0.602286
D109_0000084002__full	Apr_2021	3.32171	-0.602286
D109_0000084041__full	Apr_2021	-0.932021	-0.602286
D109_0000084045__full	Apr_2021	-3.13604	-0.602286
D109_0000084093__full	Apr_2021	-0.495028	-0.602286
D109_0000084138__full	Apr_2021	-2.38922	-0.602286
D109_0000084248__full	Apr_2021	-1.08563	-0.602286
D109_0000084453__full	Apr_2021	-1.01974	-0.602286
D109_0000084491__full	Apr_2021	-0.560249	-0.602286
D109_0000084550__full	Apr_2021	-0.531914	-0.602286
D109_0000084563__full	Apr_2021	-0.89689	-0.602286
D109_0000085038__full	Apr_2021	-1.68314	-0.602286
D109_0000085375__full	Apr_2021	-2.31551	-0.602286
D109_0000085581__full	Apr_2021	-0.903946	-0.602286
D109_0000085656__full	Apr_2021	-0.465051	-0.602286
D109_0000085916__full	Apr_2021	-0.51069	-0.602286
D109_0000085989__full	Apr_2021	-1.16633	-0.602286
D109_0000086054__full	Apr_2021	-0.501	-0.602286
D109_0000086112__full	Apr_2021	-0.505085	-0.602286
D109_0000086219__full	Apr_2021	-0.494591	-0.602286
D109_0000086441__full	Apr_2021	-0.532141	-0.602286
D109_0000086548__full	Apr_2021	-0.511379	-0.602286
D109_0000086738__full	Apr_2021	-1.01234	-0.602286
D109_0000086871__full	Apr_2021	-2.01915	-0.602286
D109_0000086920__full	Apr_2021	-0.512066	-0.602286
D109_0000086931__full	Apr_2021	-1.0816	-0.602286
D109_0000087163__full	Apr_2021	-0.515394	-0.602286
D109_0000087282__full	Apr_2021	-1.71863	-0.602286
D109_0000087320__full	Apr_2021	2.1707	-0.602286
D109_0000087370__full	Apr_2021	-1.5169	-0.602286
D109_0000087513__full	Apr_2021	-1.39026	-0.602286
D109_0000087709__full	Apr_2021	-0.874782	-0.602286
D109_0000087980__full	Apr_2021	-0.457041	-0.602286
D109_0000088084__full	Apr_2021	-0.930291	-0.602286
D109_0000088176__full	Apr_2021	-0.622756	-0.602286
D109_0000088477__full	Apr_2021	-1.31024	-0.602286
D109_0000088485__full	Apr_2021	-0.487661	-0.602286
D109_0000088695__full	Apr_2021	-0.471233	-0.602286
D109_0000089076__full	Apr_2021	-0.502381	-0.602286
D109_0000089128__full	Apr_2021	-0.58848	-0.602286
D109_0000089817__full	Apr_2021	-1.91688	-0.602286
D109_0000089866__full	Apr_2021	-2.85118	-0.602286
D109_0000089958__full	Apr_2021	-1.41181	-0.602286
D109_0000090037__full	Apr_2021	4.52954	-0.602286
D109_0000090067__full	Apr_2021	2.41233	-0.602286
D109_0000090358__full	Apr_2021	-0.504904	-0.602286
D109_0000090405__full	Apr_2021	-0.513622	-0.602286
D109_0000090640__full	Apr_2021	-1.46213	-0.602286
D109_0000090716__full	Apr_2021	-1.38026	-0.602286
D109_0000090784__full	Apr_2021	3.21871	-0.602286
D109_0000091282__full	Apr_2021	-0.559478	-0.602286
D109_0000091338__full	Apr_2021	-1.87737	-0.602286
D109_0000091506__full	Apr_2021	-0.478861	-0.602286
D109_0000091679__full	Apr_2021	-1.33265	-0.602286
D109_0000091841__full	Apr_2021	-0.535023	-0.602286
D109_0000091894__full	Apr_2021	-0.706975	-0.602286
D109_0000091949__full	Apr_2021	-0.851381	-0.602286
D109_0000092112__full	Apr_2021	3.11251	-0.602286
D109_0000092582__full	Apr_2021	-5.38747	-0.602286
D109_0000092689__full	Apr_2021	-2.1646	-0.602286
D109_0000092995__full	Apr_2021	-1.34977	-0.602286
D109_0000093163__full	Apr_2021	1.90005	-0.602286
D109_0000093188__full	Apr_2021	-3.63543	-0.602286
D109_0000093483__full	Apr_2021	-0.541733	-0.602286
D109_0000093770__full	Apr_2021	-0.916816	-0.602286
D109_0000093982__full	Apr_2021	-0.314156	-0.602286
D109_0000094014__full	Apr_2021	1.35377	-0.602286
D109_0000094098__full	Apr_2021	1.48787	-0.602286
D109_0000094171__full	Apr_2021	-2.48734	-0.602286
D109_0000094295__full	Apr_2021	-1.66539	-0.602286
D109_0000094397__full	Apr_2021	-0.479845	-0.602286
D109_0000094548__full	Apr_2021	-0.879668	-0.602286
D109_0000094581__full	Apr_2021	-0.880134	-0.602286
D109_0000094769__full	Apr_2021	-0.462181	-0.602286
D109_0000094836__full	Apr_2021	-0.480147	-0.602286
D109_0000094852__full	Apr_2021	2.25154	-0.602286
D109_0000095276__full	Apr_2021	-0.877959	-0.602286
D109_0000095370__full	Apr_2021	-0.537358	-0.602286
D109_0000095412__full	Apr_2021	-0.610725	-0.602286
D109_0000095743__full	Apr_2021	-0.500728	-0.602286
D109_0000095771__full	Apr_2021	3.77925	-0.602286
D109_0000095795__full	Apr_2021	-1.8632	-0.602286
D109_0000095954__full	Apr_2021	-0.895789	-0.602286
D109_0000096052__full	Apr_2021	3.07457	-0.602286
D109_0000096246__full	Apr_2021	-0.542255	-0.602286
D109_0000096338__full	Apr_2021	-1.34477	-0.602286
D109_0000096340__full	Apr_2021	-3.36125	-0.602286
D109_0000096489__full	Apr_2021	-0.561933	-0.602286
D109_0000096774__full	Apr_2021	-0.541343	-0.602286
D109_0000097282__full	Apr_2021	-0.891488	-0.602286
D109_0000097419__full	Apr_2021	-1.28169	-0.602286
D109_0000097616__full	Apr_2021	-1.32335	-0.602286
D109_0000097787__full	Apr_2021	-0.543914	-0.602286
D109_0000097798__full	Apr_2021	-0.932588	-0.602286
D109_0000097847__full	Apr_2021	-1.88961	-0.602286
D109_0000097922__full	Apr_2021	-0.537222	-0.602286
D109_0000098132__full	Apr_2021	-1.17632	-0.602286
D109_0000098509__full	Apr_2021	-0.501231	-0.602286
D109_0000098519__full	Apr_2021	-1.51788	-0.602286
D109_0000099012__full	Apr_2021	-0.930677	-0.602286
D109_0000099034__full	Apr_2021	-1.4853	-0.602286
D109_0000099436__full	Apr_2021	-3.0341	-0.602286
D109_0000099560__full	Apr_2021	-3.31648	-0.602286
D109_0000099725__full	Apr_2021	-1.46247	-0.602286
D109_0000099727__full	Apr_2021	-3.45609	-0.602286
D109_0000099895__full	Apr_2021	-0.489541	-0.602286
D109_0000100001__full	Apr_2021	3.8942	-0.602286
D109_0000100037__full	Apr_2021	-1.18851	-0.602286
D109_0000100085__full	Apr_2021	-0.613306	-0.602286
D109_0000100207__full	Apr_2021	-0.480221	-0.602286
D109_0000100282__full	Apr_2021	-0.598625	-0.602286
D109_0000100376__full	Apr_2021	-1.84389	-0.602286
D109_0000100390__full	Apr_2021	-0.475564	-0.602286
D109_0000100410__full	Apr_2021	-0.543348	-0.602286
D109_0000100726__full	Apr_2021	-1.32583	-0.602286
D109_0000100808__full	Apr_2021	-2.57423	-0.602286
D109_0000100862__full	Apr_2021	-0.509115	-0.602286
D109_0000100951__full	Apr_2021	-2.78343	-0.602286
D109_0000101003__full	Apr_2021	-1.03127	-0.602286
D109_0000101377__full	Apr_2021	-0.601743	-0.602286
D109_0000101751__full	Apr_2021	-1.04162	-0.602286
D109_0000101906__full	Apr_2021	-2.60014	-0.602286
D109_0000101934__full	Apr_2021	3.51695	-0.602286
D109_0000102006__full	Apr_2021	-0.648544	-0.602286
D109_0000102120__full	Apr_2021	-0.571114	-0.602286
D109_0000102253__full	Apr_2021	-1.07841	-0.602286
D109_0000102423__full	Apr_2021	-1.76399	-0.602286
D109_0000102573__full	Apr_2021	-2.8439	-0.602286
D109_0000102868__full	Apr_2021	-0.477405	-0.602286
D109_0000103018__full	Apr_2021	-2.19615	-0.602286
D109_0000103112__full	Apr_2021	-0.473085	-0.602286
D109_0000103488__full	Apr_2021	-0.95558	-0.602286
D109_0000103529__full	Apr_2021	-1.22431	-0.602286
D109_0000103840__full	Apr_2021	-0.529798	-0.602286
D109_0000103906__full	Apr_2021	-0.571928	-0.602286
D109_0000103961__full	Apr_2021	-2.53914	-0.602286
D109_0000104019__full	Apr_2021	-1.88925	-0.602286
D109_0000104020__full	Apr_2021	-0.596897	-0.602286
D109_0000104234__full	Apr_2021	-1.34192	-0.602286
D109_0000104921__full	Apr_2021	-0.607248	-0.602286
D109_0000105308__full	Apr_2021	2.08725	-0.602286
D109_0000105696__full	Apr_2021	3.19539	-0.602286
D109_0000105997__full	Apr_2021	-1.68723	-0.602286
D109_0000106105__full	Apr_2021	-0.995588	-0.602286
D109_0000106179__full	Apr_2021	-1.42817	-0.602286
D109_0000106386__full	Apr_2021	-0.482774	-0.602286
D109_0000106503__full	Apr_2021	-0.572692	-0.602286
D109_0000106527__full	Apr_2021	-2.17064	-0.602286
D109_0000106934__full	Apr_2021	-2.48822	-0.602286
D109_0000106962__full	Apr_2021	-0.480448	-0.602286
D109_0000107062__full	Apr_2021	-0.919858	-0.602286
D109_0000107472__full	Apr_2021	-0.482428	-0.602286
D109_0000107627__full	Apr_2021	-0.538915	-0.602286
D109_0000107993__full	Apr_2021	3.66668	-0.602286
D109_0000108558__full	Apr_2021	-1.00053	-0.602286
D109_0000108814__full	Apr_2021	-0.520663	-0.602286
D109_0000108902__full	Apr_2021	-1.14949	-0.602286
D109_0000109040__full	Apr_2021	-1.07004	-0.602286
D109_0000109595__full	Apr_2021	-1.42815	-0.602286
D109_0000109813__full	Apr_2021	-0.540092	-0.602286
D109_0000110136__full	Apr_2021	-0.482421	-0.602286
D109_0000110362__full	Apr_2021	-0.685918	-0.602286
D109_0000110424__full	Apr_2021	-0.478773	-0.602286
D109_0000110531__full	Apr_2021	-0.866897	-0.602286
D109_0000110612__full	Apr_2021	-0.478338	-0.602286
D109_0000111217__full	Apr_2021	-0.665057	-0.602286
D109_0000111225__full	Apr_2021	-0.541356	-0.602286
D109_0000111293__full	Apr_2021	-0.932579	-0.602286
D109_0000111462__full	Apr_2021	-0.535448	-0.602286
D109_0000111912__full	Apr_2021	-0.675627	-0.602286
D109_0000111970__full	Apr_2021	1.53902	-0.602286
D109_0000112143__full	Apr_2021	-0.486949	-0.602286
D109_0000112272__full	Apr_2021	-0.555807	-0.602286
D109_0000112447__full	Apr_2021	-1.70508	-0.602286
D109_0000112457__full	Apr_2021	-3.80268	-0.602286
D109_0000112593__full	Apr_2021	-0.490654	-0.602286
D109_0000112646__full	Apr_2021	-1.04493	-0.602286
D109_0000112675__full	Apr_2021	-1.74368	-0.602286
D109_0000112725__full	Apr_2021	-0.582592	-0.602286
D109_0000112732__full	Apr_2021	-1.98631	-0.602286
D109_0000112874__full	Apr_2021	-0.571	-0.602286
D109_0000112914__full	Apr_2021	1.50078	-0.602286
D109_0000112938__full	Apr_2021	-1.00349	-0.602286
D109_0000112955__full	Apr_2021	-0.578963	-0.602286
D109_0000112983__full	Apr_2021	-1.98603	-0.602286
D109_0000113261__full	Apr_2021	-1.44501	-0.602286
D109_0000113827__full	Apr_2021	-0.616448	-0.602286
D109_0000114071__full	Apr_2021	-1.0612	-0.602286
D109_0000114341__full	Apr_2021	-0.894146	-0.602286
D109_0000114653__full	Apr_2021	-1.08113	-0.602286
D109_0000114730__full	Apr_2021	-1.35351	-0.602286
D109_0000114760__full	Apr_2021	-0.945063	-0.602286
D109_0000114812__full	Apr_2021	-0.489485	-0.602286
D109_0000115152__full	Apr_2021	-3.36516	-0.602286
D109_0000115281__full	Apr_2021	-0.658477	-0.602286
D109_0000115366__full	Apr_2021	-0.592979	-0.602286
D109_0000115432__full	Apr_2021	-0.539403	-0.602286
D109_0000115791__full	Apr_2021	-2.33719	-0.602286
D109_0000115952__full	Apr_2021	-0.511595	-0.602286
D109_0000115964__full	Apr_2021	-1.84437	-0.602286
D109_0000116492__full	Apr_2021	-3.16264	-0.602286
D109_0000116636__full	Apr_2021	-0.865837	-0.602286
D109_0000117212__full	Apr_2021	-0.453911	-0.602286
D109_0000117279__full	Apr_2021	2.93531	-0.602286
D109_0000117383__full	Apr_2021	-1.76339	-0.602286
D109_0000117595__full	Apr_2021	-2.15289	-0.602286
D109_0000117687__full	Apr_2021	-1.76455	-0.602286
D109_0000117718__full	Apr_2021	-0.600829	-0.602286
D109_0000118093__full	Apr_2021	-0.472075	-0.602286
D109_0000118321__full	Apr_2021	-0.951648	-0.602286
D109_0000118443__full	Apr_2021	-0.490678	-0.602286
D109_0000118630__full	Apr_2021	-0.995145	-0.602286
D109_0000118925__full	Apr_2021	1.29437	-0.602286
D109_0000119077__full	Apr_2021	-1.31976	-0.602286
D109_0000119139__full	Apr_2021	-0.922181	-0.602286
D109_0000119168__full	Apr_2021	-0.867664	-0.602286
D109_0000119298__full	Apr_2021	-0.61225	-0.602286
D109_0000119441__full	Apr_2021	-0.624756	-0.602286
D109_0000119574__full	Apr_2021	-2.28716	-0.602286
D109_0000119586__full	Apr_2021	-0.914983	-0.602286
D109_0000119773__full	Apr_2021	-0.495857	-0.602286
D109_0000119835__full	Apr_2021	-0.890611	-0.602286
D109_0000119844__full	Apr_2021	-0.506578	-0.602286
D109_0000120047__full	Apr_2021	-0.542785	-0.602286
D109_0000120066__full	Apr_2021	-0.980651	-0.602286
D109_0000120068__full	Apr_2021	2.28963	-0.602286
D109_0000120485__full	Apr_2021	-1.3372	-0.602286
D109_0000120724__full	Apr_2021	3.14569	-0.602286
D109_0000121021__full	Apr_2021	2.21322	-0.602286
D109_0000121269__full	Apr_2021	-5.87842	-0.602286
D109_0000121608__full	Apr_2021	-1.36947	-0.602286
D109_0000121620__full	Apr_2021	-0.499235	-0.602286
D109_0000121898__full	Apr_2021	0.173892	-0.602286
D109_0000122690__full	Apr_2021	2.97503	-0.602286
D109_0000122707__full	Apr_2021	-1.94199	-0.602286
D109_0000123088__full	Apr_2021	3.12615	-0.602286
D109_0000123211__full	Apr_2021	-0.506127	-0.602286
D109_0000123292__full	Apr_2021	-0.477225	-0.602286
D109_0000123519__full	Apr_2021	-1.39133	-0.602286
D109_0000124005__full	Apr_2021	-1.17746	-0.602286
D109_0000124012__full	Apr_2021	-1.47003	-0.602286
D109_0000124049__full	Apr_2021	-0.457832	-0.602286
D109_0000124266__full	Apr_2021	-0.496323	-0.602286
D109_0000124421__full	Apr_2021	-0.509026	-0.602286
D109_0000124940__full	Apr_2021	-0.481735	-0.602286
D109_0000125340__full	Apr_2021	-0.464175	-0.602286
D109_0000125537__full	Apr_2021	-0.473638	-0.602286
D109_0000125720__full	Apr_2021	-0.950917	-0.602286
D109_0000125738__full	Apr_2021	-0.613599	-0.602286
D109_0000125852__full	Apr_2021	-0.886229	-0.602286
D109_0000125932__full	Apr_2021	4.82193	-0.602286
D109_0000127414__full	Apr_2021	-1.71458	-0.602286
D109_0000127781__full	Apr_2021	-0.495737	-0.602286
D109_0000127930__full	Apr_2021	4.41992	-0.602286
D109_0000127977__full	Apr_2021	-0.518733	-0.602286
D109_0000127985__full	Apr_2021	-2.09279	-0.602286
D109_0000128060__full	Apr_2021	-5.18604	-0.602286
D109_0000128171__full	Apr_2021	-1.50178	-0.602286
D109_0000128204__full	Apr_2021	-1.46496	-0.602286
D109_0000128902__full	Apr_2021	-1.42425	-0.602286
D109_0000128977__full	Apr_2021	-2.51274	-0.602286
D109_0000129297__full	Apr_2021	-0.504791	-0.602286
D109_0000129406__full	Apr_2021	-1.83065	-0.602286
D109_0000129407__full	Apr_2021	-0.266397	-0.602286
D109_0000129439__full	Apr_2021	-1.6655	-0.602286
D109_0000129590__full	Apr_2021	-1.9905	-0.602286
D109_0000129663__full	Apr_2021	-0.906737	-0.602286
D109_0000129776__full	Apr_2021	-0.642243	-0.602286
D109_0000129827__full	Apr_2021	-0.478953	-0.602286
D109_0000130065__full	Apr_2021	-0.623196	-0.602286
D109_0000130201__full	Apr_2021	-1.70968	-0.602286
D109_0000130224__full	Apr_2021	-1.27176	-0.602286
D109_0000130576__full	Apr_2021	-0.551465	-0.602286
D109_0000130639__full	Apr_2021	-0.541181	-0.602286
D109_0000130801__full	Apr_2021	-0.487553	-0.602286
D109_0000130903__full	Apr_2021	-0.967559	-0.602286
D109_0000131041__full	Apr_2021	-1.04104	-0.602286
D109_0000131251__full	Apr_2021	-1.64212	-0.602286
D109_0000131515__full	Apr_2021	3.61248	-0.602286
D109_0000132019__full	Apr_2021	-1.49503	-0.602286
D109_0000132055__full	Apr_2021	-2.0925	-0.602286
D109_0000132091__full	Apr_2021	-0.58447	-0.602286
D109_0000132115__full	Apr_2021	-1.72218	-0.602286
D109_0000132767__full	Apr_2021	-0.909343	-0.602286
D109_0000132816__full	Apr_2021	-0.510385	-0.602286
D109_0000132874__full	Apr_2021	-0.515367	-0.602286
D109_0000133407__full	Apr_2021	-4.01159	-0.602286
D109_0000133432__full	Apr_2021	-0.942637	-0.602286
D109_0000133477__full	Apr_2021	2.75883	-0.602286
D109_0000133683__full	Apr_2021	-0.544363	-0.602286
D109_0000133830__full	Apr_2021	-0.61393	-0.602286
D109_0000133886__full	Apr_2021	-0.510201	-0.602286
D109_0000134330__full	Apr_2021	-1.44052	-0.602286
D109_0000134420__full	Apr_2021	-0.644893	-0.602286
D109_0000134421__full	Apr_2021	-0.871787	-0.602286
D109_0000134506__full	Apr_2021	-0.98336	-0.602286
D109_0000134550__full	Apr_2021	-1.08094	-0.602286
D109_0000134561__full	Apr_2021	2.41082	-0.602286
D109_0000134696__full	Apr_2021	-1.38563	-0.602286
D109_0000134946__full	Apr_2021	-0.457799	-0.602286
D109_0000134957__full	Apr_2021	-0.545201	-0.602286
D109_0000135080__full	Apr_2021	-0.857745	-0.602286
D109_0000135114__full	Apr_2021	-0.919536	-0.602286
D109_0000135390__full	Apr_2021	-0.880331	-0.602286
D109_0000135454__full	Apr_2021	-1.10922	-0.602286
D109_0000136169__full	Apr_2021	2.61418	-0.602286
D109_0000136291__full	Apr_2021	3.065	-0.602286
D109_0000136500__full	Apr_2021	-0.486222	-0.602286
D109_0000136542__full	Apr_2021	-0.949044	-0.602286
D109_0000136602__full	Apr_2021	-1.20296	-0.602286
D109_0000136611__full	Apr_2021	-1.84779	-0.602286
D109_0000136632__full	Apr_2021	-0.877251	-0.602286
D109_0000136900__full	Apr_2021	-1.46265	-0.602286
D109_0000136970__full	Apr_2021	-1.30719	-0.602286
D109_0000137163__full	Apr_2021	-0.969926	-0.602286
D109_0000137265__full	Apr_2021	-0.530318	-0.602286
D109_0000137762__full	Apr_2021	2.95341	-0.602286
D109_0000138228__full	Apr_2021	-0.860513	-0.602286
D109_0000138346__full	Apr_2021	3.50224	-0.602286
D109_0000138423__full	Apr_2021	-1.30113	-0.602286
D109_0000138639__full	Apr_2021	-1.22005	-0.602286
D109_0000139004__full	Apr_2021	-0.493662	-0.602286
D109_0000139085__full	Apr_2021	-0.56752	-0.602286
D109_0000139116__full	Apr_2021	-2.24293	-0.602286
D109_0000139259__full	Apr_2021	-0.640258	-0.602286
D109_0000139293__full	Apr_2021	-1.83284	-0.602286
D109_0000139360__full	Apr_2021	-0.496524	-0.602286
D109_0000140214__full	Apr_2021	-0.511194	-0.602286
D109_0000140326__full	Apr_2021	-0.504188	-0.602286
D109_0000140545__full	Apr_2021	-1.70731	-0.602286
D109_0000140557__full	Apr_2021	-0.869716	-0.602286
D109_0000140700__full	Apr_2021	-0.827405	-0.602286
D109_0000140901__full	Apr_2021	-2.90841	-0.602286
D109_0000141005__full	Apr_2021	-0.98213	-0.602286
D109_0000141070__full	Apr_2021	-0.54735	-0.602286
D109_0000141127__full	Apr_2021	-0.652678	-0.602286
D109_0000141213__full	Apr_2021	-0.977615	-0.602286
D109_0000141411__full	Apr_2021	-0.524639	-0.602286
D109_0000141672__full	Apr_2021	2.70588	-0.602286
D109_0000141794__full	Apr_2021	3.33997	-0.602286
D109_0000141892__full	Apr_2021	-2.6707	-0.602286
D109_0000141944__full	Apr_2021	-0.456914	-0.602286
D109_0000141963__full	Apr_2021	-1.09581	-0.602286
D109_0000142549__full	Apr_2021	-1.26403	-0.602286
D109_0000142856__full	Apr_2021	-0.475926	-0.602286
D109_0000142872__full	Apr_2021	-0.552495	-0.602286
D109_0000143610__full	Apr_2021	-1.4489	-0.602286
D109_0000144036__full	Apr_2021	-2.32894	-0.602286
D109_0000144275__full	Apr_2021	-1.38891	-0.602286
D109_0000144413__full	Apr_2021	-0.520875	-0.602286
D109_0000144485__full	Apr_2021	-0.465274	-0.602286
D109_0000144651__full	Apr_2021	-1.00433	-0.602286
D109_0000144905__full	Apr_2021	-1.27368	-0.602286
D109_0000145337__full	Apr_2021	-1.12394	-0.602286
D109_0000145497__full	Apr_2021	-1.04903	-0.602286
D109_0000145611__full	Apr_2021	3.5903	-0.602286
D109_0000145790__full	Apr_2021	-0.631466	-0.602286
D109_0000145969__full	Apr_2021	-0.540878	-0.602286
D109_0000146185__full	Apr_2021	-0.543317	-0.602286
D109_0000146223__full	Apr_2021	-0.879927	-0.602286
D109_0000146230__full	Apr_2021	2.41817	-0.602286
D109_0000146437__full	Apr_2021	-0.885959	-0.602286
D109_0000146611__full	Apr_2021	-0.476927	-0.602286
D109_0000146634__full	Apr_2021	-2.29159	-0.602286
D109_0000147259__full	Apr_2021	-0.476621	-0.602286
D109_0000147316__full	Apr_2021	-0.5326	-0.602286
D109_0000147526__full	Apr_2021	-0.494343	-0.602286
D109_0000147548__full	Apr_2021	-0.4933	-0.602286
D109_0000147803__full	Apr_2021	-0.522266	-0.602286
D109_0000148188__full	Apr_2021	-0.535695	-0.602286
D109_0000148525__full	Apr_2021	-1.95339	-0.602286
D109_0000148618__full	Apr_2021	-0.483433	-0.602286
D109_0000148634__full	Apr_2021	-1.37998	-0.602286
D109_0000148697__full	Apr_2021	-1.92695	-0.602286
D109_0000148830__full	Apr_2021	-1.53569	-0.602286
D109_0000149017__full	Apr_2021	-0.472484	-0.602286
D109_0000149163__full	Apr_2021	-0.668041	-0.602286
D109_0000149248__full	Apr_2021	-0.615215	-0.602286
D109_0000149310__full	Apr_2021	-0.617127	-0.602286
D109_0000149353__full	Apr_2021	3.48332	-0.602286
D109_0000149684__full	Apr_2021	1.76045	-0.602286
D109_0000149736__full	Apr_2021	-1.06975	-0.602286
D109_0000149997__full	Apr_2021	-0.489797	-0.602286
D109_0000150148__full	Apr_2021	-3.74149	-0.602286
D109_0000150405__full	Apr_2021	-2.59519	-0.602286
D109_0000150557__full	Apr_2021	-1.46322	-0.602286
D109_0000150663__full	Apr_2021	-0.518115	-0.602286
D109_0000151083__full	Apr_2021	0.626876	-0.602286
D109_0000151234__full	Apr_2021	-0.960042	-0.602286
D109_0000151422__full	Apr_2021	-0.87384	-0.602286
D109_0000151915__full	Apr_2021	-2.50036	-0.602286
D109_0000151923__full	Apr_2021	4.79792	-0.602286
D109_0000152015__full	Apr_2021	-1.85167	-0.602286
D109_0000152142__full	Apr_2021	-0.509402	-0.602286
D109_0000152284__full	Apr_2021	-1.06767	-0.602286
D109_0000152292__full	Apr_2021	-1.00398	-0.602286
D109_0000152433__full	Apr_2021	-1.0569	-0.602286
D109_0000152486__full	Apr_2021	-1.76316	-0.602286
D109_0000152804__full	Apr_2021	-1.18372	-0.602286
D109_0000153070__full	Apr_2021	-0.529641	-0.602286
D109_0000153190__full	Apr_2021	3.69357	-0.602286
D109_0000153679__full	Apr_2021	-2.05008	-0.602286
D109_0000154047__full	Apr_2021	-0.675752	-0.602286
D109_0000154264__full	Apr_2021	-0.610816	-0.602286
D109_0000154897__full	Apr_2021	-0.596325	-0.602286
D109_0000154956__full	Apr_2021	3.3335	-0.602286
D109_0000155037__full	Apr_2021	-1.49235	-0.602286
D109_0000155130__full	Apr_2021	-2.21916	-0.602286
D109_0000155227__full	Apr_2021	-0.577737	-0.602286
D109_0000155475__full	Apr_2021	-0.968163	-0.602286
D109_0000155791__full	Apr_2021	-0.544759	-0.602286
D109_0000155884__full	Apr_2021	-0.609259	-0.602286
D109_0000155931__full	Apr_2021	-0.878471	-0.602286
D109_0000156049__full	Apr_2021	-4.36131	-0.602286
D109_0000156578__full	Apr_2021	-0.476431	-0.602286
D109_0000156654__full	Apr_2021	-0.505573	-0.602286
D109_0000156982__full	Apr_2021	-2.94023	-0.602286
D109_0000157351__full	Apr_2021	-0.52594	-0.602286
D109_0000157620__full	Apr_2021	-0.863264	-0.602286
D109_0000158014__full	Apr_2021	-1.69741	-0.602286
D109_0000158428__full	Apr_2021	-1.47749	-0.602286
D109_0000158436__full	Apr_2021	-1.41758	-0.602286
D109_0000158546__full	Apr_2021	4.0851	-0.602286
D109_0000158642__full	Apr_2021	-1.42706	-0.602286
D109_0000158866__full	Apr_2021	-2.55888	-0.602286
D109_0000158876__full	Apr_2021	-0.527633	-0.602286
D109_0000159004__full	Apr_2021	-0.513003	-0.602286
D109_0000159151__full	Apr_2021	-1.96552	-0.602286
D109_0000159800__full	Apr_2021	-0.47711	-0.602286
D109_0000160520__full	Apr_2021	-0.590518	-0.602286
D109_0000160635__full	Apr_2021	-1.63612	-0.602286
D109_0000160636__full	Apr_2021	-1.05706	-0.602286
D109_0000160933__full	Apr_2021	-1.60008	-0.602286
D109_0000161057__full	Apr_2021	-2.35494	-0.602286
D109_0000161539__full	Apr_2021	-0.509243	-0.602286
D109_0000161788__full	Apr_2021	-1.58269	-0.602286
D109_0000161825__full	Apr_2021	-0.651079	-0.602286
D109_0000161829__full	Apr_2021	-0.540125	-0.602286
D109_0000161880__full	Apr_2021	-1.32829	-0.602286
D109_0000161889__full	Apr_2021	-1.05174	-0.602286
D109_0000162179__full	Apr_2021	4.18989	-0.602286
D109_0000162182__full	Apr_2021	-0.479005	-0.602286
D109_0000162432__full	Apr_2021	-0.49186	-0.602286
D109_0000162454__full	Apr_2021	-0.475937	-0.602286
D109_0000162705__full	Apr_2021	-1.0822	-0.602286
D109_0000162804__full	Apr_2021	-1.4221	-0.602286
D109_0000162955__full	Apr_2021	-0.46985	-0.602286
D109_0000163221__full	Apr_2021	-4.23817	-0.602286
D109_0000163390__full	Apr_2021	1.89431	-0.602286
D109_0000163452__full	Apr_2021	-0.87139	-0.602286
D109_0000163589__full	Apr_2021	-0.462635	-0.602286
D109_0000163627__full	Apr_2021	-2.93795	-0.602286
D109_0000163816__full	Apr_2021	-0.472517	-0.602286
D109_0000163851__full	Apr_2021	-0.587174	-0.602286
D109_0000163964__full	Apr_2021	-1.89078	-0.602286
D109_0000163976__full	Apr_2021	-0.56151	-0.602286
D109_0000164140__full	Apr_2021	-0.990052	-0.602286
D109_0000164384__full	Apr_2021	-0.486438	-0.602286
D109_0000164610__full	Apr_2021	-0.915817	-0.602286
D109_0000164820__full	Apr_2021	-0.499238	-0.602286
D109_0000164984__full	Apr_2021	-0.469932	-0.602286
D109_0000165105__full	Apr_2021	-0.482641	-0.602286
D109_0000165271__full	Apr_2021	-0.513007	-0.602286
D109_0000165344__full	Apr_2021	-2.342	-0.602286
D109_0000165475__full	Apr_2021	-2.22968	-0.602286
D109_0000165570__full	Apr_2021	-0.498878	-0.602286
D109_0000165874__full	Apr_2021	-0.866698	-0.602286
D109_0000166229__full	Apr_2021	-1.82712	-0.602286
D109_0000166282__full	Apr_2021	-0.639336	-0.602286
D109_0000166423__full	Apr_2021	-0.681551	-0.602286
D109_0000166530__full	Apr_2021	-0.490295	-0.602286
D109_0000167062__full	Apr_2021	-0.492927	-0.602286
D109_0000167346__full	Apr_2021	-0.516013	-0.602286
D109_0000167348__full	Apr_2021	-0.999996	-0.602286
D109_0000167355__full	Apr_2021	-0.508729	-0.602286
D109_0000167560__full	Apr_2021	-0.607005	-0.602286
D109_0000167683__full	Apr_2021	-1.35365	-0.602286
D109_0000167836__full	Apr_2021	-0.52785	-0.602286
D109_0000168515__full	Apr_2021	-2.00609	-0.602286
D109_0000168618__full	Apr_2021	-1.02182	-0.602286
D109_0000168809__full	Apr_2021	-2.28672	-0.602286
D109_0000168973__full	Apr_2021	-1.37597	-0.602286
D109_0000169062__full	Apr_2021	-0.897863	-0.602286
D109_0000169201__full	Apr_2021	2.57395	-0.602286
D109_0000169705__full	Apr_2021	-0.976306	-0.602286
D109_0000170248__full	Apr_2021	-0.928829	-0.602286
D109_0000170762__full	Apr_2021	-0.699731	-0.602286
D109_0000170783__full	Apr_2021	-0.596842	-0.602286
D109_0000171058__full	Apr_2021	-2.04368	-0.602286
D109_0000171663__full	Apr_2021	-0.50759	-0.602286
D109_0000171847__full	Apr_2021	-0.548577	-0.602286
D109_0000171966__full	Apr_2021	-0.452849	-0.602286
D109_0000172334__full	Apr_2021	-0.471058	-0.602286
D109_0000172676__full	Apr_2021	-0.622087	-0.602286
D109_0000172931__full	Apr_2021	-0.627772	-0.602286
D109_0000173320__full	Apr_2021	-0.572058	-0.602286
D109_0000173568__full	Apr_2021	-0.500227	-0.602286
D109_0000173582__full	Apr_2021	-1.07243	-0.602286
D109_0000173612__full	Apr_2021	-1.55195	-0.602286
D109_0000173723__full	Apr_2021	-1.66301	-0.602286
D109_0000173857__full	Apr_2021	-0.935066	-0.602286
D109_0000174566__full	Apr_2021	-0.850365	-0.602286
D109_0000174829__full	Apr_2021	4.41269	-0.602286
D109_0000174940__full	Apr_2021	-1.05675	-0.602286
D109_0000175282__full	Apr_2021	-3.80941	-0.602286
D109_0000176225__full	Apr_2021	-0.840736	-0.602286
D109_0000176307__full	Apr_2021	-0.496895	-0.602286
D109_0000176641__full	Apr_2021	-1.28878	-0.602286
D109_0000176949__full	Apr_2021	-0.572878	-0.602286
D109_0000176967__full	Apr_2021	-0.503667	-0.602286
D109_0000177111__full	Apr_2021	-0.520854	-0.602286
D109_0000177260__full	Apr_2021	-1.44742	-0.602286
D109_0000177590__full	Apr_2021	-0.46651	-0.602286
D109_0000177606__full	Apr_2021	-0.560066	-0.602286
D109_0000177840__full	Apr_2021	-2.08062	-0.602286
D109_0000177866__full	Apr_2021	-0.507135	-0.602286
D109_0000178271__full	Apr_2021	-0.497436	-0.602286
D109_0000178710__full	Apr_2021	-0.476694	-0.602286
D109_0000178755__full	Apr_2021	-0.908266	-0.602286
D109_0000179015__full	Apr_2021	-2.14615	-0.602286
D109_0000179345__full	Apr_2021	-1.30216	-0.602286
D109_0000179680__full	Apr_2021	-1.81133	-0.602286
D109_0000179867__full	Apr_2021	-1.53987	-0.602286
D109_0000180166__full	Apr_2021	-0.50602	-0.602286
D109_0000180265__full	Apr_2021	-2.85343	-0.602286
D109_0000180344__full	Apr_2021	0.621591	-0.602286
D109_0000180469__full	Apr_2021	-0.491584	-0.602286
D109_0000180560__full	Apr_2021	-0.488362	-0.602286
D109_0000180578__full	Apr_2021	-2.19894	-0.602286
D109_0000180590__full	Apr_2021	-0.57366	-0.602286
D109_0000181244__full	Apr_2021	-0.526084	-0.602286
D109_0000181338__full	Apr_2021	-0.49187	-0.602286
D109_0000181520__full	Apr_2021	2.89055	-0.602286
D109_0000181561__full	Apr_2021	-0.518075	-0.602286
D109_0000181601__full	Apr_2021	-0.499744	-0.602286
D109_0000181668__full	Apr_2021	-0.467899	-0.602286
D109_0000181888__full	Apr_2021	-0.913475	-0.602286
D109_0000182483__full	Apr_2021	-0.562007	-0.602286
D109_0000182710__full	Apr_2021	-4.00526	-0.602286
D109_0000182980__full	Apr_2021	-0.483663	-0.602286
D109_0000183231__full	Apr_2021	-0.461944	-0.602286
D109_0000183663__full	Apr_2021	-1.42269	-0.602286
D109_0000183779__full	Apr_2021	-1.73318	-0.602286
D109_0000183820__full	Apr_2021	-0.510284	-0.602286
D109_0000184229__full	Apr_2021	-0.510229	-0.602286
D109_0000184742__full	Apr_2021	-0.505215	-0.602286
D109_0000184845__full	Apr_2021	-0.53311	-0.602286
D109_0000186218__full	Apr_2021	-0.578567	-0.602286
D109_0000186294__full	Apr_2021	3.14391	-0.602286
D109_0000186351__full	Apr_2021	-0.584109	-0.602286
D109_0000186415__full	Apr_2021	-0.65151	-0.602286
D109_0000186566__full	Apr_2021	-0.511364	-0.602286
D109_0000186567__full	Apr_2021	-0.93964	-0.602286
D109_0000186576__full	Apr_2021	-2.36747	-0.602286
D109_0000187014__full	Apr_2021	-0.485387	-0.602286
D109_0000187154__full	Apr_2021	-0.556812	-0.602286
D109_0000187608__full	Apr_2021	-1.3931	-0.602286
D109_0000188075__full	Apr_2021	-0.523911	-0.602286
D109_0000188498__full	Apr_2021	-0.549548	-0.602286
D109_0000188545__full	Apr_2021	-0.560732	-0.602286
D109_0000188579__full	Apr_2021	-1.31036	-0.602286
D109_0000188858__full	Apr_2021	-1.36916	-0.602286
D109_0000188954__full	Apr_2021	-0.955736	-0.602286
D109_0000188979__full	Apr_2021	-0.468195	-0.602286
D109_0000189073__full	Apr_2021	-3.27737	-0.602286
D109_0000189177__full	Apr_2021	-0.791041	-0.602286
D109_0000189212__full	Apr_2021	-0.518453	-0.602286
D109_0000189708__full	Apr_2021	-1.52548	-0.602286
D109_0000189741__full	Apr_2021	0.653297	-0.602286
D109_0000190061__full	Apr_2021	-0.654336	-0.602286
D109_0000190141__full	Apr_2021	1.83086	-0.602286
D109_0000190276__full	Apr_2021	-0.568166	-0.602286
D109_0000190347__full	Apr_2021	-2.71147	-0.602286
D109_0000190418__full	Apr_2021	-1.36623	-0.602286
D109_0000190863__full	Apr_2021	-0.480922	-0.602286
D109_0000191366__full	Apr_2021	-0.50645	-0.602286
D109_0000191524__full	Apr_2021	-0.543483	-0.602286
D109_0000191722__full	Apr_2021	-0.485521	-0.602286
D109_0000192012__full	Apr_2021	-0.52648	-0.602286
D109_0000192273__full	Apr_2021	-0.462892	-0.602286
D109_0000192358__full	Apr_2021	-2.54452	-0.602286
D109_0000192636__full	Apr_2021	3.08431	-0.602286
D109_0000192699__full	Apr_2021	-0.91083	-0.602286
D109_0000192863__full	Apr_2021	-1.81301	-0.602286
D109_0000193337__full	Apr_2021	0.281457	-0.602286
D109_0000193346__full	Apr_2021	-0.534093	-0.602286
D109_0000193364__full	Apr_2021	-1.43008	-0.602286
D109_0000193393__full	Apr_2021	-1.62921	-0.602286
D109_0000193596__full	Apr_2021	-1.4538	-0.602286
D109_0000193648__full	Apr_2021	-0.864275	-0.602286
D109_0000193903__full	Apr_2021	-0.501471	-0.602286
D109_0000193906__full	Apr_2021	-2.59103	-0.602286
D109_0000193907__full	Apr_2021	-0.514926	-0.602286
D109_0000194300__full	Apr_2021	-1.41728	-0.602286
D109_0000194313__full	Apr_2021	-1.05267	-0.602286
D109_0000194572__full	Apr_2021	-0.873271	-0.602286
D109_0000194848__full	Apr_2021	-0.583729	-0.602286
D109_0000194858__full	Apr_2021	-2.20352	-0.602286
D109_0000195358__full	Apr_2021	-0.995727	-0.602286
D109_0000195503__full	Apr_2021	-1.92644	-0.602286
D109_0000196312__full	Apr_2021	-0.906996	-0.602286
D109_0000196574__full	Apr_2021	-1.9275	-0.602286
D109_0000197058__full	Apr_2021	-0.736042	-0.602286
D109_0000197210__full	Apr_2021	-0.988812	-0.602286
D109_0000197360__full	Apr_2021	-0.599364	-0.602286
D109_0000197448__full	Apr_2021	-1.01102	-0.602286
D109_0000197594__full	Apr_2021	-0.478817	-0.602286
D109_0000197703__full	Apr_2021	-1.13929	-0.602286
D109_0000197858__full	Apr_2021	-0.491154	-0.602286
D109_0000197925__full	Apr_2021	-0.921912	-0.602286
D109_0000198010__full	Apr_2021	1.98274	-0.602286
D109_0000198380__full	Apr_2021	-0.529475	-0.602286
D109_0000198636__full	Apr_2021	-0.639199	-0.602286
D109_0000198728__full	Apr_2021	-0.850117	-0.602286
D109_0000198762__full	Apr_2021	-0.607376	-0.602286
D109_0000199048__full	Apr_2021	-3.35002	-0.602286
D109_0000199334__full	Apr_2021	-0.680944	-0.602286
D109_0000199396__full	Apr_2021	-0.493512	-0.602286
D109_0000199701__full	Apr_2021	-0.974513	-0.602286
D109_0000200218__full	Apr_2021	-1.90358	-0.602286
D109_0000200667__full	Apr_2021	-2.74938	-0.602286
D109_0000201222__full	Apr_2021	-1.85042	-0.602286
D109_0000201344__full	Apr_2021	-1.9764	-0.602286
D109_0000201721__full	Apr_2021	-0.526536	-0.602286
D109_0000201863__full	Apr_2021	-0.531261	-0.602286
D109_0000201923__full	Apr_2021	-0.507628	-0.602286
D109_0000202246__full	Apr_2021	-0.606253	-0.602286
D109_0000202327__full	Apr_2021	-0.483538	-0.602286
D109_0000202381__full	Apr_2021	-0.539334	-0.602286
D109_0000202545__full	Apr_2021	-0.904216	-0.602286
D109_0000202817__full	Apr_2021	-0.980248	-0.602286
D109_0000202860__full	Apr_2021	-0.927673	-0.602286
D109_0000202911__full	Apr_2021	-0.536936	-0.602286
D109_0000203357__full	Apr_2021	-1.01146	-0.602286
D109_0000203456__full	Apr_2021	-0.588359	-0.602286
D109_0000203857__full	Apr_2021	-2.00624	-0.602286
D109_0000203951__full	Apr_2021	-0.601438	-0.602286
D109_0000204218__full	Apr_2021	-0.539741	-0.602286
D109_0000204799__full	Apr_2021	-0.216838	-0.602286
D109_0000204837__full	Apr_2021	-1.38333	-0.602286
D109_0000205121__full	Apr_2021	-0.500863	-0.602286
D109_0000205572__full	Apr_2021	-0.548568	-0.602286
D109_0000205733__full	Apr_2021	-0.472665	-0.602286
D109_0000206129__full	Apr_2021	-0.470024	-0.602286
D109_0000206227__full	Apr_2021	3.75277	-0.602286
D109_0000206251__full	Apr_2021	-1.94625	-0.602286
D109_0000206356__full	Apr_2021	-0.887376	-0.602286
D109_0000206379__full	Apr_2021	-0.97923	-0.602286
D109_0000206415__full	Apr_2021	-0.538356	-0.602286
D109_0000206419__full	Apr_2021	-0.514285	-0.602286
D109_0000207200__full	Apr_2021	-1.61793	-0.602286
D109_0000207210__full	Apr_2021	-0.997897	-0.602286
D109_0000207348__full	Apr_2021	-1.66025	-0.602286
D109_0000207349__full	Apr_2021	0.224655	-0.602286
D109_0000207785__full	Apr_2021	3.0512	-0.602286
D109_0000208323__full	Apr_2021	-0.613005	-0.602286
D109_0000208538__full	Apr_2021	-0.82772	-0.602286
D109_0000208939__full	Apr_2021	1.96719	-0.602286
D109_0000209195__full	Apr_2021	3.17456	-0.602286
D109_0000209713__full	Apr_2021	-2.16235	-0.602286
D109_0000210313__full	Apr_2021	2.16605	-0.602286
D109_0000210547__full	Apr_2021	-2.84139	-0.602286
D109_0000210585__full	Apr_2021	-0.522776	-0.602286
D109_0000210592__full	Apr_2021	-0.502154	-0.602286
D109_0000210655__full	Apr_2021	-2.8783	-0.602286
D109_0000210960__full	Apr_2021	-1.10616	-0.602286
D109_0000211136__full	Apr_2021	-1.52979	-0.602286
D109_0000211309__full	Apr_2021	-1.95584	-0.602286
D109_0000211364__full	Apr_2021	-1.44004	-0.602286
D109_0000211379__full	Apr_2021	-2.38982	-0.602286
D109_0000211449__full	Apr_2021	-0.485478	-0.602286
D109_0000211473__full	Apr_2021	-0.468963	-0.602286
D109_0000211619__full	Apr_2021	-0.478392	-0.602286
D109_0000211633__full	Apr_2021	-0.941676	-0.602286
D109_0000212089__full	Apr_2021	-1.50401	-0.602286
D109_0000212305__full	Apr_2021	-0.540664	-0.602286
D109_0000212819__full	Apr_2021	-2.63979	-0.602286
D109_0000212912__full	Apr_2021	-0.575345	-0.602286
D109_0000213086__full	Apr_2021	0.64465	-0.602286
D109_0000213146__full	Apr_2021	-0.472688	-0.602286
D109_0000213161__full	Apr_2021	-0.4693	-0.602286
D109_0000213399__full	Apr_2021	-1.42878	-0.602286
D109_0000213462__full	Apr_2021	-0.542983	-0.602286
D109_0000213535__full	Apr_2021	-0.518425	-0.602286
D109_0000213862__full	Apr_2021	-0.893358	-0.602286
D109_0000214095__full	Apr_2021	-0.600222	-0.602286
D109_0000214260__full	Apr_2021	2.12069	-0.602286
D109_0000214388__full	Apr_2021	-1.3455	-0.602286
D109_0000214689__full	Apr_2021	-1.37662	-0.602286
D109_0000214980__full	Apr_2021	-1.07842	-0.602286
D109_0000215333__full	Apr_2021	-0.88418	-0.602286
D109_0000215413__full	Apr_2021	-0.604658	-0.602286
D109_0000215612__full	Apr_2021	-1.20769	-0.602286
D109_0000215775__full	Apr_2021	-0.601134	-0.602286
D109_0000216267__full	Apr_2021	-0.911591	-0.602286
D109_0000216287__full	Apr_2021	-0.953638	-0.602286
D109_0000216771__full	Apr_2021	-1.26779	-0.602286
D109_0000217164__full	Apr_2021	1.37338	-0.602286
D109_0000217198__full	Apr_2021	-0.473728	-0.602286
D109_0000218141__full	Apr_2021	-0.502406	-0.602286
D109_0000218265__full	Apr_2021	-0.487541	-0.602286
D109_0000218309__full	Apr_2021	-1.29443	-0.602286
D109_0000218506__full	Apr_2021	-0.610851	-0.602286
D109_0000219057__full	Apr_2021	-0.484483	-0.602286
D109_0000219531__full	Apr_2021	3.26427	-0.602286
D109_0000219631__full	Apr_2021	2.97487	-0.602286
D109_0000219710__full	Apr_2021	-1.06343	-0.602286
D109_0000219725__full	Apr_2021	-0.885841	-0.602286
D109_0000219809__full	Apr_2021	5.0799	-0.602286
D109_0000219875__full	Apr_2021	-0.731366	-0.602286
D109_0000219975__full	Apr_2021	-0.924239	-0.602286
D109_0000220018__full	Apr_2021	-0.918235	-0.602286
D109_0000220026__full	Apr_2021	-0.632741	-0.602286
D109_0000220077__full	Apr_2021	-0.589517	-0.602286
D109_0000220376__full	Apr_2021	-1.03158	-0.602286
D109_0000220459__full	Apr_2021	-3.40729	-0.602286
D109_0000220476__full	Apr_2021	-0.898074	-0.602286
D109_0000220511__full	Apr_2021	-0.496676	-0.602286
D109_0000220946__full	Apr_2021	-0.617953	-0.602286
D109_0000221518__full	Apr_2021	-0.723797	-0.602286
D109_0000221537__full	Apr_2021	-0.464993	-0.602286
D109_0000221599__full	Apr_2021	-1.34775	-0.602286
D109_0000221721__full	Apr_2021	-0.502606	-0.602286
D109_0000221854__full	Apr_2021	1.81828	-0.602286
D109_0000221983__full	Apr_2021	-2.55202	-0.602286
D109_0000222570__full	Apr_2021	-0.493936	-0.602286
D109_0000222684__full	Apr_2021	-0.49738	-0.602286
D109_0000222698__full	Apr_2021	-0.484968	-0.602286
D109_0000222829__full	Apr_2021	-0.493937	-0.602286
D109_0000223029__full	Apr_2021	-1.28553	-0.602286
D109_0000223222__full	Apr_2021	-0.586249	-0.602286
D109_0000223497__full	Apr_2021	-0.874308	-0.602286
D109_0000223779__full	Apr_2021	-0.498589	-0.602286
D109_0000223789__full	Apr_2021	-0.491222	-0.602286
D109_0000223842__full	Apr_2021	-1.44691	-0.602286
D109_0000223921__full	Apr_2021	-0.547816	-0.602286
D109_0000224103__full	Apr_2021	-1.69165	-0.602286
D109_0000224123__full	Apr_2021	-0.961179	-0.602286
D109_0000224202__full	Apr_2021	4.18037	-0.602286
D109_0000224349__full	Apr_2021	-0.495434	-0.602286
D109_0000224394__full	Apr_2021	-1.51604	-0.602286
D109_0000224417__full	Apr_2021	-0.869685	-0.602286
D109_0000224667__full	Apr_2021	-0.893339	-0.602286
D109_0000224786__full	Apr_2021	-1.30911	-0.602286
D109_0000224826__full	Apr_2021	-1.02349	-0.602286
D109_0000224904__full	Apr_2021	2.37282	-0.602286
D109_0000224907__full	Apr_2021	-0.614452	-0.602286
D109_0000225368__full	Apr_2021	-0.931608	-0.602286
D109_0000225487__full	Apr_2021	-0.487286	-0.602286
D109_0000226568__full	Apr_2021	-0.483397	-0.602286
D109_0000226625__full	Apr_2021	-3.3596	-0.602286
D109_0000227072__full	Apr_2021	-0.474015	-0.602286
D109_0000227187__full	Apr_2021	-0.53694	-0.602286
D109_0000227473__full	Apr_2021	2.48842	-0.602286
D109_0000227475__full	Apr_2021	-1.55816	-0.602286
D109_0000227780__full	Apr_2021	-2.31663	-0.602286
D109_0000227897__full	Apr_2021	-0.542504	-0.602286
D109_0000227978__full	Apr_2021	-0.549693	-0.602286
D109_0000228016__full	Apr_2021	-0.496757	-0.602286
D109_0000228369__full	Apr_2021	-0.48592	-0.602286
D109_0000228466__full	Apr_2021	-3.32099	-0.602286
D109_0000228888__full	Apr_2021	-0.487655	-0.602286
D109_0000228944__full	Apr_2021	-0.496671	-0.602286
D109_0000229047__full	Apr_2021	-0.493671	-0.602286
D109_0000229330__full	Apr_2021	-2.12393	-0.602286
D109_0000229361__full	Apr_2021	-0.481295	-0.602286
D109_0000229389__full	Apr_2021	-0.505446	-0.602286
D109_0000229653__full	Apr_2021	2.40057	-0.602286
D109_0000229977__full	Apr_2021	-0.484107	-0.602286
D109_0000230111__full	Apr_2021	-0.935699	-0.602286
D109_0000230144__full	Apr_2021	-0.48855	-0.602286
D109_0000230358__full	Apr_2021	-0.526161	-0.602286
D109_0000230783__full	Apr_2021	4.39332	-0.602286
D109_0000231213__full	Apr_2021	-0.906288	-0.602286
D109_0000231452__full	Apr_2021	-0.524592	-0.602286
D109_0000231495__full	Apr_2021	-0.507476	-0.602286
D109_0000231510__full	Apr_2021	-2.48764	-0.602286
D109_0000231596__full	Apr_2021	-0.5302	-0.602286
D109_0000231658__full	Apr_2021	-0.542145	-0.602286
D109_0000232002__full	Apr_2021	-0.888736	-0.602286
D109_0000232437__full	Apr_2021	-0.480579	-0.602286
D109_0000232722__full	Apr_2021	-0.44798	-0.602286
D109_0000233006__full	Apr_2021	-1.67264	-0.602286
D109_0000233205__full	Apr_2021	4.74483	-0.602286
D109_0000233345__full	Apr_2021	-0.48753	-0.602286
D109_0000233609__full	Apr_2021	-0.52409	-0.602286
D109_0000233868__full	Apr_2021	-2.88713	-0.602286
D109_0000233932__full	Apr_2021	-2.1376	-0.602286
D109_0000233933__full	Apr_2021	-0.516709	-0.602286
D109_0000233935__full	Apr_2021	-0.545139	-0.602286
D109_0000233937__full	Apr_2021	-0.704062	-0.602286
D109_0000234118__full	Apr_2021	-1.35138	-0.602286
D109_0000234503__full	Apr_2021	-0.507347	-0.602286
D109_0000235053__full	Apr_2021	-0.946177	-0.602286
D109_0000235088__full	Apr_2021	-0.932268	-0.602286
D109_0000235443__full	Apr_2021	-0.613709	-0.602286
D109_0000235801__full	Apr_2021	-0.641194	-0.602286
D109_0000236169__full	Apr_2021	-1.63868	-0.602286
D109_0000236438__full	Apr_2021	-0.487493	-0.602286
D109_0000236621__full	Apr_2021	-1.14127	-0.602286
D109_0000236994__full	Apr_2021	-2.3657	-0.602286
D109_0000237460__full	Apr_2021	-1.49669	-0.602286
D109_0000237791__full	Apr_2021	-2.12428	-0.602286
D109_0000237884__full	Apr_2021	-0.879681	-0.602286
D109_0000238055__full	Apr_2021	-1.88302	-0.602286
D109_0000238151__full	Apr_2021	-0.51039	-0.602286
D109_0000238195__full	Apr_2021	-1.71267	-0.602286
D109_0000238664__full	Apr_2021	-0.505971	-0.602286
D109_0000238747__full	Apr_2021	-1.00411	-0.602286
D109_0000239197__full	Apr_2021	-0.498381	-0.602286
D109_0000239785__full	Apr_2021	-0.474691	-0.602286
D109_0000240102__full	Apr_2021	-1.26778	-0.602286
D109_0000240623__full	Apr_2021	-1.15384	-0.602286
D109_0000240827__full	Apr_2021	-0.991179	-0.602286
D109_0000241006__full	Apr_2021	-1.83083	-0.602286
D109_0000241755__full	Apr_2021	-0.807532	-0.602286
D109_0000241814__full	Apr_2021	-0.919423	-0.602286
D109_0000241943__full	Apr_2021	-3.38657	-0.602286
D109_0000242172__full	Apr_2021	-0.500959	-0.602286
D109_0000242408__full	Apr_2021	2.76134	-0.602286
D109_0000242519__full	Apr_2021	-0.594188	-0.602286
D109_0000242699__full	Apr_2021	1.85534	-0.602286
D109_0000242703__full	Apr_2021	-0.562519	-0.602286
D109_0000242836__full	Apr_2021	-0.500601	-0.602286
D109_0000243523__full	Apr_2021	-0.981319	-0.602286
D109_0000243808__full	Apr_2021	-0.537993	-0.602286
D109_0000244378__full	Apr_2021	7.42053	-0.602286
D109_0000244621__full	Apr_2021	2.62429	-0.602286
D109_0000244695__full	Apr_2021	2.72629	-0.602286
D109_0000244722__full	Apr_2021	-1.04825	-0.602286
D109_0000244778__full	Apr_2021	-0.521141	-0.602286
D109_0000245296__full	Apr_2021	-0.873667	-0.602286
D109_0000245734__full	Apr_2021	-0.535838	-0.602286
D109_0000246072__full	Apr_2021	-0.94517	-0.602286
D109_0000246122__full	Apr_2021	-0.501057	-0.602286
D109_0000246234__full	Apr_2021	-0.887184	-0.602286
D109_0000246236__full	Apr_2021	-0.462042	-0.602286
D109_0000246239__full	Apr_2021	-1.33491	-0.602286
D109_0000246292__full	Apr_2021	-0.464229	-0.602286
D109_0000246388__full	Apr_2021	-0.566403	-0.602286
D109_0000246448__full	Apr_2021	-0.543512	-0.602286
D109_0000246505__full	Apr_2021	-0.500307	-0.602286
D109_0000246553__full	Apr_2021	-2.56629	-0.602286
D109_0000246827__full	Apr_2021	-0.939156	-0.602286
D109_0000246872__full	Apr_2021	-0.850727	-0.602286
D109_0000246874__full	Apr_2021	-0.488985	-0.602286
D109_0000247253__full	Apr_2021	-0.952805	-0.602286
D109_0000247784__full	Apr_2021	-1.023	-0.602286
D109_0000248054__full	Apr_2021	-0.494467	-0.602286
D109_0000248159__full	Apr_2021	-0.479898	-0.602286
D109_0000248383__full	Apr_2021	-1.08823	-0.602286
D109_0000248390__full	Apr_2021	-2.03226	-0.602286
D109_0000248703__full	Apr_2021	-0.489471	-0.602286
D109_0000249152__full	Apr_2021	-0.273848	-0.602286
D109_0000249254__full	Apr_2021	-3.04917	-0.602286
D109_0000249373__full	Apr_2021	-0.487698	-0.602286
D109_0000249451__full	Apr_2021	-0.66917	-0.602286
D109_0000249571__full	Apr_2021	-0.528735	-0.602286
D109_0000249713__full	Apr_2021	-0.198086	-0.602286
D109_0000249782__full	Apr_2021	-0.50704	-0.602286
D109_0000249863__full	Apr_2021	-1.09112	-0.602286
D109_0000249940__full	Apr_2021	-0.542821	-0.602286
D109_0000250223__full	Apr_2021	-2.09529	-0.602286
D109_0000250296__full	Apr_2021	-2.54659	-0.602286
D109_0000250579__full	Apr_2021	1.00652	-0.602286
D109_0000251049__full	Apr_2021	-1.72162	-0.602286
D109_0000251107__full	Apr_2021	-0.488393	-0.602286
D109_0000251211__full	Apr_2021	-0.985173	-0.602286
D109_0000251786__full	Apr_2021	-0.490739	-0.602286
D109_0000251836__full	Apr_2021	-0.495934	-0.602286
D109_0000252029__full	Apr_2021	-0.873266	-0.602286
D109_0000252545__full	Apr_2021	-1.31268	-0.602286
D109_0000252657__full	Apr_2021	-0.508899	-0.602286
D109_0000253113__full	Apr_2021	3.07816	-0.602286
D109_0000253196__full	Apr_2021	-1.01929	-0.602286
D109_0000253342__full	Apr_2021	-2.81653	-0.602286
D109_0000253441__full	Apr_2021	-0.468023	-0.602286
D109_0000253687__full	Apr_2021	-0.553094	-0.602286
D109_0000253718__full	Apr_2021	-1.36126	-0.602286
D109_0000253753__full	Apr_2021	3.1607	-0.602286
D109_0000253857__full	Apr_2021	-0.46968	-0.602286
D109_0000253944__full	Apr_2021	4.09939	-0.602286
D109_0000254612__full	Apr_2021	-0.511004	-0.602286
D109_0000254821__full	Apr_2021	-0.472935	-0.602286
D109_0000254876__full	Apr_2021	-0.468268	-0.602286
D109_0000254991__full	Apr_2021	-0.581388	-0.602286
D109_0000255023__full	Apr_2021	-0.47994	-0.602286
D109_0000255642__full	Apr_2021	-1.53299	-0.602286
D109_0000255814__full	Apr_2021	-2.28972	-0.602286
D109_0000256056__full	Apr_2021	-3.39331	-0.602286
D109_0000256362__full	Apr_2021	-0.472652	-0.602286
D109_0000256498__full	Apr_2021	-1.02281	-0.602286
D109_0000256617__full	Apr_2021	-0.516556	-0.602286
D109_0000257100__full	Apr_2021	-1.22723	-0.602286
D109_0000257524__full	Apr_2021	-1.30432	-0.602286
D109_0000258893__full	Apr_2021	-0.898328	-0.602286
D109_0000258939__full	Apr_2021	-0.51074	-0.602286
D109_0000259196__full	Apr_2021	-0.479474	-0.602286
D109_0000259267__full	Apr_2021	-0.494982	-0.602286
D109_0000259748__full	Apr_2021	-1.68833	-0.602286
D109_0000259764__full	Apr_2021	-0.491584	-0.602286
D109_0000260011__full	Apr_2021	-1.74156	-0.602286
D109_0000260988__full	Apr_2021	-0.588248	-0.602286
D109_0000261290__full	Apr_2021	-0.523804	-0.602286
D109_0000261421__full	Apr_2021	3.24754	-0.602286
D109_0000261583__full	Apr_2021	-1.61432	-0.602286
D109_0000261734__full	Apr_2021	-0.454788	-0.602286
D109_0000261894__full	Apr_2021	-0.493141	-0.602286
D109_0000261899__full	Apr_2021	-1.31068	-0.602286
D109_0000262431__full	Apr_2021	-1.74201	-0.602286
D109_0000262600__full	Apr_2021	-2.1569	-0.602286
D109_0000262665__full	Apr_2021	-0.540762	-0.602286
D109_0000263327__full	Apr_2021	-0.468417	-0.602286
D109_0000263451__full	Apr_2021	-1.79511	-0.602286
D109_0000263561__full	Apr_2021	-0.534692	-0.602286
D109_0000263624__full	Apr_2021	3.95864	-0.602286
D109_0000263708__full	Apr_2021	-0.507453	-0.602286
D109_0000263995__full	Apr_2021	-0.564047	-0.602286
D109_0000264008__full	Apr_2021	-1.7013	-0.602286
D109_0000264063__full	Apr_2021	-0.680941	-0.602286
D109_0000264129__full	Apr_2021	-0.460069	-0.602286
D109_0000264189__full	Apr_2021	-0.465397	-0.602286
D109_0000264267__full	Apr_2021	-1.75884	-0.602286
D109_0000264784__full	Apr_2021	-0.484651	-0.602286
D109_0000264806__full	Apr_2021	-1.29417	-0.602286
D109_0000265285__full	Apr_2021	-0.50871	-0.602286
D109_0000265292__full	Apr_2021	-0.654047	-0.602286
D109_0000265453__full	Apr_2021	-0.475398	-0.602286
D109_0000265503__full	Apr_2021	-0.614425	-0.602286
D109_0000265760__full	Apr_2021	-0.863013	-0.602286
D109_0000265916__full	Apr_2021	3.4645	-0.602286
D109_0000266007__full	Apr_2021	-0.868758	-0.602286
D109_0000266371__full	Apr_2021	-0.542755	-0.602286
D109_0000266765__full	Apr_2021	-0.942755	-0.602286
D109_0000266822__full	Apr_2021	-0.955807	-0.602286
D109_0000266924__full	Apr_2021	1.70675	-0.602286
D109_0000267057__full	Apr_2021	-0.98206	-0.602286
D109_0000267687__full	Apr_2021	-0.535485	-0.602286
D109_0000267875__full	Apr_2021	-0.542961	-0.602286
D109_0000268417__full	Apr_2021	-1.31552	-0.602286
D109_0000268961__full	Apr_2021	-0.498673	-0.602286
D109_0000269207__full	Apr_2021	-0.485146	-0.602286
D109_0000269417__full	Apr_2021	-1.65513	-0.602286
D109_0000269804__full	Apr_2021	-1.52614	-0.602286
D109_0000269971__full	Apr_2021	-2.99778	-0.602286
D109_0000270167__full	Apr_2021	-0.59902	-0.602286
D109_0000270656__full	Apr_2021	-0.509862	-0.602286
D109_0000270765__full	Apr_2021	-1.03333	-0.602286
D109_0000271527__full	Apr_2021	-0.482751	-0.602286
D109_0000272218__full	Apr_2021	-0.531074	-0.602286
D109_0000272332__full	Apr_2021	4.5753	-0.602286
D109_0000272702__full	Apr_2021	-0.509515	-0.602286
D109_0000272770__full	Apr_2021	-1.02946	-0.602286
D109_0000272775__full	Apr_2021	-0.501757	-0.602286
D109_0000273052__full	Apr_2021	-0.883326	-0.602286
D109_0000273122__full	Apr_2021	-0.489114	-0.602286
D109_0000273856__full	Apr_2021	-2.68432	-0.602286
D109_0000273862__full	Apr_2021	-0.496726	-0.602286
D109_0000273952__full	Apr_2021	-0.601669	-0.602286
D109_0000274106__full	Apr_2021	-2.48132	-0.602286
D109_0000274367__full	Apr_2021	-0.928404	-0.602286
D109_0000275106__full	Apr_2021	-0.512254	-0.602286
D109_0000275160__full	Apr_2021	-0.856843	-0.602286
D109_0000275499__full	Apr_2021	-1.34079	-0.602286
D109_0000275647__full	Apr_2021	-0.552978	-0.602286
D109_0000275916__full	Apr_2021	-0.897276	-0.602286
D109_0000276205__full	Apr_2021	-0.49565	-0.602286
D109_0000276293__full	Apr_2021	-2.9195	-0.602286
D109_0000276335__full	Apr_2021	-0.907515	-0.602286
D109_0000276388__full	Apr_2021	-0.494947	-0.602286
D109_0000277245__full	Apr_2021	-0.530727	-0.602286
D109_0000277550__full	Apr_2021	-1.29356	-0.602286
D109_0000277570__full	Apr_2021	-2.147	-0.602286
D109_0000278194__full	Apr_2021	-1.02112	-0.602286
D109_0000278396__full	Apr_2021	-0.48243	-0.602286
D109_0000278419__full	Apr_2021	-1.2621	-0.602286
D109_0000278574__full	Apr_2021	-0.489532	-0.602286
D109_0000278776__full	Apr_2021	-0.859639	-0.602286
D109_0000278934__full	Apr_2021	-1.38501	-0.602286
D109_0000279265__full	Apr_2021	-1.03072	-0.602286
D109_0000279663__full	Apr_2021	-0.876708	-0.602286
D109_0000279956__full	Apr_2021	-0.541951	-0.602286
D109_0000280650__full	Apr_2021	-1.35197	-0.602286
D109_0000280700__full	Apr_2021	-0.480627	-0.602286
D109_0000280717__full	Apr_2021	-0.510266	-0.602286
D109_0000280770__full	Apr_2021	-0.888398	-0.602286
D109_0000280780__full	Apr_2021	-0.954261	-0.602286
D109_0000280818__full	Apr_2021	-0.880724	-0.602286
D109_0000281086__full	Apr_2021	-1.14077	-0.602286
D109_0000281270__full	Apr_2021	-0.505988	-0.602286
D109_0000281377__full	Apr_2021	-1.63047	-0.602286
D109_0000281459__full	Apr_2021	1.61476	-0.602286
D109_0000281861__full	Apr_2021	-1.01779	-0.602286
D109_0000282456__full	Apr_2021	-0.608368	-0.602286
D109_0000282571__full	Apr_2021	-2.07686	-0.602286
D109_0000282632__full	Apr_2021	-0.514626	-0.602286
D109_0000282680__full	Apr_2021	-0.913655	-0.602286
D109_0000282921__full	Apr_2021	-1.54053	-0.602286
D109_0000283208__full	Apr_2021	-0.616432	-0.602286
D109_0000283461__full	Apr_2021	-0.485877	-0.602286
D109_0000283680__full	Apr_2021	-0.475075	-0.602286
D109_0000283782__full	Apr_2021	2.27869	-0.602286
D109_0000283898__full	Apr_2021	-1.75581	-0.602286
D109_0000284509__full	Apr_2021	-1.31631	-0.602286
D109_0000285212__full	Apr_2021	-1.00473	-0.602286
D109_0000285255__full	Apr_2021	2.99149	-0.602286
D109_0000285428__full	Apr_2021	-0.680881	-0.602286
D109_0000285443__full	Apr_2021	-0.549761	-0.602286
D109_0000285725__full	Apr_2021	-0.997395	-0.602286
D109_0000285827__full	Apr_2021	-0.837657	-0.602286
D109_0000285886__full	Apr_2021	0.151741	-0.602286
D109_0000286147__full	Apr_2021	-0.902996	-0.602286
D109_0000286311__full	Apr_2021	-0.463616	-0.602286
D109_0000286329__full	Apr_2021	3.68691	-0.602286
D109_0000286528__full	Apr_2021	-0.488188	-0.602286
D109_0000286550__full	Apr_2021	-0.534903	-0.602286
D109_0000286668__full	Apr_2021	-0.970077	-0.602286
D109_0000287160__full	Apr_2021	3.5136	-0.602286
D109_0000287343__full	Apr_2021	-0.912515	-0.602286
D109_0000287423__full	Apr_2021	-0.55486	-0.602286
D109_0000287500__full	Apr_2021	-0.550921	-0.602286
D109_0000287786__full	Apr_2021	-2.90051	-0.602286
D109_0000287946__full	Apr_2021	-1.33865	-0.602286
D109_0000288009__full	Apr_2021	-1.03965	-0.602286
D109_0000288232__full	Apr_2021	-0.476179	-0.602286
D109_0000288532__full	Apr_2021	-0.492342	-0.602286
D109_0000288658__full	Apr_2021	-2.55413	-0.602286
D109_0000288835__full	Apr_2021	-2.30654	-0.602286
D109_0000289097__full	Apr_2021	-0.891289	-0.602286
D109_0000289148__full	Apr_2021	-0.519797	-0.602286
D109_0000289489__full	Apr_2021	-0.532968	-0.602286
D109_0000289638__full	Apr_2021	-1.36469	-0.602286
D109_0000289883__full	Apr_2021	-0.487006	-0.602286
D109_0000290192__full	Apr_2021	-0.913463	-0.602286
D109_0000290221__full	Apr_2021	2.48332	-0.602286
D109_0000290339__full	Apr_2021	-1.05621	-0.602286
D109_0000290396__full	Apr_2021	-1.79078	-0.602286
D109_0000290444__full	Apr_2021	-0.456718	-0.602286
D109_0000290472__full	Apr_2021	-0.516739	-0.602286
D109_0000290535__full	Apr_2021	-0.463153	-0.602286
D109_0000290859__full	Apr_2021	-1.9581	-0.602286
D109_0000291194__full	Apr_2021	-0.541286	-0.602286
D109_0000291613__full	Apr_2021	-2.18068	-0.602286
D109_0000291809__full	Apr_2021	-1.51475	-0.602286
D109_0000291935__full	Apr_2021	-1.27358	-0.602286
D109_0000292204__full	Apr_2021	-0.570645	-0.602286
D109_0000292250__full	Apr_2021	-0.592377	-0.602286
D109_0000292285__full	Apr_2021	-1.17932	-0.602286
D109_0000292545__full	Apr_2021	-0.522813	-0.602286
D109_0000292937__full	Apr_2021	-1.35264	-0.602286
D109_0000294185__full	Apr_2021	-0.899103	-0.602286
D109_0000294362__full	Apr_2021	-0.483184	-0.602286
D109_0000294653__full	Apr_2021	-0.466024	-0.602286
D109_0000294668__full	Apr_2021	-0.882465	-0.602286
D109_0000295401__full	Apr_2021	-0.492013	-0.602286
D109_0000295445__full	Apr_2021	-0.612162	-0.602286
D109_0000295769__full	Apr_2021	-1.42946	-0.602286
D109_0000295981__full	Apr_2021	-0.480261	-0.602286
D109_0000296178__full	Apr_2021	-0.547553	-0.602286
D109_0000296729__full	Apr_2021	-0.550451	-0.602286
D109_0000297498__full	Apr_2021	-1.15423	-0.602286
D109_0000298200__full	Apr_2021	-0.538765	-0.602286
D109_0000298203__full	Apr_2021	-0.705804	-0.602286
D109_0000298504__full	Apr_2021	-0.896325	-0.602286
D109_0000298576__full	Apr_2021	3.48602	-0.602286
D109_0000298659__full	Apr_2021	-2.12346	-0.602286
D109_0000299040__full	Apr_2021	-0.519953	-0.602286
D109_0000299291__full	Apr_2021	2.84236	-0.602286
D109_0000299534__full	Apr_2021	-0.499011	-0.602286
D109_0000299575__full	Apr_2021	-0.510325	-0.602286
D109_0000299600__full	Apr_2021	-0.48317	-0.602286
D109_0000299691__full	Apr_2021	-0.461666	-0.602286
D109_0000299872__full	Apr_2021	-0.476248	-0.602286
D109_0000300292__full	Apr_2021	-0.498296	-0.602286
D109_0000300918__full	Apr_2021	-0.495261	-0.602286
D109_0000301198__full	Apr_2021	-1.71205	-0.602286
D109_0000301416__full	Apr_2021	-2.49735	-0.602286
D109_0000301548__full	Apr_2021	-0.485439	-0.602286
D109_0000301945__full	Apr_2021	-0.888136	-0.602286
D109_0000302555__full	Apr_2021	-1.10252	-0.602286
D109_0000302645__full	Apr_2021	3.00417	-0.602286
D109_0000303053__full	Apr_2021	-0.50141	-0.602286
D109_0000303594__full	Apr_2021	-2.58186	-0.602286
D109_0000304204__full	Apr_2021	-1.40505	-0.602286
D109_0000304221__full	Apr_2021	-0.462425	-0.602286
D109_0000304381__full	Apr_2021	-0.524478	-0.602286
D109_0000304656__full	Apr_2021	-0.911795	-0.602286
D109_0000305143__full	Apr_2021	2.49869	-0.602286
D109_0000305175__full	Apr_2021	-0.924307	-0.602286
D109_0000305342__full	Apr_2021	-0.47406	-0.602286
D109_0000305389__full	Apr_2021	-0.48865	-0.602286
D109_0000305452__full	Apr_2021	-0.974939	-0.602286
D109_0000305820__full	Apr_2021	-0.50793	-0.602286
D109_0000306036__full	Apr_2021	-0.556596	-0.602286
D109_0000306176__full	Apr_2021	-1.2691	-0.602286
D109_0000306261__full	Apr_2021	-0.466727	-0.602286
D109_0000306415__full	Apr_2021	-0.826501	-0.602286
D109_0000307769__full	Apr_2021	-0.968054	-0.602286
D109_0000308126__full	Apr_2021	-0.573398	-0.602286
D109_0000308185__full	Apr_2021	-0.523174	-0.602286
D109_0000308414__full	Apr_2021	3.34155	-0.602286
D109_0000308432__full	Apr_2021	-0.910946	-0.602286
D109_0000308856__full	Apr_2021	-0.548162	-0.602286
D109_0000308988__full	Apr_2021	-1.33163	-0.602286
D109_0000309358__full	Apr_2021	-0.636389	-0.602286
D109_0000309488__full	Apr_2021	-0.498013	-0.602286
D109_0000309714__full	Apr_2021	-0.911526	-0.602286
D109_0000310768__full	Apr_2021	-0.478533	-0.602286
D109_0000310778__full	Apr_2021	-0.500848	-0.602286
D109_0000311160__full	Apr_2021	-1.38293	-0.602286
D109_0000311496__full	Apr_2021	-0.494858	-0.602286
D109_0000311956__full	Apr_2021	-2.3087	-0.602286
D109_0000312309__full	Apr_2021	3.2397	-0.602286
D109_0000312528__full	Apr_2021	-0.511389	-0.602286
D109_0000313026__full	Apr_2021	-0.886317	-0.602286
D109_0000313166__full	Apr_2021	-3.70814	-0.602286
D109_0000313277__full	Apr_2021	-0.481759	-0.602286
D109_0000313551__full	Apr_2021	-0.475118	-0.602286
D109_0000313578__full	Apr_2021	-0.587783	-0.602286
D109_0000313649__full	Apr_2021	-0.592619	-0.602286
D109_0000314159__full	Apr_2021	0.768424	-0.602286
D109_0000314198__full	Apr_2021	-0.467901	-0.602286
D109_0000314458__full	Apr_2021	-0.50171	-0.602286
D109_0000314616__full	Apr_2021	-0.482547	-0.602286
D109_0000315035__full	Apr_2021	-0.569654	-0.602286
D109_0000315518__full	Apr_2021	-0.459653	-0.602286
D109_0000315903__full	Apr_2021	-0.466888	-0.602286
D109_0000316084__full	Apr_2021	-1.83535	-0.602286
D109_0000316240__full	Apr_2021	2.32169	-0.602286
D109_0000316310__full	Apr_2021	-1.0425	-0.602286
D109_0000317192__full	Apr_2021	-1.92633	-0.602286
D109_0000317300__full	Apr_2021	-0.477795	-0.602286
D109_0000317415__full	Apr_2021	-1.65658	-0.602286
D109_0000317712__full	Apr_2021	-0.563443	-0.602286
D109_0000317757__full	Apr_2021	-2.13184	-0.602286
D109_0000317769__full	Apr_2021	-0.495462	-0.602286
D109_0000317872__full	Apr_2021	-0.993999	-0.602286
D109_0000318134__full	Apr_2021	-1.85529	-0.602286
D109_0000318229__full	Apr_2021	-1.36206	-0.602286
D109_0000318758__full	Apr_2021	-2.54272	-0.602286
D109_0000318843__full	Apr_2021	-0.592655	-0.602286
D109_0000318864__full	Apr_2021	-0.560563	-0.602286
D109_0000318947__full	Apr_2021	-0.894113	-0.602286
D109_0000319445__full	Apr_2021	-1.2283	-0.602286
D109_0000319501__full	Apr_2021	-0.494524	-0.602286
D109_0000320155__full	Apr_2021	-0.528189	-0.602286
D109_0000320179__full	Apr_2021	-0.527397	-0.602286
D109_0000320320__full	Apr_2021	-0.921711	-0.602286
D109_0000321148__full	Apr_2021	-0.479747	-0.602286
D109_0000321502__full	Apr_2021	-0.972126	-0.602286
D109_0000321763__full	Apr_2021	-1.34371	-0.602286
D109_0000321956__full	Apr_2021	-0.50134	-0.602286
D109_0000322678__full	Apr_2021	-0.570936	-0.602286
D109_0000323410__full	Apr_2021	-0.569342	-0.602286
D109_0000323480__full	Apr_2021	-0.954683	-0.602286
D109_0000323506__full	Apr_2021	-0.902619	-0.602286
D109_0000323783__full	Apr_2021	-2.48735	-0.602286
D109_0000324158__full	Apr_2021	-1.76004	-0.602286
D109_0000324369__full	Apr_2021	-0.472304	-0.602286
D109_0000324569__full	Apr_2021	-0.524481	-0.602286
D109_0000324841__full	Apr_2021	-0.529024	-0.602286
D109_0000325503__full	Apr_2021	-0.899118	-0.602286
D109_0000325569__full	Apr_2021	-1.00813	-0.602286
D109_0000325821__full	Apr_2021	-0.496009	-0.602286
D109_0000325981__full	Apr_2021	-2.21655	-0.602286
D109_0000326164__full	Apr_2021	-1.51586	-0.602286
D109_0000326639__full	Apr_2021	-2.18959	-0.602286
D109_0000326727__full	Apr_2021	-0.595883	-0.602286
D109_0000326739__full	Apr_2021	-0.531322	-0.602286
D109_0000326886__full	Apr_2021	-0.452918	-0.602286
D109_0000327187__full	Apr_2021	-0.918463	-0.602286
D109_0000327414__full	Apr_2021	-1.81597	-0.602286
D109_0000327520__full	Apr_2021	-0.471432	-0.602286
D109_0000327642__full	Apr_2021	-0.926975	-0.602286
D109_0000327762__full	Apr_2021	2.15061	-0.602286
D109_0000327810__full	Apr_2021	-0.475077	-0.602286
D109_0000328081__full	Apr_2021	-0.447169	-0.602286
D109_0000328183__full	Apr_2021	-0.901164	-0.602286
D109_0000328365__full	Apr_2021	-0.470027	-0.602286
D109_0000328530__full	Apr_2021	-1.42791	-0.602286
D109_0000328862__full	Apr_2021	-1.51319	-0.602286
D109_0000329680__full	Apr_2021	-0.483555	-0.602286
D109_0000329682__full	Apr_2021	-0.481436	-0.602286
D109_0000329890__full	Apr_2021	-1.47994	-0.602286
D109_0000330053__full	Apr_2021	-0.497157	-0.602286
D109_0000330839__full	Apr_2021	-0.951719	-0.602286
D109_0000330890__full	Apr_2021	-0.516059	-0.602286
D109_0000331705__full	Apr_2021	-0.490708	-0.602286
D109_0000332382__full	Apr_2021	-0.986892	-0.602286
D109_0000332675__full	Apr_2021	-3.99856	-0.602286
D109_0000332893__full	Apr_2021	-0.886249	-0.602286
D109_0000332965__full	Apr_2021	-1.93724	-0.602286
D109_0000333384__full	Apr_2021	-0.559063	-0.602286
D109_0000333399__full	Apr_2021	-1.34133	-0.602286
D109_0000334179__full	Apr_2021	-0.578958	-0.602286
D109_0000334328__full	Apr_2021	-0.495981	-0.602286
D109_0000334748__full	Apr_2021	-0.879441	-0.602286
D109_0000335650__full	Apr_2021	-0.479811	-0.602286
D109_0000335898__full	Apr_2021	-1.31218	-0.602286
D109_0000336417__full	Apr_2021	-0.897322	-0.602286
D109_0000336425__full	Apr_2021	-0.582655	-0.602286
D109_0000336515__full	Apr_2021	-0.518042	-0.602286
D109_0000337097__full	Apr_2021	-1.30308	-0.602286
D109_0000337635__full	Apr_2021	-0.564888	-0.602286
D109_0000337925__full	Apr_2021	-0.534931	-0.602286
D109_0000338427__full	Apr_2021	-0.940751	-0.602286
D109_0000338547__full	Apr_2021	-0.498112	-0.602286
D109_0000338749__full	Apr_2021	-0.498908	-0.602286
D109_0000339240__full	Apr_2021	-2.10065	-0.602286
D109_0000339356__full	Apr_2021	-0.480313	-0.602286
D109_0000339896__full	Apr_2021	-0.471106	-0.602286
D109_0000340115__full	Apr_2021	-1.31795	-0.602286
D109_0000340809__full	Apr_2021	-0.489363	-0.602286
D109_0000341061__full	Apr_2021	-0.443629	-0.602286
D109_0000341124__full	Apr_2021	-1.44717	-0.602286
D109_0000341300__full	Apr_2021	-2.33154	-0.602286
D109_0000341643__full	Apr_2021	-0.610163	-0.602286
D109_0000342343__full	Apr_2021	-0.503321	-0.602286
D109_0000342505__full	Apr_2021	-0.503652	-0.602286
D109_0000342882__full	Apr_2021	-2.30351	-0.602286
D109_0000343083__full	Apr_2021	-1.00332	-0.602286
D109_0000343357__full	Apr_2021	-0.503163	-0.602286
D109_0000344282__full	Apr_2021	-1.76982	-0.602286
D109_0000344717__full	Apr_2021	0.0518903	-0.602286
D109_0000344790__full	Apr_2021	-5.37224	-0.602286
D109_0000345429__full	Apr_2021	-0.544652	-0.602286
D109_0000345556__full	Apr_2021	-0.513406	-0.602286
D109_0000345599__full	Apr_2021	-1.29091	-0.602286
D109_0000345695__full	Apr_2021	1.28845	-0.602286
D109_0000345882__full	Apr_2021	-0.513746	-0.602286
D109_0000345887__full	Apr_2021	-0.493624	-0.602286
D109_0000346451__full	Apr_2021	-0.513294	-0.602286
D109_0000346969__full	Apr_2021	-0.557497	-0.602286
D109_0000347143__full	Apr_2021	0.491768	-0.602286
D109_0000347270__full	Apr_2021	-0.506169	-0.602286
D109_0000347380__full	Apr_2021	-0.504542	-0.602286
D109_0000347527__full	Apr_2021	-0.487058	-0.602286
D109_0000347545__full	Apr_2021	-0.466122	-0.602286
D109_0000347589__full	Apr_2021	-0.562752	-0.602286
D109_0000348400__full	Apr_2021	-0.508658	-0.602286
D109_0000348581__full	Apr_2021	-0.485375	-0.602286
D109_0000349351__full	Apr_2021	-1.80002	-0.602286
D109_0000349413__full	Apr_2021	-1.28959	-0.602286
D109_0000349571__full	Apr_2021	-0.484361	-0.602286
D109_0000349985__full	Apr_2021	-0.459589	-0.602286
D109_0000350507__full	Apr_2021	-0.706391	-0.602286
D109_0000350970__full	Apr_2021	-0.536827	-0.602286
D109_0000351133__full	Apr_2021	-1.00576	-0.602286
D109_0000351175__full	Apr_2021	-1.65314	-0.602286
D109_0000351330__full	Apr_2021	-0.557925	-0.602286
D109_0000351337__full	Apr_2021	-3.77363	-0.602286
D109_0000351473__full	Apr_2021	-1.3775	-0.602286
D109_0000352232__full	Apr_2021	1.33947	-0.602286
D109_0000352658__full	Apr_2021	-0.93663	-0.602286
D109_0000353162__full	Apr_2021	-0.508813	-0.602286
D109_0000353352__full	Apr_2021	-0.513402	-0.602286
D109_0000354297__full	Apr_2021	3.48568	-0.602286
D109_0000354362__full	Apr_2021	-0.98381	-0.602286
D109_0000354421__full	Apr_2021	-0.94754	-0.602286
D109_0000354614__full	Apr_2021	-1.30164	-0.602286
D109_0000354695__full	Apr_2021	-3.11406	-0.602286
D109_0000354794__full	Apr_2021	-3.6564	-0.602286
D109_0000355599__full	Apr_2021	-0.95884	-0.602286
D109_0000355784__full	Apr_2021	-0.93785	-0.602286
D109_0000355790__full	Apr_2021	-0.485113	-0.602286
D109_0000355823__full	Apr_2021	-1.22698	-0.602286
D109_0000356517__full	Apr_2021	-2.16107	-0.602286
D109_0000356667__full	Apr_2021	4.46256	-0.602286
D109_0000357178__full	Apr_2021	1.16233	-0.602286
D109_0000357680__full	Apr_2021	-1.66301	-0.602286
D109_0000357693__full	Apr_2021	-1.82784	-0.602286
D109_0000357749__full	Apr_2021	-0.534397	-0.602286
D109_0000357859__full	Apr_2021	-0.502593	-0.602286
D109_0000359206__full	Apr_2021	-2.12293	-0.602286
D109_0000360257__full	Apr_2021	-0.506281	-0.602286
D109_0000360314__full	Apr_2021	-0.829269	-0.602286
D109_0000361284__full	Apr_2021	-0.866084	-0.602286
D109_0000361321__full	Apr_2021	-0.906345	-0.602286
D109_0000361716__full	Apr_2021	-0.499481	-0.602286
D109_0000362022__full	Apr_2021	4.24303	-0.602286
D109_0000362316__full	Apr_2021	-0.542863	-0.602286
D109_0000362493__full	Apr_2021	-1.38902	-0.602286
D109_0000362694__full	Apr_2021	-1.6236	-0.602286
D109_0000362769__full	Apr_2021	-0.479397	-0.602286
D109_0000362838__full	Apr_2021	-5.00258	-0.602286
D109_0000363007__full	Apr_2021	-0.590867	-0.602286
D109_0000363254__full	Apr_2021	-0.505449	-0.602286
D109_0000363785__full	Apr_2021	-0.520336	-0.602286
D109_0000363857__full	Apr_2021	-0.520714	-0.602286
D109_0000364450__full	Apr_2021	-0.500369	-0.602286
D109_0000364628__full	Apr_2021	-0.83465	-0.602286
D109_0000364671__full	Apr_2021	-0.86833	-0.602286
D109_0000364685__full	Apr_2021	-0.941917	-0.602286
D109_0000365027__full	Apr_2021	-0.4922	-0.602286
D109_0000365686__full	Apr_2021	-1.27252	-0.602286
D109_0000365970__full	Apr_2021	-0.505187	-0.602286
D109_0000366204__full	Apr_2021	-4.06892	-0.602286
D109_0000366337__full	Apr_2021	-0.501704	-0.602286
D109_0000367057__full	Apr_2021	-0.501036	-0.602286
D109_0000367335__full	Apr_2021	-0.500119	-0.602286
D109_0000367533__full	Apr_2021	-0.953516	-0.602286
D109_0000367597__full	Apr_2021	-0.475827	-0.602286
D109_0000367751__full	Apr_2021	-0.500902	-0.602286
D109_0000368212__full	Apr_2021	-0.532134	-0.602286
D109_0000368237__full	Apr_2021	-0.890763	-0.602286
D109_0000368306__full	Apr_2021	-1.80623	-0.602286
D109_0000368384__full	Apr_2021	-0.580536	-0.602286
D109_0000368574__full	Apr_2021	-1.05425	-0.602286
D109_0000369048__full	Apr_2021	-0.979474	-0.602286
D109_0000369163__full	Apr_2021	-0.48317	-0.602286
D109_0000369164__full	Apr_2021	-0.93601	-0.602286
D109_0000369217__full	Apr_2021	-1.29542	-0.602286
D109_0000370001__full	Apr_2021	-0.584643	-0.602286
D109_0000370988__full	Apr_2021	-0.842587	-0.602286
D109_0000371316__full	Apr_2021	-1.3896	-0.602286
D109_0000371722__full	Apr_2021	-0.929249	-0.602286
D109_0000371996__full	Apr_2021	-0.590686	-0.602286
D109_0000372669__full	Apr_2021	-0.484544	-0.602286
D109_0000372983__full	Apr_2021	-0.912578	-0.602286
D109_0000373089__full	Apr_2021	-0.570998	-0.602286
D109_0000373402__full	Apr_2021	-3.46291	-0.602286
D109_0000373687__full	Apr_2021	-0.497609	-0.602286
D109_0000373840__full	Apr_2021	-0.864548	-0.602286
D109_0000373997__full	Apr_2021	-2.12388	-0.602286
D109_0000374215__full	Apr_2021	-0.476289	-0.602286
D109_0000374372__full	Apr_2021	-2.89091	-0.602286
D109_0000374850__full	Apr_2021	-1.09616	-0.602286
D109_0000374945__full	Apr_2021	-0.485358	-0.602286
D109_0000375069__full	Apr_2021	-0.558692	-0.602286
D109_0000375149__full	Apr_2021	-2.55485	-0.602286
D109_0000375353__full	Apr_2021	-2.26845	-0.602286
D109_0000376122__full	Apr_2021	-0.502658	-0.602286
D109_0000376580__full	Apr_2021	-1.04019	-0.602286
D109_0000376681__full	Apr_2021	-0.499368	-0.602286
D109_0000376725__full	Apr_2021	-0.529348	-0.602286
D109_0000376754__full	Apr_2021	-0.590155	-0.602286
D109_0000376850__full	Apr_2021	-0.533044	-0.602286
D109_0000377359__full	Apr_2021	1.91998	-0.602286
D109_0000377590__full	Apr_2021	-0.531269	-0.602286
D109_0000377969__full	Apr_2021	-1.87086	-0.602286
D109_0000378096__full	Apr_2021	-1.29164	-0.602286
D109_0000378167__full	Apr_2021	-0.513741	-0.602286
D109_0000378263__full	Apr_2021	-0.901724	-0.602286
D109_0000378494__full	Apr_2021	-5.46903	-0.602286
D109_0000378679__full	Apr_2021	-0.555168	-0.602286
D109_0000378804__full	Apr_2021	-0.889511	-0.602286
D109_0000378810__full	Apr_2021	-1.31987	-0.602286
D109_0000379191__full	Apr_2021	-0.458915	-0.602286
D109_0000379574__full	Apr_2021	-4.11916	-0.602286
D109_0000379714__full	Apr_2021	-0.486162	-0.602286
D109_0000380375__full	Apr_2021	-1.39104	-0.602286
D109_0000380786__full	Apr_2021	-0.918964	-0.602286
D109_0000381369__full	Apr_2021	-0.491802	-0.602286
D109_0000381800__full	Apr_2021	-0.602943	-0.602286
D109_0000381873__full	Apr_2021	-0.460173	-0.602286
D109_0000381892__full	Apr_2021	-0.478196	-0.602286
D109_0000381923__full	Apr_2021	-0.508415	-0.602286
D109_0000382346__full	Apr_2021	-0.503399	-0.602286
D109_0000382348__full	Apr_2021	-1.38017	-0.602286
D109_0000382428__full	Apr_2021	-1.45305	-0.602286
D109_0000382673__full	Apr_2021	-0.476715	-0.602286
D109_0000383077__full	Apr_2021	-0.567779	-0.602286
D109_0000383217__full	Apr_2021	-0.625964	-0.602286
D109_0000383924__full	Apr_2021	-0.947021	-0.602286
D109_0000384078__full	Apr_2021	-0.502565	-0.602286
D109_0000384214__full	Apr_2021	-1.15744	-0.602286
D109_0000384509__full	Apr_2021	-0.472359	-0.602286
D109_0000384654__full	Apr_2021	1.19465	-0.602286
D109_0000384727__full	Apr_2021	-2.02363	-0.602286
D109_0000385236__full	Apr_2021	-0.507694	-0.602286
D109_0000385510__full	Apr_2021	-0.977854	-0.602286
D109_0000385569__full	Apr_2021	-0.522555	-0.602286
D109_0000385669__full	Apr_2021	-0.545124	-0.602286
D109_0000385692__full	Apr_2021	-0.491961	-0.602286
D109_0000385697__full	Apr_2021	-0.576454	-0.602286
D109_0000385959__full	Apr_2021	-2.90938	-0.602286
D109_0000386040__full	Apr_2021	-0.574321	-0.602286
D109_0000386450__full	Apr_2021	-0.579496	-0.602286
D109_0000386572__full	Apr_2021	-0.491061	-0.602286
D109_0000386660__full	Apr_2021	-0.516042	-0.602286
D109_0000386876__full	Apr_2021	-0.693381	-0.602286
D109_0000387009__full	Apr_2021	-1.82608	-0.602286
D109_0000387106__full	Apr_2021	1.71947	-0.602286
D109_0000387110__full	Apr_2021	-1.84555	-0.602286
D109_0000387495__full	Apr_2021	-0.915115	-0.602286
D109_0000387780__full	Apr_2021	-0.732346	-0.602286
D109_0000388227__full	Apr_2021	-0.509422	-0.602286
D109_0000388365__full	Apr_2021	-0.546995	-0.602286
D109_0000388402__full	Apr_2021	2.04752	-0.602286
D109_0000388468__full	Apr_2021	-1.09079	-0.602286
D109_0000388559__full	Apr_2021	-0.625045	-0.602286
D109_0000388985__full	Apr_2021	-0.497761	-0.602286
D109_0000389003__full	Apr_2021	-0.663273	-0.602286
D109_0000389412__full	Apr_2021	-0.972127	-0.602286
D109_0000389467__full	Apr_2021	-0.554902	-0.602286
D109_0000389678__full	Apr_2021	-1.09833	-0.602286
D109_0000389898__full	Apr_2021	-0.477418	-0.602286
D109_0000389943__full	Apr_2021	-1.32765	-0.602286
D109_0000390106__full	Apr_2021	-0.875918	-0.602286
D109_0000390439__full	Apr_2021	-1.28396	-0.602286
D109_0000390937__full	Apr_2021	-0.489529	-0.602286
D109_0000391091__full	Apr_2021	-3.62747	-0.602286
D109_0000391419__full	Apr_2021	-0.581151	-0.602286
D109_0000391588__full	Apr_2021	-0.540328	-0.602286
D109_0000391753__full	Apr_2021	-1.0229	-0.602286
D109_0000391963__full	Apr_2021	-0.955048	-0.602286
D109_0000392110__full	Apr_2021	2.65022	-0.602286
D109_0000392125__full	Apr_2021	4.06494	-0.602286
D109_0000392722__full	Apr_2021	-0.997867	-0.602286
D109_0000392915__full	Apr_2021	-0.928447	-0.602286
D109_0000392933__full	Apr_2021	-0.585832	-0.602286
D109_0000392973__full	Apr_2021	-0.513461	-0.602286
D26_0000000239__full	Apr_2021	-0.905264	-0.602286
D26_0000000861__full	Apr_2021	4.17358	-0.602286
D26_0000001088__full	Apr_2021	-1.0028	-0.602286
D26_0000001274__full	Apr_2021	-0.890405	-0.602286
D26_0000001293__full	Apr_2021	-0.497549	-0.602286
D26_0000001500__full	Apr_2021	2.70676	-0.602286
D26_0000002476__full	Apr_2021	-1.06607	-0.602286
D26_0000002567__full	Apr_2021	-0.546723	-0.602286
D26_0000002734__full	Apr_2021	-0.499784	-0.602286
D26_0000002778__full	Apr_2021	-0.550067	-0.602286
D26_0000002873__full	Apr_2021	-2.53935	-0.602286
D26_0000002981__full	Apr_2021	4.87091	-0.602286
D26_0000003157__full	Apr_2021	2.07846	-0.602286
D26_0000003164__full	Apr_2021	-0.470557	-0.602286
D26_0000003225__full	Apr_2021	-1.40656	-0.602286
D26_0000003501__full	Apr_2021	-1.54547	-0.602286
D26_0000003616__full	Apr_2021	-0.611039	-0.602286
D26_0000003735__full	Apr_2021	-2.22031	-0.602286
D26_0000003814__full	Apr_2021	-2.42815	-0.602286
D26_0000003857__full	Apr_2021	-0.564031	-0.602286
D26_0000003903__full	Apr_2021	-1.03103	-0.602286
D26_0000004009__full	Apr_2021	-1.15031	-0.602286
D26_0000004060__full	Apr_2021	-3.21849	-0.602286
D26_0000004081__full	Apr_2021	-1.68194	-0.602286
D26_0000004100__full	Apr_2021	-0.564833	-0.602286
D26_0000004189__full	Apr_2021	-4.07127	-0.602286
D26_0000004380__full	Apr_2021	5.08775	-0.602286
D26_0000004504__full	Apr_2021	4.95298	-0.602286
D26_0000004698__full	Apr_2021	-2.05526	-0.602286
D26_0000005130__full	Apr_2021	0.283941	-0.602286
D26_0000005248__full	Apr_2021	0.831432	-0.602286
D26_0000005252__full	Apr_2021	-2.35495	-0.602286
D26_0000005544__full	Apr_2021	-1.39352	-0.602286
D26_0000005676__full	Apr_2021	-1.02679	-0.602286
D26_0000005678__full	Apr_2021	-0.691438	-0.602286
D26_0000005684__full	Apr_2021	-0.944654	-0.602286
D26_0000005854__full	Apr_2021	-0.544396	-0.602286
D26_0000005860__full	Apr_2021	0.0633511	-0.602286
D26_0000006131__full	Apr_2021	-0.943417	-0.602286
D26_0000006172__full	Apr_2021	-0.964802	-0.602286
D26_0000006718__full	Apr_2021	4.40992	-0.602286
D26_0000006812__full	Apr_2021	-0.506869	-0.602286
D26_0000006881__full	Apr_2021	-1.4315	-0.602286
D26_0000007049__full	Apr_2021	-3.78277	-0.602286
D26_0000007285__full	Apr_2021	-0.943119	-0.602286
D26_0000007421__full	Apr_2021	-1.33874	-0.602286
[truncated: 313,477+ more rows]

## Sheet: Anderson-Darling
Sample	p_value
Apr_2021	3.7e-24
Aug_2021	3.7e-24
Dec_2020	3.7e-24
Feb_2020	3.7e-24
Feb_2021	3.7e-24
Feb_2022	3.7e-24
Jul_2020	3.7e-24
Jul_2021	3.7e-24
Jul_2022	3.7e-24
May_2022	3.7e-24
Nov_2021	3.7e-24
Oct_2019	3.7e-24
Oct_2020	3.7e-24
Oct_2022	3.7e-24

## Sheet: Friedman_effect_size
y	number of vOTUs	effsize	method	magnitude
Abundancia	22534	0.012125	Kendall W	small

## Sheet: Wilcoxon_consecutive_pairs
Sample pair	Sample1	Sample2	raw_p_value	FDR_p_value
1	Oct_2019	Feb_2020	2.68273e-107	9.76514e-107
2	Feb_2020	Jul_2020	1.13438e-40	2.10672e-40
3	Jul_2020	Oct_2020	4.2919e-121	1.6981e-120
4	Oct_2020	Dec_2020	0.116947	0.120934
5	Dec_2020	Feb_2021	4.8058e-21	7.41233e-21
6	Feb_2021	Apr_2021	8.09757e-43	1.53516e-42
7	Apr_2021	Jul_2021	5.04677e-65	1.24123e-64
8	Jul_2021	Aug_2021	2.77376e-18	4.07116e-18
9	Aug_2021	Nov_2021	1.14114e-67	2.96697e-67
10	Nov_2021	Feb_2022	8.57615e-19	1.27939e-18
11	Feb_2022	May_2022	4.47506e-46	9.47046e-46
12	May_2022	Jul_2022	2.08371e-142	1.11539e-141
13	Jul_2022	Oct_2022	0.00249865	0.00273949

## Sheet: ab_alpha_div_MM
Sample	Observed_Richness	Richness_per_Gb	Shannon	Pielou
Oct_2019	3645	381.988	7.49601	0.914024
Feb_2020	5082	476.218	7.91919	0.928016
Jul_2020	6498	596.251	8.20244	0.934298
Oct_2020	4771	449.352	7.71379	0.910686
Dec_2020	4899	477.253	8.02892	0.944936
Feb_2021	5175	470.101	7.78461	0.910311
Apr_2021	5673	567.16	8.0422	0.930437
Jul_2021	4665	432.462	7.79868	0.923157
Aug_2021	4704	444.308	7.78419	0.920534
Nov_2021	6607	573.709	8.2682	0.940008
Feb_2022	7654	649.973	8.18714	0.915482
May_2022	6533	599.671	8.18714	0.931986
Jul_2022	4234	376.682	7.67462	0.919017
Oct_2022	3914	373.918	7.78696	0.941328

## Sheet: Spearman_test
EnvVar	Metric	Spearman_rho	p_value	fdr_p
NO3	CLR_Median	0.49011	0.0752201	0.432535
silicates	CLR_Median	-0.507692	0.0638392	0.432535
k	CLR_Median	-0.547253	0.042822	0.432535
Iz_perc	CLR_Median	0.595604	0.0246126	0.432535
oxygen	CLR_Median	0.485714	0.0782759	0.432535
NO3	Observed_Richness	0.525275	0.0537475	0.432535
silicates	Observed_Richness	-0.635165	0.0146579	0.432535
Iz_perc	Observed_Richness	0.512088	0.0611985	0.432535
oxygen	Observed_Richness	0.503297	0.0665604	0.432535
NO3	vOTUs_per_Gb	0.516484	0.0586372	0.432535
silicates	vOTUs_per_Gb	-0.569231	0.0336194	0.432535
Iz_perc	vOTUs_per_Gb	0.481319	0.0814183	0.432535
oxygen	vOTUs_per_Gb	0.485714	0.0782759	0.432535
NO3	Shannon	0.613187	0.0197063	0.432535
silicates	Shannon	-0.485714	0.0782759	0.432535
Bacteria	Pielou	-0.534066	0.0491599	0.432535
Synechococcus	CLR_Median	-0.441758	0.113778	0.483554
k	Observed_Richness	-0.454945	0.102154	0.483554
NO3	Pielou	0.441758	0.113778	0.483554
Picoeukaryotes	Pielou	0.441758	0.113778	0.483554
total_P	CLR_Median	-0.405287	0.150539	0.507399
temperature	CLR_Median	-0.375824	0.18541	0.507399
total_P	Observed_Richness	-0.396477	0.160472	0.507399
temperature	Observed_Richness	-0.410989	0.144333	0.507399
Synechococcus	Observed_Richness	-0.371429	0.191021	0.507399
total_P	vOTUs_per_Gb	-0.383261	0.176161	0.507399
k	vOTUs_per_Gb	-0.410989	0.144333	0.507399
temperature	vOTUs_per_Gb	-0.428571	0.126274	0.507399
salinity	vOTUs_per_Gb	-0.380638	0.179388	0.507399
Iz_perc	Shannon	0.393407	0.164032	0.507399
oxygen	Shannon	0.410989	0.144333	0.507399
Bacteria	Shannon	-0.389011	0.169217	0.507399
Synechococcus	vOTUs_per_Gb	-0.362637	0.202565	0.521757
salinity	Observed_Richness	-0.352035	0.21706	0.542651
k	Shannon	-0.336264	0.239792	0.581724
Picoeukaryotes	Shannon	0.331868	0.246377	0.581724
Bacteria	CLR_Median	-0.314286	0.273805	0.612458
temperature	Shannon	-0.314286	0.273805	0.612458
salinity	CLR_Median	-0.305831	0.287612	0.626783
salinity	Shannon	-0.30143	0.294957	0.626783
chl_a	CLR_Median	-0.279121	0.333845	0.691798
Picoeukaryotes	vOTUs_per_Gb	0.274725	0.34183	0.691798
total_N	CLR_Median	-0.257143	0.374812	0.694024
Bacteria	Observed_Richness	-0.261538	0.366411	0.694024
total_N	Shannon	-0.257143	0.374812	0.694024
total_P	Shannon	-0.253305	0.382231	0.694024
Iz_perc	Pielou	0.248352	0.39192	0.694024
oxygen	Pielou	0.248352	0.39192	0.694024
total_N	Observed_Richness	-0.23956	0.40943	0.697223
Synechococcus	Shannon	-0.235165	0.418334	0.697223
k	Pielou	-0.235165	0.418334	0.697223
NO2	vOTUs_per_Gb	0.204396	0.483346	0.720779
PO4	vOTUs_per_Gb	-0.217582	0.454919	0.720779
Bacteria	vOTUs_per_Gb	-0.204396	0.483346	0.720779
NO2	Shannon	0.208791	0.473779	0.720779
chl_a	Pielou	0.208791	0.473779	0.720779
NO2	Pielou	0.204396	0.483346	0.720779
chl_a	Observed_Richness	-0.195604	0.50275	0.736789
PO4	Pielou	0.186813	0.522504	0.75276
silicates	Pielou	-0.164835	0.573346	0.812241
chl_a	vOTUs_per_Gb	-0.151648	0.604791	0.842741
Picoeukaryotes	Observed_Richness	0.134066	0.64772	0.888003
pH	Shannon	-0.125413	0.669238	0.90294
pH	CLR_Median	0.107811	0.713728	0.933337
total_N	Pielou	-0.112088	0.702833	0.933337
NO2	Observed_Richness	0.103297	0.725282	0.934076
PO4	Observed_Richness	-0.0813187	0.782275	0.936526
NH4	vOTUs_per_Gb	0.0857143	0.770785	0.936526
total_N	vOTUs_per_Gb	-0.0857143	0.770785	0.936526
NH4	Pielou	-0.0813187	0.782275	0.936526
temperature	Pielou	-0.0857143	0.770785	0.936526
Picoeukaryotes	CLR_Median	0.0725275	0.805376	0.937767
NH4	Shannon	-0.0725275	0.805376	0.937767
pH	Pielou	0.0660066	0.822609	0.944888
pH	vOTUs_per_Gb	-0.0528053	0.857716	0.972079
chl_a	Shannon	-0.0461538	0.875503	0.97918
NH4	CLR_Median	0.0197802	0.946489	0.981117
pH	Observed_Richness	-0.0220022	0.940487	0.981117
PO4	Shannon	0.0197802	0.946489	0.981117
total_P	Pielou	-0.037445	0.898872	0.981117
salinity	Pielou	-0.0352035	0.904899	0.981117
Synechococcus	Pielou	-0.0197802	0.946489	0.981117
PO4	CLR_Median	-0.010989	0.970258	0.993638
NO2	CLR_Median	-0.00659341	0.982153	0.993845
NH4	Observed_Richness	-0.0021978	0.994051	0.994051

## Sheet: PCoA_temporal
Sample	Cluster	Season	PCoA1	PCoA2
Oct_2019	2	autumn	-176.54	17.663
Feb_2020	2	winter	-127.923	31.8662
Jul_2020	2	summer	-135.152	-80.0068
Oct_2020	2	autumn	-111.765	-65.712
Dec_2020	1	winter	29.3259	-164.995
Feb_2021	1	winter	160.137	-219.424
Apr_2021	1	spring	203.559	-225.686
Jul_2021	2	summer	-95.7693	3.94611
Aug_2021	2	summer	-82.0084	107.332
Nov_2021	3	autumn	140.507	298.831
Feb_2022	3	winter	255.462	226.861
May_2022	1	spring	185.842	-23.5043
Jul_2022	2	summer	-121.933	25.7613
Oct_2022	2	autumn	-123.743	67.0665

## Sheet: envfit
Variable	r2	p	x	y	xend	yend
silicates	0.425245	0.043	0	0	-117.342	-23.7143
Iz_perc	0.525348	0.019	0	0	112.409	-71.2005

## Sheet: permanova_test_post-hoc
Results of PERMANOVA test
	Df	SumOfSqs	R2	F	Pr(>F)
Model	2	558570	0.27683	21054	0.001
Residual	11	1459197	0.72317
Total	13	2017767	100000
Results of post-hoc test
pairs	Df	SumsOfSqs	F.Model	R2	p.value	p.adjusted
2 vs 1	1	280195	2.03644	0.169189	0.002	0.006
2 vs 3	1	285271	2.05544	0.20441	0.025	0.0375
1 vs 3	1	267490	2.47574	0.38231	0.0666667	0.0666667

[truncated: 5 more sheets: bc_distances, Mantel_tests, vOTU_dynamic_classes, Perc_dyn_classes_over_time, vOTU_overlap]
