# Supplementary material for: Ecology of prokaryotic DNA viruses in a highly impacted coastal lagoon revealed through comparative and temporal metagenomics
Source: ISME Commun. 2026 Apr 21;6(1):ycag110. doi: 10.1093/ismeco/ycag110 (PMC13184970; doi:10.1093/ismeco/ycag110)
Supplement: ycag110_Supplementary_materials [file ycag110_supplementary_materials.zip › Supplementary_Dataset_3 revised.xlsx]

## Sheet: Table_of_Contents
Sheet	Description
iphop_output	Output table generated by iPHoP (Host_prediction_to_genus_m90.csv) with the following information (left to right): Virus, AAI to closest RaFAH reference, Host genus, Confidence score, and List of methods. The detailed classification methods are RaFAH, iPHoP-RF (derived from all host-based tools), CRISPR hits, and blastn.
lowest_host_taxon_per_contig	Hosts assigned to each viral contig. When several host were assigned above the cutoff (0.9), the alternative hosts (which are theoretically mutually exclusive) for the same viral contig are connected by "OR".
Med-MM_vOTU_hosts	Normalized abundances of the vOTUs across both ecosystems and their putative hosts
host-linked_vOTU_contribution	Proportion of total normalized viral abundance per sample contributed by host-associated vOTUs, calculated as the sum of normalized relative abundances of vOTUs with predicted hosts divided by the total sum of normalized relative abundances of all vOTUs in each viral community.
perc_vOTUs_per_host_and_sample	Percent of vOTUs per putative host and sample (detection based on the normalized abundance table above) across both ecosystems
effect_size	Effect size analysis of percent of viruses infecting hosts across ecosystems, indicating host taxa (Lowest_taxon, Short_taxon), vOTU counts per ecosystem (N_Mar_Menor, N_Medit_Sea), median percentages (median_Mar_Menor, median_Medit_Sea), effect size (effect), Wilcoxon p-value (p), significance level (significance), and Wilcoxon test statistic (statistic).
MM_vOTU_hosts	Normalized abundances of the vOTUs in the Mar Menor over time and their putative hosts
spearman	Spearman correlation results between environmental variables and viral host taxa, including correlation coefficients (Rho), raw p-values (P), and FDR-adjusted p-values (P_adjusted).

## Sheet: iphop_output
Medit-0.22-5um-Oct2015-15m_k127_1002024_flag=0_multi=33.0985_len=21856__full_1_3020-21856/21856	17.36	d__Archaea	p__Nanoarchaeota	c__Nanoarchaeia	o__Woesearchaeales	f__JAGLXL01	g__JAGLXL01	93.50	iPHoP-RF	95.40	52.50
Medit-0.22-5um-Oct2015-15m_k127_1002024_flag=0_multi=33.0985_len=21856__full_1_3020-21856/21856	17.36	d__Bacteria	p__Bacillota	c__Bacilli	o__Erysipelotrichales	f__Erysipelotrichaceae	g__Allobaculum	91.80	iPHoP-RF	94.10
Medit-0.22-5um-Oct2015-15m_k127_1002024_flag=0_multi=33.0985_len=21856__full_1_3020-21856/21856	17.36	d__Bacteria	p__Bacillota	c__Bacilli	o__RFN20	f__CAG-826	g__Onthovivens	91.00	iPHoP-RF	93.40	58.70
Medit-0.22-5um-Oct2015-15m_k127_181485_flag=0_multi=13.9807_len=26457__full_1_1971-26457/26457	19.97	d__Bacteria	p__Bacteroidota	c__Bacteroidia	o__Chitinophagales	f__Saprospiraceae	g__UBA3362	91.40	iPHoP-RF	93.70
Medit-0.22-5um-Oct2015-15m_k127_181485_flag=0_multi=13.9807_len=26457__full_1_1971-26457/26457	19.97	d__Bacteria	p__Bacteroidota	c__Bacteroidia	o__Chitinophagales	f__Chitinophagaceae	g__SXYR01	90.70	iPHoP-RF	93.10	62.70
Medit-0.22-5um-Oct2015-15m_k127_2888702_flag=0_multi=51.0000_len=22053__full_2_16441-22053/22053	27.36	d__Bacteria	p__Bacteroidota	c__Bacteroidia	o__Flavobacteriales	f__Flavobacteriaceae	g__Lacinutrix	91.00	iPHoP-RF	93.40	64.50
Medit-0.22-5um-Oct2015-15m_k127_2888702_flag=0_multi=51.0000_len=22053__full_2_16441-22053/22053	27.36	d__Bacteria	p__Bacteroidota	c__Bacteroidia	o__Flavobacteriales	f__Flavobacteriaceae	g__Olleya	91.00	iPHoP-RF	93.40	67.70
TARA-007-SRF-0.22-1.6um_k117_150659_flag=1_multi=11.0000_len=14358__full_1_1-7385/14358	11.42	d__Bacteria	p__Bacteroidota	c__Bacteroidia	o__Flavobacteriales	f__Flavobacteriaceae	g__Psychroserpens	93.90	iPHoP-RF	95.70
TARA-007-SRF-0.22-1.6um_k117_150659_flag=1_multi=11.0000_len=14358__full_1_1-7385/14358	11.42	d__Bacteria	p__Bacteroidota	c__Bacteroidia	o__Flavobacteriales	f__Flavobacteriaceae	g__Aquimarina	93.50	iPHoP-RF	95.40	71.90
TARA-018-SRF-0.22-1.6um_k117_1532816_flag=1_multi=10.0000_len=16011__full_1_1-6723/16011	13.75	d__Bacteria	p__Pseudomonadota	c__Gammaproteobacteria	o__SAR86	f__TMED112	g__TMED112	91.60	blast	93.90 iPHoP-RF
TARA-018-SRF-0.22-1.6um_k117_1532816_flag=1_multi=10.0000_len=16011__full_1_1-6723/16011	13.75	d__Bacteria	p__Pseudomonadota	c__Alphaproteobacteria	o__Pelagibacterales	f__Pelagibacteraceae	g__Pelagibacter	90.40	blast	92.90 iPHoP-RF	56.50
TARA-018-SRF-0.22-1.6um_k117_1966700_flag=0_multi=6.9924_len=8064__full_1_1-6901/8064	19.14	d__Bacteria	p__Bacteroidota	c__Bacteroidia	o__NS11-12g	f__UBA9320	g__UBA9320	94.50	iPHoP-RF	96.10
TARA-018-SRF-0.22-1.6um_k117_1966700_flag=0_multi=6.9924_len=8064__full_1_1-6901/8064	19.14	d__Bacteria	p__Bacteroidota	c__Bacteroidia	o__Flavobacteriales	f__Flavobacteriaceae	g__Zobellia	93.90	iPHoP-RF	95.70	87.30
TARA-018-SRF-0.22-1.6um_k117_1966700_flag=0_multi=6.9924_len=8064__full_1_1-6901/8064	19.14	d__Bacteria	p__Bacteroidota	c__Bacteroidia	o__Flavobacteriales	f__Flavobacteriaceae	g__Cellulophaga	93.50	iPHoP-RF	95.40	57.10
TARA-018-SRF-0.22-1.6um_k117_1966700_flag=0_multi=6.9924_len=8064__full_1_1-6901/8064	19.14	d__Bacteria	p__Bacteroidota	c__Bacteroidia	o__Flavobacteriales	f__Flavobacteriaceae	g__Muricauda	91.00	iPHoP-RF	93.40
TARA-030-SRF-0.22-1.6um_k117_487091_flag=1_multi=6.0000_len=7410__full_1_1019-7410/7410	32.69	d__Bacteria	p__Patescibacteria	c__Paceibacteria	o__UBA9983_A	f__UBA5272	g__UBA11704	93.10	iPHoP-RF	95.10
TARA-030-SRF-0.22-1.6um_k117_487091_flag=1_multi=6.0000_len=7410__full_1_1019-7410/7410	32.69	d__Bacteria	p__Patescibacteria	c__Paceibacteria	o__UBA9983_A	f__UBA9973	g__UBA9973	93.10	iPHoP-RF	95.10
D115B_0000023604__full	30.17	d__Bacteria	p__Pseudomonadota	c__Gammaproteobacteria	o__Enterobacterales_A	f__Vibrionaceae	g__Photobacterium	95.30	iPHoP-RF	96.70	75.40
D115B_0000023604__full	30.17	d__Bacteria	p__Pseudomonadota	c__Gammaproteobacteria	o__Enterobacterales_A	f__Vibrionaceae	g__Aliivibrio	92.60	iPHoP-RF	94.70
D124_0000134952__full	45.91	d__Bacteria	p__Bacteroidota	c__Bacteroidia	o__Flavobacteriales	f__Flavobacteriaceae	g__UBA724	91.40	iPHoP-RF	93.70
D124_0000134952__full	45.91	d__Bacteria	p__Bacteroidota	c__Bacteroidia	o__Flavobacteriales	f__Flavobacteriaceae	g__UBA7446	91.00	iPHoP-RF	93.40
D124_0000186247__full		d__Bacteria	p__Pseudomonadota	c__Gammaproteobacteria	o__Enterobacterales	f__Enterobacteriaceae	g__Cedecea	94.50	iPHoP-RF	96.10
D124_0000186247__full		d__Bacteria	p__Pseudomonadota	c__Gammaproteobacteria	o__Enterobacterales	f__Enterobacteriaceae	g__Buttiauxella	93.50	iPHoP-RF	95.40
D150_0000111430__full	64.33	d__Bacteria	p__Cyanobacteriota	c__Cyanobacteriia	o__PCC-6307	f__Cyanobiaceae	g__Parasynechococcus	93.10	iPHoP-RF	95.10
D150_0000111430__full	64.33	d__Bacteria	p__Cyanobacteriota	c__Cyanobacteriia	o__PCC-6307	f__Cyanobiaceae	g__Synechococcus_C	91.80	iPHoP-RF	94.10	63.00
D162_0000013232__full	4.50	d__Bacteria	p__Cyanobacteriota	c__Cyanobacteriia	o__PCC-6307	f__Cyanobiaceae	g__Synechococcus_C	94.90	iPHoP-RF	96.40	83.60
D162_0000013232__full	4.50	d__Bacteria	p__Cyanobacteriota	c__Cyanobacteriia	o__PCC-6307	f__Cyanobiaceae	g__Parasynechococcus	92.20	iPHoP-RF	94.40	63.50
D162_0000053214__full	21.37	d__Bacteria	p__Cyanobacteriota	c__Cyanobacteriia	o__PCC-6307	f__Cyanobiaceae	g__Synechococcus_C	95.30	iPHoP-RF	96.70
D162_0000053214__full	21.37	d__Bacteria	p__Cyanobacteriota	c__Cyanobacteriia	o__PCC-6307	f__Cyanobiaceae	g__Parasynechococcus	93.90	iPHoP-RF	95.70	69.10
D162_0000204969__full	4.77	d__Bacteria	p__Cyanobacteriota	c__Cyanobacteriia	o__PCC-6307	f__Cyanobiaceae	g__Synechococcus_C	95.90	iPHoP-RF	97.10
D162_0000204969__full	4.77	d__Bacteria	p__Cyanobacteriota	c__Cyanobacteriia	o__PCC-6307	f__Cyanobiaceae	g__Parasynechococcus	91.40	iPHoP-RF	93.70
D162_0000217017__full	25.01	d__Bacteria	p__Pseudomonadota	c__Gammaproteobacteria	o__Enterobacterales	f__Enterobacteriaceae	g__Escherichia	93.10	iPHoP-RF	95.10
D162_0000217017__full	25.01	d__Bacteria	p__Pseudomonadota	c__Gammaproteobacteria	o__Enterobacterales	f__Enterobacteriaceae	g__Kosakonia	90.30	iPHoP-RF	92.80	75.90
D162_0000251586__full	34.10	d__Bacteria	p__Bacteroidota	c__Bacteroidia	o__Flavobacteriales	f__Flavobacteriaceae	g__Aquimarina	93.50	iPHoP-RF	95.40	81.10
D162_0000251586__full	34.10	d__Bacteria	p__Bacteroidota	c__Bacteroidia	o__Flavobacteriales	f__Flavobacteriaceae	g__Dokdonia	90.70	iPHoP-RF	93.10	62.70
D162_0000296757__full	5.06	d__Bacteria	p__Cyanobacteriota	c__Cyanobacteriia	o__PCC-6307	f__Cyanobiaceae	g__Parasynechococcus	93.10	iPHoP-RF	95.10	57.30
D162_0000296757__full	5.06	d__Bacteria	p__Cyanobacteriota	c__Cyanobacteriia	o__PCC-6307	f__Cyanobiaceae	g__Synechococcus_C	93.10	iPHoP-RF	95.10
D26_0000073603__full	22.13	d__Bacteria	p__Bacteroidota	c__Bacteroidia	o__Chitinophagales	f__Saprospiraceae	g__JAHDBF01	93.90	iPHoP-RF	95.70	89.50
D26_0000073603__full	22.13	d__Bacteria	p__Bacteroidota	c__Bacteroidia	o__Flavobacteriales	f__Crocinitomicaceae	g__Taishania	92.20	iPHoP-RF	94.40	67.50
D26_0000073603__full	22.13	d__Bacteria	p__Bacteroidota	c__Bacteroidia	o__Chitinophagales	f__Saprospiraceae	g__JAHDFB01	91.80	iPHoP-RF	94.10	87.00
D26_0000073603__full	22.13	d__Bacteria	p__Bacteroidota	c__Bacteroidia	o__Flavobacteriales	f__Crocinitomicaceae	g__UBA4466	91.00	iPHoP-RF	93.40
D26_0000099114__full	43.53	d__Bacteria	p__Bacteroidota	c__Bacteroidia	o__Flavobacteriales	f__Flavobacteriaceae	g__Flavobacterium	93.50	iPHoP-RF	95.40	91.00
D26_0000099114__full	43.53	d__Bacteria	p__Bacteroidota	c__Bacteroidia	o__Flavobacteriales	f__Flavobacteriaceae	g__Hel1-33-131	90.70	iPHoP-RF	93.10
D26_0000246091__full	36.78	d__Bacteria	p__Bacteroidota	c__Bacteroidia	o__Flavobacteriales	f__Flavobacteriaceae	g__Nonlabens	95.30	iPHoP-RF	96.70	72.20
D26_0000246091__full	36.78	d__Bacteria	p__Bacteroidota	c__Bacteroidia	o__Flavobacteriales	f__Flavobacteriaceae	g__Flavobacterium	94.50	iPHoP-RF	96.10	78.30
D26_0000246091__full	36.78	d__Bacteria	p__Bacteroidota	c__Bacteroidia	o__Flavobacteriales	f__UA16	g__UBA974	93.50	iPHoP-RF	95.40
D32_0000184013__full	6.52	d__Bacteria	p__Cyanobacteriota	c__Cyanobacteriia	o__PCC-6307	f__Cyanobiaceae	g__Parasynechococcus	91.40	iPHoP-RF	93.70
D32_0000184013__full	6.52	d__Bacteria	p__Cyanobacteriota	c__Cyanobacteriia	o__PCC-6307	f__Cyanobiaceae	g__Synechococcus_C	90.30	iPHoP-RF	92.80	76.10
D32_0000193253__full	4.34	d__Bacteria	p__Cyanobacteriota	c__Cyanobacteriia	o__Cyanobacteriales	f__Nostocaceae	g__Brasilonema	94.50	iPHoP-RF	96.10
D32_0000193253__full	4.34	d__Bacteria	p__Cyanobacteriota	c__Cyanobacteriia	o__Cyanobacteriales	f__Nostocaceae	g__Tolypothrix_B	94.50	iPHoP-RF	96.10	68.20
D32_0000193253__full	4.34	d__Bacteria	p__Cyanobacteriota	c__Cyanobacteriia	o__Cyanobacteriales	f__Nostocaceae	g__Komarekiella	92.20	iPHoP-RF	94.40
D32_0000193253__full	4.34	d__Bacteria	p__Cyanobacteriota	c__Cyanobacteriia	o__Cyanobacteriales	f__Nostocaceae	g__Mojavia	90.30	iPHoP-RF	92.80
D44_0000152105__full	69.40	d__Bacteria	p__Cyanobacteriota	c__Cyanobacteriia	o__PCC-6307	f__Cyanobiaceae	g__Parasynechococcus	91.00	iPHoP-RF	93.40
D44_0000152105__full	69.40	d__Bacteria	p__Cyanobacteriota	c__Cyanobacteriia	o__PCC-6307	f__Cyanobiaceae	g__Synechococcus_C	90.30	iPHoP-RF	92.80
D4_0000038298__full_1_1-9503/10528	39.20	d__Bacteria	p__Bacteroidota	c__Bacteroidia	o__Flavobacteriales	f__Flavobacteriaceae	g__Psychroserpens	92.60	iPHoP-RF	94.70
D4_0000038298__full_1_1-9503/10528	39.20	d__Bacteria	p__Bacteroidota	c__Bacteroidia	o__Flavobacteriales	f__Flavobacteriaceae	g__Winogradskyella	91.80	iPHoP-RF	94.10
D4_0000038298__full_1_1-9503/10528	39.20	d__Bacteria	p__Bacteroidota	c__Bacteroidia	o__Flavobacteriales	f__Flavobacteriaceae	g__MAAR01	91.00	iPHoP-RF	93.40
D50_0000031361__full	17.46	d__Archaea	p__Nanoarchaeota	c__Nanoarchaeia	o__SCGC-AAA011-G17	f__UBA489	g__JACOVP01	93.90	iPHoP-RF	95.70	55.70
D50_0000031361__full	17.46	d__Archaea	p__Nanoarchaeota	c__Nanoarchaeia	o__SCGC-AAA011-G17	f__JACPNG01	g__JAGVYI01	91.40	iPHoP-RF	93.70
D50_0000031361__full	17.46	d__Archaea	p__Nanoarchaeota	c__Nanoarchaeia	o__SCGC-AAA011-G17	f__UBA489	g__	90.70	iPHoP-RF	93.10
D50_0000369572__full_1_14595-22984/22984	3.02	d__Bacteria	p__Bacillota	c__Bacilli	o__RF39	f__UBA660	g__Coprosoma	93.50	iPHoP-RF	95.40	81.40
D50_0000369572__full_1_14595-22984/22984	3.02	d__Bacteria	p__Bacillota	c__Bacilli	o__RF39	f__UBA660	g__CAJGDV01	90.30	iPHoP-RF	92.80	83.60
D67_0000230179__full	25.99	d__Bacteria	p__Planctomycetota	c__Planctomycetia	o__Pirellulales	f__UBA1268	g__CACORA01	93.50	iPHoP-RF	95.40
D67_0000230179__full	25.99	d__Bacteria	p__Planctomycetota	c__Planctomycetia	o__Pirellulales	f__UBA1268	g__UBA1268	92.60	iPHoP-RF	94.70
D67_0000230179__full	25.99	d__Bacteria	p__Planctomycetota	c__Phycisphaerae	o__Phycisphaerales	f__SM1A02	g__GCA-002718515	91.00	iPHoP-RF	93.40
D79_0000024124__full	22.97	d__Bacteria	p__Bacteroidota	c__Bacteroidia	o__Bacteroidales	f__Bacteroidaceae	g__Phocaeicola	95.70	CRISPR	97.00
D79_0000024124__full	22.97	d__Bacteria	p__Bacteroidota	c__Bacteroidia	o__Bacteroidales	f__Bacteroidaceae	g__Bacteroides	95.00	CRISPR	96.50	70.60
D79_0000043117__full	8.00	d__Bacteria	p__Bacillota	c__Bacilli	o__RF39	f__UBA660	g__MGBC102946	94.50	iPHoP-RF	96.10
D79_0000043117__full	8.00	d__Bacteria	p__Bacillota	c__Bacilli	o__Izemoplasmatales	f__Izemoplasmataceae	g__UBA3566	90.70	iPHoP-RF	93.10	83.10
D79_0000043117__full	8.00	d__Bacteria	p__Bacillota	c__Bacilli	o__Erysipelotrichales	f__Erysipelotrichaceae	g__Holdemanella	90.30	iPHoP-RF	92.80	80.60
D79_0000177180__full	18.60	d__Bacteria	p__Cyanobacteriota	c__Cyanobacteriia	o__Cyanobacteriales	f__Nostocaceae	g__Komarekiella	93.50	iPHoP-RF	95.40
D79_0000177180__full	18.60	d__Bacteria	p__Cyanobacteriota	c__Cyanobacteriia	o__Cyanobacteriales	f__Nostocaceae	g__Aulosira	92.20	iPHoP-RF	94.40	82.20
D79_0000177180__full	18.60	d__Bacteria	p__Cyanobacteriota	c__Cyanobacteriia	o__Cyanobacteriales	f__Nostocaceae	g__Amazonocrinis	91.40	iPHoP-RF	93.70
D79_0000177180__full	18.60	d__Bacteria	p__Cyanobacteriota	c__Cyanobacteriia	o__Cyanobacteriales	f__Nostocaceae	g__Dendronalium	91.40	iPHoP-RF	93.70
D79_0000177180__full	18.60	d__Bacteria	p__Cyanobacteriota	c__Cyanobacteriia	o__Cyanobacteriales	f__Nostocaceae	g__Nostoc	91.40	iPHoP-RF	93.70	75.40
D79_0000177180__full	18.60	d__Bacteria	p__Cyanobacteriota	c__Cyanobacteriia	o__Cyanobacteriales	f__Nostocaceae	g__Mojavia	90.70	iPHoP-RF	93.10	87.60
D86_0000041639__full	4.08	d__Bacteria	p__Bacteroidota	c__Bacteroidia	o__Chitinophagales	f__Saprospiraceae	g__JAHDHU01	93.90	iPHoP-RF	95.70	81.40
D86_0000041639__full	4.08	d__Bacteria	p__Bacteroidota	c__Bacteroidia	o__Chitinophagales	f__Saprospiraceae	g__JADKKF01	93.50	iPHoP-RF	95.40
D86_0000041639__full	4.08	d__Bacteria	p__Bacteroidota	c__Bacteroidia	o__Chitinophagales	f__Saprospiraceae	g__AM-2324	92.20	iPHoP-RF	94.40
D86_0000110174__full	40.70	d__Bacteria	p__Bacteroidota	c__Bacteroidia	o__Flavobacteriales	f__Flavobacteriaceae	g__PALG01	93.10	iPHoP-RF	95.10
D86_0000110174__full	40.70	d__Bacteria	p__Bacteroidota	c__Bacteroidia	o__Flavobacteriales	f__Flavobacteriaceae	g__Dokdonia	91.80	iPHoP-RF	94.10
D86_0000113035__full	28.77	d__Bacteria	p__Cyanobacteriota	c__Cyanobacteriia	o__PCC-6307	f__Cyanobiaceae	g__Parasynechococcus	95.30	iPHoP-RF	96.70
D86_0000113035__full	28.77	d__Bacteria	p__Cyanobacteriota	c__Cyanobacteriia	o__PCC-6307	f__Cyanobiaceae	g__Synechococcus_C	91.80	iPHoP-RF	94.10
D86_0000199283__full	5.20	d__Bacteria	p__Pseudomonadota	c__Gammaproteobacteria	o__SAR86	f__SAR86	g__GCA-2707915	94.50	iPHoP-RF	96.10
D86_0000199283__full	5.20	d__Bacteria	p__Pseudomonadota	c__Gammaproteobacteria	o__SAR86	f__D2472	g__SCGC-AAA076-P13	91.80	iPHoP-RF	94.10
D86_0000384030__full	42.53	d__Bacteria	p__Bacteroidota	c__Bacteroidia	o__Flavobacteriales	f__Flavobacteriaceae	g__Winogradskyella	95.90	iPHoP-RF	97.10
D86_0000384030__full	42.53	d__Bacteria	p__Bacteroidota	c__Bacteroidia	o__Flavobacteriales	f__Flavobacteriaceae	g__Psychroserpens	94.90	iPHoP-RF	96.40	69.50
D86_0000384030__full	42.53	d__Bacteria	p__Bacteroidota	c__Bacteroidia	o__Flavobacteriales	f__Flavobacteriaceae	g__Jejuia	93.50	iPHoP-RF	95.40
D86_0000384030__full	42.53	d__Bacteria	p__Bacteroidota	c__Bacteroidia	o__Flavobacteriales	f__Flavobacteriaceae	g__Meridianimaribacter	91.80	iPHoP-RF	94.10
Medit-0.22-5um-Oct2015-15m_k127_1206730_flag=0_multi=7.9910_len=7937__full	10.11	d__Bacteria	p__Bacteroidota	c__Bacteroidia	o__Flavobacteriales	f__Flavobacteriaceae	g__Flavobacterium	93.50	iPHoP-RF	95.40	59.50
Medit-0.22-5um-Oct2015-15m_k127_1206730_flag=0_multi=7.9910_len=7937__full	10.11	d__Bacteria	p__Bacteroidota	c__Bacteroidia	o__Flavobacteriales	f__Flavobacteriaceae	g__Ulvibacter	90.70	iPHoP-RF	93.10	65.60
Medit-0.22-5um-Oct2015-15m_k127_827114_flag=0_multi=28.2698_len=60818__full	22.82	d__Bacteria	p__Bacteroidota	c__Bacteroidia	o__Flavobacteriales	f__Flavobacteriaceae	g__UBA7446	92.20	iPHoP-RF	94.40	74.10
Medit-0.22-5um-Oct2015-15m_k127_827114_flag=0_multi=28.2698_len=60818__full	22.82	d__Bacteria	p__Bacteroidota	c__Bacteroidia	o__Flavobacteriales	f__Flavobacteriaceae	g__Flavobacterium	90.70	iPHoP-RF	93.10
Medit-0.22-5um-Oct2015-15m_k127_881516_flag=1_multi=8.2838_len=22568__full	36.69	d__Bacteria	p__Bacteroidota	c__Bacteroidia	o__Flavobacteriales	f__Flavobacteriaceae	g__Flavobacterium	92.20	iPHoP-RF	94.40	76.10
Medit-0.22-5um-Oct2015-15m_k127_881516_flag=1_multi=8.2838_len=22568__full	36.69	d__Bacteria	p__Bacteroidota	c__Bacteroidia	o__Chitinophagales	f__Saprospiraceae	g__JAHDHB01	91.80	iPHoP-RF	94.10	62.50
Medit-0.22-5um-Oct2015-15m_k127_881516_flag=1_multi=8.2838_len=22568__full	36.69	d__Bacteria	p__Bacteroidota	c__Bacteroidia	o__Chitinophagales	f__Chitinophagaceae	g__Sediminibacterium	91.40	iPHoP-RF	93.70	93.10
TARA-007-SRF-0.22-1.6um_k117_693927_flag=0_multi=7.9874_len=5689__full	24.06	d__Bacteria	p__Bacteroidota	c__Bacteroidia	o__Flavobacteriales	f__Flavobacteriaceae	g__Maribacter_A	95.90	iPHoP-RF	97.10
TARA-007-SRF-0.22-1.6um_k117_693927_flag=0_multi=7.9874_len=5689__full	24.06	d__Bacteria	p__Bacteroidota	c__Bacteroidia	o__Flavobacteriales	f__Flavobacteriaceae	g__Algibacter_E	91.80	iPHoP-RF	94.10	66.80
TARA-007-SRF-0.22-1.6um_k117_693927_flag=0_multi=7.9874_len=5689__full	24.06	d__Bacteria	p__Bacteroidota	c__Bacteroidia	o__Flavobacteriales	f__Flavobacteriaceae	g__Muricauda	91.00	iPHoP-RF	93.40
TARA-007-SRF-0.22-1.6um_k117_895392_flag=1_multi=5.0000_len=6954__full	23.54	d__Bacteria	p__Bacillota	c__Bacilli	o__Lactobacillales	f__Streptococcaceae	g__Streptococcus	93.90	iPHoP-RF	95.70
TARA-007-SRF-0.22-1.6um_k117_895392_flag=1_multi=5.0000_len=6954__full	23.54	d__Bacteria	p__Cyanobacteriota	c__Cyanobacteriia	o__PCC-6307	f__Cyanobiaceae	g__Parasynechococcus	91.10	blast	93.50 iPHoP-RF
TARA-009-SRF-0.22-1.6um_k117_143566_flag=0_multi=44.0000_len=63256__full	14.72	d__Bacteria	p__Bacteroidota	c__Bacteroidia	o__Flavobacteriales	f__Flavobacteriaceae	g__Aquimarina	91.00	iPHoP-RF	93.40	70.60
TARA-009-SRF-0.22-1.6um_k117_143566_flag=0_multi=44.0000_len=63256__full	14.72	d__Bacteria	p__Bacteroidota	c__Bacteroidia	o__Flavobacteriales	f__Flavobacteriaceae	g__Psychroserpens	90.30	iPHoP-RF	92.80
TARA-009-SRF-0.22-1.6um_k117_156592_flag=1_multi=5.0000_len=5491__full	32.68	d__Bacteria	p__Bacteroidota	c__Bacteroidia	o__Flavobacteriales	f__Flavobacteriaceae	g__Flavobacterium	92.20	iPHoP-RF	94.40
TARA-009-SRF-0.22-1.6um_k117_156592_flag=1_multi=5.0000_len=5491__full	32.68	d__Bacteria	p__Bacteroidota	c__Bacteroidia	o__Flavobacteriales	f__Flavobacteriaceae	g__Winogradskyella	91.00	iPHoP-RF	93.40	72.40
TARA-009-SRF-0.22-1.6um_k117_156592_flag=1_multi=5.0000_len=5491__full	32.68	d__Bacteria	p__Bacteroidota	c__Bacteroidia	o__Flavobacteriales	f__Flavobacteriaceae	g__Gelidibacter	90.70	iPHoP-RF	93.10	81.60
TARA-009-SRF-0.22-1.6um_k117_59013_flag=1_multi=8.0000_len=8933__full	51.43	d__Bacteria	p__Cyanobacteriota	c__Cyanobacteriia	o__PCC-6307	f__Cyanobiaceae	g__Parasynechococcus	92.60	iPHoP-RF	94.70	75.70
TARA-009-SRF-0.22-1.6um_k117_59013_flag=1_multi=8.0000_len=8933__full	51.43	d__Bacteria	p__Cyanobacteriota	c__Cyanobacteriia	o__PCC-6307	f__Cyanobiaceae	g__Synechococcus_C	91.40	iPHoP-RF	93.70	82.50
TARA-018-SRF-0.22-1.6um_k117_1476981_flag=0_multi=10.0000_len=10213__full	6.58	d__Bacteria	p__Pseudomonadota	c__Alphaproteobacteria	o__Pelagibacterales	f__Pelagibacteraceae	g__Pelagibacter	91.60	blast	93.90
TARA-018-SRF-0.22-1.6um_k117_1476981_flag=0_multi=10.0000_len=10213__full	6.58	d__Bacteria	p__Pseudomonadota	c__Gammaproteobacteria	o__SAR86	f__TMED112	g__TMED112	91.60	blast	93.90
TARA-018-SRF-0.22-1.6um_k117_753154_flag=0_multi=7.2955_len=10316__full	15.05	d__Bacteria	p__Bacillota	c__Bacilli	o__RF39	f__UBA660	g__CAG-877	93.90	iPHoP-RF	95.70
TARA-018-SRF-0.22-1.6um_k117_753154_flag=0_multi=7.2955_len=10316__full	15.05	d__Bacteria	p__Bacillota	c__Bacilli	o__RF39	f__UBA660	g__JAEDES01	92.20	iPHoP-RF	94.40
TARA-025-SRF-0.22-1.6um_k117_1401991_flag=1_multi=10.0000_len=11129__full	34.25	d__Bacteria	p__Bacteroidota	c__Bacteroidia	o__Flavobacteriales	f__Flavobacteriaceae	g__Algibacter_B	93.90	iPHoP-RF	95.70
TARA-025-SRF-0.22-1.6um_k117_1401991_flag=1_multi=10.0000_len=11129__full	34.25	d__Bacteria	p__Bacteroidota	c__Bacteroidia	o__Flavobacteriales	f__Flavobacteriaceae	g__Psychroserpens	92.60	iPHoP-RF	94.70	87.00
TARA-030-SRF-0.22-1.6um_k117_502265_flag=1_multi=11.0000_len=8367__full	25.87	d__Bacteria	p__Bacillota	c__Bacilli	o__Acholeplasmatales	f__Acholeplasmataceae	g__UBA2284	95.90	iPHoP-RF	97.10
TARA-030-SRF-0.22-1.6um_k117_502265_flag=1_multi=11.0000_len=8367__full	25.87	d__Bacteria	p__Bacillota	c__Bacilli	o__Lactobacillales	f__Aerococcaceae	g__Aerococcus	90.70	iPHoP-RF	93.10
D109_0000067453__full	10.34	d__Bacteria	p__Bacteroidota	c__Bacteroidia	o__Chitinophagales	f__Saprospiraceae	g__JADKBO01	91.80	iPHoP-RF	94.10	62.50
D109_0000067453__full	10.34	d__Bacteria	p__Bacteroidota	c__Bacteroidia	o__Chitinophagales	f__Chitinophagaceae	g__Sediminibacterium	91.40	iPHoP-RF	93.70
D109_0000067453__full	10.34	d__Bacteria	p__Bacteroidota	c__Bacteroidia	o__Chitinophagales	f__Saprospiraceae	g__JAHDBF01	91.00	iPHoP-RF	93.40
D109_0000305342__full	6.58	d__Bacteria	p__Bacteroidota	c__Bacteroidia	o__Flavobacteriales	f__Flavobacteriaceae	g__Flavobacterium	95.90	iPHoP-RF	97.10	81.40
D109_0000305342__full	6.58	d__Bacteria	p__Bacteroidota	c__Bacteroidia	o__Flavobacteriales	f__Flavobacteriaceae	g__SMXJ01	93.50	iPHoP-RF	95.40
D115B_0000100569__full	32.54	d__Bacteria	p__Cyanobacteriota	c__Cyanobacteriia	o__PCC-6307	f__Cyanobiaceae	g__Parasynechococcus	93.90	blast	86.20 RaFAH	62.20
D115B_0000100569__full	32.54	d__Bacteria	p__Cyanobacteriota	c__Cyanobacteriia	o__PCC-6307	f__Cyanobiaceae	g__Synechococcus_C	93.50	blast	85.50 RaFAH
D115B_0000179801__full	33.07	d__Bacteria	p__Bacteroidota	c__Bacteroidia	o__Flavobacteriales	f__Flavobacteriaceae	g__Croceivirga	94.90	iPHoP-RF	96.40
D115B_0000179801__full	33.07	d__Bacteria	p__Bacteroidota	c__Bacteroidia	o__Flavobacteriales	f__Flavobacteriaceae	g__Aurantibacter_A	94.50	iPHoP-RF	96.10	59.20
D115B_0000179801__full	33.07	d__Bacteria	p__Bacteroidota	c__Bacteroidia	o__Flavobacteriales	f__Flavobacteriaceae	g__Maribacter_C	94.50	iPHoP-RF	96.10	87.30
D115B_0000179801__full	33.07	d__Bacteria	p__Bacteroidota	c__Bacteroidia	o__Flavobacteriales	f__Flavobacteriaceae	g__JADNYK01	93.90	iPHoP-RF	95.70
D115B_0000179801__full	33.07	d__Bacteria	p__Bacteroidota	c__Bacteroidia	o__Flavobacteriales	f__Flavobacteriaceae	g__Maribacter_A	92.20	iPHoP-RF	94.40
D138_0000136262__full	14.54	d__Bacteria	p__Cyanobacteriota	c__Cyanobacteriia	o__Cyanobacteriales	f__Nostocaceae	g__Nostoc_B	91.80	iPHoP-RF	94.10
D138_0000136262__full	14.54	d__Bacteria	p__Cyanobacteriota	c__Cyanobacteriia	o__Cyanobacteriales	f__Nostocaceae	g__JAIVFW01	91.40	iPHoP-RF	93.70
D138_0000136262__full	14.54	d__Bacteria	p__Cyanobacteriota	c__Cyanobacteriia	o__Cyanobacteriales	f__Nostocaceae	g__LEGE-XX443	91.00	iPHoP-RF	93.40
D138_0000163353__full	37.62	d__Bacteria	p__Bacillota	c__Bacilli	o__Izemoplasmatales	f__Izemoplasmataceae	g__B1SED10-225	91.40	iPHoP-RF	93.70	67.30
D138_0000163353__full	37.62	d__Bacteria	p__Bacteroidota	c__Bacteroidia	o__Bacteroidales	f__Paludibacteraceae	g__Paludibacter	90.30	iPHoP-RF	92.80	58.40
D150_0000039180__full	30.25	d__Bacteria	p__Bacteroidota	c__Bacteroidia	o__Flavobacteriales	f__Flavobacteriaceae	g__Psychroserpens	93.10	iPHoP-RF	95.10	84.80
D150_0000039180__full	30.25	d__Bacteria	p__Bacteroidota	c__Bacteroidia	o__Flavobacteriales	f__Flavobacteriaceae	g__Winogradskyella	92.60	iPHoP-RF	94.70	69.30
D150_0000127744__full	6.68	d__Bacteria	p__Bacteroidota	c__Bacteroidia	o__Bacteroidales	f__P3	g__RUG11139	92.20	iPHoP-RF	94.40	75.00
D150_0000127744__full	6.68	d__Bacteria	p__Bacteroidota	c__Bacteroidia	o__Bacteroidales	f__P3	g__UBA1217	90.70	iPHoP-RF	93.10
D150_0000127744__full	6.68	d__Bacteria	p__Bacteroidota	c__Bacteroidia	o__Bacteroidales	f__Paludibacteraceae	g__RF16	90.30	iPHoP-RF	92.80	71.30
D150_0000130710__full	26.40	d__Bacteria	p__Bacteroidota	c__Bacteroidia	o__Flavobacteriales	f__Flavobacteriaceae	g__Psychroserpens	94.50	iPHoP-RF	96.10	79.50
D150_0000130710__full	26.40	d__Bacteria	p__Bacteroidota	c__Bacteroidia	o__Flavobacteriales	f__Flavobacteriaceae	g__Winogradskyella	93.50	iPHoP-RF	95.40
D150_0000189072__full	28.73	d__Bacteria	p__Cyanobacteriota	c__Cyanobacteriia	o__PCC-6307	f__Cyanobiaceae	g__Synechococcus_C	95.30	iPHoP-RF	96.70
D150_0000189072__full	28.73	d__Bacteria	p__Cyanobacteriota	c__Cyanobacteriia	o__PCC-6307	f__Cyanobiaceae	g__Parasynechococcus	94.50	iPHoP-RF	96.10
D150_0000223119__full	5.18	d__Bacteria	p__Bacillota_A	c__Clostridia	o__Lachnospirales	f__Lachnospiraceae	g__Lachnospira	95.90	CRISPR	97.10	68.90
D150_0000223119__full	5.18	d__Bacteria	p__Marinisomatota	c__Marinisomatia	o__Marinisomatales	f__S15-B10	g__GCA-002707905	93.80	blast	95.60 iPHoP-RF
D150_0000242212__full	5.77	d__Bacteria	p__Cyanobacteriota	c__Cyanobacteriia	o__PCC-6307	f__Cyanobiaceae	g__Parasynechococcus	95.90	iPHoP-RF	97.10
D150_0000242212__full	5.77	d__Bacteria	p__Cyanobacteriota	c__Cyanobacteriia	o__PCC-6307	f__Cyanobiaceae	g__Prochlorococcus_C	93.90	iPHoP-RF	95.70	76.40
D150_0000337512__full	29.10	d__Bacteria	p__Patescibacteria	c__Paceibacteria	o__UBA9983_A	f__CAIJKW01	g__CAIJKW01	94.50	iPHoP-RF	96.10	87.90
D150_0000337512__full	29.10	d__Bacteria	p__Patescibacteria	c__Gracilibacteria	o__Peribacterales	f__Peribacteraceae	g__UBA2170	91.40	iPHoP-RF	93.70	81.60
D26_0000127906__full	47.98	d__Bacteria	p__Cyanobacteriota	c__Cyanobacteriia	o__PCC-6307	f__Cyanobiaceae	g__Parasynechococcus	94.50	iPHoP-RF	96.10
D26_0000127906__full	47.98	d__Bacteria	p__Cyanobacteriota	c__Cyanobacteriia	o__PCC-6307	f__Cyanobiaceae	g__Synechococcus_C	94.50	iPHoP-RF	96.10	65.10
D26_0000183671__full	13.68	d__Bacteria	p__Bacteroidota	c__Bacteroidia	o__Flavobacteriales	f__Flavobacteriaceae	g__Flavobacterium	94.90	iPHoP-RF	96.40
D26_0000183671__full	13.68	d__Bacteria	p__Bacteroidota	c__Bacteroidia	o__Flavobacteriales	f__Crocinitomicaceae	g__UBA952	93.10	iPHoP-RF	95.10
D26_0000183671__full	13.68	d__Bacteria	p__Bacteroidota	c__Bacteroidia	o__Chitinophagales	f__Saprospiraceae	g__UBA3362	92.20	iPHoP-RF	94.40
D26_0000266913__full	4.32	d__Bacteria	p__Cyanobacteriota	c__Cyanobacteriia	o__PCC-6307	f__Cyanobiaceae	g__Parasynechococcus	92.60	iPHoP-RF	94.70
D26_0000266913__full	4.32	d__Bacteria	p__Cyanobacteriota	c__Cyanobacteriia	o__PCC-6307	f__Cyanobiaceae	g__Synechococcus_C	90.70	iPHoP-RF	93.10
D26_0000304192__full	48.50	d__Bacteria	p__Cyanobacteriota	c__Cyanobacteriia	o__PCC-6307	f__Cyanobiaceae	g__Synechococcus_C	95.90	iPHoP-RF	97.10	71.70
D26_0000304192__full	48.50	d__Bacteria	p__Cyanobacteriota	c__Cyanobacteriia	o__PCC-6307	f__Cyanobiaceae	g__Parasynechococcus	95.30	iPHoP-RF	96.70
D32_0000065201__full	13.23	d__Bacteria	p__Pseudomonadota	c__Alphaproteobacteria	o__Sphingomonadales	f__Sphingomonadaceae	g__Erythrobacter	91.80	iPHoP-RF	94.10	92.40
D32_0000065201__full	13.23	d__Bacteria	p__Pseudomonadota	c__Alphaproteobacteria	o__Sphingomonadales	f__Sphingomonadaceae	g__Qipengyuania	91.00	iPHoP-RF	93.40	82.20
D32_0000329224__full	18.44	d__Bacteria	p__Bacteroidota	c__Bacteroidia	o__Flavobacteriales	f__Flavobacteriaceae	g__Flavobacterium	91.40	iPHoP-RF	93.70	51.50
D32_0000329224__full	18.44	d__Bacteria	p__Bacteroidota	c__Bacteroidia	o__Flavobacteriales	f__Flavobacteriaceae	g__Kordia	91.40	iPHoP-RF	93.70	89.80
D44_0000061304__full	29.49	d__Bacteria	p__Bacteroidota	c__Bacteroidia	o__Flavobacteriales	f__Flavobacteriaceae	g__Psychroserpens	93.10	iPHoP-RF	95.10
D44_0000061304__full	29.49	d__Bacteria	p__Bacteroidota	c__Bacteroidia	o__Flavobacteriales	f__Flavobacteriaceae	g__MAAR01	91.40	iPHoP-RF	93.70	65.80
D44_0000369896__full_1_5685-13724/13724	21.35	d__Bacteria	p__Bacteroidota	c__Bacteroidia	o__Flavobacteriales	f__Flavobacteriaceae	g__UBA7446	93.90	iPHoP-RF	95.70
D44_0000369896__full_1_5685-13724/13724	21.35	d__Bacteria	p__Bacteroidota	c__Bacteroidia	o__Flavobacteriales	f__Flavobacteriaceae	g__GCA001735715	92.20	iPHoP-RF	94.40
D4_0000054175__full	37.48	d__Bacteria	p__Bacteroidota	c__Bacteroidia	o__Flavobacteriales	f__Flavobacteriaceae	g__Psychroserpens	94.50	iPHoP-RF	96.10	79.50
D4_0000054175__full	37.48	d__Bacteria	p__Bacteroidota	c__Bacteroidia	o__Flavobacteriales	f__Flavobacteriaceae	g__Flavobacterium	90.70	iPHoP-RF	93.10	52.80
D4_0000061125__full	34.93	d__Bacteria	p__Bacteroidota	c__Bacteroidia	o__AKYH767-A	f__OLB10	g__CAINEC01	93.90	iPHoP-RF	95.70
D4_0000061125__full	34.93	d__Bacteria	p__Bacteroidota	c__Bacteroidia	o__AKYH767-A	f__OLB10	g__JAJTFW01	93.50	iPHoP-RF	95.40
D50_0000286451__full	11.26	d__Bacteria	p__Bacteroidota	c__Bacteroidia	o__Flavobacteriales	f__Flavobacteriaceae	g__Wocania	94.90	iPHoP-RF	96.40
D50_0000286451__full	11.26	d__Bacteria	p__Bacteroidota	c__Bacteroidia	o__Flavobacteriales	f__Flavobacteriaceae	g__Algibacter_B	92.60	iPHoP-RF	94.70
D79_0000160249__full	31.58	d__Bacteria	p__Bacteroidota	c__Bacteroidia	o__Bacteroidales	f__Dysgonomonadaceae	g__Dysgonomonas	95.90	iPHoP-RF	97.10	60.10
D79_0000160249__full	31.58	d__Bacteria	p__Bacteroidota	c__Bacteroidia	o__Bacteroidales	f__Bacteroidaceae	g__Bacteroides_E	94.50	iPHoP-RF	96.10
D86_0000150952__full	41.14	d__Bacteria	p__Cyanobacteriota	c__Cyanobacteriia	o__PCC-6307	f__Cyanobiaceae	g__Parasynechococcus	95.90	iPHoP-RF	97.10	80.60
D86_0000150952__full	41.14	d__Bacteria	p__Cyanobacteriota	c__Cyanobacteriia	o__PCC-6307	f__Cyanobiaceae	g__Synechococcus_C	94.90	iPHoP-RF	96.40	57.10
D86_0000371398__full	35.26	d__Bacteria	p__Pseudomonadota	c__Gammaproteobacteria	o__Arenicellales	f__UBA868	g__UBA868	91.00	iPHoP-RF	93.40
D86_0000371398__full	35.26	d__Bacteria	p__Pseudomonadota	c__Gammaproteobacteria	o__Pseudomonadales	f__HTCC2089	g__UBA4582	91.00	iPHoP-RF	93.40	65.30
D86_0000371398__full	35.26	d__Bacteria	p__Pseudomonadota	c__Gammaproteobacteria	o__Chromatiales	f__Sedimenticolaceae	g__QGON01	90.70	iPHoP-RF	93.10	74.60
TARA-007-SRF-0.22-1.6um_k117_195372_flag=0_multi=26.0000_len=56688__full	37.08	d__Bacteria	p__Cyanobacteriota	c__Cyanobacteriia	o__PCC-6307	f__Cyanobiaceae	g__Parasynechococcus	94.50	iPHoP-RF	96.10	62.20
TARA-007-SRF-0.22-1.6um_k117_195372_flag=0_multi=26.0000_len=56688__full	37.08	d__Bacteria	p__Cyanobacteriota	c__Cyanobacteriia	o__PCC-6307	f__Cyanobiaceae	g__Synechococcus_C	93.50	iPHoP-RF	95.40
TARA-007-SRF-0.22-1.6um_k117_195372_flag=0_multi=26.0000_len=56688__full	37.08	d__Bacteria	p__Cyanobacteriota	c__Cyanobacteriia	o__PCC-6307	f__Cyanobiaceae	g__Prochlorococcus_C	93.10	iPHoP-RF	95.10
TARA-018-SRF-0.22-1.6um_k117_1207652_flag=0_multi=6.9955_len=13551__full	10.64	d__Bacteria	p__Pseudomonadota	c__Alphaproteobacteria	o__Pelagibacterales	f__Pelagibacteraceae	g__Pelagibacter	93.00	blast	95.00
TARA-018-SRF-0.22-1.6um_k117_1207652_flag=0_multi=6.9955_len=13551__full	10.64	d__Bacteria	p__Pseudomonadota	c__Gammaproteobacteria	o__SAR86	f__TMED112	g__TMED112	93.00	blast	95.00	74.80
TARA-018-SRF-0.22-1.6um_k117_1234786_flag=0_multi=9.0000_len=6599__full	86.30	d__Archaea	p__Halobacteriota	c__Methanosarcinia	o__Methanosarcinales	f__Methanosarcinaceae	g__JAFGQV01	95.30	iPHoP-RF	96.70	69.50
TARA-018-SRF-0.22-1.6um_k117_1234786_flag=0_multi=9.0000_len=6599__full	86.30	d__Archaea	p__Halobacteriota	c__Methanosarcinia	o__Methanosarcinales	f__Methanocomedenaceae	g__Methanomarinus	94.50	iPHoP-RF	96.10	50.20
TARA-018-SRF-0.22-1.6um_k117_1234786_flag=0_multi=9.0000_len=6599__full	86.30	d__Archaea	p__Halobacteriota	c__Methanosarcinia	o__Methanosarcinales	f__Methanosarcinaceae	g__DQIP01	93.50	iPHoP-RF	95.40	69.80
TARA-018-SRF-0.22-1.6um_k117_1234786_flag=0_multi=9.0000_len=6599__full	86.30	d__Archaea	p__Halobacteriota	c__Methanosarcinia	o__Methanosarcinales	f__Methanocomedenaceae	g__Methanocomedens	91.40	iPHoP-RF	93.70	57.30
TARA-018-SRF-0.22-1.6um_k117_1318478_flag=0_multi=10.0000_len=7107__full	12.23	d__Bacteria	p__Bacteroidota	c__Bacteroidia	o__Flavobacteriales	f__Flavobacteriaceae	g__UBA724	91.80	iPHoP-RF	94.10	85.40
TARA-018-SRF-0.22-1.6um_k117_1318478_flag=0_multi=10.0000_len=7107__full	12.23	d__Bacteria	p__Bacteroidota	c__Bacteroidia	o__Flavobacteriales	f__Flavobacteriaceae	g__UBA7446	91.80	iPHoP-RF	94.10
TARA-018-SRF-0.22-1.6um_k117_525812_flag=1_multi=6.0000_len=8010__full	19.69	d__Bacteria	p__Bacteroidota	c__Bacteroidia	o__Chitinophagales	f__Saprospiraceae	g__JACJYM01	91.80	iPHoP-RF	94.10	90.10
TARA-018-SRF-0.22-1.6um_k117_525812_flag=1_multi=6.0000_len=8010__full	19.69	d__Bacteria	p__Bacteroidota	c__Bacteroidia	o__Chitinophagales	f__Saprospiraceae	g__OLB9	91.80	iPHoP-RF	94.10	75.20
TARA-025-SRF-0.22-1.6um_k117_1020601_flag=0_multi=11.0000_len=9961__full	21.29	d__Bacteria	p__Bacteroidota	c__Bacteroidia	o__Flavobacteriales	f__Flavobacteriaceae	g__JAADHG01	93.50	iPHoP-RF	95.40	55.40
TARA-025-SRF-0.22-1.6um_k117_1020601_flag=0_multi=11.0000_len=9961__full	21.29	d__Bacteria	p__Bacteroidota	c__Bacteroidia	o__Flavobacteriales	f__Flavobacteriaceae	g__Winogradskyella	92.60	iPHoP-RF	94.70
TARA-025-SRF-0.22-1.6um_k117_1084388_flag=1_multi=8.9991_len=8920__full	17.12	d__Bacteria	p__Bacteroidota	c__Bacteroidia	o__Flavobacteriales	f__Flavobacteriaceae	g__Hel1-33-131	90.30	iPHoP-RF	92.80	85.70
TARA-025-SRF-0.22-1.6um_k117_1084388_flag=1_multi=8.9991_len=8920__full	17.12	d__Bacteria	p__Bacteroidota	c__Bacteroidia	o__Flavobacteriales	f__Flavobacteriaceae	g__Psychroserpens	90.30	iPHoP-RF	92.80
TARA-025-SRF-0.22-1.6um_k117_1252605_flag=0_multi=21.9168_len=22828__full	35.76	d__Archaea	p__Nanoarchaeota	c__Nanoarchaeia	o__Woesearchaeales	f__UBA10216	g__JAAGZO01	90.30	iPHoP-RF	92.80
TARA-025-SRF-0.22-1.6um_k117_1252605_flag=0_multi=21.9168_len=22828__full	35.76	d__Bacteria	p__Pseudomonadota	c__Alphaproteobacteria	o__Rickettsiales_A	f__1604HC	g__G023898705	90.30	iPHoP-RF	92.80	64.00
TARA-025-SRF-0.22-1.6um_k117_450575_flag=0_multi=13.9968_len=40249__full	10.41	d__Bacteria	p__Pseudomonadota	c__Alphaproteobacteria	o__Pelagibacterales	f__Pelagibacteraceae	g__Pelagibacter_A	91.40	blast	93.70
TARA-025-SRF-0.22-1.6um_k117_450575_flag=0_multi=13.9968_len=40249__full	10.41	d__Bacteria	p__Pseudomonadota	c__Gammaproteobacteria	o__Pseudomonadales	f__Porticoccaceae	g__TMED48	90.10	blast	92.60
TARA-025-SRF-0.22-1.6um_k117_787722_flag=1_multi=7.0000_len=5304__full	14.70	d__Bacteria	p__Bacteroidota	c__Bacteroidia	o__Flavobacteriales	f__Flavobacteriaceae	g__Winogradskyella	93.90	iPHoP-RF	95.70
TARA-025-SRF-0.22-1.6um_k117_787722_flag=1_multi=7.0000_len=5304__full	14.70	d__Bacteria	p__Bacteroidota	c__Bacteroidia	o__Flavobacteriales	f__Flavobacteriaceae	g__Psychroserpens	92.60	iPHoP-RF	94.70
TARA-025-SRF-0.22-1.6um_k117_787722_flag=1_multi=7.0000_len=5304__full	14.70	d__Bacteria	p__Bacteroidota	c__Bacteroidia	o__Flavobacteriales	f__Flavobacteriaceae	g__MAAR01	91.80	iPHoP-RF	94.10	91.50
TARA-030-SRF-0.22-1.6um_k117_737927_flag=1_multi=7.0000_len=5700__full		d__Bacteria	p__Bacteroidota	c__Bacteroidia	o__Bacteroidales	f__Paludibacteraceae	g__Enterocola	91.00	iPHoP-RF	93.40
TARA-030-SRF-0.22-1.6um_k117_737927_flag=1_multi=7.0000_len=5700__full		d__Bacteria	p__Bacteroidota	c__Bacteroidia	o__Flavobacteriales	f__Flavobacteriaceae	g__JABABD01	91.00	iPHoP-RF	93.40
D109_0000007710__full	13.34	d__Bacteria	p__Bacteroidota	c__Bacteroidia	o__Flavobacteriales	f__Flavobacteriaceae	g__Maribacter	93.90	iPHoP-RF	95.70	75.20
D109_0000007710__full	13.34	d__Bacteria	p__Bacteroidota	c__Bacteroidia	o__Flavobacteriales	f__Flavobacteriaceae	g__Zobellia	93.50	iPHoP-RF	95.40	53.30
D109_0000058571__full	48.60	d__Bacteria	p__Bacillota_C	c__Negativicutes	o__Acidaminococcales	f__Acidaminococcaceae	g__URXU01	98.10	CRISPR	98.60
D109_0000058571__full	48.60	d__Bacteria	p__Bacillota_C	c__Negativicutes	o__Acidaminococcales	f__Acidaminococcaceae	g__Phascolarctobacterium_A	96.20	CRISPR	97.30	77.50
D115B_0000004545__full	4.42	d__Bacteria	p__Bacteroidota	c__Bacteroidia	o__Flavobacteriales	f__Flavobacteriaceae	g__Arenitalea	91.00	iPHoP-RF	93.40
D115B_0000004545__full	4.42	d__Bacteria	p__Bacteroidota	c__Bacteroidia	o__Flavobacteriales	f__Flavobacteriaceae	g__Aquaticitalea	90.30	iPHoP-RF	92.80
D115B_0000004545__full	4.42	d__Bacteria	p__Bacteroidota	c__Bacteroidia	o__Flavobacteriales	f__Flavobacteriaceae	g__Flavivirga	90.30	iPHoP-RF	92.80
D115B_0000034914__full	42.39	d__Bacteria	p__Bacteroidota	c__Bacteroidia	o__Flavobacteriales	f__Flavobacteriaceae	g__Psychroserpens	92.60	iPHoP-RF	94.70	60.90
D115B_0000034914__full	42.39	d__Bacteria	p__Bacteroidota	c__Bacteroidia	o__Flavobacteriales	f__Flavobacteriaceae	g__Winogradskyella	92.20	iPHoP-RF	94.40
D115B_0000075166__full	5.01	d__Bacteria	p__Pseudomonadota	c__Gammaproteobacteria	o__SAR86	f__D2472	g__D2472	95.30	iPHoP-RF	96.70
D115B_0000075166__full	5.01	d__Bacteria	p__Pseudomonadota	c__Gammaproteobacteria	o__SAR86	f__SAR86	g__GCA-2707915	93.10	iPHoP-RF	95.10	86.70
D115B_0000098469__full	40.32	d__Bacteria	p__Bacteroidota	c__Bacteroidia	o__Flavobacteriales	f__Schleiferiaceae	g__CSBr16-58	90.70	iPHoP-RF	93.10	92.40
D115B_0000098469__full	40.32	d__Bacteria	p__Bacteroidota	c__Bacteroidia	o__NS11-12g	f__UBA9320	g__UBA9320	90.70	iPHoP-RF	93.10
D115B_0000242329__full	6.76	d__Bacteria	p__Pseudomonadota	c__Alphaproteobacteria	o__Rhodospirillales_A	f__2-02-FULL-58-16_A	g__GCA-2717285	94.90	iPHoP-RF	96.40	69.10
D115B_0000242329__full	6.76	d__Bacteria	p__Pseudomonadota	c__Alphaproteobacteria	o__Rhodospirillales_A	f__Casp-alpha2	g__UBA4479	92.20	iPHoP-RF	94.40
D115B_0000242329__full	6.76	d__Bacteria	p__Pseudomonadota	c__Alphaproteobacteria	o__Micavibrionales	f__Micavibrionaceae	g__UBA9664	91.80	iPHoP-RF	94.10
D115B_0000242329__full	6.76	d__Bacteria	p__Pseudomonadota	c__Alphaproteobacteria	o__Micavibrionales	f__UBA2020	g__PALSA-926	91.80	iPHoP-RF	94.10
D115B_0000242329__full	6.76	d__Bacteria	p__Pseudomonadota	c__Alphaproteobacteria	o__Kiloniellales	f__Kiloniellaceae	g__Kiloniella	91.40	iPHoP-RF	93.70
D115B_0000242329__full	6.76	d__Bacteria	p__Pseudomonadota	c__Alphaproteobacteria	o__Puniceispirillales	f__Puniceispirillaceae	g__UBA3439	90.70	iPHoP-RF	93.10
D115B_0000242329__full	6.76	d__Bacteria	p__Pseudomonadota	c__Alphaproteobacteria	o__Micavibrionales	f__Micavibrionaceae	g__UBA5701	90.30	iPHoP-RF	92.80
D115B_0000264072__full	22.87	d__Bacteria	p__Pseudomonadota	c__Gammaproteobacteria	o__Burkholderiales	f__Methylophilaceae	g__Methylotenera	94.50	iPHoP-RF	96.10
D115B_0000264072__full	22.87	d__Bacteria	p__Pseudomonadota	c__Gammaproteobacteria	o__Burkholderiales	f__Methylophilaceae	g__Methylotenera_A	94.50	iPHoP-RF	96.10	77.50
D115B_0000264072__full	22.87	d__Bacteria	p__Pseudomonadota	c__Gammaproteobacteria	o__Burkholderiales	f__Methylophilaceae	g__Methylophilus	90.30	iPHoP-RF	92.80
D115B_0000279349__full	26.92	d__Bacteria	p__Bacillota	c__Bacilli	o__RF39	f__UBA660	g__Ventrenecus	91.40	iPHoP-RF	93.70	57.10
D115B_0000279349__full	26.92	d__Bacteria	p__Bacteroidota	c__Bacteroidia	o__Flavobacteriales	f__Flavobacteriaceae	g__Psychroserpens	90.70	iPHoP-RF	93.10
D124_0000148164__full	7.80	d__Bacteria	p__Bacteroidota	c__Bacteroidia	o__Flavobacteriales	f__Flavobacteriaceae	g__Pontimicrobium	94.50	iPHoP-RF	96.10
D124_0000148164__full	7.80	d__Bacteria	p__Bacteroidota	c__Bacteroidia	o__Flavobacteriales	f__Flavobacteriaceae	g__JAADHG01	93.10	iPHoP-RF	95.10
D124_0000148164__full	7.80	d__Bacteria	p__Bacteroidota	c__Bacteroidia	o__Flavobacteriales	f__Flavobacteriaceae	g__CAJXVU01	92.60	iPHoP-RF	94.70
D124_0000226883__full	22.52	d__Archaea	p__Methanobacteriota	c__Methanobacteria	o__Methanobacteriales	f__Methanobacteriaceae	g__Methanobrevibacter_C	91.80	iPHoP-RF	94.10
D124_0000226883__full	22.52	d__Archaea	p__Methanobacteriota	c__Methanobacteria	o__Methanobacteriales	f__Methanobacteriaceae	g__Methanobacterium_B	91.40	iPHoP-RF	93.70
D124_0000226883__full	22.52	d__Archaea	p__Methanobacteriota	c__Methanobacteria	o__Methanobacteriales	f__Methanobacteriaceae	g__CADBMS01	91.00	iPHoP-RF	93.40
D138_0000134478__full_1_1-9503/11360	39.20	d__Bacteria	p__Bacteroidota	c__Bacteroidia	o__Flavobacteriales	f__Flavobacteriaceae	g__Psychroserpens	92.60	iPHoP-RF	94.70
D138_0000134478__full_1_1-9503/11360	39.20	d__Bacteria	p__Bacteroidota	c__Bacteroidia	o__Flavobacteriales	f__Flavobacteriaceae	g__Winogradskyella	91.80	iPHoP-RF	94.10
D138_0000134478__full_1_1-9503/11360	39.20	d__Bacteria	p__Bacteroidota	c__Bacteroidia	o__Flavobacteriales	f__Flavobacteriaceae	g__MAAR01	91.00	iPHoP-RF	93.40	59.20
D150_0000014137__full	8.71	d__Bacteria	p__Bacteroidota	c__Bacteroidia	o__Flavobacteriales	f__Flavobacteriaceae	g__Winogradskyella	94.90	iPHoP-RF	96.40
D150_0000014137__full	8.71	d__Bacteria	p__Bacteroidota	c__Bacteroidia	o__Flavobacteriales	f__Flavobacteriaceae	g__Psychroserpens	90.70	iPHoP-RF	93.10
D150_0000094672__full	23.50	d__Bacteria	p__Cyanobacteriota	c__Cyanobacteriia	o__PCC-6307	f__Cyanobiaceae	g__Parasynechococcus	92.60	iPHoP-RF	94.70
D150_0000094672__full	23.50	d__Bacteria	p__Cyanobacteriota	c__Cyanobacteriia	o__PCC-6307	f__Cyanobiaceae	g__Synechococcus_C	90.30	iPHoP-RF	92.80
D150_0000129352__full	21.38	d__Bacteria	p__Bacteroidota	c__Bacteroidia	o__Chitinophagales	f__Saprospiraceae	g__OLB9	95.30	iPHoP-RF	96.70	77.10
D150_0000129352__full	21.38	d__Bacteria	p__Bacteroidota	c__Bacteroidia	o__Flavobacteriales	f__Flavobacteriaceae	g__UBA7446	93.50	iPHoP-RF	95.40	57.60
D26_0000009669__full	26.74	d__Bacteria	p__Bacteroidota	c__Bacteroidia	o__Flavobacteriales	f__Flavobacteriaceae	g__Gelidibacter	94.50	iPHoP-RF	96.10
D26_0000009669__full	26.74	d__Bacteria	p__Bacteroidota	c__Bacteroidia	o__Flavobacteriales	f__Flavobacteriaceae	g__Winogradskyella	93.90	iPHoP-RF	95.70	72.80
D26_0000009669__full	26.74	d__Bacteria	p__Bacteroidota	c__Bacteroidia	o__Flavobacteriales	f__Flavobacteriaceae	g__Hel1-33-131	90.70	iPHoP-RF	93.10	77.80
D26_0000034340__full	5.83	d__Bacteria	p__Bacteroidota	c__Bacteroidia	o__Flavobacteriales	f__Flavobacteriaceae	g__Algibacter	93.10	iPHoP-RF	95.10	86.00
D26_0000034340__full	5.83	d__Bacteria	p__Bacteroidota	c__Bacteroidia	o__Flavobacteriales	f__Flavobacteriaceae	g__Wocania	92.20	iPHoP-RF	94.40
D26_0000114960__full	32.14	d__Bacteria	p__Cyanobacteriota	c__Cyanobacteriia	o__Cyanobacteriales	f__Nostocaceae	g__Tolypothrix_B	91.40	iPHoP-RF	93.70
D26_0000114960__full	32.14	d__Bacteria	p__Cyanobacteriota	c__Cyanobacteriia	o__Cyanobacteriales	f__Nostocaceae	g__Brasilonema	91.00	iPHoP-RF	93.40	88.90
D26_0000258544__full	3.20	d__Bacteria	p__Bacteroidota	c__Bacteroidia	o__Flavobacteriales	f__Flavobacteriaceae	g__Algibacter_C	90.30	iPHoP-RF	92.80
D26_0000258544__full	3.20	d__Bacteria	p__Bacteroidota	c__Bacteroidia	o__Flavobacteriales	f__Flavobacteriaceae	g__Tamlana_A	90.30	iPHoP-RF	92.80	91.80
D26_0000292137__full		d__Bacteria	p__Cyanobacteriota	c__Cyanobacteriia	o__PCC-6307	f__Cyanobiaceae	g__Synechococcus_C	95.90	iPHoP-RF	97.10
D26_0000292137__full		d__Bacteria	p__Cyanobacteriota	c__Cyanobacteriia	o__PCC-6307	f__Cyanobiaceae	g__Parasynechococcus	95.30	iPHoP-RF	96.70
D32_0000135662__full	6.64	d__Bacteria	p__Cyanobacteriota	c__Cyanobacteriia	o__PCC-6307	f__Cyanobiaceae	g__Prochlorococcus_C	95.30	iPHoP-RF	96.70
D32_0000135662__full	6.64	d__Bacteria	p__Cyanobacteriota	c__Cyanobacteriia	o__PCC-6307	f__Cyanobiaceae	g__Parasynechococcus	94.90	iPHoP-RF	96.40
D32_0000135662__full	6.64	d__Bacteria	p__Cyanobacteriota	c__Cyanobacteriia	o__PCC-6307	f__Cyanobiaceae	g__Synechococcus_C	93.50	iPHoP-RF	95.40
D44_0000028590__full	20.83	d__Bacteria	p__Bacteroidota	c__Bacteroidia	o__Flavobacteriales	f__Flavobacteriaceae	g__SCGC-AAA160-P02	91.40	blast	93.70 iPHoP-RF
D44_0000028590__full	20.83	d__Bacteria	p__Bacteroidota	c__Bacteroidia	o__Flavobacteriales	f__Flavobacteriaceae	g__VISM01	91.00	iPHoP-RF	93.40
D44_0000093738__full	9.58	d__Bacteria	p__Pseudomonadota	c__Alphaproteobacteria	o__Rhodobacterales	f__Rhodobacteraceae	g__Litoreibacter	93.90	iPHoP-RF	95.70	68.20
D44_0000093738__full	9.58	d__Bacteria	p__Pseudomonadota	c__Alphaproteobacteria	o__Rhodobacterales	f__Rhodobacteraceae	g__Yoonia	93.50	iPHoP-RF	95.40	68.90
D44_0000191695__full	27.29	d__Bacteria	p__Cyanobacteriota	c__Cyanobacteriia	o__PCC-6307	f__Cyanobiaceae	g__Prochlorococcus_C	95.90	iPHoP-RF	97.10
D44_0000191695__full	27.29	d__Bacteria	p__Cyanobacteriota	c__Cyanobacteriia	o__PCC-6307	f__Cyanobiaceae	g__Parasynechococcus	94.50	iPHoP-RF	96.10	68.20
D44_0000191695__full	27.29	d__Bacteria	p__Cyanobacteriota	c__Cyanobacteriia	o__PCC-6307	f__Cyanobiaceae	g__Synechococcus_C	90.30	iPHoP-RF	92.80
D44_0000195383__full	31.16	d__Bacteria	p__Cyanobacteriota	c__Cyanobacteriia	o__Cyanobacteriales	f__Nostocaceae	g__Nostoc	94.50	iPHoP-RF	96.10	69.10
D44_0000195383__full	31.16	d__Bacteria	p__Cyanobacteriota	c__Cyanobacteriia	o__Cyanobacteriales	f__Nostocaceae	g__Calothrix	92.20	iPHoP-RF	94.40	61.70
D44_0000268061__full		d__Bacteria	p__Cyanobacteriota	c__Cyanobacteriia	o__Cyanobacteriales	f__Nostocaceae	g__Stigonema	94.50	iPHoP-RF	96.10
D44_0000268061__full		d__Bacteria	p__Cyanobacteriota	c__Cyanobacteriia	o__Cyanobacteriales	f__Nostocaceae	g__Tolypothrix_B	93.90	iPHoP-RF	95.70	83.60
D44_0000268061__full		d__Bacteria	p__Cyanobacteriota	c__Cyanobacteriia	o__Cyanobacteriales	f__Nostocaceae	g__Brasilonema	93.50	iPHoP-RF	95.40
D44_0000268061__full		d__Bacteria	p__Cyanobacteriota	c__Cyanobacteriia	o__Cyanobacteriales	f__Nostocaceae	g__Aetokthonos	92.60	iPHoP-RF	94.70	60.30
D4_0000007524__full	2.82	d__Bacteria	p__Cyanobacteriota	c__Cyanobacteriia	o__PCC-6307	f__Cyanobiaceae	g__Parasynechococcus	94.50	iPHoP-RF	96.10
D4_0000007524__full	2.82	d__Bacteria	p__Cyanobacteriota	c__Cyanobacteriia	o__PCC-6307	f__Cyanobiaceae	g__Synechococcus_C	91.80	iPHoP-RF	94.10
D4_0000042012__full_1_1667-7110/7110	13.71	d__Bacteria	p__Bacteroidota	c__Bacteroidia	o__Flavobacteriales	f__Flavobacteriaceae	g__UBA7446	94.90	iPHoP-RF	96.40	74.10
D4_0000042012__full_1_1667-7110/7110	13.71	d__Bacteria	p__Bacteroidota	c__Bacteroidia	o__Flavobacteriales	f__Flavobacteriaceae	g__Hel1-33-131	91.00	iPHoP-RF	93.40	61.90
D4_0000165387__full	27.00	d__Bacteria	p__Bacteroidota	c__Bacteroidia	o__Flavobacteriales	f__Flavobacteriaceae	g__Dokdonia	93.90	iPHoP-RF	95.70
D4_0000165387__full	27.00	d__Bacteria	p__Bacteroidota	c__Bacteroidia	o__Flavobacteriales	f__Flavobacteriaceae	g__Flavobacterium	93.50	iPHoP-RF	95.40	76.80
D4_0000229287__full	21.41	d__Bacteria	p__Cyanobacteriota	c__Cyanobacteriia	o__PCC-6307	f__Cyanobiaceae	g__Prochlorococcus_B	91.80	iPHoP-RF	94.10	54.60
D4_0000229287__full	21.41	d__Bacteria	p__Pseudomonadota	c__Alphaproteobacteria	o__Rhodobacterales	f__Rhodobacteraceae	g__GCA-2697345	91.80	iPHoP-RF	94.10
D50_0000106425__full	43.12	d__Bacteria	p__Bacteroidota	c__Bacteroidia	o__Chitinophagales	f__UBA2359	g__JAHDGP01	93.10	iPHoP-RF	95.10
D50_0000106425__full	43.12	d__Bacteria	p__Bacteroidota	c__Bacteroidia	o__Chitinophagales	f__UBA2359	g__JAHDIA01	92.60	iPHoP-RF	94.70	52.20
D50_0000209771__full	5.16	d__Bacteria	p__Bacteroidota	c__Bacteroidia	o__Flavobacteriales	f__Flavobacteriaceae	g__Psychroserpens	95.30	iPHoP-RF	96.70
D50_0000209771__full	5.16	d__Bacteria	p__Bacteroidota	c__Bacteroidia	o__Flavobacteriales	f__Flavobacteriaceae	g__Winogradskyella	94.50	iPHoP-RF	96.10
D79_0000037330__full	16.73	d__Bacteria	p__Bacteroidota	c__Bacteroidia	o__Flavobacteriales	f__Weeksellaceae	g__Riemerella	95.90	iPHoP-RF	97.10
D79_0000037330__full	16.73	d__Bacteria	p__Bacteroidota	c__Bacteroidia	o__NS11-12g	f__UBA9320	g__UBA9320	92.60	iPHoP-RF	94.70
D86_0000216823__full	13.68	d__Bacteria	p__Bacteroidota	c__Bacteroidia	o__Flavobacteriales	f__Flavobacteriaceae	g__Winogradskyella	93.90	iPHoP-RF	95.70	66.50
D86_0000216823__full	13.68	d__Bacteria	p__Bacteroidota	c__Bacteroidia	o__Flavobacteriales	f__Flavobacteriaceae	g__Psychroserpens	91.40	iPHoP-RF	93.70	54.40
D86_0000255945__full	31.48	d__Bacteria	p__Bacteroidota	c__Bacteroidia	o__Flavobacteriales	f__Flavobacteriaceae	g__UBA7446	94.50	iPHoP-RF	96.10	58.40
D86_0000255945__full	31.48	d__Bacteria	p__Bacteroidota	c__Bacteroidia	o__Bacteroidales	f__Paludibacteraceae	g__Enterocola	93.90	iPHoP-RF	95.70
D86_0000255945__full	31.48	d__Bacteria	p__Bacteroidota	c__Bacteroidia	o__Bacteroidales	f__Tannerellaceae	g__Macellibacteroides	93.50	iPHoP-RF	95.40	64.30
D86_0000255945__full	31.48	d__Bacteria	p__Bacteroidota	c__Bacteroidia	o__Bacteroidales	f__Paludibacteraceae	g__RGIG9608	92.20	iPHoP-RF	94.40	60.30
Medit-0.22-5um-Oct2015-15m_k127_1327858_flag=0_multi=6.0000_len=5768__full	41.13	d__Bacteria	p__Bacteroidota	c__Bacteroidia	o__Flavobacteriales	f__Flavobacteriaceae	g__Aquimarina	91.40	iPHoP-RF	93.70
Medit-0.22-5um-Oct2015-15m_k127_1327858_flag=0_multi=6.0000_len=5768__full	41.13	d__Bacteria	p__Bacteroidota	c__Bacteroidia	o__Flavobacteriales	f__Flavobacteriaceae	g__Psychroserpens	91.00	iPHoP-RF	93.40	76.60
Medit-0.22-5um-Oct2015-15m_k127_1931834_flag=0_multi=51.0000_len=5171__full	22.83	d__Bacteria	p__Bacteroidota	c__Bacteroidia	o__Flavobacteriales	f__Flavobacteriaceae	g__Psychroserpens	92.60	iPHoP-RF	94.70
Medit-0.22-5um-Oct2015-15m_k127_1931834_flag=0_multi=51.0000_len=5171__full	22.83	d__Bacteria	p__Bacteroidota	c__Bacteroidia	o__Flavobacteriales	f__Flavobacteriaceae	g__Winogradskyella	91.80	iPHoP-RF	94.10	79.30
Medit-0.22-5um-Oct2015-15m_k127_309039_flag=1_multi=7.0000_len=8338__full	18.55	d__Bacteria	p__Bacteroidota	c__Bacteroidia	o__Flavobacteriales	f__Flavobacteriaceae	g__Saonia	93.90	iPHoP-RF	95.70	58.40
Medit-0.22-5um-Oct2015-15m_k127_309039_flag=1_multi=7.0000_len=8338__full	18.55	d__Bacteria	p__Bacteroidota	c__Bacteroidia	o__Flavobacteriales	f__Flavobacteriaceae	g__Muricauda	90.70	iPHoP-RF	93.10	83.90
Medit-0.22-5um-Oct2015-15m_k127_309039_flag=1_multi=7.0000_len=8338__full	18.55	d__Bacteria	p__Bacteroidota	c__Bacteroidia	o__Flavobacteriales	f__Flavobacteriaceae	g__Arenibacter	90.30	iPHoP-RF	92.80
Medit-0.22-5um-Oct2015-15m_k127_309039_flag=1_multi=7.0000_len=8338__full	18.55	d__Bacteria	p__Bacteroidota	c__Bacteroidia	o__Flavobacteriales	f__Flavobacteriaceae	g__Cellulophaga	90.30	iPHoP-RF	92.80	57.60
Medit-0.22-5um-Oct2015-15m_k127_309039_flag=1_multi=7.0000_len=8338__full	18.55	d__Bacteria	p__Bacteroidota	c__Bacteroidia	o__Flavobacteriales	f__Flavobacteriaceae	g__Sediminicola	90.30	iPHoP-RF	92.80	51.20
TARA-007-SRF-0.22-1.6um_k117_580398_flag=0_multi=10.4838_len=13178__full	6.18	d__Bacteria	p__Cyanobacteriota	c__Cyanobacteriia	o__PCC-6307	f__Cyanobiaceae	g__Parasynechococcus	95.90	iPHoP-RF	97.10	66.50
TARA-007-SRF-0.22-1.6um_k117_580398_flag=0_multi=10.4838_len=13178__full	6.18	d__Bacteria	p__Cyanobacteriota	c__Cyanobacteriia	o__PCC-6307	f__Cyanobiaceae	g__Synechococcus_C	92.20	iPHoP-RF	94.40	66.30
TARA-009-SRF-0.22-1.6um_k117_146822_flag=0_multi=11.9789_len=5324__full	16.91	d__Bacteria	p__Bacteroidota	c__Bacteroidia	o__Flavobacteriales	f__Flavobacteriaceae	g__Flavobacterium	94.50	iPHoP-RF	96.10
TARA-009-SRF-0.22-1.6um_k117_146822_flag=0_multi=11.9789_len=5324__full	16.91	d__Bacteria	p__Bacteroidota	c__Bacteroidia	o__Bacteroidales	f__Bacteroidaceae	g__	92.20	iPHoP-RF	94.40
TARA-018-SRF-0.22-1.6um_k117_1132285_flag=0_multi=26.9910_len=29066__full	5.58	d__Archaea	p__Aenigmatarchaeota	c__Aenigmatarchaeia	o__GW2011-AR5	f__GCA-2688965	g__GCA-2688965	95.90	iPHoP-RF	97.10	50.70
TARA-018-SRF-0.22-1.6um_k117_1132285_flag=0_multi=26.9910_len=29066__full	5.58	d__Bacteria	p__Pseudomonadota	c__Alphaproteobacteria	o__Rhodobacterales	f__Rhodobacteraceae	g__GCA-2697345	93.10	iPHoP-RF	95.10	75.40
TARA-018-SRF-0.22-1.6um_k117_1132285_flag=0_multi=26.9910_len=29066__full	5.58	d__Archaea	p__Aenigmatarchaeota	c__Aenigmatarchaeia	o__Aenigmatarchaeales	f__Aenigmatarchaeaceae	g__JAHIDZ01	90.30	iPHoP-RF	92.80
TARA-018-SRF-0.22-1.6um_k117_118990_flag=0_multi=10.9842_len=6452__full	16.06	d__Bacteria	p__Bacteroidota	c__Bacteroidia	o__Flavobacteriales	f__Flavobacteriaceae	g__Hel1-33-131	95.30	iPHoP-RF	96.70
TARA-018-SRF-0.22-1.6um_k117_118990_flag=0_multi=10.9842_len=6452__full	16.06	d__Bacteria	p__Bacteroidota	c__Bacteroidia	o__Flavobacteriales	f__Flavobacteriaceae	g__Patiriisocius	94.50	iPHoP-RF	96.10	78.00
TARA-018-SRF-0.22-1.6um_k117_118990_flag=0_multi=10.9842_len=6452__full	16.06	d__Bacteria	p__Bacteroidota	c__Bacteroidia	o__Flavobacteriales	f__Flavobacteriaceae	g__Winogradskyella	90.30	iPHoP-RF	92.80	67.50
TARA-018-SRF-0.22-1.6um_k117_1634763_flag=0_multi=7.9914_len=8289__full	16.78	d__Bacteria	p__Bacteroidota	c__Bacteroidia	o__Flavobacteriales	f__Flavobacteriaceae	g__GCA-002733185	94.50	iPHoP-RF	96.10	73.90
TARA-018-SRF-0.22-1.6um_k117_1634763_flag=0_multi=7.9914_len=8289__full	16.78	d__Bacteria	p__Bacteroidota	c__Bacteroidia	o__Flavobacteriales	f__Flavobacteriaceae	g__Lutibacter	94.50	iPHoP-RF	96.10
TARA-018-SRF-0.22-1.6um_k117_1634763_flag=0_multi=7.9914_len=8289__full	16.78	d__Bacteria	p__Bacteroidota	c__Bacteroidia	o__Flavobacteriales	f__Flavobacteriaceae	g__Tenacibaculum	93.90	iPHoP-RF	95.70
TARA-018-SRF-0.22-1.6um_k117_1634763_flag=0_multi=7.9914_len=8289__full	16.78	d__Bacteria	p__Bacteroidota	c__Bacteroidia	o__Flavobacteriales	f__Flavobacteriaceae	g__Cellulophaga	93.10	iPHoP-RF	95.10
TARA-018-SRF-0.22-1.6um_k117_1634763_flag=0_multi=7.9914_len=8289__full	16.78	d__Bacteria	p__Bacteroidota	c__Bacteroidia	o__Flavobacteriales	f__Flavobacteriaceae	g__Psychroserpens	93.10	iPHoP-RF	95.10
TARA-018-SRF-0.22-1.6um_k117_752353_flag=0_multi=15.9893_len=14124__full	39.93	d__Bacteria	p__Pseudomonadota	c__Alphaproteobacteria	o__Rhodobacterales	f__Rhodobacteraceae	g__CACIIZ01	93.50	iPHoP-RF	95.40	67.70
TARA-018-SRF-0.22-1.6um_k117_752353_flag=0_multi=15.9893_len=14124__full	39.93	d__Bacteria	p__Pseudomonadota	c__Alphaproteobacteria	o__Rhodobacterales	f__Rhodobacteraceae	g__MED-G52	93.10	iPHoP-RF	95.10
TARA-018-SRF-0.22-1.6um_k117_752353_flag=0_multi=15.9893_len=14124__full	39.93	d__Bacteria	p__Pseudomonadota	c__Alphaproteobacteria	o__Rhodobacterales	f__Rhodobacteraceae	g__GCA-2697345	92.60	iPHoP-RF	94.70	65.10
TARA-023-SRF-0.22-1.6um_k127_518409_flag=1_multi=6.0000_len=5501__full	18.28	d__Bacteria	p__Bacteroidota	c__Bacteroidia	o__Bacteroidales	f__Paludibacteraceae	g__Enterocola	95.30	iPHoP-RF	96.70
TARA-023-SRF-0.22-1.6um_k127_518409_flag=1_multi=6.0000_len=5501__full	18.28	d__Bacteria	p__Bacteroidota	c__Bacteroidia	o__Flavobacteriales	f__Crocinitomicaceae	g__M0103	93.90	iPHoP-RF	95.70
TARA-023-SRF-0.22-1.6um_k127_518409_flag=1_multi=6.0000_len=5501__full	18.28	d__Bacteria	p__Bacteroidota	c__Bacteroidia	o__Flavobacteriales	f__Crocinitomicaceae	g__Taishania	93.90	iPHoP-RF	95.70
TARA-023-SRF-0.22-1.6um_k127_518409_flag=1_multi=6.0000_len=5501__full	18.28	d__Bacteria	p__Bacteroidota	c__Bacteroidia	o__Flavobacteriales	f__Crocinitomicaceae	g__UBA952	93.10	iPHoP-RF	95.10
TARA-023-SRF-0.22-1.6um_k127_518409_flag=1_multi=6.0000_len=5501__full	18.28	d__Bacteria	p__Bacteroidota	c__Bacteroidia	o__Bacteroidales	f__WCHB1-69	g__F23-D06	92.20	iPHoP-RF	94.40
TARA-023-SRF-0.22-1.6um_k127_518409_flag=1_multi=6.0000_len=5501__full	18.28	d__Bacteria	p__Bacteroidota	c__Bacteroidia	o__Bacteroidales	f__Muribaculaceae	g__Limisoma	90.70	iPHoP-RF	93.10	72.40
TARA-025-SRF-0.22-1.6um_k117_114496_flag=1_multi=11.0000_len=16043__full	18.80	d__Bacteria	p__Pseudomonadota	c__Alphaproteobacteria	o__Pelagibacterales	f__Pelagibacteraceae	g__Pelagibacter_A	94.00	blast	95.80	73.50
TARA-025-SRF-0.22-1.6um_k117_114496_flag=1_multi=11.0000_len=16043__full	18.80	d__Bacteria	p__Pseudomonadota	c__Gammaproteobacteria	o__Pseudomonadales	f__Porticoccaceae	g__TMED48	92.00	blast	94.20 iPHoP-RF
TARA-025-SRF-0.22-1.6um_k117_416189_flag=1_multi=10.0000_len=6267__full	12.24	d__Bacteria	p__Bacteroidota	c__Bacteroidia	o__Flavobacteriales	f__Flavobacteriaceae	g__Confluentibacter	93.90	iPHoP-RF	95.70
TARA-025-SRF-0.22-1.6um_k117_416189_flag=1_multi=10.0000_len=6267__full	12.24	d__Bacteria	p__Bacteroidota	c__Bacteroidia	o__Flavobacteriales	f__Flavobacteriaceae	g__PRS1	93.10	iPHoP-RF	95.10
TARA-025-SRF-0.22-1.6um_k117_416189_flag=1_multi=10.0000_len=6267__full	12.24	d__Bacteria	p__Bacteroidota	c__Bacteroidia	o__Flavobacteriales	f__Flavobacteriaceae	g__Algibacter_E	92.20	iPHoP-RF	94.40
TARA-025-SRF-0.22-1.6um_k117_416189_flag=1_multi=10.0000_len=6267__full	12.24	d__Bacteria	p__Bacteroidota	c__Bacteroidia	o__Flavobacteriales	f__Flavobacteriaceae	g__Yeosuana	91.80	iPHoP-RF	94.10
TARA-025-SRF-0.22-1.6um_k117_416189_flag=1_multi=10.0000_len=6267__full	12.24	d__Bacteria	p__Bacteroidota	c__Bacteroidia	o__Flavobacteriales	f__Flavobacteriaceae	g__JAADHG01	91.00	iPHoP-RF	93.40
TARA-025-SRF-0.22-1.6um_k117_720537_flag=0_multi=13.4449_len=35965__full	25.78	d__Bacteria	p__Pseudomonadota	c__Alphaproteobacteria	o__Pelagibacterales	f__Pelagibacteraceae	g__Pelagibacter_A	90.90	blast	93.30 iPHoP-RF	54.40
TARA-025-SRF-0.22-1.6um_k117_720537_flag=0_multi=13.4449_len=35965__full	25.78	d__Bacteria	p__Pseudomonadota	c__Gammaproteobacteria	o__Pseudomonadales	f__Porticoccaceae	g__TMED48	90.90	blast	93.30 iPHoP-RF
TARA-030-SRF-0.22-1.6um_k117_33201_flag=0_multi=15.9425_len=5331__full	6.21	d__Bacteria	p__Bacteroidota	c__Bacteroidia	o__Bacteroidales	f__WCHB1-69	g__F23-D06	92.60	iPHoP-RF	94.70
TARA-030-SRF-0.22-1.6um_k117_33201_flag=0_multi=15.9425_len=5331__full	6.21	d__Bacteria	p__Bacteroidota	c__Bacteroidia	o__Bacteroidales	f__Paludibacteraceae	g__UBA1181	92.20	iPHoP-RF	94.40	57.10
TARA-030-SRF-0.22-1.6um_k117_42242_flag=1_multi=6.0000_len=5959__full	24.90	d__Bacteria	p__Bacteroidota	c__Bacteroidia	o__Flavobacteriales	f__Flavobacteriaceae	g__Psychroserpens	95.90	iPHoP-RF	97.10	82.50
TARA-030-SRF-0.22-1.6um_k117_42242_flag=1_multi=6.0000_len=5959__full	24.90	d__Bacteria	p__Bacteroidota	c__Bacteroidia	o__Flavobacteriales	f__Flavobacteriaceae	g__Winogradskyella	92.60	iPHoP-RF	94.70
TARA-030-SRF-0.22-1.6um_k117_42242_flag=1_multi=6.0000_len=5959__full	24.90	d__Bacteria	p__Bacteroidota	c__Bacteroidia	o__Cytophagales	f__Cyclobacteriaceae	g__Chryseotalea	91.40	iPHoP-RF	93.70	52.00
TARA-030-SRF-0.22-1.6um_k117_574463_flag=0_multi=28.9014_len=5799__full	6.89	d__Bacteria	p__Bacteroidota	c__Bacteroidia	o__Flavobacteriales	f__Flavobacteriaceae	g__Aurantibacter_A	92.60	iPHoP-RF	94.70
TARA-030-SRF-0.22-1.6um_k117_574463_flag=0_multi=28.9014_len=5799__full	6.89	d__Bacteria	p__Bacteroidota	c__Bacteroidia	o__Flavobacteriales	f__Flavobacteriaceae	g__Zobellia	91.80	iPHoP-RF	94.10
TARA-030-SRF-0.22-1.6um_k117_574463_flag=0_multi=28.9014_len=5799__full	6.89	d__Bacteria	p__Bacteroidota	c__Bacteroidia	o__Flavobacteriales	f__Flavobacteriaceae	g__Cellulophaga	90.70	iPHoP-RF	93.10	55.20
TARA-030-SRF-0.22-1.6um_k117_707669_flag=1_multi=7.0000_len=9195__full	13.39	d__Bacteria	p__Bacteroidota	c__Bacteroidia	o__Flavobacteriales	f__Flavobacteriaceae	g__Aurantibacter_A	93.10	iPHoP-RF	95.10	57.10
TARA-030-SRF-0.22-1.6um_k117_707669_flag=1_multi=7.0000_len=9195__full	13.39	d__Bacteria	p__Bacteroidota	c__Bacteroidia	o__Flavobacteriales	f__Flavobacteriaceae	g__Zobellia	91.80	iPHoP-RF	94.10	72.20
D109_0000099725__full	6.67	d__Bacteria	p__Bacteroidota	c__Bacteroidia	o__Chitinophagales	f__Saprospiraceae	g__Phaeodactylibacter	94.50	iPHoP-RF	96.10
D109_0000099725__full	6.67	d__Bacteria	p__Bacteroidota	c__Bacteroidia	o__Chitinophagales	f__Chitinophagaceae	g__Flavipsychrobacter	93.10	iPHoP-RF	95.10
D150_0000151178__full	63.06	d__Bacteria	p__Cyanobacteriota	c__Cyanobacteriia	o__Cyanobacteriales	f__Nostocaceae	g__Pelatocladus	91.40	iPHoP-RF	93.70	56.50
D150_0000151178__full	63.06	d__Bacteria	p__Cyanobacteriota	c__Cyanobacteriia	o__Cyanobacteriales	f__Nostocaceae	g__Fischerella	90.30	iPHoP-RF	92.80
D44_0000027993__full	17.81	d__Bacteria	p__Bacteroidota	c__Bacteroidia	o__Flavobacteriales	f__Flavobacteriaceae	g__Flavobacterium	91.80	iPHoP-RF	94.10	55.40
D44_0000027993__full	17.81	d__Bacteria	p__Bacteroidota	c__Bacteroidia	o__Flavobacteriales	f__Flavobacteriaceae	g__UBA7446	91.80	iPHoP-RF	94.10
D79_0000149637__full	6.40	d__Bacteria	p__Bacteroidota	c__Bacteroidia	o__Bacteroidales	f__Bacteroidaceae	g__Bacteroides	94.90	iPHoP-RF	96.40	76.10
D79_0000149637__full	6.40	d__Bacteria	p__Bacteroidota	c__Bacteroidia	o__Bacteroidales	f__Bacteroidaceae	g__Phocaeicola	92.60	iPHoP-RF	94.70	53.80
D115B_0000341639__full	11.97	d__Bacteria	p__Bacteroidota	c__Bacteroidia	o__Chitinophagales	f__Saprospiraceae	g__RFSX01	92.20	iPHoP-RF	94.40	79.80
D115B_0000341639__full	11.97	d__Bacteria	p__Bacteroidota	c__Bacteroidia	o__Flavobacteriales	f__Flavobacteriaceae	g__Urechidicola	90.30	iPHoP-RF	92.80	87.90
D50_0000067002__full	10.00	d__Bacteria	p__Bacteroidota	c__Bacteroidia	o__Flavobacteriales	f__Flavobacteriaceae	g__Psychroserpens	91.40	iPHoP-RF	93.70	71.50
D50_0000067002__full	10.00	d__Bacteria	p__Bacteroidota	c__Bacteroidia	o__Flavobacteriales	f__Flavobacteriaceae	g__Winogradskyella	90.70	iPHoP-RF	93.10	68.60
Medit-0.22-5um-Oct2015-15m_k127_583334_flag=0_multi=14.9745_len=5623__full	10.18	d__Bacteria	p__Pseudomonadota	c__Gammaproteobacteria	o__SAR86	f__D2472	g__CACNXK01	93.50	iPHoP-RF	95.40
Medit-0.22-5um-Oct2015-15m_k127_583334_flag=0_multi=14.9745_len=5623__full	10.18	d__Bacteria	p__Pseudomonadota	c__Gammaproteobacteria	o__SAR86	f__SAR86	g__GCA-2707915	93.50	iPHoP-RF	95.40
Medit-0.22-5um-Oct2015-15m_k127_583334_flag=0_multi=14.9745_len=5623__full	10.18	d__Bacteria	p__Pseudomonadota	c__Gammaproteobacteria	o__SAR86	f__D2472	g__SCGC-AAA076-P13	93.10	iPHoP-RF	95.10	72.40
TARA-007-SRF-0.22-1.6um_k117_172724_flag=0_multi=25.6756_len=33573__full	30.09	d__Bacteria	p__Pseudomonadota	c__Alphaproteobacteria	o__Rhodobacterales	f__Rhodobacteraceae	g__GCA-2697345	94.90	iPHoP-RF	96.40	73.50
TARA-007-SRF-0.22-1.6um_k117_172724_flag=0_multi=25.6756_len=33573__full	30.09	d__Archaea	p__Asgardarchaeota	c__Sifarchaeia	o__Borrarchaeales	f__Borrarchaeaceae	g__Borrarchaeum	91.00	iPHoP-RF	93.40	61.70
TARA-007-SRF-0.22-1.6um_k117_273195_flag=0_multi=25.0000_len=14723__full	43.40	d__Bacteria	p__Cyanobacteriota	c__Cyanobacteriia	o__PCC-6307	f__Cyanobiaceae	g__Synechococcus_C	95.30	iPHoP-RF	96.70	85.10
TARA-007-SRF-0.22-1.6um_k117_273195_flag=0_multi=25.0000_len=14723__full	43.40	d__Bacteria	p__Cyanobacteriota	c__Cyanobacteriia	o__PCC-6307	f__Cyanobiaceae	g__Parasynechococcus	94.90	iPHoP-RF	96.40
D32_0000196941__full	13.81	d__Bacteria	p__Bacteroidota	c__Bacteroidia	o__Chitinophagales	f__Saprospiraceae	g__RFSX01	91.80	iPHoP-RF	94.10	64.80
D32_0000196941__full	13.81	d__Bacteria	p__Pseudomonadota	c__Gammaproteobacteria	o__UBA4486	f__UBA4486	g__	91.40	iPHoP-RF	93.70
D32_0000196941__full	13.81	d__Bacteria	p__Cyanobacteriota	c__Cyanobacteriia	o__PCC-6307	f__Cyanobiaceae	g__Prochlorococcus_B	90.70	iPHoP-RF	93.10	67.00
D79_0000065007__full	23.15	d__Bacteria	p__Bacteroidota	c__Bacteroidia	o__Flavobacteriales	f__Flavobacteriaceae	g__PRS1	93.90	iPHoP-RF	95.70	74.10
D79_0000065007__full	23.15	d__Bacteria	p__Bacteroidota	c__Bacteroidia	o__Flavobacteriales	f__Flavobacteriaceae	g__Flavobacterium	93.10	iPHoP-RF	95.10	65.60
D79_0000065007__full	23.15	d__Bacteria	p__Bacteroidota	c__Bacteroidia	o__Flavobacteriales	f__Flavobacteriaceae	g__JAADHG01	92.20	iPHoP-RF	94.40	82.20
D79_0000137534__full	41.50	d__Bacteria	p__Pseudomonadota	c__Alphaproteobacteria	o__Rhodobacterales	f__Rhodobacteraceae	g__Tateyamaria	93.90	iPHoP-RF	95.70	50.70
D79_0000137534__full	41.50	d__Bacteria	p__Pseudomonadota	c__Alphaproteobacteria	o__Rhodobacterales	f__Rhodobacteraceae	g__LFER01	93.50	iPHoP-RF	95.40	93.70
TARA-030-SRF-0.22-1.6um_k117_303931_flag=1_multi=6.0000_len=5739__full	7.26	d__Bacteria	p__Bacteroidota	c__Bacteroidia	o__Flavobacteriales	f__Flavobacteriaceae	g__Aquaticitalea	93.50	iPHoP-RF	95.40	91.80
TARA-030-SRF-0.22-1.6um_k117_303931_flag=1_multi=6.0000_len=5739__full	7.26	d__Bacteria	p__Bacteroidota	c__Bacteroidia	o__Flavobacteriales	f__Flavobacteriaceae	g__Hanstruepera	91.80	iPHoP-RF	94.10
TARA-030-SRF-0.22-1.6um_k117_36286_flag=0_multi=14.0000_len=17600__full	26.60	d__Bacteria	p__Bacteroidota	c__Bacteroidia	o__Flavobacteriales	f__Flavobacteriaceae	g__Aquaticitalea	92.60	iPHoP-RF	94.70
TARA-030-SRF-0.22-1.6um_k117_36286_flag=0_multi=14.0000_len=17600__full	26.60	d__Bacteria	p__Bacteroidota	c__Bacteroidia	o__Flavobacteriales	f__Flavobacteriaceae	g__Gelidibacter	92.60	iPHoP-RF	94.70
TARA-030-SRF-0.22-1.6um_k117_56575_flag=1_multi=11.0000_len=7037__full		d__Bacteria	p__Bacillota	c__Bacilli	o__RF39	f__UBA660	g__UBA5026	93.90	iPHoP-RF	95.70	53.60
TARA-030-SRF-0.22-1.6um_k117_56575_flag=1_multi=11.0000_len=7037__full		d__Bacteria	p__Bacillota	c__Bacilli	o__RF39	f__UBA660	g__RGIG4266	91.00	iPHoP-RF	93.40
TARA-030-SRF-0.22-1.6um_k117_56575_flag=1_multi=11.0000_len=7037__full		d__Bacteria	p__Bacillota	c__Bacilli	o__RF39	f__UBA660	g__Coprosoma	90.30	iPHoP-RF	92.80	69.50
TARA-030-SRF-0.22-1.6um_k117_56575_flag=1_multi=11.0000_len=7037__full		d__Bacteria	p__Bacteroidota	c__Bacteroidia	o__Flavobacteriales	f__Flavobacteriaceae	g__Tenacibaculum	90.30	iPHoP-RF	92.80
D79_0000014700__full	10.00	d__Bacteria	p__Bacteroidota	c__Bacteroidia	o__Flavobacteriales	f__Flavobacteriaceae	g__Zobellia	95.30	iPHoP-RF	96.70	53.30
D79_0000014700__full	10.00	d__Bacteria	p__Bacteroidota	c__Bacteroidia	o__Flavobacteriales	f__Flavobacteriaceae	g__Cellulophaga	93.90	iPHoP-RF	95.70
Medit-0.22-5um-Oct2015-15m_k127_591594_flag=1_multi=5.8105_len=6407__full	6.82	d__Bacteria	p__Cyanobacteriota	c__Cyanobacteriia	o__PCC-6307	f__Cyanobiaceae	g__Parasynechococcus	91.70	blast	94.00 iPHoP-RF
Medit-0.22-5um-Oct2015-15m_k127_591594_flag=1_multi=5.8105_len=6407__full	6.82	d__Bacteria	p__Cyanobacteriota	c__Cyanobacteriia	o__PCC-6307	f__Cyanobiaceae	g__Synechococcus_C	90.10	blast	92.60 iPHoP-RF	87.30
D138_0000202252__full	29.61	d__Bacteria	p__Pseudomonadota	c__Alphaproteobacteria	o__Rhodobacterales	f__Rhodobacteraceae	g__Planktomarina	94.90	iPHoP-RF	96.40
D138_0000202252__full	29.61	d__Bacteria	p__Pseudomonadota	c__Alphaproteobacteria	o__Rhodobacterales	f__Rhodobacteraceae	g__Tateyamaria	94.90	iPHoP-RF	96.40
D138_0000202252__full	29.61	d__Bacteria	p__Pseudomonadota	c__Alphaproteobacteria	o__Rhodobacterales	f__Rhodobacteraceae	g__Amylibacter	93.50	iPHoP-RF	95.40	57.10
D26_0000077118__full	12.88	d__Bacteria	p__Pseudomonadota	c__Gammaproteobacteria	o__Enterobacterales	f__Enterobacteriaceae	g__Ewingella	92.60	iPHoP-RF	94.70	70.00
D26_0000077118__full	12.88	d__Bacteria	p__Pseudomonadota	c__Gammaproteobacteria	o__Enterobacterales	f__Enterobacteriaceae	g__Serratia_J	92.60	iPHoP-RF	94.70	81.10
D26_0000077118__full	12.88	d__Bacteria	p__Pseudomonadota	c__Gammaproteobacteria	o__Enterobacterales	f__Enterobacteriaceae	g__Brenneria	91.80	iPHoP-RF	94.10
D26_0000077118__full	12.88	d__Bacteria	p__Pseudomonadota	c__Gammaproteobacteria	o__Enterobacterales	f__Enterobacteriaceae	g__Yersinia	91.00	iPHoP-RF	93.40	68.60
D26_0000077118__full	12.88	d__Bacteria	p__Pseudomonadota	c__Gammaproteobacteria	o__Enterobacterales	f__Enterobacteriaceae	g__Dickeya	90.30	iPHoP-RF	92.80
D32_0000067035__full	3.06	d__Bacteria	p__Bacteroidota	c__Bacteroidia	o__Flavobacteriales	f__Flavobacteriaceae	g__Wocania	91.80	iPHoP-RF	94.10
D32_0000067035__full	3.06	d__Bacteria	p__Bacteroidota	c__Bacteroidia	o__Flavobacteriales	f__Flavobacteriaceae	g__JAADHG01	91.00	iPHoP-RF	93.40
D32_0000067035__full	3.06	d__Bacteria	p__Bacteroidota	c__Bacteroidia	o__Flavobacteriales	f__Flavobacteriaceae	g__Marinirhabdus	90.30	iPHoP-RF	92.80
D79_0000117090__full	4.33	d__Bacteria	p__Pseudomonadota	c__Gammaproteobacteria	o__Burkholderiales	f__Burkholderiaceae_C	g__Jezberella	93.10	iPHoP-RF	95.10	75.00
D79_0000117090__full	4.33	d__Bacteria	p__Pseudomonadota	c__Gammaproteobacteria	o__Burkholderiales	f__Burkholderiaceae_C	g__Zwartia	92.60	iPHoP-RF	94.70
TARA-009-SRF-0.22-1.6um_k117_223144_flag=0_multi=16.9513_len=37563__full	63.79	d__Bacteria	p__Bacteroidota	c__Bacteroidia	o__Flavobacteriales	f__UA16	g__UBA974	91.40	iPHoP-RF	93.70
TARA-009-SRF-0.22-1.6um_k117_223144_flag=0_multi=16.9513_len=37563__full	63.79	d__Bacteria	p__Pseudomonadota	c__Alphaproteobacteria	o__Rhodobacterales	f__Rhodobacteraceae	g__LFER01	90.30	iPHoP-RF	92.80
TARA-018-SRF-0.22-1.6um_k117_1913208_flag=0_multi=52.7241_len=5365__full	59.25	d__Bacteria	p__Bacillota_A	c__Clostridia	o__Lachnospirales	f__Lachnospiraceae	g__Mobilitalea	93.10	iPHoP-RF	95.10	83.10
TARA-018-SRF-0.22-1.6um_k117_1913208_flag=0_multi=52.7241_len=5365__full	59.25	d__Bacteria	p__Bacillota_A	c__Clostridia	o__Lachnospirales	f__Lachnospiraceae	g__Anaerocolumna	92.60	iPHoP-RF	94.70	69.30
TARA-018-SRF-0.22-1.6um_k117_1913208_flag=0_multi=52.7241_len=5365__full	59.25	d__Bacteria	p__Bacillota_A	c__Clostridia	o__Lachnospirales	f__Lachnospiraceae	g__Lachnoclostridium	90.30	iPHoP-RF	92.80	66.00
D162_0000041421__full	3.95	d__Bacteria	p__Actinomycetota	c__Actinomycetia	o__Actinomycetales	f__Cellulomonadaceae	g__Timonella	93.50	iPHoP-RF	95.40	82.80
D162_0000041421__full	3.95	d__Bacteria	p__Actinomycetota	c__Actinomycetia	o__Actinomycetales	f__Cellulomonadaceae	g__Jonesia	91.40	iPHoP-RF	93.70
D32_0000077074__full	8.79	d__Bacteria	p__Bacteroidota	c__Bacteroidia	o__Flavobacteriales	f__Flavobacteriaceae	g__Hanstruepera	95.30	iPHoP-RF	96.70	80.00
D32_0000077074__full	8.79	d__Bacteria	p__Bacteroidota	c__Bacteroidia	o__Flavobacteriales	f__Flavobacteriaceae	g__CAJQLB01	93.90	iPHoP-RF	95.70	64.50
D32_0000077074__full	8.79	d__Bacteria	p__Bacteroidota	c__Bacteroidia	o__Flavobacteriales	f__Flavobacteriaceae	g__Winogradskyella	92.20	iPHoP-RF	94.40
D32_0000077074__full	8.79	d__Bacteria	p__Bacteroidota	c__Bacteroidia	o__Flavobacteriales	f__Flavobacteriaceae	g__Psychroserpens	91.80	iPHoP-RF	94.10
D32_0000077074__full	8.79	d__Bacteria	p__Bacteroidota	c__Bacteroidia	o__Flavobacteriales	f__Flavobacteriaceae	g__Lutibacter	91.00	iPHoP-RF	93.40
D32_0000095265__full	23.67	d__Bacteria	p__Bacteroidota	c__Bacteroidia	o__Flavobacteriales	f__Flavobacteriaceae	g__Flavobacterium	94.50	iPHoP-RF	96.10
D32_0000095265__full	23.67	d__Bacteria	p__Bacteroidota	c__Bacteroidia	o__Flavobacteriales	f__Flavobacteriaceae	g__Psychroserpens	90.70	iPHoP-RF	93.10
Medit-0.22-5um-Oct2015-15m_k127_1077852_flag=1_multi=7.3480_len=7790__full		d__Bacteria	p__Bacillota	c__Bacilli	o__Bacillales	f__Bacillaceae_G	g__Bacillus_A	95.60	blast	96.90	83.30
Medit-0.22-5um-Oct2015-15m_k127_1077852_flag=1_multi=7.3480_len=7790__full		d__Bacteria	p__Pseudomonadota	c__Gammaproteobacteria	o__Enterobacterales_A	f__Aeromonadaceae	g__Aeromonas	94.60	blast	96.20	73.20
D109_0000041708__full	20.59	d__Bacteria	p__Bacteroidota	c__Bacteroidia	o__Flavobacteriales	f__Flavobacteriaceae	g__UBA7446	92.60	iPHoP-RF	94.70
D109_0000041708__full	20.59	d__Bacteria	p__Patescibacteria	c__Microgenomatia	o__UBA1400	f__PJMF01	g__VFLK01	90.30	iPHoP-RF	92.80	54.60
D32_0000108074__full	22.00	d__Bacteria	p__Bacteroidota	c__Bacteroidia	o__Bacteroidales	f__Paludibacteraceae	g__UPXZ01	92.60	iPHoP-RF	94.70	57.60
D32_0000108074__full	22.00	d__Bacteria	p__Bacteroidota	c__Bacteroidia	o__Flavobacteriales	f__Flavobacteriaceae	g__Flavobacterium	90.70	iPHoP-RF	93.10
D32_0000167882__full	22.60	d__Bacteria	p__Bacteroidota	c__Bacteroidia	o__Flavobacteriales	f__Crocinitomicaceae	g__UBA4466	95.30	iPHoP-RF	96.70
D32_0000167882__full	22.60	d__Bacteria	p__Bacteroidota	c__Bacteroidia	o__Chitinophagales	f__Saprospiraceae	g__RFSX01	93.50	iPHoP-RF	95.40	83.30
D32_0000167882__full	22.60	d__Bacteria	p__Bacteroidota	c__Bacteroidia	o__Flavobacteriales	f__Crocinitomicaceae	g__M0103	92.20	iPHoP-RF	94.40
D32_0000167882__full	22.60	d__Bacteria	p__Bacteroidota	c__Bacteroidia	o__Chitinophagales	f__Saprospiraceae	g__JAHDBF01	91.40	iPHoP-RF	93.70
D44_0000150389__full	16.10	d__Bacteria	p__Cyanobacteriota	c__Cyanobacteriia	o__PCC-6307	f__Cyanobiaceae	g__Prochlorococcus_C	91.40	iPHoP-RF	93.70
D44_0000150389__full	16.10	d__Bacteria	p__Cyanobacteriota	c__Cyanobacteriia	o__PCC-6307	f__Cyanobiaceae	g__Parasynechococcus	91.00	iPHoP-RF	93.40	94.40
D138_0000003448__full		d__Bacteria	p__Bacillota	c__Bacilli	o__RF39	f__UBA660	g__UBA3789	92.60	iPHoP-RF	94.70
D138_0000003448__full		d__Bacteria	p__Bacillota	c__Bacilli	o__RF39	f__UBA660	g__JAEDES01	91.00	iPHoP-RF	93.40	51.70
D162_0000326535__full	9.38	d__Bacteria	p__Bacteroidota	c__Bacteroidia	o__Chitinophagales	f__Saprospiraceae	g__Lewinella	93.90	iPHoP-RF	95.70
D162_0000326535__full	9.38	d__Bacteria	p__Bacteroidota	c__Bacteroidia	o__Chitinophagales	f__Saprospiraceae	g__JALZVN01	91.80	iPHoP-RF	94.10	72.20
D32_0000246079__full	18.76	d__Bacteria	p__Bacteroidota	c__Bacteroidia	o__Bacteroidales	f__Bacteroidaceae	g__Bacteroides	94.90	iPHoP-RF	96.40	57.60
D32_0000246079__full	18.76	d__Bacteria	p__Bacteroidota	c__Bacteroidia	o__Bacteroidales	f__Bacteroidaceae	g__Mediterranea	93.50	iPHoP-RF	95.40
D4_0000189679__full	29.69	d__Bacteria	p__Bacteroidota	c__Bacteroidia	o__Flavobacteriales	f__Flavobacteriaceae	g__Flavobacterium	92.60	iPHoP-RF	94.70	61.10
D4_0000189679__full	29.69	d__Bacteria	p__Bacteroidota	c__Bacteroidia	o__Flavobacteriales	f__UA16	g__UBA974	91.80	iPHoP-RF	94.10
D115B_0000217149__full	6.27	d__Bacteria	p__Pseudomonadota	c__Gammaproteobacteria	o__Pseudomonadales	f__Halieaceae	g__CABYJX01	90.70	iPHoP-RF	93.10
D115B_0000217149__full	6.27	d__Bacteria	p__Pseudomonadota	c__Gammaproteobacteria	o__Pseudomonadales	f__Pseudohongiellaceae	g__UBA9145	90.30	iPHoP-RF	92.80
D150_0000168976__full	30.37	d__Bacteria	p__Cyanobacteriota	c__Cyanobacteriia	o__PCC-6307	f__Cyanobiaceae	g__Parasynechococcus	93.90	iPHoP-RF	95.70
D150_0000168976__full	30.37	d__Bacteria	p__Cyanobacteriota	c__Cyanobacteriia	o__PCC-6307	f__Cyanobiaceae	g__Synechococcus_C	92.20	iPHoP-RF	94.40	78.00
D150_0000205219__full	2.34	d__Bacteria	p__Cyanobacteriota	c__Cyanobacteriia	o__PCC-6307	f__Cyanobiaceae	g__Synechococcus_C	95.90	iPHoP-RF	97.10
D150_0000205219__full	2.34	d__Bacteria	p__Cyanobacteriota	c__Cyanobacteriia	o__PCC-6307	f__Cyanobiaceae	g__Parasynechococcus	95.30	iPHoP-RF	96.70 blast
D26_0000219028__full	23.11	d__Bacteria	p__Pseudomonadota	c__Alphaproteobacteria	o__Rickettsiales_A	f__1604HC	g__G023898705	95.30	iPHoP-RF	96.70
D26_0000219028__full	23.11	d__Archaea	p__Nanoarchaeota	c__Nanoarchaeia	o__SCGC-AAA011-G17	f__GCA-2687185	g__GCA-2687185	93.50	iPHoP-RF	95.40	69.10
TARA-030-SRF-0.22-1.6um_k117_54699_flag=1_multi=7.0000_len=12305__full	24.45	d__Bacteria	p__Bacteroidota	c__Bacteroidia	o__Flavobacteriales	f__Flavobacteriaceae	g__Site-B1	91.00	iPHoP-RF	93.40
TARA-030-SRF-0.22-1.6um_k117_54699_flag=1_multi=7.0000_len=12305__full	24.45	d__Bacteria	p__Bacteroidota	c__Bacteroidia	o__Flavobacteriales	f__Flavobacteriaceae	g__Aquaticitalea	90.70	iPHoP-RF	93.10
D109_0000071716__full	35.00	d__Bacteria	p__Cyanobacteriota	c__Cyanobacteriia	o__PCC-6307	f__Cyanobiaceae	g__Synechococcus_C	94.50	iPHoP-RF	96.10	51.50
D109_0000071716__full	35.00	d__Bacteria	p__Actinomycetota	c__Actinomycetia	o__Nanopelagicales	f__Nanopelagicaceae	g__Planktophila	93.50	iPHoP-RF	95.40
D115B_0000096994__full	31.27	d__Bacteria	p__Bacillota	c__Bacilli	o__Acholeplasmatales	f__Acholeplasmataceae	g__Acholeplasma	92.60	iPHoP-RF	94.70
D115B_0000096994__full	31.27	d__Bacteria	p__Bacillota	c__Bacilli	o__Erysipelotrichales	f__Erysipelotrichaceae	g__JAAZDN01	90.30	iPHoP-RF	92.80	64.00
D32_0000044309__full	6.25	d__Bacteria	p__Bacteroidota	c__Bacteroidia	o__Flavobacteriales	f__Flavobacteriaceae	g__UBA3537	93.90	iPHoP-RF	95.70
D32_0000044309__full	6.25	d__Bacteria	p__Bacteroidota	c__Bacteroidia	o__Flavobacteriales	f__Flavobacteriaceae	g__UBA7446	91.40	iPHoP-RF	93.70
D32_0000044309__full	6.25	d__Bacteria	p__Bacteroidota	c__Bacteroidia	o__NS11-12g	f__UBA9320	g__UBA987	90.70	iPHoP-RF	93.10	59.20
D32_0000071374__full	46.72	d__Bacteria	p__Cyanobacteriota	c__Cyanobacteriia	o__PCC-6307	f__Cyanobiaceae	g__Synechococcus_C	95.90	iPHoP-RF	97.10	60.10
D32_0000071374__full	46.72	d__Bacteria	p__Cyanobacteriota	c__Cyanobacteriia	o__PCC-6307	f__Cyanobiaceae	g__Parasynechococcus	95.30	iPHoP-RF	96.70
D115B_0000071784__full	14.30	d__Bacteria	p__Bacillota	c__Bacilli	o__RF39	f__UBA660	g__Coprosoma	91.40	iPHoP-RF	93.70
D115B_0000071784__full	14.30	d__Bacteria	p__Bacillota	c__Bacilli	o__RF39	f__UBA660	g__RUG11241	90.70	iPHoP-RF	93.10
D115B_0000118257__full	8.57	d__Bacteria	p__Bacteroidota	c__Bacteroidia	o__Flavobacteriales	f__Vicingaceae	g__GCA-002793235	92.60	iPHoP-RF	94.70
D115B_0000118257__full	8.57	d__Bacteria	p__Bacteroidota	c__Bacteroidia	o__AKYH767	f__B-17BO	g__UBA4416	91.80	iPHoP-RF	94.10	50.40
D115B_0000168529__full	9.70	d__Bacteria	p__Pseudomonadota	c__Alphaproteobacteria	o__Rickettsiales	f__Anaplasmataceae	g__Wolbachia	91.80	iPHoP-RF	94.10	78.30
D115B_0000168529__full	9.70	d__Bacteria	p__Pseudomonadota	c__Alphaproteobacteria	o__Rickettsiales	f__Rickettsiaceae	g__GCA-2402195	90.70	iPHoP-RF	93.10
D115B_0000197110__full	12.42	d__Bacteria	p__Bacteroidota	c__Bacteroidia	o__Flavobacteriales	f__Flavobacteriaceae	g__Psychroserpens	93.90	iPHoP-RF	95.70	84.80
D115B_0000197110__full	12.42	d__Bacteria	p__Bacteroidota	c__Bacteroidia	o__Flavobacteriales	f__Flavobacteriaceae	g__Aquaticitalea	93.50	iPHoP-RF	95.40	68.00
D115B_0000197110__full	12.42	d__Bacteria	p__Bacteroidota	c__Bacteroidia	o__Flavobacteriales	f__Flavobacteriaceae	g__Winogradskyella	93.10	iPHoP-RF	95.10	60.60
D115B_0000197110__full	12.42	d__Bacteria	p__Bacteroidota	c__Bacteroidia	o__Flavobacteriales	f__Flavobacteriaceae	g__Gelidibacter	91.80	iPHoP-RF	94.10
D115B_0000213439__full	15.85	d__Bacteria	p__Bacteroidota	c__Bacteroidia	o__Flavobacteriales	f__Flavobacteriaceae	g__Patiriisocius	91.40	iPHoP-RF	93.70
D115B_0000213439__full	15.85	d__Bacteria	p__Bacteroidota	c__Bacteroidia	o__Bacteroidales	f__UBA1715	g__UBA1715	90.30	iPHoP-RF	92.80
D115B_0000262096__full	11.16	d__Bacteria	p__Bacteroidota	c__Bacteroidia	o__Flavobacteriales	f__Flavobacteriaceae	g__Maribacter_C	93.50	iPHoP-RF	95.40
D115B_0000262096__full	11.16	d__Bacteria	p__Bacteroidota	c__Bacteroidia	o__Flavobacteriales	f__Flavobacteriaceae	g__Maribacter_A	91.00	iPHoP-RF	93.40
D115B_0000351444__full	9.79	d__Bacteria	p__Bacteroidota	c__Bacteroidia	o__Flavobacteriales	f__Flavobacteriaceae	g__Flavobacterium	94.90	iPHoP-RF	96.40
D115B_0000351444__full	9.79	d__Bacteria	p__Bacteroidota	c__Bacteroidia	o__Flavobacteriales	f__Flavobacteriaceae	g__UBA724	91.00	iPHoP-RF	93.40	59.50
D115B_0000362568__full	4.36	d__Bacteria	p__Pseudomonadota	c__Gammaproteobacteria	o__Enterobacterales	f__Enterobacteriaceae	g__Pectobacterium	94.50	iPHoP-RF	96.10
D115B_0000362568__full	4.36	d__Bacteria	p__Pseudomonadota	c__Gammaproteobacteria	o__Enterobacterales	f__Enterobacteriaceae	g__Lonsdalea	93.90	iPHoP-RF	95.70
D124_0000084175__full	45.36	d__Bacteria	p__Bacteroidota	c__Bacteroidia	o__Flavobacteriales	f__Flavobacteriaceae	g__JADNYK01	91.80	iPHoP-RF	94.10
D124_0000084175__full	45.36	d__Bacteria	p__Bacteroidota	c__Bacteroidia	o__Flavobacteriales	f__Flavobacteriaceae	g__Aurantibacter_A	91.00	iPHoP-RF	93.40	59.00
D124_0000084175__full	45.36	d__Bacteria	p__Bacteroidota	c__Bacteroidia	o__Flavobacteriales	f__Flavobacteriaceae	g__Aureicoccus	91.00	iPHoP-RF	93.40
D124_0000084631__full	8.68	d__Bacteria	p__Bacteroidota	c__Bacteroidia	o__Flavobacteriales	f__Flavobacteriaceae	g__Flavobacterium	91.00	iPHoP-RF	93.40	75.00
D124_0000084631__full	8.68	d__Bacteria	p__Bacteroidota	c__Bacteroidia	o__Flavobacteriales	f__Flavobacteriaceae	g__UBA3478	90.30	iPHoP-RF	92.80
D124_0000090544__full	7.00	d__Bacteria	p__Pseudomonadota	c__Gammaproteobacteria	o__SAR86	f__SAR86	g__GCA-2707915	95.30	iPHoP-RF	96.70
D124_0000090544__full	7.00	d__Bacteria	p__Pseudomonadota	c__Gammaproteobacteria	o__SAR86	f__TMED112	g__TMED112	94.90	iPHoP-RF	96.40
D138_0000058072__full	38.85	d__Bacteria	p__Pseudomonadota	c__Gammaproteobacteria	o__Enterobacterales	f__Enterobacteriaceae	g__Citrobacter	92.20	iPHoP-RF	94.40
D138_0000058072__full	38.85	d__Bacteria	p__Pseudomonadota	c__Gammaproteobacteria	o__Enterobacterales	f__Enterobacteriaceae	g__Lonsdalea	92.20	iPHoP-RF	94.40
D138_0000058072__full	38.85	d__Bacteria	p__Pseudomonadota	c__Gammaproteobacteria	o__Enterobacterales	f__Enterobacteriaceae	g__Dickeya	91.00	iPHoP-RF	93.40
D138_0000058072__full	38.85	d__Bacteria	p__Pseudomonadota	c__Gammaproteobacteria	o__Enterobacterales	f__Enterobacteriaceae	g__Musicola	91.00	iPHoP-RF	93.40
D150_0000005388__full	11.05	d__Bacteria	p__Pseudomonadota	c__Gammaproteobacteria	o__Enterobacterales	f__Enterobacteriaceae	g__Lonsdalea	95.30	iPHoP-RF	96.70	72.20
D150_0000005388__full	11.05	d__Bacteria	p__Pseudomonadota	c__Gammaproteobacteria	o__Enterobacterales	f__Enterobacteriaceae	g__Pectobacterium	91.80	iPHoP-RF	94.10	69.80
D150_0000023748__full	4.54	d__Bacteria	p__Bacillota	c__Bacilli	o__Erysipelotrichales	f__Coprobacillaceae	g__Faecalibacillus	93.10	iPHoP-RF	95.10
D150_0000023748__full	4.54	d__Bacteria	p__Bacillota	c__Bacilli	o__Acholeplasmatales	f__Acholeplasmataceae	g__UBA6181	91.80	iPHoP-RF	94.10
D150_0000023748__full	4.54	d__Bacteria	p__Bacillota	c__Bacilli	o__Acholeplasmatales	f__Acholeplasmataceae	g__UBA2284	90.70	iPHoP-RF	93.10	70.20 RaFAH	61.90
D150_0000055704__full	12.00	d__Bacteria	p__Bacteroidota	c__Bacteroidia	o__Flavobacteriales	f__Flavobacteriaceae	g__MAAR01	95.90	iPHoP-RF	97.10
D150_0000055704__full	12.00	d__Bacteria	p__Bacteroidota	c__Bacteroidia	o__Flavobacteriales	f__Flavobacteriaceae	g__Psychroserpens	95.90	iPHoP-RF	97.10	71.50
D150_0000055704__full	12.00	d__Bacteria	p__Bacteroidota	c__Bacteroidia	o__Flavobacteriales	f__Flavobacteriaceae	g__Winogradskyella	95.30	iPHoP-RF	96.70	83.60
D150_0000055704__full	12.00	d__Bacteria	p__Bacteroidota	c__Bacteroidia	o__Flavobacteriales	f__Flavobacteriaceae	g__MedPE-SWsnd-G2	92.20	iPHoP-RF	94.40	60.30
D162_0000036568__full	23.84	d__Bacteria	p__Pseudomonadota	c__Gammaproteobacteria	o__Enterobacterales_A	f__Vibrionaceae	g__NORP241	93.90	iPHoP-RF	95.70	65.10
D162_0000036568__full	23.84	d__Bacteria	p__Pseudomonadota	c__Gammaproteobacteria	o__Enterobacterales_A	f__Vibrionaceae	g__Vibrio	93.10	iPHoP-RF	95.10
D26_0000068559__full	4.95	d__Bacteria	p__Bacteroidota	c__Bacteroidia	o__Flavobacteriales	f__Flavobacteriaceae	g__Polaribacter_A	91.80	iPHoP-RF	94.10	88.20
D26_0000068559__full	4.95	d__Bacteria	p__Bacteroidota	c__Bacteroidia	o__Flavobacteriales	f__Flavobacteriaceae	g__Polaribacter	91.00	iPHoP-RF	93.40	91.40
D26_0000251616__full	72.18	d__Bacteria	p__Pseudomonadota	c__Alphaproteobacteria	o__Caulobacterales	f__Caulobacteraceae	g__Brevundimonas	90.30	iPHoP-RF	92.80 blast	94.70
D26_0000251616__full	72.18	d__Bacteria	p__Pseudomonadota	c__Alphaproteobacteria	o__Rhodobacterales	f__Rhodobacteraceae	g__LFER01	90.30	iPHoP-RF	92.80 blast	67.70
D32_0000094943__full	29.98	d__Bacteria	p__Bacteroidota	c__Bacteroidia	o__Flavobacteriales	f__Flavobacteriaceae	g__Flavobacterium	93.50	iPHoP-RF	95.40	66.80
D32_0000094943__full	29.98	d__Bacteria	p__Bacteroidota	c__Bacteroidia	o__Chitinophagales	f__Saprospiraceae	g__JAHDBF01	91.00	iPHoP-RF	93.40
D32_0000122808__full	56.00	d__Bacteria	p__Cyanobacteriota	c__Cyanobacteriia	o__PCC-6307	f__Cyanobiaceae	g__Parasynechococcus	94.30	iPHoP-RF	92.40 RaFAH
D32_0000122808__full	56.00	d__Bacteria	p__Cyanobacteriota	c__Cyanobacteriia	o__PCC-6307	f__Cyanobiaceae	g__Synechococcus_C	92.20	iPHoP-RF	89.20 RaFAH
D32_0000173449__full	28.40	d__Bacteria	p__Bacteroidota	c__Bacteroidia	o__Flavobacteriales	f__Flavobacteriaceae	g__Patiriisocius	92.20	iPHoP-RF	94.40
D32_0000173449__full	28.40	d__Bacteria	p__Bacteroidota	c__Bacteroidia	o__Flavobacteriales	f__Flavobacteriaceae	g__Polaribacter	91.80	iPHoP-RF	94.10
D32_0000173449__full	28.40	d__Bacteria	p__Bacteroidota	c__Bacteroidia	o__Flavobacteriales	f__Flavobacteriaceae	g__Flavobacterium	91.40	iPHoP-RF	93.70
D44_0000017430__full	11.13	d__Bacteria	p__Pseudomonadota	c__Gammaproteobacteria	o__Burkholderiales	f__Burkholderiaceae_C	g__Bordetella_A	91.80	iPHoP-RF	94.10
D44_0000017430__full	11.13	d__Bacteria	p__Pseudomonadota	c__Gammaproteobacteria	o__Burkholderiales	f__Burkholderiaceae_C	g__Zwartia	90.70	iPHoP-RF	93.10
D44_0000219164__full	22.78	d__Bacteria	p__Bacteroidota	c__Bacteroidia	o__Bacteroidales	f__Bacteroidaceae	g__Phocaeicola	96.40	CRISPR	97.50 iPHoP-RF	61.40
D44_0000219164__full	22.78	d__Bacteria	p__Bacteroidota	c__Bacteroidia	o__Bacteroidales	f__Bacteroidaceae	g__Bacteroides	95.70	CRISPR	97.00 iPHoP-RF
D44_0000320306__full	51.72	d__Bacteria	p__Cyanobacteriota	c__Cyanobacteriia	o__PCC-6307	f__Cyanobiaceae	g__Parasynechococcus	94.50	iPHoP-RF	96.10	59.50
D44_0000320306__full	51.72	d__Bacteria	p__Cyanobacteriota	c__Cyanobacteriia	o__PCC-6307	f__Cyanobiaceae	g__Synechococcus_C	92.20	iPHoP-RF	94.40	70.40
D50_0000017958__full_1_4744-13619/13619	18.29	d__Archaea	p__Halobacteriota	c__Methanosarcinia	o__Methanosarcinales	f__EX4572-44	g__Ethanoperedens	93.50	iPHoP-RF	95.40
D50_0000017958__full_1_4744-13619/13619	18.29	d__Bacteria	p__Bacteroidota	c__Bacteroidia	o__Flavobacteriales	f__Flavobacteriaceae	g__Hel1-33-131	93.10	iPHoP-RF	95.10
D50_0000017958__full_1_4744-13619/13619	18.29	d__Bacteria	p__Bacteroidota	c__Bacteroidia	o__Flavobacteriales	f__Flavobacteriaceae	g__UBA7446	93.10	iPHoP-RF	95.10
D50_0000017958__full_1_4744-13619/13619	18.29	d__Bacteria	p__Pseudomonadota	c__Gammaproteobacteria	o__Comchoanobacterales	f__UBA7916	g__UBA7916	92.60	iPHoP-RF	94.70	67.50
D50_0000017958__full_1_4744-13619/13619	18.29	d__Bacteria	p__Pseudomonadota	c__Alphaproteobacteria	o__Rhodobacterales	f__Rhodobacteraceae	g__Tateyamaria	91.00	iPHoP-RF	93.40	76.10
D50_0000017958__full_1_4744-13619/13619	18.29	d__Bacteria	p__Pseudomonadota	c__Gammaproteobacteria	o__SAR86	f__TMED112	g__TMED112	91.00	iPHoP-RF	93.40	68.00
D50_0000050372__full	11.85	d__Bacteria	p__Bacillota	c__Bacilli	o__Erysipelotrichales	f__Coprobacillaceae	g__Catenibacterium	93.10	iPHoP-RF	95.10
D50_0000050372__full	11.85	d__Bacteria	p__Bacillota	c__Bacilli	o__Erysipelotrichales	f__Erysipelotrichaceae	g__Bulleidia	91.80	iPHoP-RF	94.10
D50_0000052515__full	30.27	d__Bacteria	p__Bacteroidota	c__Bacteroidia	o__Flavobacteriales	f__Flavobacteriaceae	g__JAADHG01	91.00	iPHoP-RF	93.40	74.30
D50_0000052515__full	30.27	d__Bacteria	p__Bacteroidota	c__Bacteroidia	o__Flavobacteriales	f__Flavobacteriaceae	g__Pontimicrobium	91.00	iPHoP-RF	93.40	76.40
D50_0000052515__full	30.27	d__Bacteria	p__Bacteroidota	c__Bacteroidia	o__Flavobacteriales	f__Flavobacteriaceae	g__Site-B15	91.00	iPHoP-RF	93.40
D50_0000125994__full	29.90	d__Bacteria	p__Bacteroidota	c__Bacteroidia	o__Flavobacteriales	f__Flavobacteriaceae	g__Psychroserpens	91.40	iPHoP-RF	93.70
D50_0000125994__full	29.90	d__Bacteria	p__Bacteroidota	c__Bacteroidia	o__Flavobacteriales	f__Flavobacteriaceae	g__MAAR01	90.70	iPHoP-RF	93.10
D79_0000026956__full	25.30	d__Bacteria	p__Bacteroidota	c__Bacteroidia	o__Flavobacteriales	f__Flavobacteriaceae	g__Psychroserpens	95.30	iPHoP-RF	96.70
D79_0000026956__full	25.30	d__Bacteria	p__Bacteroidota	c__Bacteroidia	o__Flavobacteriales	f__Flavobacteriaceae	g__Winogradskyella	91.40	iPHoP-RF	93.70
D79_0000134254__full	22.54	d__Archaea	p__Nanoarchaeota	c__Nanoarchaeia	o__UBA10117	f__JABICX01	g__JAFCCX01	93.50	iPHoP-RF	95.40	63.80
D79_0000134254__full	22.54	d__Archaea	p__Nanoarchaeota	c__Nanoarchaeia	o__UBA10117	f__JABICX01	g__JABICX01	91.80	iPHoP-RF	94.10
D79_0000162980__full	24.23	d__Bacteria	p__Patescibacteria	c__Paceibacteria	o__UBA9983_A	f__UBA12445	g__JACQCV01	93.90	iPHoP-RF	95.70	67.70
D79_0000162980__full	24.23	d__Bacteria	p__Patescibacteria	c__Paceibacteria	o__UBA9983_A	f__UBA2100	g__UBA10103	91.00	iPHoP-RF	93.40
D79_0000162980__full	24.23	d__Bacteria	p__Patescibacteria	c__Paceibacteria	o__UBA9983_A	f__PALSA-1337	g__C7867-002	90.30	iPHoP-RF	92.80
D79_0000192440__full	8.71	d__Bacteria	p__Bacteroidota	c__Bacteroidia	o__Flavobacteriales	f__Flavobacteriaceae	g__Winogradskyella	92.60	iPHoP-RF	94.70
D79_0000192440__full	8.71	d__Bacteria	p__Bacteroidota	c__Bacteroidia	o__Flavobacteriales	f__Flavobacteriaceae	g__Psychroserpens	90.70	iPHoP-RF	93.10
D86_0000003435__full	30.19	d__Bacteria	p__Bacteroidota	c__Bacteroidia	o__Flavobacteriales	f__Flavobacteriaceae	g__UBA724	94.90	iPHoP-RF	96.40
D86_0000003435__full	30.19	d__Bacteria	p__Bacteroidota	c__Bacteroidia	o__Flavobacteriales	f__Flavobacteriaceae	g__Psychroserpens	93.90	iPHoP-RF	95.70	77.10
D86_0000003435__full	30.19	d__Bacteria	p__Bacteroidota	c__Bacteroidia	o__Flavobacteriales	f__Flavobacteriaceae	g__GCA-2747695	93.50	iPHoP-RF	95.40
D86_0000003435__full	30.19	d__Bacteria	p__Bacteroidota	c__Bacteroidia	o__Bacteroidales	f__Marinilabiliaceae	g__SZUA-582	91.80	iPHoP-RF	94.10
D86_0000003435__full	30.19	d__Bacteria	p__Bacteroidota	c__Bacteroidia	o__Flavobacteriales	f__Flavobacteriaceae	g__Flavobacterium	91.40	iPHoP-RF	93.70
D86_0000050668__full	15.06	d__Bacteria	p__Cyanobacteriota	c__Cyanobacteriia	o__PCC-6307	f__Cyanobiaceae	g__Parasynechococcus	94.90	iPHoP-RF	96.40
D86_0000050668__full	15.06	d__Bacteria	p__Cyanobacteriota	c__Cyanobacteriia	o__PCC-6307	f__Cyanobiaceae	g__Synechococcus_C	91.80	iPHoP-RF	94.10
D86_0000077289__full	6.28	d__Bacteria	p__Bacteroidota	c__Bacteroidia	o__Flavobacteriales	f__Flavobacteriaceae	g__Psychroserpens	95.90	iPHoP-RF	97.10
D86_0000077289__full	6.28	d__Bacteria	p__Bacteroidota	c__Bacteroidia	o__Flavobacteriales	f__Flavobacteriaceae	g__Winogradskyella	92.20	iPHoP-RF	94.40	50.20
D86_0000113784__full	42.08	d__Bacteria	p__Bacteroidota	c__Bacteroidia	o__Bacteroidales	f__Paludibacteraceae	g__UBA1181	91.80	iPHoP-RF	94.10	69.80
D86_0000113784__full	42.08	d__Bacteria	p__Bacteroidota	c__Bacteroidia	o__Bacteroidales	f__Dysgonomonadaceae	g__UBA5287	91.40	iPHoP-RF	93.70	76.60
D86_0000302108__full	21.77	d__Bacteria	p__Bacteroidota	c__Bacteroidia	o__Flavobacteriales	f__Flavobacteriaceae	g__Psychroserpens	91.80	iPHoP-RF	94.10	62.20
D86_0000302108__full	21.77	d__Bacteria	p__Bacteroidota	c__Bacteroidia	o__Flavobacteriales	f__Flavobacteriaceae	g__Winogradskyella	91.40	iPHoP-RF	93.70
D86_0000483323__full	22.84	d__Bacteria	p__Bacillota	c__Bacilli	o__RF39	f__UBA660	g__Onthousia	90.70	iPHoP-RF	93.10	74.60
D86_0000483323__full	22.84	d__Bacteria	p__Bacillota	c__Bacilli	o__RF39	f__UBA660	g__UMGS2016	90.70	iPHoP-RF	93.10	76.80
Medit-0.22-5um-Oct2015-15m_k127_127801_flag=1_multi=4.0000_len=5943__full	69.65	d__Bacteria	p__Cyanobacteriota	c__Cyanobacteriia	o__PCC-6307	f__Cyanobiaceae	g__AG-409-B05	93.50	iPHoP-RF	95.40	59.50
Medit-0.22-5um-Oct2015-15m_k127_127801_flag=1_multi=4.0000_len=5943__full	69.65	d__Bacteria	p__Cyanobacteriota	c__Cyanobacteriia	o__PCC-6307	f__Cyanobiaceae	g__AG-409-J19	92.60	iPHoP-RF	94.70	87.30
Medit-0.22-5um-Oct2015-15m_k127_127801_flag=1_multi=4.0000_len=5943__full	69.65	d__Bacteria	p__Cyanobacteriota	c__Cyanobacteriia	o__PCC-6307	f__Cyanobiaceae	g__AG-363-J23	90.30	iPHoP-RF	92.80	74.80
Medit-0.22-5um-Oct2015-15m_k127_127801_flag=1_multi=4.0000_len=5943__full	69.65	d__Bacteria	p__Cyanobacteriota	c__Cyanobacteriia	o__PCC-6307	f__Cyanobiaceae	g__AG-409-N21	90.30	iPHoP-RF	92.80	50.90
TARA-007-SRF-0.22-1.6um_k117_187935_flag=1_multi=11.9975_len=44870__full	98.53	d__Bacteria	p__Cyanobacteriota	c__Cyanobacteriia	o__Cyanobacteriales	f__Nostocaceae	g__Nostoc	93.40	RaFAH	95.30	75.40
TARA-007-SRF-0.22-1.6um_k117_187935_flag=1_multi=11.9975_len=44870__full	98.53	d__Bacteria	p__Cyanobacteriota	c__Cyanobacteriia	o__Cyanobacteriales	f__Nostocaceae	g__Trichormus	93.40	RaFAH	95.30
TARA-007-SRF-0.22-1.6um_k117_187935_flag=1_multi=11.9975_len=44870__full	98.53	d__Bacteria	p__Pseudomonadota	c__Alphaproteobacteria	o__Rhodobacterales	f__Rhodobacteraceae	g__GCA-2697345	90.60	blast	93.00 iPHoP-RF	72.60
TARA-009-SRF-0.22-1.6um_k117_628210_flag=1_multi=9.8800_len=5665__full	17.78	d__Bacteria	p__Bacteroidota	c__Bacteroidia	o__Flavobacteriales	f__Flavobacteriaceae	g__Psychroserpens	93.90	iPHoP-RF	95.70	71.50
TARA-009-SRF-0.22-1.6um_k117_628210_flag=1_multi=9.8800_len=5665__full	17.78	d__Bacteria	p__Bacteroidota	c__Bacteroidia	o__Chitinophagales	f__Saprospiraceae	g__JAHDDO01	91.80	iPHoP-RF	94.10
TARA-009-SRF-0.22-1.6um_k117_628210_flag=1_multi=9.8800_len=5665__full	17.78	d__Bacteria	p__Bacteroidota	c__Bacteroidia	o__Chitinophagales	f__Saprospiraceae	g__JAHDHB01	91.40	iPHoP-RF	93.70
TARA-018-SRF-0.22-1.6um_k117_1193165_flag=1_multi=10.0000_len=32870__full	27.21	d__Bacteria	p__Pseudomonadota	c__Alphaproteobacteria	o__Rhodobacterales	f__Rhodobacteraceae	g__Tateyamaria	95.30	iPHoP-RF	96.70	75.70
TARA-018-SRF-0.22-1.6um_k117_1193165_flag=1_multi=10.0000_len=32870__full	27.21	d__Bacteria	p__Pseudomonadota	c__Alphaproteobacteria	o__Rhodobacterales	f__Rhodobacteraceae	g__Amylibacter	90.70	iPHoP-RF	93.10	59.00
TARA-025-SRF-0.22-1.6um_k117_1583731_flag=1_multi=13.0000_len=6286__full	17.36	d__Bacteria	p__Bacteroidota	c__Bacteroidia	o__Flavobacteriales	f__Flavobacteriaceae	g__Polaribacter_A	90.70	iPHoP-RF	93.10
TARA-025-SRF-0.22-1.6um_k117_1583731_flag=1_multi=13.0000_len=6286__full	17.36	d__Bacteria	p__Bacteroidota	c__Bacteroidia	o__Flavobacteriales	f__Flavobacteriaceae	g__SCGC-AAA160-P02	90.30	iPHoP-RF	92.80	69.50
TARA-025-SRF-0.22-1.6um_k117_271923_flag=0_multi=4.9636_len=5287__full	19.12	d__Bacteria	p__Bacteroidota	c__Bacteroidia	o__Flavobacteriales	f__Flavobacteriaceae	g__Yeosuana	92.60	iPHoP-RF	94.70	91.90
TARA-025-SRF-0.22-1.6um_k117_271923_flag=0_multi=4.9636_len=5287__full	19.12	d__Bacteria	p__Bacteroidota	c__Bacteroidia	o__Flavobacteriales	f__Flavobacteriaceae	g__Confluentibacter	92.20	iPHoP-RF	94.40
TARA-025-SRF-0.22-1.6um_k117_310490_flag=1_multi=6.0000_len=5262__full	67.32	d__Bacteria	p__Bacteroidota	c__Bacteroidia	o__Flavobacteriales	f__Crocinitomicaceae	g__JAKVAQ01	92.20	iPHoP-RF	94.40
TARA-025-SRF-0.22-1.6um_k117_310490_flag=1_multi=6.0000_len=5262__full	67.32	d__Bacteria	p__Bacteroidota	c__Bacteroidia	o__Flavobacteriales	f__Salibacteraceae	g__SHAN690	90.30	iPHoP-RF	92.80	68.20
TARA-025-SRF-0.22-1.6um_k117_389214_flag=1_multi=10.9879_len=5904__full	25.13	d__Bacteria	p__Bacteroidota	c__Bacteroidia	o__Flavobacteriales	f__Flavobacteriaceae	g__Flavobacterium	95.90	iPHoP-RF	97.10	71.90
TARA-025-SRF-0.22-1.6um_k117_389214_flag=1_multi=10.9879_len=5904__full	25.13	d__Bacteria	p__Bacteroidota	c__Bacteroidia	o__Flavobacteriales	f__Flavobacteriaceae	g__Kordia	95.30	iPHoP-RF	96.70	92.10
TARA-025-SRF-0.22-1.6um_k117_578308_flag=1_multi=13.6788_len=6279__full	27.37	d__Bacteria	p__Bacteroidota	c__Bacteroidia	o__Flavobacteriales	f__Flavobacteriaceae	g__Winogradskyella	95.90	iPHoP-RF	97.10
TARA-025-SRF-0.22-1.6um_k117_578308_flag=1_multi=13.6788_len=6279__full	27.37	d__Bacteria	p__Bacteroidota	c__Bacteroidia	o__Flavobacteriales	f__Flavobacteriaceae	g__Psychroserpens	95.30	iPHoP-RF	96.70
TARA-025-SRF-0.22-1.6um_k117_578308_flag=1_multi=13.6788_len=6279__full	27.37	d__Bacteria	p__Bacteroidota	c__Bacteroidia	o__Flavobacteriales	f__Flavobacteriaceae	g__Hel1-33-131	91.80	iPHoP-RF	94.10
TARA-025-SRF-0.22-1.6um_k117_578308_flag=1_multi=13.6788_len=6279__full	27.37	d__Bacteria	p__Bacteroidota	c__Bacteroidia	o__Flavobacteriales	f__Flavobacteriaceae	g__GCA001735715	90.30	iPHoP-RF	92.80
TARA-025-SRF-0.22-1.6um_k117_683448_flag=0_multi=38.6772_len=6047__full	20.97	d__Bacteria	p__Bacteroidota	c__Bacteroidia	o__Flavobacteriales	f__Crocinitomicaceae	g__M0103	93.50	iPHoP-RF	95.40	65.10
TARA-025-SRF-0.22-1.6um_k117_683448_flag=0_multi=38.6772_len=6047__full	20.97	d__Bacteria	p__Bacteroidota	c__Bacteroidia	o__Flavobacteriales	f__Crocinitomicaceae	g__Taishania	92.60	iPHoP-RF	94.70	52.50
TARA-025-SRF-0.22-1.6um_k117_924359_flag=1_multi=9.0000_len=5715__full	5.15	d__Bacteria	p__Pseudomonadota	c__Gammaproteobacteria	o__UBA6522	f__UBA6522	g__TMED78	93.10	iPHoP-RF	95.10
TARA-025-SRF-0.22-1.6um_k117_924359_flag=1_multi=9.0000_len=5715__full	5.15	d__Bacteria	p__Pseudomonadota	c__Alphaproteobacteria	o__Rhodobacterales	f__Rhodobacteraceae	g__Amylibacter	91.80	iPHoP-RF	94.10
D109_0000212052__full	29.75	d__Bacteria	p__Bacteroidota	c__Bacteroidia	o__Chitinophagales	f__Saprospiraceae	g__UBA3362	91.00	iPHoP-RF	93.40	69.50
D109_0000212052__full	29.75	d__Bacteria	p__Bacteroidota	c__Bacteroidia	o__Chitinophagales	f__Saprospiraceae	g__OLB9	90.70	iPHoP-RF	93.10	71.90
D115B_0000104514__full	6.11	d__Bacteria	p__Bacillota_C	c__Negativicutes	o__Acidaminococcales	f__Acidaminococcaceae	g__Phascolarctobacterium_A	95.20	CRISPR	96.60
D115B_0000104514__full	6.11	d__Bacteria	p__Bacteroidota	c__Rhodothermia	o__Balneolales	f__Balneolaceae	g__Balneola	91.00	blast	93.40
D115B_0000187999__full	18.93	d__Bacteria	p__Pseudomonadota	c__Gammaproteobacteria	o__SAR86	f__D2472	g__SAR86A	93.10	iPHoP-RF	95.10
D115B_0000187999__full	18.93	d__Bacteria	p__Bacteroidota	c__Bacteroidia	o__Chitinophagales	f__Saprospiraceae	g__CAJXUU01	92.20	iPHoP-RF	94.40
D115B_0000197115__full	12.74	d__Bacteria	p__Bacteroidota	c__Bacteroidia	o__Flavobacteriales	f__Flavobacteriaceae	g__Nonlabens	93.10	iPHoP-RF	95.10	83.60
D115B_0000197115__full	12.74	d__Bacteria	p__Bacteroidota	c__Bacteroidia	o__Flavobacteriales	f__Schleiferiaceae	g__UBA10364	92.60	iPHoP-RF	94.70
D124_0000165085__full	10.05	d__Bacteria	p__Bacillota	c__Bacilli	o__Izemoplasmatales	f__Izemoplasmataceae	g__UBA3566	93.50	iPHoP-RF	95.40
D124_0000165085__full	10.05	d__Bacteria	p__Bacillota	c__Bacilli	o__Izemoplasmatales	f__Izemoplasmataceae	g__Xianfuyuplasma	91.40	iPHoP-RF	93.70
D124_0000333636__full	9.28	d__Bacteria	p__Bacteroidota	c__Bacteroidia	o__Flavobacteriales	f__Flavobacteriaceae	g__Algibacter_B	93.90	iPHoP-RF	95.70
D124_0000333636__full	9.28	d__Bacteria	p__Bacteroidota	c__Bacteroidia	o__Flavobacteriales	f__Flavobacteriaceae	g__Seonamhaeicola	93.50	iPHoP-RF	95.40
D124_0000333636__full	9.28	d__Bacteria	p__Bacteroidota	c__Bacteroidia	o__Flavobacteriales	f__Flavobacteriaceae	g__Jejuia	92.60	iPHoP-RF	94.70
D124_0000333636__full	9.28	d__Bacteria	p__Bacteroidota	c__Bacteroidia	o__Flavobacteriales	f__Flavobacteriaceae	g__Changchengzhania	92.20	iPHoP-RF	94.40	91.10
D124_0000333636__full	9.28	d__Bacteria	p__Bacteroidota	c__Bacteroidia	o__Flavobacteriales	f__Flavobacteriaceae	g__Confluentibacter	92.20	iPHoP-RF	94.40
D124_0000333636__full	9.28	d__Bacteria	p__Bacteroidota	c__Bacteroidia	o__Flavobacteriales	f__Flavobacteriaceae	g__Flavivirga	91.80	iPHoP-RF	94.10
D124_0000333636__full	9.28	d__Bacteria	p__Bacteroidota	c__Bacteroidia	o__Flavobacteriales	f__Flavobacteriaceae	g__Tamlana_C	90.30	iPHoP-RF	92.80
D124_0000350031__full		d__Bacteria	p__Pseudomonadota	c__Gammaproteobacteria	o__Enterobacterales	f__Enterobacteriaceae	g__Buttiauxella	94.90	iPHoP-RF	96.40	55.70
D124_0000350031__full		d__Bacteria	p__Pseudomonadota	c__Gammaproteobacteria	o__Enterobacterales	f__Enterobacteriaceae	g__Cedecea	91.00	iPHoP-RF	93.40
D138_0000057450__full	25.56	d__Bacteria	p__Bacteroidota	c__Bacteroidia	o__Flavobacteriales	f__Flavobacteriaceae	g__Winogradskyella	92.60	iPHoP-RF	94.70
D138_0000057450__full	25.56	d__Bacteria	p__Bacteroidota	c__Bacteroidia	o__Flavobacteriales	f__Flavobacteriaceae	g__Psychroserpens	92.20	iPHoP-RF	94.40
D138_0000115383__full	33.23	d__Bacteria	p__Bacteroidota	c__Bacteroidia	o__Flavobacteriales	f__Flavobacteriaceae	g__MAG-120531	95.30	iPHoP-RF	96.70
D138_0000115383__full	33.23	d__Bacteria	p__Bacteroidota	c__Bacteroidia	o__Flavobacteriales	f__Flavobacteriaceae	g__Capnocytophaga	93.90	iPHoP-RF	95.70
D138_0000115383__full	33.23	d__Bacteria	p__Bacteroidota	c__Bacteroidia	o__Flavobacteriales	f__Flavobacteriaceae	g__Aquimarina	92.60	iPHoP-RF	94.70	86.00
D138_0000115383__full	33.23	d__Bacteria	p__Bacteroidota	c__Bacteroidia	o__Bacteroidales	f__WCHB1-69	g__UBA5429	91.40	iPHoP-RF	93.70
D138_0000115383__full	33.23	d__Bacteria	p__Bacteroidota	c__Bacteroidia	o__Flavobacteriales	f__Flavobacteriaceae	g__Maribacter_C	91.40	iPHoP-RF	93.70
D138_0000115383__full	33.23	d__Bacteria	p__Bacteroidota	c__Bacteroidia	o__Flavobacteriales	f__Weeksellaceae	g__Elizabethkingia	91.40	iPHoP-RF	93.70
D138_0000115383__full	33.23	d__Bacteria	p__Bacteroidota	c__Bacteroidia	o__Flavobacteriales	f__Flavobacteriaceae	g__Muricauda	90.70	iPHoP-RF	93.10
D150_0000047291__full	9.96	d__Bacteria	p__Bacteroidota	c__Bacteroidia	o__Flavobacteriales	f__Flavobacteriaceae	g__Hel1-33-131	93.50	iPHoP-RF	95.40
D150_0000047291__full	9.96	d__Bacteria	p__Bacteroidota	c__Bacteroidia	o__Flavobacteriales	f__Flavobacteriaceae	g__UBA7446	91.80	iPHoP-RF	94.10
D150_0000047291__full	9.96	d__Bacteria	p__Bacteroidota	c__Bacteroidia	o__Flavobacteriales	f__Flavobacteriaceae	g__GCA001735715	90.70	iPHoP-RF	93.10
D150_0000047291__full	9.96	d__Bacteria	p__Bacteroidota	c__Bacteroidia	o__Flavobacteriales	f__Flavobacteriaceae	g__Kordia	90.30	iPHoP-RF	92.80
D150_0000062812__full	42.72	d__Bacteria	p__Bacteroidota	c__Bacteroidia	o__Flavobacteriales	f__Flavobacteriaceae	g__Cellulophaga	94.50	iPHoP-RF	96.10	82.20
D150_0000062812__full	42.72	d__Bacteria	p__Bacteroidota	c__Bacteroidia	o__Flavobacteriales	f__Flavobacteriaceae	g__Zobellia	93.10	iPHoP-RF	95.10
D150_0000062812__full	42.72	d__Bacteria	p__Bacteroidota	c__Bacteroidia	o__Flavobacteriales	f__Flavobacteriaceae	g__Maribacter	91.00	iPHoP-RF	93.40	50.40
D150_0000262226__full	14.87	d__Bacteria	p__Cyanobacteriota	c__Cyanobacteriia	o__PCC-6307	f__Cyanobiaceae	g__Parasynechococcus	95.30	iPHoP-RF	96.70
D150_0000262226__full	14.87	d__Bacteria	p__Cyanobacteriota	c__Cyanobacteriia	o__PCC-6307	f__Cyanobiaceae	g__Synechococcus_C	95.30	iPHoP-RF	96.70
D150_0000262226__full	14.87	d__Bacteria	p__Cyanobacteriota	c__Cyanobacteriia	o__PCC-6307	f__Cyanobiaceae	g__Prochlorococcus_C	94.90	iPHoP-RF	96.40
D150_0000270201__full	7.69	d__Bacteria	p__Bacteroidota	c__Bacteroidia	o__Flavobacteriales	f__Flavobacteriaceae	g__Flavobacterium	94.50	iPHoP-RF	96.10
D150_0000270201__full	7.69	d__Bacteria	p__Bacteroidota	c__Bacteroidia	o__Flavobacteriales	f__Flavobacteriaceae	g__Winogradskyella	92.60	iPHoP-RF	94.70
D150_0000343567__full	7.43	d__Bacteria	p__Bacteroidota	c__Bacteroidia	o__Flavobacteriales	f__Crocinitomicaceae	g__UBA952	94.90	iPHoP-RF	96.40	64.30
D150_0000343567__full	7.43	d__Bacteria	p__Bacteroidota	c__Bacteroidia	o__Flavobacteriales	f__Flavobacteriaceae	g__Flavobacterium	93.50	iPHoP-RF	95.40	72.80
D162_0000099576__full	7.25	d__Bacteria	p__Pseudomonadota	c__Gammaproteobacteria	o__Enterobacterales	f__Enterobacteriaceae	g__Serratia_I	94.50	iPHoP-RF	96.10	70.00
D162_0000099576__full	7.25	d__Bacteria	p__Pseudomonadota	c__Gammaproteobacteria	o__Enterobacterales	f__Enterobacteriaceae	g__Citrobacter	93.90	iPHoP-RF	95.70
D162_0000099576__full	7.25	d__Bacteria	p__Pseudomonadota	c__Gammaproteobacteria	o__Enterobacterales	f__Enterobacteriaceae	g__Escherichia	92.60	iPHoP-RF	94.70
D162_0000099576__full	7.25	d__Bacteria	p__Pseudomonadota	c__Gammaproteobacteria	o__Enterobacterales	f__Enterobacteriaceae	g__Erwinia	91.80	iPHoP-RF	94.10
D162_0000099576__full	7.25	d__Bacteria	p__Pseudomonadota	c__Gammaproteobacteria	o__Enterobacterales	f__Enterobacteriaceae	g__1-19	90.70	iPHoP-RF	93.10	79.80
D162_0000138159__full	14.38	d__Bacteria	p__Pseudomonadota	c__Alphaproteobacteria	o__Rhodobacterales	f__Rhodobacteraceae	g__Falsiruegeria	93.50	iPHoP-RF	95.40	65.10
D162_0000138159__full	14.38	d__Bacteria	p__Pseudomonadota	c__Alphaproteobacteria	o__Rhodobacterales	f__Rhodobacteraceae	g__OMPR01	93.50	iPHoP-RF	95.40
D162_0000138159__full	14.38	d__Bacteria	p__Pseudomonadota	c__Alphaproteobacteria	o__Rhodobacterales	f__Rhodobacteraceae	g__Ruegeria	90.30	iPHoP-RF	92.80
D162_0000269460__full	3.28	d__Bacteria	p__Cyanobacteriota	c__Cyanobacteriia	o__PCC-6307	f__Cyanobiaceae	g__Synechococcus_C	93.50	iPHoP-RF	95.40 blast	51.70
D162_0000269460__full	3.28	d__Bacteria	p__Cyanobacteriota	c__Cyanobacteriia	o__PCC-6307	f__Cyanobiaceae	g__Parasynechococcus	93.10	iPHoP-RF	95.10	74.80
D26_0000026977__full	36.74	d__Bacteria	p__Cyanobacteriota	c__Cyanobacteriia	o__PCC-6307	f__Cyanobiaceae	g__Synechococcus_C	95.30	iPHoP-RF	96.70
D26_0000026977__full	36.74	d__Bacteria	p__Cyanobacteriota	c__Cyanobacteriia	o__PCC-6307	f__Cyanobiaceae	g__Parasynechococcus	94.90	iPHoP-RF	96.40
D26_0000026977__full	36.74	d__Bacteria	p__Cyanobacteriota	c__Cyanobacteriia	o__PCC-6307	f__Cyanobiaceae	g__Prochlorococcus_C	94.50	iPHoP-RF	96.10
D26_0000055175__full	1.38	d__Bacteria	p__Bacteroidota	c__Bacteroidia	o__Flavobacteriales	f__Flavobacteriaceae	g__Maribacter_A	91.80	iPHoP-RF	94.10
D26_0000055175__full	1.38	d__Bacteria	p__Bacteroidota	c__Bacteroidia	o__Flavobacteriales	f__Flavobacteriaceae	g__Maribacter_C	91.40	iPHoP-RF	93.70
D32_0000109661__full	11.93	d__Bacteria	p__Bacteroidota	c__Bacteroidia	o__Flavobacteriales	f__Flavobacteriaceae	g__Gelidibacter	91.40	iPHoP-RF	93.70
D32_0000109661__full	11.93	d__Bacteria	p__Bacteroidota	c__Bacteroidia	o__Flavobacteriales	f__Flavobacteriaceae	g__UBA3537	91.40	iPHoP-RF	93.70	75.00
D32_0000109661__full	11.93	d__Bacteria	p__Bacteroidota	c__Bacteroidia	o__Flavobacteriales	f__Flavobacteriaceae	g__Psychroserpens	90.30	iPHoP-RF	92.80
D32_0000202523__full	25.16	d__Bacteria	p__Bacillota	c__Bacilli	o__Acholeplasmatales	f__Acholeplasmataceae	g__Mariniplasma	91.00	iPHoP-RF	93.40	61.90
D32_0000202523__full	25.16	d__Bacteria	p__Bacillota	c__Bacilli	o__Acholeplasmatales	f__Acholeplasmataceae	g__UBA2284	91.00	iPHoP-RF	93.40	60.10
D32_0000220620__full	75.38	d__Bacteria	p__Cyanobacteriota	c__Cyanobacteriia	o__PCC-6307	f__Cyanobiaceae	g__Parasynechococcus	92.60	iPHoP-RF	94.70	61.10
D32_0000220620__full	75.38	d__Bacteria	p__Cyanobacteriota	c__Cyanobacteriia	o__PCC-6307	f__Cyanobiaceae	g__Synechococcus_C	92.60	iPHoP-RF	94.70
D44_0000077588__full	25.18	d__Bacteria	p__Bacteroidota	c__Bacteroidia	o__Flavobacteriales	f__Flavobacteriaceae	g__Flavobacterium	94.90	iPHoP-RF	96.40
D44_0000077588__full	25.18	d__Bacteria	p__Bacteroidota	c__Bacteroidia	o__Flavobacteriales	f__BACL11	g__UWMA-0277	91.80	iPHoP-RF	94.10
D44_0000077588__full	25.18	d__Bacteria	p__Bacteroidota	c__Bacteroidia	o__Flavobacteriales	f__Flavobacteriaceae	g__UBA7446	91.80	iPHoP-RF	94.10
D44_0000121650__full		d__Bacteria	p__Pseudomonadota	c__Gammaproteobacteria	o__SAR86	f__SAR86	g__GCA-2707915	92.20	iPHoP-RF	94.40
D44_0000121650__full		d__Bacteria	p__Pseudomonadota	c__Gammaproteobacteria	o__SAR86	f__TMED112	g__TMED112	90.70	iPHoP-RF	93.10
D50_0000001165__full		d__Bacteria	p__Bacteroidota	c__Bacteroidia	o__Bacteroidales	f__Coprobacteraceae	g__Coprobacter	93.10	iPHoP-RF	95.10	55.70
D50_0000001165__full		d__Bacteria	p__Bacteroidota	c__Bacteroidia	o__Bacteroidales	f__Paludibacteraceae	g__UBA1181	92.60	iPHoP-RF	94.70
D50_0000001165__full		d__Bacteria	p__Bacteroidota	c__Bacteroidia	o__Bacteroidales	f__Dysgonomonadaceae	g__Dysgonomonas	91.40	iPHoP-RF	93.70
D50_0000119756__full	2.94	d__Bacteria	p__Pseudomonadota	c__Gammaproteobacteria	o__Enterobacterales	f__Enterobacteriaceae	g__Lelliottia	93.10	iPHoP-RF	95.10	55.40
D50_0000119756__full	2.94	d__Bacteria	p__Pseudomonadota	c__Gammaproteobacteria	o__Enterobacterales	f__Enterobacteriaceae	g__Enterobacter	90.70	iPHoP-RF	93.10	55.20
D50_0000127550__full	21.26	d__Bacteria	p__Pseudomonadota	c__Gammaproteobacteria	o__Enterobacterales	f__Enterobacteriaceae	g__Pectobacterium	95.30	iPHoP-RF	96.70
D50_0000127550__full	21.26	d__Bacteria	p__Pseudomonadota	c__Gammaproteobacteria	o__Enterobacterales	f__Enterobacteriaceae	g__Lonsdalea	92.60	iPHoP-RF	94.70	57.10
D50_0000305753__full	24.88	d__Bacteria	p__Bacteroidota	c__Bacteroidia	o__Flavobacteriales	f__Flavobacteriaceae	g__UBA7446	95.90	iPHoP-RF	97.10
D50_0000305753__full	24.88	d__Bacteria	p__Bacteroidota	c__Bacteroidia	o__Flavobacteriales	f__Flavobacteriaceae	g__UBA724	93.50	iPHoP-RF	95.40	71.70
D50_0000316327__full	23.82	d__Bacteria	p__Bacteroidota	c__Bacteroidia	o__Bacteroidales	f__Paludibacteraceae	g__RF16	95.90	iPHoP-RF	97.10	59.20
D50_0000316327__full	23.82	d__Bacteria	p__Bacteroidota	c__Bacteroidia	o__Bacteroidales	f__Rikenellaceae	g__Alistipes	94.90	iPHoP-RF	96.40
D79_0000120783__full	5.43	d__Bacteria	p__Bacteroidota	c__Bacteroidia	o__Bacteroidales	f__WCHB1-69	g__F23-D06	94.90	iPHoP-RF	96.40
D79_0000120783__full	5.43	d__Bacteria	p__Bacteroidota	c__Bacteroidia	o__Bacteroidales	f__F082	g__Limimorpha	90.70	iPHoP-RF	93.10	78.50
D86_0000066891__full	13.03	d__Bacteria	p__Bacillota	c__Bacilli	o__Izemoplasmatales	f__Izemoplasmataceae	g__UBA3566	91.00	iPHoP-RF	93.40
D86_0000066891__full	13.03	d__Bacteria	p__Bacillota	c__Bacilli	o__Izemoplasmatales	f__Izemoplasmataceae	g__Xianfuyuplasma	90.30	iPHoP-RF	92.80	68.60
D86_0000203789__full	13.97	d__Bacteria	p__Bacteroidota	c__Bacteroidia	o__Flavobacteriales	f__Flavobacteriaceae	g__Psychroserpens	95.90	iPHoP-RF	97.10
D86_0000203789__full	13.97	d__Bacteria	p__Bacteroidota	c__Bacteroidia	o__Flavobacteriales	f__Flavobacteriaceae	g__Winogradskyella	95.90	iPHoP-RF	97.10
D86_0000203789__full	13.97	d__Bacteria	p__Bacteroidota	c__Bacteroidia	o__Flavobacteriales	f__Flavobacteriaceae	g__MAAR01	91.80	iPHoP-RF	94.10	72.60
D86_0000363553__full		d__Bacteria	p__Planctomycetota	c__Planctomycetia	o__Pirellulales	f__Pirellulaceae	g__Stieleria	91.50	blast	93.80 iPHoP-RF	62.20
D86_0000363553__full		d__Bacteria	p__Planctomycetota	c__Planctomycetia	o__Pirellulales	f__Pirellulaceae	g__K23-9	90.80	blast	93.20 iPHoP-RF	59.80
D86_0000487619__full	15.99	d__Bacteria	p__Bacteroidota	c__Bacteroidia	o__Flavobacteriales	f__Flavobacteriaceae	g__Flavobacterium	94.50	iPHoP-RF	96.10	64.80
D86_0000487619__full	15.99	d__Bacteria	p__Bacteroidota	c__Bacteroidia	o__Chitinophagales	f__UBA2359	g__JAHDGP01	93.50	iPHoP-RF	95.40	66.00
TARA-007-SRF-0.22-1.6um_k117_82004_flag=0_multi=12.2791_len=7638__full	42.63	d__Bacteria	p__Cyanobacteriota	c__Cyanobacteriia	o__PCC-6307	f__Cyanobiaceae	g__Synechococcus_C	93.90	iPHoP-RF	95.70	72.40
TARA-007-SRF-0.22-1.6um_k117_82004_flag=0_multi=12.2791_len=7638__full	42.63	d__Bacteria	p__Cyanobacteriota	c__Cyanobacteriia	o__PCC-6307	f__Cyanobiaceae	g__Parasynechococcus	93.50	iPHoP-RF	95.40
TARA-009-SRF-0.22-1.6um_k117_514395_flag=0_multi=22.0000_len=20684__full	86.25	d__Bacteria	p__Cyanobacteriota	c__Cyanobacteriia	o__PCC-6307	f__Cyanobiaceae	g__Parasynechococcus	95.90	iPHoP-RF	97.10
TARA-009-SRF-0.22-1.6um_k117_514395_flag=0_multi=22.0000_len=20684__full	86.25	d__Bacteria	p__Cyanobacteriota	c__Cyanobacteriia	o__PCC-6307	f__Cyanobiaceae	g__Synechococcus_C	94.50	iPHoP-RF	96.10	77.30
TARA-018-SRF-0.22-1.6um_k117_670054_flag=0_multi=5.3988_len=6157__full	23.78	d__Bacteria	p__Bacteroidota	c__Bacteroidia	o__Flavobacteriales	f__Flavobacteriaceae	g__UBA7446	91.80	iPHoP-RF	94.10	80.00
TARA-018-SRF-0.22-1.6um_k117_670054_flag=0_multi=5.3988_len=6157__full	23.78	d__Bacteria	p__Bacteroidota	c__Bacteroidia	o__Bacteroidales	f__Bacteroidaceae	g__Prevotella	91.00	iPHoP-RF	93.40
TARA-023-SRF-0.22-1.6um_k127_79942_flag=1_multi=8.0000_len=23218__full	37.73	d__Bacteria	p__Bacteroidota	c__Bacteroidia	o__Chitinophagales	f__Chitinophagaceae	g__Sediminibacterium	93.10	iPHoP-RF	95.10
TARA-023-SRF-0.22-1.6um_k127_79942_flag=1_multi=8.0000_len=23218__full	37.73	d__Bacteria	p__Bacteroidota	c__Bacteroidia	o__Chitinophagales	f__Saprospiraceae	g__JAHDHB01	92.20	iPHoP-RF	94.40
TARA-023-SRF-0.22-1.6um_k127_80459_flag=0_multi=10.9867_len=7664__full	23.16	d__Bacteria	p__Bacteroidota	c__Bacteroidia	o__Chitinophagales	f__Chitinophagaceae	g__Ferruginibacter	94.90	iPHoP-RF	96.40
TARA-023-SRF-0.22-1.6um_k127_80459_flag=0_multi=10.9867_len=7664__full	23.16	d__Bacteria	p__Bacteroidota	c__Bacteroidia	o__Flavobacteriales	f__Flavobacteriaceae	g__UBA3537	93.50	iPHoP-RF	95.40	65.30
TARA-023-SRF-0.22-1.6um_k127_80459_flag=0_multi=10.9867_len=7664__full	23.16	d__Bacteria	p__Bacteroidota	c__Bacteroidia	o__Flavobacteriales	f__Flavobacteriaceae	g__GCA-002401385	91.40	iPHoP-RF	93.70
TARA-023-SRF-0.22-1.6um_k127_80459_flag=0_multi=10.9867_len=7664__full	23.16	d__Bacteria	p__Bacteroidota	c__Bacteroidia	o__Flavobacteriales	f__Flavobacteriaceae	g__Patiriisocius	90.30	iPHoP-RF	92.80
TARA-025-SRF-0.22-1.6um_k117_1068875_flag=0_multi=10.9847_len=6670__full	22.71	d__Bacteria	p__Bacteroidota	c__Bacteroidia	o__Chitinophagales	f__Saprospiraceae	g__JADKBO01	93.50	iPHoP-RF	95.40
TARA-025-SRF-0.22-1.6um_k117_1068875_flag=0_multi=10.9847_len=6670__full	22.71	d__Bacteria	p__Bacteroidota	c__Bacteroidia	o__Chitinophagales	f__Saprospiraceae	g__OLB9	93.50	iPHoP-RF	95.40
TARA-025-SRF-0.22-1.6um_k117_1068875_flag=0_multi=10.9847_len=6670__full	22.71	d__Bacteria	p__Bacteroidota	c__Bacteroidia	o__Chitinophagales	f__Saprospiraceae	g__RFSX01	91.80	iPHoP-RF	94.10
TARA-025-SRF-0.22-1.6um_k117_690157_flag=0_multi=22.0000_len=12399__full	10.96	d__Bacteria	p__Bacteroidota	c__Bacteroidia	o__Flavobacteriales	f__Flavobacteriaceae	g__Hel1-33-131	92.60	iPHoP-RF	94.70
TARA-025-SRF-0.22-1.6um_k117_690157_flag=0_multi=22.0000_len=12399__full	10.96	d__Bacteria	p__Bacteroidota	c__Bacteroidia	o__Flavobacteriales	f__Flavobacteriaceae	g__CAJQLB01	92.20	iPHoP-RF	94.40
TARA-025-SRF-0.22-1.6um_k117_690157_flag=0_multi=22.0000_len=12399__full	10.96	d__Bacteria	p__Bacteroidota	c__Bacteroidia	o__Flavobacteriales	f__Flavobacteriaceae	g__DT-34	91.40	iPHoP-RF	93.70
TARA-025-SRF-0.22-1.6um_k117_690157_flag=0_multi=22.0000_len=12399__full	10.96	d__Bacteria	p__Bacteroidota	c__Bacteroidia	o__Flavobacteriales	f__Flavobacteriaceae	g__Psychroserpens	90.70	iPHoP-RF	93.10
TARA-025-SRF-0.22-1.6um_k117_7518_flag=0_multi=18.9715_len=6443__full	20.32	d__Bacteria	p__Bacillota_A	c__Clostridia	o__Oscillospirales	f__Ruminococcaceae	g__Ruminiclostridium_E	98.40	CRISPR	98.80
TARA-025-SRF-0.22-1.6um_k117_7518_flag=0_multi=18.9715_len=6443__full	20.32	d__Bacteria	p__Bacteroidota	c__Bacteroidia	o__Bacteroidales	f__UBA1715	g__JADKDL01	97.30	CRISPR	98.10 iPHoP-RF
TARA-025-SRF-0.22-1.6um_k117_7518_flag=0_multi=18.9715_len=6443__full	20.32	d__Bacteria	p__Bacteroidota	c__Bacteroidia	o__Cytophagales	f__Cyclobacteriaceae	g__ELB16-189	94.60	CRISPR	96.20
TARA-025-SRF-0.22-1.6um_k117_822360_flag=0_multi=75.8839_len=6579__full	27.02	d__Bacteria	p__Bacteroidota	c__Bacteroidia	o__Chitinophagales	f__Chitinophagaceae	g__Ferruginibacter	92.60	iPHoP-RF	94.70	66.80
TARA-025-SRF-0.22-1.6um_k117_822360_flag=0_multi=75.8839_len=6579__full	27.02	d__Bacteria	p__Bacteroidota	c__Bacteroidia	o__Chitinophagales	f__Saprospiraceae	g__JAHDHB01	91.00	iPHoP-RF	93.40	66.50
TARA-025-SRF-0.22-1.6um_k117_822360_flag=0_multi=75.8839_len=6579__full	27.02	d__Bacteria	p__Bacteroidota	c__Bacteroidia	o__Flavobacteriales	f__Flavobacteriaceae	g__Dokdonia	91.00	iPHoP-RF	93.40	59.00
TARA-030-SRF-0.22-1.6um_k117_309942_flag=1_multi=11.0000_len=6599__full	4.87	d__Bacteria	p__Patescibacteria	c__Paceibacteria	o__UBA9983_A	f__W02-35-19	g__WO2-35-19	93.90	iPHoP-RF	95.70
TARA-030-SRF-0.22-1.6um_k117_309942_flag=1_multi=11.0000_len=6599__full	4.87	d__Bacteria	p__Patescibacteria	c__Paceibacteria	o__UBA9983_A	f__UBA9973	g__UBA9973	91.00	iPHoP-RF	93.40
TARA-030-SRF-0.22-1.6um_k117_420168_flag=1_multi=16.0000_len=15104__full	20.74	d__Bacteria	p__Pseudomonadota	c__Gammaproteobacteria	o__SAR86	f__SAR86	g__GCA-2707915	93.50	iPHoP-RF	95.40
TARA-030-SRF-0.22-1.6um_k117_420168_flag=1_multi=16.0000_len=15104__full	20.74	d__Bacteria	p__Pseudomonadota	c__Gammaproteobacteria	o__SAR86	f__AG-339-G14	g__MEDG-81	90.70	iPHoP-RF	93.10
D109_0000008110__full_1_1-13010/18489		d__Bacteria	p__Bacillota_A	c__Clostridia	o__Peptostreptococcales	f__Peptostreptococcaceae	g__Clostridioides	98.50	CRISPR	98.90 iPHoP-RF
D109_0000008110__full_1_1-13010/18489		d__Bacteria	p__Bacillota_A	c__Clostridia	o__Peptostreptococcales	f__Peptostreptococcaceae	g__Terrisporobacter	98.20	CRISPR	98.70
D109_0000055651__full	11.07	d__Bacteria	p__Chloroflexota	c__Anaerolineae	o__Promineofilales	f__Promineofilaceae	g__JAACFF01	91.00	iPHoP-RF	93.40	69.10
D109_0000055651__full	11.07	d__Bacteria	p__Chloroflexota	c__Anaerolineae	o__Promineofilales	f__Promineofilaceae	g__QQUD01	90.30	iPHoP-RF	92.80
D109_0000156982__full	11.47	d__Bacteria	p__Cyanobacteriota	c__Cyanobacteriia	o__PCC-6307	f__Cyanobiaceae	g__CBW1002	92.20	iPHoP-RF	94.40
D109_0000156982__full	11.47	d__Bacteria	p__Cyanobacteriota	c__Cyanobacteriia	o__PCC-6307	f__Cyanobiaceae	g__Cyanobium_A	90.70	iPHoP-RF	93.10 blast	63.00
D124_0000043714__full	8.92	d__Bacteria	p__Bacteroidota	c__Bacteroidia	o__Flavobacteriales	f__Flavobacteriaceae	g__Hel1-33-131	95.90	iPHoP-RF	97.10
D124_0000043714__full	8.92	d__Bacteria	p__Bacteroidota	c__Bacteroidia	o__Flavobacteriales	f__Flavobacteriaceae	g__Jejuia	95.30	iPHoP-RF	96.70
D124_0000043714__full	8.92	d__Bacteria	p__Bacteroidota	c__Bacteroidia	o__Flavobacteriales	f__Flavobacteriaceae	g__Algibacter_B	93.10	iPHoP-RF	95.10
D124_0000043714__full	8.92	d__Bacteria	p__Bacteroidota	c__Bacteroidia	o__Flavobacteriales	f__Flavobacteriaceae	g__Seonamhaeicola	92.20	iPHoP-RF	94.40
D138_0000013396__full	6.93	d__Bacteria	p__Bacteroidota	c__Bacteroidia	o__Flavobacteriales	f__Flavobacteriaceae	g__UBA7446	91.80	iPHoP-RF	94.10
D138_0000013396__full	6.93	d__Bacteria	p__Bacteroidota	c__Bacteroidia	o__Flavobacteriales	f__Flavobacteriaceae	g__Flavobacterium	91.40	iPHoP-RF	93.70	66.50
D138_0000013396__full	6.93	d__Bacteria	p__Bacteroidota	c__Bacteroidia	o__Cytophagales	f__UBA9547	g__REAG01	90.70	iPHoP-RF	93.10
D138_0000048191__full		d__Bacteria	p__Cyanobacteriota	c__Cyanobacteriia	o__PCC-6307	f__Cyanobiaceae	g__Synechococcus_C	93.90	iPHoP-RF	95.70	59.50
D138_0000048191__full		d__Bacteria	p__Cyanobacteriota	c__Cyanobacteriia	o__PCC-6307	f__Cyanobiaceae	g__Prochlorococcus_C	91.80	iPHoP-RF	94.10	51.70
D138_0000151779__full	15.94	d__Bacteria	p__Pseudomonadota	c__Gammaproteobacteria	o__SAR86	f__SAR86	g__GCA-2707915	95.30	iPHoP-RF	96.70	56.00
D138_0000151779__full	15.94	d__Bacteria	p__Pseudomonadota	c__Gammaproteobacteria	o__SAR86	f__SAR86	g__GCA-2730855	91.80	iPHoP-RF	94.10
D150_0000006618__full	13.49	d__Bacteria	p__Bacillota	c__Bacilli	o__Erysipelotrichales	f__Coprobacillaceae	g__Thomasclavelia	91.00	iPHoP-RF	93.40	67.00
D150_0000006618__full	13.49	d__Bacteria	p__Bacteroidota	c__Bacteroidia	o__Flavobacteriales	f__Flavobacteriaceae	g__JABABD01	91.00	iPHoP-RF	93.40
D150_0000110689__full	10.86	d__Bacteria	p__Bacteroidota	c__Bacteroidia	o__Flavobacteriales	f__Flavobacteriaceae	g__Confluentibacter	95.90	iPHoP-RF	97.10
D150_0000110689__full	10.86	d__Bacteria	p__Bacteroidota	c__Bacteroidia	o__Flavobacteriales	f__Flavobacteriaceae	g__Yeosuana	95.90	iPHoP-RF	97.10
D150_0000137489__full	34.94	d__Bacteria	p__Cyanobacteriota	c__Cyanobacteriia	o__PCC-6307	f__Cyanobiaceae	g__Parasynechococcus	94.50	iPHoP-RF	96.10	73.70
D150_0000137489__full	34.94	d__Bacteria	p__Cyanobacteriota	c__Cyanobacteriia	o__PCC-6307	f__Cyanobiaceae	g__Synechococcus_C	93.50	iPHoP-RF	95.40	86.70
D150_0000155643__full	12.36	d__Bacteria	p__Bacteroidota	c__Bacteroidia	o__Flavobacteriales	f__Flavobacteriaceae	g__Hel1-33-131	93.90	iPHoP-RF	95.70	80.30
D150_0000155643__full	12.36	d__Bacteria	p__Bacteroidota	c__Bacteroidia	o__Flavobacteriales	f__Flavobacteriaceae	g__Psychroserpens	93.10	iPHoP-RF	95.10
D150_0000215549__full	7.47	d__Bacteria	p__Actinomycetota	c__Actinomycetia	o__Nanopelagicales	f__Nanopelagicaceae	g__PALSA-747	95.90	iPHoP-RF	97.10	82.80
D150_0000215549__full	7.47	d__Bacteria	p__Actinomycetota	c__Actinomycetia	o__Nanopelagicales	f__Nanopelagicaceae	g__Planktophila	94.50	iPHoP-RF	96.10
D150_0000225554__full	4.39	d__Bacteria	p__Cyanobacteriota	c__Cyanobacteriia	o__PCC-6307	f__Cyanobiaceae	g__Synechococcus_C	93.90	blast	95.70 iPHoP-RF
D150_0000225554__full	4.39	d__Bacteria	p__Cyanobacteriota	c__Cyanobacteriia	o__PCC-6307	f__Cyanobiaceae	g__Parasynechococcus	93.50	iPHoP-RF	95.40
D162_0000030033__full	28.01	d__Bacteria	p__Bacteroidota	c__Bacteroidia	o__Bacteroidales	f__Tannerellaceae	g__UBA12018	90.70	iPHoP-RF	93.10	79.50
D162_0000030033__full	28.01	d__Bacteria	p__Bacteroidota	c__Bacteroidia	o__Bacteroidales	f__UBA1402	g__UBA8389	90.30	iPHoP-RF	92.80	51.70
D162_0000229296__full	23.30	d__Bacteria	p__Bacillota	c__Bacilli	o__Izemoplasmatales	f__UBA5603	g__Zrk29	92.20	iPHoP-RF	94.40
D162_0000229296__full	23.30	d__Bacteria	p__Bacillota	c__Bacilli	o__RFN20	f__UBA1709	g__JAAZGG01	91.80	iPHoP-RF	94.10
D162_0000229296__full	23.30	d__Bacteria	p__Bacillota	c__Bacilli	o__Acholeplasmatales	f__Acholeplasmataceae	g__Mariniplasma	91.00	iPHoP-RF	93.40
D162_0000248939__full	35.96	d__Bacteria	p__Bacteroidota	c__Bacteroidia	o__Flavobacteriales	f__Flavobacteriaceae	g__GCA001735715	93.90	iPHoP-RF	95.70
D162_0000248939__full	35.96	d__Bacteria	p__Bacteroidota	c__Bacteroidia	o__Flavobacteriales	f__Flavobacteriaceae	g__UBA7446	93.10	iPHoP-RF	95.10
D162_0000248939__full	35.96	d__Bacteria	p__Bacteroidota	c__Bacteroidia	o__Flavobacteriales	f__Flavobacteriaceae	g__Psychroserpens	90.70	iPHoP-RF	93.10
D162_0000338405__full	13.45	d__Bacteria	p__Bacteroidota	c__Bacteroidia	o__Flavobacteriales	f__BACL11	g__UWMA-0277	92.20	iPHoP-RF	94.40
D162_0000338405__full	13.45	d__Bacteria	p__Bacteroidota	c__Bacteroidia	o__Flavobacteriales	f__BACL11	g__BACL11	91.00	iPHoP-RF	93.40	73.00
D26_0000129933__full	4.95	d__Bacteria	p__Cyanobacteriota	c__Cyanobacteriia	o__PCC-6307	f__Cyanobiaceae	g__Parasynechococcus	93.50	iPHoP-RF	95.40
D26_0000129933__full	4.95	d__Bacteria	p__Cyanobacteriota	c__Cyanobacteriia	o__PCC-6307	f__Cyanobiaceae	g__Synechococcus_C	91.80	iPHoP-RF	94.10
D26_0000141188__full_1_1-6745/7154	12.99	d__Bacteria	p__Bacteroidota	c__Bacteroidia	o__Bacteroidales	f__Paludibacteraceae	g__UBA1723	91.00	iPHoP-RF	93.40
D26_0000141188__full_1_1-6745/7154	12.99	d__Bacteria	p__Bacteroidota	c__Bacteroidia	o__Chitinophagales	f__Saprospiraceae	g__JAHDBF01	90.70	iPHoP-RF	93.10
D26_0000141188__full_1_1-6745/7154	12.99	d__Bacteria	p__Bacteroidota	c__Bacteroidia	o__Chitinophagales	f__Saprospiraceae	g__RFSX01	90.30	iPHoP-RF	92.80
D32_0000016752__full	18.10	d__Bacteria	p__Bacteroidota	c__Bacteroidia	o__Chitinophagales	f__Saprospiraceae	g__M3007	92.60	iPHoP-RF	94.70	61.90
D32_0000016752__full	18.10	d__Bacteria	p__Bacteroidota	c__Bacteroidia	o__Bacteroidales	f__Paludibacteraceae	g__Paludibacter	91.40	iPHoP-RF	93.70
D32_0000071036__full	12.62	d__Archaea	p__Thermoplasmatota	c__Poseidoniia	o__MGIII	f__CG-Epi1	g__CG-Epi1	93.90	iPHoP-RF	95.70	70.40
D32_0000071036__full	12.62	d__Archaea	p__Thermoplasmatota	c__Poseidoniia	o__MGIII	f__CG-Epi1	g__UBA102	91.00	iPHoP-RF	93.40	78.70
D32_0000071036__full	12.62	d__Archaea	p__Thermoplasmatota	c__Poseidoniia	o__Poseidoniales	f__Poseidoniaceae	g__MGIIa-L1	90.70	iPHoP-RF	93.10
D32_0000110661__full	5.69	d__Bacteria	p__Bacillota	c__Bacilli	o__Erysipelotrichales	f__Coprobacillaceae	g__Thomasclavelia	92.60	iPHoP-RF	94.70
D32_0000110661__full	5.69	d__Bacteria	p__Bacillota	c__Bacilli	o__Acholeplasmatales	f__Acholeplasmataceae	g__UBA2284	90.70	iPHoP-RF	93.10
D32_0000154538__full	16.41	d__Bacteria	p__Bacteroidota	c__Bacteroidia	o__Flavobacteriales	f__Flavobacteriaceae	g__Psychroserpens	90.70	iPHoP-RF	93.10	58.30
D32_0000154538__full	16.41	d__Bacteria	p__Bacteroidota	c__Bacteroidia	o__Flavobacteriales	f__Flavobacteriaceae	g__Winogradskyella	90.70	iPHoP-RF	93.10	84.80
D32_0000157827__full	11.91	d__Bacteria	p__Bacteroidota	c__Bacteroidia	o__Flavobacteriales	f__Flavobacteriaceae	g__Hel1-33-131	95.90	iPHoP-RF	97.10
D32_0000157827__full	11.91	d__Bacteria	p__Bacteroidota	c__Bacteroidia	o__Flavobacteriales	f__Flavobacteriaceae	g__UBA7446	92.20	iPHoP-RF	94.40	62.20
D32_0000157827__full	11.91	d__Bacteria	p__Bacteroidota	c__Bacteroidia	o__Flavobacteriales	f__Flavobacteriaceae	g__GCA001735715	91.40	iPHoP-RF	93.70	93.90
D32_0000260472__full	10.43	d__Bacteria	p__Bacillota	c__Bacilli	o__ML615J-28	f__CAG-313	g__CAG-313	92.60	iPHoP-RF	94.70	74.30
D32_0000260472__full	10.43	d__Bacteria	p__Bacillota	c__Bacilli	o__RFN20	f__CAG-826	g__CAJOLV01	91.40	iPHoP-RF	93.70	86.90 iPHoP-RF	67.30
D44_0000009417__full	33.72	d__Bacteria	p__Pseudomonadota	c__Gammaproteobacteria	o__Burkholderiales	f__Methylophilaceae	g__Methylotenera_A	92.60	iPHoP-RF	94.70	56.00
D44_0000009417__full	33.72	d__Bacteria	p__Pseudomonadota	c__Gammaproteobacteria	o__Burkholderiales	f__Methylophilaceae	g__Methylotenera	90.70	iPHoP-RF	93.10	50.20
D44_0000226953__full	4.93	d__Bacteria	p__Bacteroidota	c__Bacteroidia	o__Flavobacteriales	f__Flavobacteriaceae	g__Algibacter_E	93.90	iPHoP-RF	95.70
D44_0000226953__full	4.93	d__Bacteria	p__Bacteroidota	c__Bacteroidia	o__Flavobacteriales	f__Flavobacteriaceae	g__Tamlana_C	93.50	iPHoP-RF	95.40
D44_0000226953__full	4.93	d__Bacteria	p__Bacteroidota	c__Bacteroidia	o__Flavobacteriales	f__Flavobacteriaceae	g__Wocania	93.10	iPHoP-RF	95.10
D44_0000226953__full	4.93	d__Bacteria	p__Bacteroidota	c__Bacteroidia	o__Flavobacteriales	f__Flavobacteriaceae	g__Algibacter_B	92.60	iPHoP-RF	94.70	85.40
D44_0000226953__full	4.93	d__Bacteria	p__Bacteroidota	c__Bacteroidia	o__Flavobacteriales	f__Flavobacteriaceae	g__Changchengzhania	92.60	iPHoP-RF	94.70	85.10
D44_0000226953__full	4.93	d__Bacteria	p__Bacteroidota	c__Bacteroidia	o__Flavobacteriales	f__Flavobacteriaceae	g__Jejuia	92.60	iPHoP-RF	94.70
D44_0000226953__full	4.93	d__Bacteria	p__Bacteroidota	c__Bacteroidia	o__Flavobacteriales	f__Flavobacteriaceae	g__Algibacter_D	92.20	iPHoP-RF	94.40	76.60
D44_0000226953__full	4.93	d__Bacteria	p__Bacteroidota	c__Bacteroidia	o__Flavobacteriales	f__Flavobacteriaceae	g__Flavivirga	91.40	iPHoP-RF	93.70	93.40
D4_0000007795__full	27.83	d__Bacteria	p__Bacteroidota	c__Bacteroidia	o__Flavobacteriales	f__Flavobacteriaceae	g__Tenacibaculum_A	91.40	iPHoP-RF	93.70	64.30
D4_0000007795__full	27.83	d__Bacteria	p__Bacteroidota	c__Bacteroidia	o__Flavobacteriales	f__Flavobacteriaceae	g__VISM01	90.30	iPHoP-RF	92.80	77.80
D4_0000274656__full	3.46	d__Bacteria	p__Cyanobacteriota	c__Cyanobacteriia	o__PCC-6307	f__Cyanobiaceae	g__Parasynechococcus	94.50	iPHoP-RF	96.10	73.90
D4_0000274656__full	3.46	d__Bacteria	p__Cyanobacteriota	c__Cyanobacteriia	o__PCC-6307	f__Cyanobiaceae	g__Synechococcus_C	91.00	iPHoP-RF	93.40
D4_0000332450__full	53.72	d__Bacteria	p__Bacteroidota	c__Bacteroidia	o__Flavobacteriales	f__Flavobacteriaceae	g__Flavivirga	91.40	iPHoP-RF	93.70
D4_0000332450__full	53.72	d__Bacteria	p__Bacteroidota	c__Bacteroidia	o__Flavobacteriales	f__Flavobacteriaceae	g__Wocania	91.40	iPHoP-RF	93.70
D4_0000332450__full	53.72	d__Bacteria	p__Bacteroidota	c__Bacteroidia	o__Flavobacteriales	f__Flavobacteriaceae	g__Algibacter_C	91.00	iPHoP-RF	93.40
D50_0000060300__full	6.25	d__Bacteria	p__Pseudomonadota	c__Alphaproteobacteria	o__Puniceispirillales	f__Puniceispirillaceae	g__UBA3439	94.90	iPHoP-RF	96.40 blast
D50_0000060300__full	6.25	d__Bacteria	p__Pseudomonadota	c__Alphaproteobacteria	o__Puniceispirillales	f__Puniceispirillaceae	g__MED-G116	92.20	iPHoP-RF	94.40
D50_0000060300__full	6.25	d__Bacteria	p__Pseudomonadota	c__Alphaproteobacteria	o__Puniceispirillales	f__Puniceispirillaceae	g__	90.70	iPHoP-RF	93.10
D50_0000321963__full	18.05	d__Bacteria	p__Bacteroidota	c__Bacteroidia	o__Flavobacteriales	f__Flavobacteriaceae	g__Kordia	94.50	iPHoP-RF	96.10
D50_0000321963__full	18.05	d__Bacteria	p__Bacteroidota	c__Bacteroidia	o__Flavobacteriales	f__Flavobacteriaceae	g__Flavobacterium	93.90	iPHoP-RF	95.70	56.80
D50_0000321963__full	18.05	d__Bacteria	p__Bacteroidota	c__Bacteroidia	o__Flavobacteriales	f__Flavobacteriaceae	g__Urechidicola	92.20	iPHoP-RF	94.40	83.60
D50_0000321963__full	18.05	d__Bacteria	p__Bacteroidota	c__Bacteroidia	o__Chitinophagales	f__Saprospiraceae	g__OLB9	91.80	iPHoP-RF	94.10
D67_0000229451__full	40.84	d__Bacteria	p__Bacteroidota	c__Bacteroidia	o__Flavobacteriales	f__Flavobacteriaceae	g__UBA7446	95.30	iPHoP-RF	96.70	75.00
D67_0000229451__full	40.84	d__Bacteria	p__Bacteroidota	c__Bacteroidia	o__Bacteroidales	f__Bacteroidaceae	g__	91.80	iPHoP-RF	94.10	56.50
D79_0000213828__full	28.17	d__Bacteria	p__Bacteroidota	c__Bacteroidia	o__Flavobacteriales	f__Flavobacteriaceae	g__Zobellia	95.90	iPHoP-RF	97.10
D79_0000213828__full	28.17	d__Bacteria	p__Bacteroidota	c__Bacteroidia	o__Flavobacteriales	f__Flavobacteriaceae	g__Maribacter	94.90	iPHoP-RF	96.40
D86_0000212199__full	45.97	d__Bacteria	p__Cyanobacteriota	c__Cyanobacteriia	o__PCC-6307	f__Cyanobiaceae	g__Synechococcus_C	91.00	iPHoP-RF	93.40
D86_0000212199__full	45.97	d__Bacteria	p__Cyanobacteriota	c__Cyanobacteriia	o__PCC-6307	f__Cyanobiaceae	g__Parasynechococcus	90.70	iPHoP-RF	93.10
D86_0000448569__full	44.16	d__Bacteria	p__Bacteroidota	c__Bacteroidia	o__Bacteroidales	f__Marinilabiliaceae	g__Marinilabilia	93.50	iPHoP-RF	95.40	84.20
D86_0000448569__full	44.16	d__Bacteria	p__Bacteroidota	c__Bacteroidia	o__Bacteroidales	f__Marinilabiliaceae	g__Geofilum	92.20	iPHoP-RF	94.40	55.40
Medit-0.22-5um-Oct2015-15m_k127_2182991_flag=1_multi=6.0000_len=8311__full	13.20	d__Bacteria	p__Cyanobacteriota	c__Cyanobacteriia	o__Cyanobacteriales	f__Nostocaceae	g__Nostoc	93.50	iPHoP-RF	95.40	70.20
Medit-0.22-5um-Oct2015-15m_k127_2182991_flag=1_multi=6.0000_len=8311__full	13.20	d__Bacteria	p__Cyanobacteriota	c__Cyanobacteriia	o__Cyanobacteriales	f__Nostocaceae	g__Anabaenopsis	93.10	iPHoP-RF	95.10	93.70
Medit-0.22-5um-Oct2015-15m_k127_2182991_flag=1_multi=6.0000_len=8311__full	13.20	d__Bacteria	p__Cyanobacteriota	c__Cyanobacteriia	o__Cyanobacteriales	f__Nostocaceae	g__RDYJ01	92.60	iPHoP-RF	94.70	68.20
Medit-0.22-5um-Oct2015-15m_k127_2182991_flag=1_multi=6.0000_len=8311__full	13.20	d__Bacteria	p__Cyanobacteriota	c__Cyanobacteriia	o__Cyanobacteriales	f__Nostocaceae	g__Trichormus	92.60	iPHoP-RF	94.70	77.50
Medit-0.22-5um-Oct2015-15m_k127_2182991_flag=1_multi=6.0000_len=8311__full	13.20	d__Bacteria	p__Cyanobacteriota	c__Cyanobacteriia	o__Cyanobacteriales	f__Nostocaceae	g__JAIVFW01	90.30	iPHoP-RF	92.80	63.30
TARA-018-SRF-0.22-1.6um_k117_1054340_flag=0_multi=8.9960_len=19959__full	13.09	d__Bacteria	p__Bacillota_A	c__Clostridia	o__Lachnospirales	f__Lachnospiraceae	g__Lachnoclostridium	93.50	iPHoP-RF	95.40	66.00
TARA-018-SRF-0.22-1.6um_k117_1054340_flag=0_multi=8.9960_len=19959__full	13.09	d__Bacteria	p__Bacillota_A	c__Clostridia	o__Lachnospirales	f__Lachnospiraceae	g__KM106-2	92.20	iPHoP-RF	94.40	74.80
TARA-018-SRF-0.22-1.6um_k117_1054340_flag=0_multi=8.9960_len=19959__full	13.09	d__Bacteria	p__Pseudomonadota	c__Gammaproteobacteria	o__GCA-002705445	f__GCA-002716945	g__CACLCV01	91.40	blast	93.70 iPHoP-RF	51.50
TARA-018-SRF-0.22-1.6um_k117_231591_flag=1_multi=8.0000_len=5623__full	2.71	d__Bacteria	p__Bacteroidota	c__Bacteroidia	o__Flavobacteriales	f__Flavobacteriaceae	g__Polaribacter	91.80	iPHoP-RF	94.10	51.20
TARA-018-SRF-0.22-1.6um_k117_231591_flag=1_multi=8.0000_len=5623__full	2.71	d__Bacteria	p__Bacteroidota	c__Bacteroidia	o__Flavobacteriales	f__Flavobacteriaceae	g__Polaribacter_A	91.40	iPHoP-RF	93.70
TARA-018-SRF-0.22-1.6um_k117_231591_flag=1_multi=8.0000_len=5623__full	2.71	d__Bacteria	p__Bacteroidota	c__Bacteroidia	o__Flavobacteriales	f__Flavobacteriaceae	g__SCGC-AAA160-P02	91.00	iPHoP-RF	93.40	71.30
TARA-018-SRF-0.22-1.6um_k117_824721_flag=0_multi=38.8456_len=5040__full	29.83	d__Bacteria	p__Bacteroidota	c__Bacteroidia	o__Flavobacteriales	f__Flavobacteriaceae	g__Aquimarina	92.20	iPHoP-RF	94.40	92.10
TARA-018-SRF-0.22-1.6um_k117_824721_flag=0_multi=38.8456_len=5040__full	29.83	d__Bacteria	p__Bacteroidota	c__Bacteroidia	o__Flavobacteriales	f__Flavobacteriaceae	g__Kordia	90.70	iPHoP-RF	93.10
TARA-023-SRF-0.22-1.6um_k127_326437_flag=1_multi=6.0000_len=5111__full	11.06	d__Bacteria	p__Bacteroidota	c__Bacteroidia	o__Flavobacteriales	f__Flavobacteriaceae	g__Hel1-33-131	94.50	iPHoP-RF	96.10	73.20
TARA-023-SRF-0.22-1.6um_k127_326437_flag=1_multi=6.0000_len=5111__full	11.06	d__Bacteria	p__Bacteroidota	c__Bacteroidia	o__Flavobacteriales	f__Flavobacteriaceae	g__GCA001735715	91.00	iPHoP-RF	93.40
TARA-025-SRF-0.22-1.6um_k117_297175_flag=0_multi=45.9359_len=7134__full	31.07	d__Bacteria	p__Bacteroidota	c__Bacteroidia	o__Flavobacteriales	f__Flavobacteriaceae	g__Winogradskyella	91.00	iPHoP-RF	93.40	65.10
TARA-025-SRF-0.22-1.6um_k117_297175_flag=0_multi=45.9359_len=7134__full	31.07	d__Bacteria	p__Bacteroidota	c__Bacteroidia	o__Flavobacteriales	f__Flavobacteriaceae	g__JAGSHF01	90.70	iPHoP-RF	93.10
TARA-025-SRF-0.22-1.6um_k117_764946_flag=0_multi=51.9346_len=7919__full	85.41	d__Bacteria	p__Bacteroidota	c__Bacteroidia	o__Flavobacteriales	f__Flavobacteriaceae	g__Psychroserpens	94.50	iPHoP-RF	96.10
TARA-025-SRF-0.22-1.6um_k117_764946_flag=0_multi=51.9346_len=7919__full	85.41	d__Bacteria	p__Bacteroidota	c__Bacteroidia	o__Flavobacteriales	f__Flavobacteriaceae	g__UBA7446	94.50	iPHoP-RF	96.10
TARA-025-SRF-0.22-1.6um_k117_764946_flag=0_multi=51.9346_len=7919__full	85.41	d__Bacteria	p__Bacteroidota	c__Bacteroidia	o__Flavobacteriales	f__Flavobacteriaceae	g__Hel1-33-131	91.00	iPHoP-RF	93.40
TARA-025-SRF-0.22-1.6um_k117_764946_flag=0_multi=51.9346_len=7919__full	85.41	d__Bacteria	p__Bacteroidota	c__Bacteroidia	o__Flavobacteriales	f__Flavobacteriaceae	g__Pontimicrobium	91.00	iPHoP-RF	93.40	74.60
TARA-025-SRF-0.22-1.6um_k117_878904_flag=1_multi=6.8461_len=5437__full	22.52	d__Bacteria	p__Bacteroidota	c__Bacteroidia	o__Flavobacteriales	f__Flavobacteriaceae	g__Polaribacter	92.20	iPHoP-RF	94.40
TARA-025-SRF-0.22-1.6um_k117_878904_flag=1_multi=6.8461_len=5437__full	22.52	d__Bacteria	p__Bacteroidota	c__Bacteroidia	o__Flavobacteriales	f__Flavobacteriaceae	g__Maribacter	90.30	iPHoP-RF	92.80
TARA-030-SRF-0.22-1.6um_k117_192782_flag=1_multi=12.0000_len=6259__full		d__Bacteria	p__Bacteroidota	c__Bacteroidia	o__NS11-12g	f__UBA955	g__JALOAG01	92.20	iPHoP-RF	94.40
TARA-030-SRF-0.22-1.6um_k117_192782_flag=1_multi=12.0000_len=6259__full		d__Bacteria	p__Bacteroidota	c__Bacteroidia	o__Bacteroidales	f__Paludibacteraceae	g__UBA4345	90.30	iPHoP-RF	92.80
TARA-030-SRF-0.22-1.6um_k117_378605_flag=0_multi=41.9269_len=5722__full	6.24	d__Bacteria	p__Bacillota_A	c__Clostridia	o__Lachnospirales	f__Lachnospiraceae	g__Lachnospira	97.60	CRISPR	98.30
TARA-030-SRF-0.22-1.6um_k117_378605_flag=0_multi=41.9269_len=5722__full	6.24	d__Bacteria	p__Pseudomonadota	c__Alphaproteobacteria	o__Caulobacterales	f__Caulobacteraceae	g__Phenylobacterium	92.00	blast	94.20	84.20
TARA-030-SRF-0.22-1.6um_k117_40692_flag=1_multi=15.0000_len=23673__full	20.42	d__Bacteria	p__Bacillota	c__Bacilli	o__Lactobacillales	f__Streptococcaceae	g__Lactococcus	94.90	iPHoP-RF	96.40	75.00
TARA-030-SRF-0.22-1.6um_k117_40692_flag=1_multi=15.0000_len=23673__full	20.42	d__Bacteria	p__Bacteroidota	c__Bacteroidia	o__Flavobacteriales	f__Flavobacteriaceae	g__Flavobacterium	90.30	iPHoP-RF	92.80
TARA-030-SRF-0.22-1.6um_k117_86841_flag=1_multi=11.0000_len=6821__full	23.87	d__Bacteria	p__Bacteroidota	c__Bacteroidia	o__Flavobacteriales	f__BACL11	g__UWMA-0277	93.10	iPHoP-RF	95.10	77.50
TARA-030-SRF-0.22-1.6um_k117_86841_flag=1_multi=11.0000_len=6821__full	23.87	d__Bacteria	p__Pseudomonadota	c__Gammaproteobacteria	o__UBA6522	f__UBA6522	g__TMED78	90.80	blast	93.20
D109_0000042770__full	49.38	d__Bacteria	p__Cyanobacteriota	c__Cyanobacteriia	o__Cyanobacteriales	f__Nostocaceae	g__Brasilonema	91.40	iPHoP-RF	93.70
D109_0000042770__full	49.38	d__Bacteria	p__Cyanobacteriota	c__Cyanobacteriia	o__Cyanobacteriales	f__Nostocaceae	g__Tolypothrix_B	91.40	iPHoP-RF	93.70
D109_0000043764__full	7.62	d__Bacteria	p__Bacillota	c__Bacilli	o__RF39	f__UBA660	g__MGBC107952	91.00	iPHoP-RF	93.40	79.30
D109_0000043764__full	7.62	d__Bacteria	p__Bacillota	c__Bacilli	o__RF39	f__UBA660	g__UBA5026	91.00	iPHoP-RF	93.40
D115B_0000159016__full	34.34	d__Bacteria	p__Bacteroidota	c__Bacteroidia	o__Flavobacteriales	f__Flavobacteriaceae	g__Mesonia	91.80	iPHoP-RF	94.10
D115B_0000159016__full	34.34	d__Bacteria	p__Bacteroidota	c__Bacteroidia	o__Flavobacteriales	f__Flavobacteriaceae	g__Aurantibacter_A	90.30	iPHoP-RF	92.80
D115B_0000196125__full	14.62	d__Bacteria	p__SAR324	c__SAR324	o__SAR324	f__NAC60-12	g__JCVI-SCAAA005	91.50	blast	93.80	65.10
D115B_0000196125__full	14.62	d__Bacteria	p__Cyanobacteriota	c__Cyanobacteriia	o__PCC-6307	f__Cyanobiaceae	g__Parasynechococcus	90.30	iPHoP-RF	92.80	71.50
D115B_0000233571__full	32.23	d__Bacteria	p__Pseudomonadota	c__Gammaproteobacteria	o__Pseudomonadales	f__Moraxellaceae	g__UBA2031	93.90	iPHoP-RF	95.70
D115B_0000233571__full	32.23	d__Bacteria	p__Pseudomonadota	c__Gammaproteobacteria	o__Pseudomonadales	f__UBA7239	g__UBA7239	91.80	iPHoP-RF	94.10
D124_0000017453__full	10.45	d__Bacteria	p__Pseudomonadota	c__Gammaproteobacteria	o__Enterobacterales_A	f__Alteromonadaceae	g__Alteromonas	94.90	iPHoP-RF	96.40
D124_0000017453__full	10.45	d__Bacteria	p__Pseudomonadota	c__Gammaproteobacteria	o__Enterobacterales_A	f__Alteromonadaceae	g__Alteromonas_F	94.50	iPHoP-RF	96.10
D124_0000096863__full	10.16	d__Bacteria	p__Bacteroidota	c__Bacteroidia	o__Flavobacteriales	f__Flavobacteriaceae	g__Winogradskyella	92.20	iPHoP-RF	94.40
D124_0000096863__full	10.16	d__Bacteria	p__Bacteroidota	c__Bacteroidia	o__Flavobacteriales	f__Flavobacteriaceae	g__Psychroserpens	91.80	iPHoP-RF	94.10	61.10
D124_0000131971__full	37.17	d__Bacteria	p__Bacteroidota	c__Bacteroidia	o__Flavobacteriales	f__Flavobacteriaceae	g__SCGC-AAA160-P02	92.20	blast	94.40 iPHoP-RF
D124_0000131971__full	37.17	d__Bacteria	p__Bacteroidota	c__Bacteroidia	o__Flavobacteriales	f__Flavobacteriaceae	g__Polaribacter	90.30	iPHoP-RF	92.80	72.60
D124_0000141580__full	11.97	d__Bacteria	p__Pseudomonadota	c__Gammaproteobacteria	o__Granulosicoccales	f__Granulosicoccaceae	g__Granulosicoccus	95.30	iPHoP-RF	96.70
D124_0000141580__full	11.97	d__Bacteria	p__Pseudomonadota	c__Gammaproteobacteria	o__SZUA-146	f__SZUA-146	g__SZUA-146	93.10	iPHoP-RF	95.10	67.50
D124_0000160790__full	31.89	d__Bacteria	p__Cyanobacteriota	c__Cyanobacteriia	o__Cyanobacteriales	f__Nostocaceae	g__Nostoc	94.50	iPHoP-RF	96.10	76.40
D124_0000160790__full	31.89	d__Bacteria	p__Cyanobacteriota	c__Cyanobacteriia	o__Cyanobacteriales	f__Nostocaceae	g__Komarekiella	92.60	iPHoP-RF	94.70	58.20
D124_0000160790__full	31.89	d__Bacteria	p__Cyanobacteriota	c__Cyanobacteriia	o__Cyanobacteriales	f__Nostocaceae	g__Nodularia	92.20	iPHoP-RF	94.40
D124_0000160790__full	31.89	d__Bacteria	p__Cyanobacteriota	c__Cyanobacteriia	o__Cyanobacteriales	f__Nostocaceae	g__Amazonocrinis	91.80	iPHoP-RF	94.10
D124_0000160790__full	31.89	d__Bacteria	p__Cyanobacteriota	c__Cyanobacteriia	o__Cyanobacteriales	f__Nostocaceae	g__Atlanticothrix	91.80	iPHoP-RF	94.10	74.10
D124_0000160790__full	31.89	d__Bacteria	p__Cyanobacteriota	c__Cyanobacteriia	o__Cyanobacteriales	f__Nostocaceae	g__FACHB-152	91.00	iPHoP-RF	93.40
D124_0000302452__full	6.18	d__Bacteria	p__Pseudomonadota	c__Gammaproteobacteria	o__Enterobacterales	f__Enterobacteriaceae	g__Photorhabdus	93.50	iPHoP-RF	95.40	55.40
D124_0000302452__full	6.18	d__Bacteria	p__Pseudomonadota	c__Gammaproteobacteria	o__Enterobacterales	f__Enterobacteriaceae	g__Xenorhabdus	92.20	iPHoP-RF	94.40	66.30
D138_0000102281__full	8.43	d__Bacteria	p__Bacteroidota	c__Bacteroidia	o__Flavobacteriales	f__Flavobacteriaceae	g__Psychroserpens	91.80	iPHoP-RF	94.10	59.50
D138_0000102281__full	8.43	d__Bacteria	p__Bacteroidota	c__Bacteroidia	o__Flavobacteriales	f__Flavobacteriaceae	g__Winogradskyella	91.80	iPHoP-RF	94.10	60.90
D150_0000046125__full	54.45	d__Bacteria	p__Cyanobacteriota	c__Cyanobacteriia	o__PCC-6307	f__Cyanobiaceae	g__Parasynechococcus	94.90	iPHoP-RF	96.40
D150_0000046125__full	54.45	d__Bacteria	p__Cyanobacteriota	c__Cyanobacteriia	o__PCC-6307	f__Cyanobiaceae	g__Synechococcus_C	93.50	iPHoP-RF	95.40	74.30
D150_0000242854__full	37.05	d__Bacteria	p__Bacillota	c__Bacilli	o__RF39	f__UBA660	g__CAG-877	95.30	iPHoP-RF	96.70
D150_0000242854__full	37.05	d__Bacteria	p__Bacillota	c__Bacilli	o__RF39	f__UBA660	g__JAEDES01	95.30	iPHoP-RF	96.70
D150_0000242854__full	37.05	d__Bacteria	p__Bacillota	c__Bacilli	o__RF39	f__UBA660	g__Faecimonas	93.10	iPHoP-RF	95.10	85.10
D150_0000242854__full	37.05	d__Bacteria	p__Bacillota	c__Bacilli	o__RF39	f__UBA660	g__UMGS995	92.60	iPHoP-RF	94.70
D150_0000242854__full	37.05	d__Bacteria	p__Bacillota	c__Bacilli	o__RF39	f__UBA660	g__UBA5578	92.20	iPHoP-RF	94.40	64.80
D150_0000242854__full	37.05	d__Bacteria	p__Bacillota	c__Bacilli	o__RF39	f__UBA660	g__Coprosoma	91.80	iPHoP-RF	94.10	74.80
D150_0000318262__full	5.53	d__Bacteria	p__Bacteroidota	c__Bacteroidia	o__Flavobacteriales	f__Flavobacteriaceae	g__Capnocytophaga	94.90	iPHoP-RF	96.40
D150_0000318262__full	5.53	d__Bacteria	p__Bacteroidota	c__Bacteroidia	o__Bacteroidales	f__Paludibacteraceae	g__RF16	90.30	iPHoP-RF	92.80	69.10
D162_0000033740__full	30.85	d__Bacteria	p__Cyanobacteriota	c__Cyanobacteriia	o__PCC-6307	f__Cyanobiaceae	g__Synechococcus_C	94.50	iPHoP-RF	96.10
D162_0000033740__full	30.85	d__Bacteria	p__Cyanobacteriota	c__Cyanobacteriia	o__PCC-6307	f__Cyanobiaceae	g__Parasynechococcus	93.90	iPHoP-RF	95.70
D162_0000265113__full	3.56	d__Bacteria	p__Bacteroidota	c__Bacteroidia	o__Flavobacteriales	f__Flavobacteriaceae	g__Algibacter	94.50	iPHoP-RF	96.10	77.30
D162_0000265113__full	3.56	d__Bacteria	p__Bacteroidota	c__Bacteroidia	o__Flavobacteriales	f__Flavobacteriaceae	g__Jejuia	94.50	iPHoP-RF	96.10	77.10
D162_0000265113__full	3.56	d__Bacteria	p__Bacteroidota	c__Bacteroidia	o__Flavobacteriales	f__Flavobacteriaceae	g__Wocania	93.50	iPHoP-RF	95.40
D162_0000265113__full	3.56	d__Bacteria	p__Bacteroidota	c__Bacteroidia	o__Flavobacteriales	f__Flavobacteriaceae	g__Flaviramulus	91.40	iPHoP-RF	93.70
D162_0000273604__full	13.94	d__Bacteria	p__Pseudomonadota	c__Gammaproteobacteria	o__Enterobacterales	f__Enterobacteriaceae	g__Chania	93.50	iPHoP-RF	95.40
D162_0000273604__full	13.94	d__Bacteria	p__Pseudomonadota	c__Gammaproteobacteria	o__Enterobacterales	f__Enterobacteriaceae	g__Serratia_A	93.50	iPHoP-RF	95.40	83.10
D32_0000040850__full	8.70	d__Bacteria	p__Cyanobacteriota	c__Cyanobacteriia	o__PCC-6307	f__Cyanobiaceae	g__Synechococcus_C	93.90	iPHoP-RF	95.70
D32_0000040850__full	8.70	d__Bacteria	p__Cyanobacteriota	c__Cyanobacteriia	o__PCC-6307	f__Cyanobiaceae	g__Parasynechococcus	92.20	iPHoP-RF	94.40	65.80
D32_0000060304__full	76.00	d__Bacteria	p__Pseudomonadota	c__Alphaproteobacteria	o__Rhodobacterales	f__Rhodobacteraceae	g__LFER01	92.60	iPHoP-RF	94.70	64.50
D32_0000060304__full	76.00	d__Bacteria	p__Pseudomonadota	c__Alphaproteobacteria	o__Rhodobacterales	f__Rhodobacteraceae	g__Planktomarina	92.20	iPHoP-RF	94.40
D44_0000041487__full	12.12	d__Bacteria	p__Pseudomonadota	c__Alphaproteobacteria	o__Pelagibacterales	f__Pelagibacteraceae	g__Pelagibacter	93.10	iPHoP-RF	95.10	70.40
D44_0000041487__full	12.12	d__Bacteria	p__Pseudomonadota	c__Alphaproteobacteria	o__HIMB59	f__GCA-002718135	g__AG-337-I02	92.60	iPHoP-RF	94.70
D44_0000215915__full	13.69	d__Bacteria	p__Pseudomonadota	c__Gammaproteobacteria	o__Enterobacterales	f__Enterobacteriaceae	g__Pectobacterium	94.50	iPHoP-RF	96.10
D44_0000215915__full	13.69	d__Bacteria	p__Pseudomonadota	c__Gammaproteobacteria	o__Enterobacterales	f__Enterobacteriaceae	g__Symbiopectobacterium	93.50	iPHoP-RF	95.40	61.80
D4_0000123261__full	5.65	d__Bacteria	p__Pseudomonadota	c__Gammaproteobacteria	o__Xanthomonadales	f__Rhodanobacteraceae	g__Dyella_B	93.90	iPHoP-RF	95.70
D4_0000123261__full	5.65	d__Bacteria	p__Pseudomonadota	c__Gammaproteobacteria	o__Xanthomonadales	f__Rhodanobacteraceae	g__Rhodanobacter	93.50	iPHoP-RF	95.40 CRISPR	90.80
D4_0000123261__full	5.65	d__Bacteria	p__Pseudomonadota	c__Gammaproteobacteria	o__Xanthomonadales	f__Rhodanobacteraceae	g__Dyella_C	90.30	iPHoP-RF	92.80
D50_0000294937__full	32.60	d__Bacteria	p__Bacteroidota	c__Bacteroidia	o__Flavobacteriales	f__Flavobacteriaceae	g__Polaribacter	92.20	iPHoP-RF	94.40
D50_0000294937__full	32.60	d__Bacteria	p__Bacteroidota	c__Bacteroidia	o__Flavobacteriales	f__Flavobacteriaceae	g__SCGC-AAA160-P02	91.00	blast	93.40 iPHoP-RF
D67_0000022593__full	7.49	d__Bacteria	p__Bacteroidota	c__Bacteroidia	o__Flavobacteriales	f__Flavobacteriaceae	g__Algibacter	93.90	iPHoP-RF	95.70	50.70
D67_0000022593__full	7.49	d__Bacteria	p__Bacteroidota	c__Bacteroidia	o__Flavobacteriales	f__Flavobacteriaceae	g__Algibacter_B	93.50	iPHoP-RF	95.40	64.00
D67_0000022593__full	7.49	d__Bacteria	p__Bacteroidota	c__Bacteroidia	o__Flavobacteriales	f__Flavobacteriaceae	g__Algibacter_C	93.10	iPHoP-RF	95.10	71.10
D67_0000022593__full	7.49	d__Bacteria	p__Bacteroidota	c__Bacteroidia	o__Flavobacteriales	f__Flavobacteriaceae	g__Changchengzhania	92.60	iPHoP-RF	94.70	61.10
D67_0000022593__full	7.49	d__Bacteria	p__Bacteroidota	c__Bacteroidia	o__Flavobacteriales	f__Flavobacteriaceae	g__Flavivirga	91.80	iPHoP-RF	94.10
D67_0000022593__full	7.49	d__Bacteria	p__Bacteroidota	c__Bacteroidia	o__Flavobacteriales	f__Flavobacteriaceae	g__Tamlana_A	91.00	iPHoP-RF	93.40
D67_0000022593__full	7.49	d__Bacteria	p__Bacteroidota	c__Bacteroidia	o__Flavobacteriales	f__Flavobacteriaceae	g__Wocania	91.00	iPHoP-RF	93.40	73.20
D67_0000022593__full	7.49	d__Bacteria	p__Bacteroidota	c__Bacteroidia	o__Flavobacteriales	f__Flavobacteriaceae	g__Jejuia	90.70	iPHoP-RF	93.10
D67_0000022593__full	7.49	d__Bacteria	p__Bacteroidota	c__Bacteroidia	o__Flavobacteriales	f__Flavobacteriaceae	g__Algibacter_A	90.30	iPHoP-RF	92.80
D67_0000027627__full	30.77	d__Bacteria	p__Bacteroidota	c__Bacteroidia	o__Flavobacteriales	f__Flavobacteriaceae	g__Maribacter	94.50	iPHoP-RF	96.10	73.00
D67_0000027627__full	30.77	d__Bacteria	p__Bacteroidota	c__Bacteroidia	o__Flavobacteriales	f__Flavobacteriaceae	g__Aurantibacter_A	92.60	iPHoP-RF	94.70
D67_0000059709__full_1_1-7780/10713	40.54	d__Bacteria	p__Bacteroidota	c__Bacteroidia	o__Flavobacteriales	f__Flavobacteriaceae	g__Hel1-33-131	92.60	iPHoP-RF	94.70
D67_0000059709__full_1_1-7780/10713	40.54	d__Bacteria	p__Bacteroidota	c__Bacteroidia	o__Flavobacteriales	f__Flavobacteriaceae	g__GCA001735715	91.80	iPHoP-RF	94.10	62.50
D67_0000059709__full_1_1-7780/10713	40.54	d__Bacteria	p__Bacteroidota	c__Bacteroidia	o__Flavobacteriales	f__Flavobacteriaceae	g__Jejuia	91.80	iPHoP-RF	94.10	67.00
D67_0000200076__full	27.57	d__Bacteria	p__Bacteroidota	c__Bacteroidia	o__Flavobacteriales	f__Flavobacteriaceae	g__Flaviramulus	91.80	iPHoP-RF	94.10	59.00
D67_0000200076__full	27.57	d__Bacteria	p__Bacteroidota	c__Bacteroidia	o__Flavobacteriales	f__Flavobacteriaceae	g__Algibacter_B	90.70	iPHoP-RF	93.10
D67_0000229499__full	9.45	d__Bacteria	p__Bacteroidota	c__Bacteroidia	o__Bacteroidales	f__Dysgonomonadaceae	g__UBA2632	91.80	iPHoP-RF	94.10
D67_0000229499__full	9.45	d__Bacteria	p__Bacteroidota	c__Bacteroidia	o__Flavobacteriales	f__Flavobacteriaceae	g__SMXJ01	91.00	iPHoP-RF	93.40
D79_0000052048__full	3.36	d__Bacteria	p__Bacteroidota	c__Bacteroidia	o__Flavobacteriales	f__Flavobacteriaceae	g__Winogradskyella	95.90	iPHoP-RF	97.10	63.00
D79_0000052048__full	3.36	d__Bacteria	p__Bacteroidota	c__Bacteroidia	o__Flavobacteriales	f__Flavobacteriaceae	g__DT-34	91.00	iPHoP-RF	93.40
D79_0000082202__full	4.32	d__Archaea	p__Thermoplasmatota	c__E2	o__DHVEG-1	f__DHVEG-1	g__SG8-52-3	92.60	iPHoP-RF	94.70
D79_0000082202__full	4.32	d__Archaea	p__Thermoplasmatota	c__E2	o__DHVEG-1	f__DHVEG-1	g__	91.00	iPHoP-RF	93.40	66.50
D79_0000082202__full	4.32	d__Archaea	p__Thermoplasmatota	c__E2	o__DHVEG-1	f__DHVEG-1	g__JAGLML01	90.30	iPHoP-RF	92.80
D79_0000087924__full	16.36	d__Archaea	p__Asgardarchaeota	c__Thorarchaeia	o__Thorarchaeales	f__Thorarchaeaceae	g__MP8T-1	91.40	iPHoP-RF	93.70
D79_0000087924__full	16.36	d__Archaea	p__Asgardarchaeota	c__Thorarchaeia	o__Thorarchaeales	f__Thorarchaeaceae	g__SMTZ1-45	91.00	iPHoP-RF	93.40	58.70
D79_0000122886__full	14.35	d__Archaea	p__Nanoarchaeota	c__Nanoarchaeia	o__SCGC-AAA011-G17	f__UBA489	g__JACOVP01	91.40	iPHoP-RF	93.70	63.30
D79_0000122886__full	14.35	d__Archaea	p__Nanoarchaeota	c__Nanoarchaeia	o__Woesearchaeales	f__GCA-2686295	g__GCA-2686295	91.40	iPHoP-RF	93.70
D79_0000122886__full	14.35	d__Archaea	p__Nanoarchaeota	c__Nanoarchaeia	o__UBA10117	f__JAFCGI01	g__JAFCGI01	90.70	iPHoP-RF	93.10
D79_0000254813__full	13.62	d__Bacteria	p__Bacteroidota	c__Bacteroidia	o__Flavobacteriales	f__Flavobacteriaceae	g__Dokdonia	92.60	iPHoP-RF	94.70
D79_0000254813__full	13.62	d__Bacteria	p__Bacteroidota	c__Bacteroidia	o__Flavobacteriales	f__Flavobacteriaceae	g__Aquimarina	90.70	iPHoP-RF	93.10
D86_0000147637__full	6.05	d__Bacteria	p__Pseudomonadota	c__Gammaproteobacteria	o__Enterobacterales_A	f__Vibrionaceae	g__Vibrio	93.50	iPHoP-RF	95.40	63.50
D86_0000147637__full	6.05	d__Bacteria	p__Pseudomonadota	c__Gammaproteobacteria	o__Pseudomonadales	f__Marinomonadaceae	g__Marinomonas	93.50	iPHoP-RF	95.40
D86_0000181579__full	13.68	d__Bacteria	p__Bacteroidota	c__Bacteroidia	o__Flavobacteriales	f__Flavobacteriaceae	g__GCA001735715	93.50	iPHoP-RF	95.40
D86_0000181579__full	13.68	d__Bacteria	p__Bacteroidota	c__Bacteroidia	o__Flavobacteriales	f__Flavobacteriaceae	g__Hel1-33-131	93.10	iPHoP-RF	95.10
D86_0000181579__full	13.68	d__Bacteria	p__Bacteroidota	c__Bacteroidia	o__Flavobacteriales	f__Flavobacteriaceae	g__UBA3537	91.80	iPHoP-RF	94.10	93.70
D86_0000212720__full	49.43	d__Bacteria	p__Cyanobacteriota	c__Cyanobacteriia	o__PCC-6307	f__Cyanobiaceae	g__Parasynechococcus	93.10	iPHoP-RF	95.10
D86_0000212720__full	49.43	d__Bacteria	p__Cyanobacteriota	c__Cyanobacteriia	o__PCC-6307	f__Cyanobiaceae	g__Synechococcus_C	90.70	iPHoP-RF	93.10	70.60
D86_0000229488__full	11.65	d__Bacteria	p__Patescibacteria	c__Saccharimonadia	o__Saccharimonadales	f__UBA1547	g__UBA1547	91.80	iPHoP-RF	94.10	52.20
D86_0000229488__full	11.65	d__Bacteria	p__Pseudomonadota	c__Alphaproteobacteria	o__Rhizobiales	f__Hyphomicrobiaceae	g__GCA-2689605	91.80	iPHoP-RF	94.10
D86_0000299133__full	3.08	d__Bacteria	p__Cyanobacteriota	c__Cyanobacteriia	o__PCC-6307	f__Cyanobiaceae	g__Parasynechococcus	94.90	iPHoP-RF	96.40 blast
D86_0000299133__full	3.08	d__Bacteria	p__Cyanobacteriota	c__Cyanobacteriia	o__PCC-6307	f__Cyanobiaceae	g__Synechococcus_C	91.80	iPHoP-RF	94.10 blast	79.30
TARA-007-SRF-0.22-1.6um_k117_749348_flag=0_multi=63.9927_len=86582__full	27.75	d__Bacteria	p__Bacteroidota	c__Bacteroidia	o__Flavobacteriales	f__Flavobacteriaceae	g__Flavobacterium	92.20	iPHoP-RF	94.40
TARA-007-SRF-0.22-1.6um_k117_749348_flag=0_multi=63.9927_len=86582__full	27.75	d__Bacteria	p__Bacteroidota	c__Bacteroidia	o__Flavobacteriales	f__Flavobacteriaceae	g__UBA7446	91.40	iPHoP-RF	93.70
TARA-007-SRF-0.22-1.6um_k117_787330_flag=1_multi=6.0000_len=5680__full	11.37	d__Bacteria	p__Bacteroidota	c__Bacteroidia	o__Flavobacteriales	f__Flavobacteriaceae	g__Psychroserpens	95.30	iPHoP-RF	96.70
TARA-007-SRF-0.22-1.6um_k117_787330_flag=1_multi=6.0000_len=5680__full	11.37	d__Bacteria	p__Bacteroidota	c__Bacteroidia	o__Flavobacteriales	f__Flavobacteriaceae	g__Winogradskyella	94.90	iPHoP-RF	96.40	79.30
TARA-009-SRF-0.22-1.6um_k117_226390_flag=0_multi=17.9924_len=22357__full	55.83	d__Bacteria	p__Pseudomonadota	c__Alphaproteobacteria	o__Rhodobacterales	f__Rhodobacteraceae	g__MED-G52	93.50	iPHoP-RF	95.40	51.50
TARA-009-SRF-0.22-1.6um_k117_226390_flag=0_multi=17.9924_len=22357__full	55.83	d__Bacteria	p__Pseudomonadota	c__Alphaproteobacteria	o__Rhodobacterales	f__Rhodobacteraceae	g__Amylibacter	91.80	iPHoP-RF	94.10	79.00
TARA-009-SRF-0.22-1.6um_k117_226390_flag=0_multi=17.9924_len=22357__full	55.83	d__Bacteria	p__Pseudomonadota	c__Alphaproteobacteria	o__Rhodobacterales	f__Rhodobacteraceae	g__GCA-002712045	91.00	iPHoP-RF	93.40	75.70
TARA-025-SRF-0.22-1.6um_k117_1007881_flag=1_multi=7.0000_len=5461__full	4.42	d__Bacteria	p__Cyanobacteriota	c__Cyanobacteriia	o__PCC-6307	f__Cyanobiaceae	g__Parasynechococcus	93.10	iPHoP-RF	95.10 blast
TARA-025-SRF-0.22-1.6um_k117_1007881_flag=1_multi=7.0000_len=5461__full	4.42	d__Bacteria	p__Cyanobacteriota	c__Cyanobacteriia	o__PCC-6307	f__Cyanobiaceae	g__Synechococcus_C	91.40	iPHoP-RF	93.70	60.10
TARA-025-SRF-0.22-1.6um_k117_1501279_flag=0_multi=15.0000_len=26783__full	27.35	d__Bacteria	p__Pseudomonadota	c__Alphaproteobacteria	o__Pelagibacterales	f__Pelagibacteraceae	g__Pelagibacter_A	93.60	blast	95.50	70.20
TARA-025-SRF-0.22-1.6um_k117_1501279_flag=0_multi=15.0000_len=26783__full	27.35	d__Bacteria	p__Pseudomonadota	c__Gammaproteobacteria	o__Pseudomonadales	f__Porticoccaceae	g__TMED48	93.60	blast	95.50 iPHoP-RF
TARA-025-SRF-0.22-1.6um_k117_618259_flag=0_multi=15.9661_len=28461__full	19.47	d__Bacteria	p__Bacteroidota	c__Bacteroidia	o__Flavobacteriales	f__Flavobacteriaceae	g__Pontimicrobium	93.90	iPHoP-RF	95.70	74.80
TARA-025-SRF-0.22-1.6um_k117_618259_flag=0_multi=15.9661_len=28461__full	19.47	d__Bacteria	p__Bacteroidota	c__Bacteroidia	o__Flavobacteriales	f__Flavobacteriaceae	g__DT-34	92.60	iPHoP-RF	94.70	53.00
TARA-025-SRF-0.22-1.6um_k117_618259_flag=0_multi=15.9661_len=28461__full	19.47	d__Bacteria	p__Bacteroidota	c__Bacteroidia	o__Flavobacteriales	f__Flavobacteriaceae	g__CAJXVU01	92.20	iPHoP-RF	94.40	82.50
TARA-025-SRF-0.22-1.6um_k117_618259_flag=0_multi=15.9661_len=28461__full	19.47	d__Bacteria	p__Bacteroidota	c__Bacteroidia	o__Flavobacteriales	f__Flavobacteriaceae	g__JAADHG01	92.20	iPHoP-RF	94.40	57.60
TARA-025-SRF-0.22-1.6um_k117_618259_flag=0_multi=15.9661_len=28461__full	19.47	d__Bacteria	p__Bacteroidota	c__Bacteroidia	o__Flavobacteriales	f__Flavobacteriaceae	g__Psychroserpens	91.80	iPHoP-RF	94.10
TARA-025-SRF-0.22-1.6um_k117_618259_flag=0_multi=15.9661_len=28461__full	19.47	d__Bacteria	p__Bacteroidota	c__Bacteroidia	o__Flavobacteriales	f__Flavobacteriaceae	g__MAAR01	90.70	iPHoP-RF	93.10
TARA-025-SRF-0.22-1.6um_k117_66328_flag=1_multi=6.0000_len=5276__full	3.90	d__Bacteria	p__Bacteroidota	c__Bacteroidia	o__Flavobacteriales	f__Flavobacteriaceae	g__Nonlabens	91.80	iPHoP-RF	94.10
TARA-025-SRF-0.22-1.6um_k117_66328_flag=1_multi=6.0000_len=5276__full	3.90	d__Bacteria	p__Bacteroidota	c__Bacteroidia	o__Flavobacteriales	f__Parvicellaceae	g__GCA-002727735	90.70	iPHoP-RF	93.10
TARA-025-SRF-0.22-1.6um_k117_940408_flag=0_multi=19.9473_len=7327__full	26.31	d__Bacteria	p__Patescibacteria	c__Paceibacteria	o__UBA9983_A	f__UBA5272	g__UBA11704	92.20	iPHoP-RF	94.40
TARA-025-SRF-0.22-1.6um_k117_940408_flag=0_multi=19.9473_len=7327__full	26.31	d__Bacteria	p__Patescibacteria	c__Paceibacteria	o__UBA9983_A	f__PALSA-1337	g__CAIOGI01	91.80	iPHoP-RF	94.10
TARA-025-SRF-0.22-1.6um_k117_940408_flag=0_multi=19.9473_len=7327__full	26.31	d__Bacteria	p__Patescibacteria	c__Paceibacteria	o__UBA9983_A	f__JABMNX01	g__UBA6534	91.40	iPHoP-RF	93.70
TARA-025-SRF-0.22-1.6um_k117_940408_flag=0_multi=19.9473_len=7327__full	26.31	d__Bacteria	p__Patescibacteria	c__Paceibacteria	o__UBA9983_A	f__UBA5272	g__JALHNF01	91.40	iPHoP-RF	93.70	59.50
TARA-025-SRF-0.22-1.6um_k117_940408_flag=0_multi=19.9473_len=7327__full	26.31	d__Bacteria	p__Patescibacteria	c__Paceibacteria	o__UBA9983_A	f__UBA9973	g__UBA8515	91.40	iPHoP-RF	93.70	87.60
TARA-025-SRF-0.22-1.6um_k117_940408_flag=0_multi=19.9473_len=7327__full	26.31	d__Bacteria	p__Patescibacteria	c__Paceibacteria	o__UBA9983_A	f__JACZSL01	g__	90.70	iPHoP-RF	93.10
TARA-030-SRF-0.22-1.6um_k117_276307_flag=1_multi=6.0000_len=5607__full		d__Bacteria	p__Bacteroidota	c__Bacteroidia	o__Bacteroidales	f__Dysgonomonadaceae	g__	91.00	iPHoP-RF	93.40	83.30
TARA-030-SRF-0.22-1.6um_k117_276307_flag=1_multi=6.0000_len=5607__full		d__Bacteria	p__Bacteroidota	c__Bacteroidia	o__Bacteroidales	f__Dysgonomonadaceae	g__Dysgonomonas	91.00	iPHoP-RF	93.40	66.00
D109_0000055020__full	5.11	d__Bacteria	p__Bacillota_A	c__Clostridia	o__Lachnospirales	f__Lachnospiraceae	g__Coprococcus	94.60	CRISPR	96.20 iPHoP-RF
D109_0000055020__full	5.11	d__Bacteria	p__Pseudomonadota	c__Gammaproteobacteria	o__Pseudomonadales	f__Porticoccaceae	g__TMED48	93.60	blast	95.50 iPHoP-RF
D109_0000180265__full	34.22	d__Bacteria	p__Bacteroidota	c__Bacteroidia	o__Chitinophagales	f__Saprospiraceae	g__JAHDBF01	94.50	iPHoP-RF	96.10	58.70
D109_0000180265__full	34.22	d__Bacteria	p__Bacteroidota	c__Bacteroidia	o__Flavobacteriales	f__Flavobacteriaceae	g__Nonlabens	92.60	iPHoP-RF	94.70	72.60
D109_0000309358__full	11.94	d__Bacteria	p__Pseudomonadota	c__Alphaproteobacteria	o__Rickettsiales	f__Anaplasmataceae	g__Wolbachia	95.90	iPHoP-RF	97.10
D109_0000309358__full	11.94	d__Bacteria	p__Pseudomonadota	c__Alphaproteobacteria	o__Rickettsiales	f__Rickettsiaceae	g__GCA-2402195	92.20	iPHoP-RF	94.40
D109_0000346451__full	5.90	d__Bacteria	p__Bacillota	c__Bacilli	o__RF39	f__UBA660	g__Pelethosoma	93.90	iPHoP-RF	95.70	58.70
D109_0000346451__full	5.90	d__Bacteria	p__Bacillota	c__Bacilli	o__RF39	f__UBA660	g__Coprosoma	92.60	iPHoP-RF	94.70
D109_0000346451__full	5.90	d__Bacteria	p__Bacillota	c__Bacilli	o__RF39	f__UBA660	g__Caccenecus	90.30	iPHoP-RF	92.80	81.90
D115B_0000034658__full	31.55	d__Bacteria	p__Cyanobacteriota	c__Cyanobacteriia	o__PCC-6307	f__Cyanobiaceae	g__Parasynechococcus	93.90	iPHoP-RF	95.70 blast	65.10
D115B_0000034658__full	31.55	d__Bacteria	p__Cyanobacteriota	c__Cyanobacteriia	o__PCC-6307	f__Cyanobiaceae	g__Synechococcus_C	91.40	iPHoP-RF	93.70 blast	72.60
D115B_0000133100__full	5.91	d__Bacteria	p__Cyanobacteriota	c__Cyanobacteriia	o__PCC-6307	f__Cyanobiaceae	g__Prochlorococcus_C	93.50	iPHoP-RF	95.40
D115B_0000133100__full	5.91	d__Bacteria	p__Cyanobacteriota	c__Cyanobacteriia	o__PCC-6307	f__Cyanobiaceae	g__Parasynechococcus	91.80	iPHoP-RF	94.10	50.20
D115B_0000133100__full	5.91	d__Bacteria	p__Cyanobacteriota	c__Cyanobacteriia	o__PCC-6307	f__Cyanobiaceae	g__Synechococcus_C	91.40	iPHoP-RF	93.70	68.40
D115B_0000329950__full	23.25	d__Bacteria	p__Bacteroidota	c__Bacteroidia	o__Flavobacteriales	f__Flavobacteriaceae	g__Winogradskyella	95.90	iPHoP-RF	97.10	80.60
D115B_0000329950__full	23.25	d__Bacteria	p__Bacteroidota	c__Bacteroidia	o__Flavobacteriales	f__Flavobacteriaceae	g__Psychroserpens	94.90	iPHoP-RF	96.40
D124_0000040730__full	13.49	d__Bacteria	p__Bacteroidota	c__Bacteroidia	o__Flavobacteriales	f__Flavobacteriaceae	g__DT-34	90.70	iPHoP-RF	93.10
D124_0000040730__full	13.49	d__Bacteria	p__Bacteroidota	c__Bacteroidia	o__Flavobacteriales	f__Flavobacteriaceae	g__JABABD01	90.70	iPHoP-RF	93.10
D124_0000082243__full	16.18	d__Bacteria	p__Bacillota	c__Bacilli	o__Staphylococcales	f__Staphylococcaceae	g__Staphylococcus	95.90	iPHoP-RF	97.10	67.00
D124_0000082243__full	16.18	d__Bacteria	p__Bacillota	c__Bacilli	o__Erysipelotrichales	f__Erysipelotrichaceae	g__Holdemanella	91.40	iPHoP-RF	93.70
D124_0000205188__full	12.54	d__Bacteria	p__Pseudomonadota	c__Alphaproteobacteria	o__Rhodobacterales	f__Rhodobacteraceae	g__Lentibacter	95.90	iPHoP-RF	97.10	75.20
D124_0000205188__full	12.54	d__Bacteria	p__Pseudomonadota	c__Alphaproteobacteria	o__Rhodobacterales	f__Rhodobacteraceae	g__Sulfitobacter	94.90	iPHoP-RF	96.40	54.10
D138_0000045203__full	23.02	d__Bacteria	p__Bacteroidota	c__Bacteroidia	o__Flavobacteriales	f__Flavobacteriaceae	g__JADNYK01	95.90	iPHoP-RF	97.10
D138_0000045203__full	23.02	d__Bacteria	p__Bacteroidota	c__Bacteroidia	o__Flavobacteriales	f__Flavobacteriaceae	g__Maribacter	93.90	iPHoP-RF	95.70
D138_0000045203__full	23.02	d__Bacteria	p__Bacteroidota	c__Bacteroidia	o__Flavobacteriales	f__Flavobacteriaceae	g__Maribacter_C	93.90	iPHoP-RF	95.70
D138_0000045203__full	23.02	d__Bacteria	p__Bacteroidota	c__Bacteroidia	o__Flavobacteriales	f__Flavobacteriaceae	g__Aurantibacter_A	91.40	iPHoP-RF	93.70	73.70
D150_0000136005__full	47.07	d__Bacteria	p__Cyanobacteriota	c__Cyanobacteriia	o__PCC-6307	f__Cyanobiaceae	g__Parasynechococcus	94.90	iPHoP-RF	96.40
D150_0000136005__full	47.07	d__Bacteria	p__Cyanobacteriota	c__Cyanobacteriia	o__PCC-6307	f__Cyanobiaceae	g__Synechococcus_C	93.10	iPHoP-RF	95.10	68.00
D150_0000219778__full	27.78	d__Bacteria	p__Bacteroidota	c__Bacteroidia	o__Flavobacteriales	f__Flavobacteriaceae	g__UBA7446	94.50	iPHoP-RF	96.10
D150_0000219778__full	27.78	d__Bacteria	p__Bacteroidota	c__Bacteroidia	o__Bacteroidales	f__Bacteroidaceae	g__	91.00	iPHoP-RF	93.40	66.80
D162_0000243696__full	11.43	d__Bacteria	p__Bacillota_A	c__Clostridia	o__Lachnospirales	f__Lachnospiraceae	g__Lacrimispora	96.30	CRISPR	97.40 iPHoP-RF	53.60
D162_0000243696__full	11.43	d__Bacteria	p__Bacillota_A	c__Clostridia	o__Lachnospirales	f__Lachnospiraceae	g__Clostridium_Q	92.30	CRISPR	94.50
D26_0000089087__full		d__Bacteria	p__Pseudomonadota	c__Gammaproteobacteria	o__Enterobacterales	f__Enterobacteriaceae	g__Pectobacterium	93.50	iPHoP-RF	95.40	81.60
D26_0000089087__full		d__Bacteria	p__Pseudomonadota	c__Gammaproteobacteria	o__Enterobacterales	f__Enterobacteriaceae	g__Dickeya	93.10	iPHoP-RF	95.10	74.10
D32_0000021126__full	29.37	d__Bacteria	p__Bacteroidota	c__Bacteroidia	o__Chitinophagales	f__Saprospiraceae	g__JAKVCT01	94.50	iPHoP-RF	96.10
D32_0000021126__full	29.37	d__Bacteria	p__Bacteroidota	c__Bacteroidia	o__Chitinophagales	f__Saprospiraceae	g__JAHDBJ01	93.90	iPHoP-RF	95.70
D32_0000021126__full	29.37	d__Bacteria	p__Bacteroidota	c__Bacteroidia	o__Chitinophagales	f__Saprospiraceae	g__JAFMDF01	91.40	iPHoP-RF	93.70
D32_0000126934__full	4.83	d__Bacteria	p__Bacteroidota	c__Bacteroidia	o__Flavobacteriales	f__Flavobacteriaceae	g__UBA724	91.80	iPHoP-RF	94.10
D32_0000126934__full	4.83	d__Bacteria	p__Bacteroidota	c__Bacteroidia	o__Flavobacteriales	f__Flavobacteriaceae	g__UBA3537	91.00	iPHoP-RF	93.40	80.60
D32_0000134401__full	15.88	d__Bacteria	p__Bacteroidota	c__Bacteroidia	o__Chitinophagales	f__Saprospiraceae	g__UBA3362	90.30	iPHoP-RF	92.80
D32_0000134401__full	15.88	d__Bacteria	p__Bacteroidota	c__Bacteroidia	o__Flavobacteriales	f__Flavobacteriaceae	g__UBA7446	90.30	iPHoP-RF	92.80
D32_0000156789__full	26.56	d__Bacteria	p__Pseudomonadota	c__Gammaproteobacteria	o__Enterobacterales	f__Enterobacteriaceae	g__Pectobacterium	94.90	iPHoP-RF	96.40	62.50
D32_0000156789__full	26.56	d__Bacteria	p__Pseudomonadota	c__Gammaproteobacteria	o__Enterobacterales	f__Enterobacteriaceae	g__Citrobacter	92.60	iPHoP-RF	94.70
D32_0000237981__full	21.20	d__Bacteria	p__Bacillota	c__Bacilli	o__RF39	f__UBA660	g__CAG-1000	90.70	iPHoP-RF	93.10
D32_0000237981__full	21.20	d__Bacteria	p__Bacillota	c__Bacilli	o__RF39	f__UBA660	g__UBA6448	90.70	iPHoP-RF	93.10	73.20
D44_0000019893__full	7.65	d__Bacteria	p__Bacillota	c__Bacilli	o__Lactobacillales	f__Enterococcaceae	g__Enterococcus	91.40	iPHoP-RF	93.70	66.50
D44_0000019893__full	7.65	d__Bacteria	p__Bacillota	c__Bacilli	o__Lactobacillales	f__Enterococcaceae	g__Enterococcus_A	91.40	iPHoP-RF	93.70
D44_0000218209__full	56.35	d__Bacteria	p__Bacteroidota	c__Bacteroidia	o__Flavobacteriales	f__Flavobacteriaceae	g__Maribacter_C	95.30	iPHoP-RF	96.70
D44_0000218209__full	56.35	d__Bacteria	p__Bacteroidota	c__Bacteroidia	o__Flavobacteriales	f__Flavobacteriaceae	g__Maribacter_A	94.90	iPHoP-RF	96.40	62.70
D44_0000218209__full	56.35	d__Bacteria	p__Bacteroidota	c__Bacteroidia	o__Flavobacteriales	f__Flavobacteriaceae	g__Costertonia	93.50	iPHoP-RF	95.40	59.50
D44_0000237814__full	6.93	d__Bacteria	p__Bacteroidota	c__Bacteroidia	o__Flavobacteriales	f__Flavobacteriaceae	g__Confluentibacter	93.90	iPHoP-RF	95.70
D44_0000237814__full	6.93	d__Bacteria	p__Bacteroidota	c__Bacteroidia	o__Flavobacteriales	f__Flavobacteriaceae	g__Yeosuana	93.10	iPHoP-RF	95.10
D44_0000237814__full	6.93	d__Bacteria	p__Bacteroidota	c__Bacteroidia	o__Flavobacteriales	f__Flavobacteriaceae	g__Flaviramulus	92.60	iPHoP-RF	94.70
D44_0000237814__full	6.93	d__Bacteria	p__Bacteroidota	c__Bacteroidia	o__Flavobacteriales	f__Flavobacteriaceae	g__Aestuariibaculum	90.30	iPHoP-RF	92.80	65.30
D4_0000042471__full	7.84	d__Bacteria	p__Bacteroidota	c__Bacteroidia	o__Flavobacteriales	f__Flavobacteriaceae	g__Tamlana_B	94.50	iPHoP-RF	96.10	65.10
D4_0000042471__full	7.84	d__Bacteria	p__Bacteroidota	c__Bacteroidia	o__Flavobacteriales	f__Flavobacteriaceae	g__Jejuia	93.10	iPHoP-RF	95.10	71.50
D4_0000042471__full	7.84	d__Bacteria	p__Bacteroidota	c__Bacteroidia	o__Flavobacteriales	f__Flavobacteriaceae	g__Algibacter_D	92.60	iPHoP-RF	94.70
D4_0000042471__full	7.84	d__Bacteria	p__Bacteroidota	c__Bacteroidia	o__Flavobacteriales	f__Flavobacteriaceae	g__Wocania	91.80	iPHoP-RF	94.10
D4_0000330450__full	7.50	d__Bacteria	p__Bacteroidota	c__Bacteroidia	o__Flavobacteriales	f__Flavobacteriaceae	g__SMXJ01	90.70	iPHoP-RF	93.10
D4_0000330450__full	7.50	d__Bacteria	p__Bacteroidota	c__Bacteroidia	o__Bacteroidales	f__Paludibacteraceae	g__RGIG10190	90.30	iPHoP-RF	92.80
D50_0000111271__full	2.76	d__Bacteria	p__Bacteroidota	c__Bacteroidia	o__Flavobacteriales	f__Flavobacteriaceae	g__Jejuia	93.50	iPHoP-RF	95.40	70.00
D50_0000111271__full	2.76	d__Bacteria	p__Bacteroidota	c__Bacteroidia	o__Flavobacteriales	f__Flavobacteriaceae	g__Mariniflexile	93.50	iPHoP-RF	95.40	70.00
D50_0000200147__full	19.27	d__Bacteria	p__Bacteroidota	c__Bacteroidia	o__Flavobacteriales	f__Flavobacteriaceae	g__Psychroserpens	94.50	iPHoP-RF	96.10
D50_0000200147__full	19.27	d__Bacteria	p__Bacteroidota	c__Bacteroidia	o__Flavobacteriales	f__Flavobacteriaceae	g__Hel1-33-131	90.70	iPHoP-RF	93.10	80.60
D67_0000137253__full	12.76	d__Bacteria	p__Bacteroidota	c__Bacteroidia	o__Chitinophagales	f__Chitinophagaceae	g__JAAFHG01	94.50	iPHoP-RF	96.10	71.90
D67_0000137253__full	12.76	d__Bacteria	p__Bacteroidota	c__Bacteroidia	o__Flavobacteriales	f__Flavobacteriaceae	g__UBA7446	90.30	iPHoP-RF	92.80	71.50
D67_0000225385__full		d__Bacteria	p__Bacillota	c__Bacilli	o__RF39	f__UBA660	g__Faecimonas	93.90	iPHoP-RF	95.70
D67_0000225385__full		d__Bacteria	p__Bacillota	c__Bacilli	o__RF39	f__UBA660	g__UBA3789	91.40	iPHoP-RF	93.70
D79_0000005629__full	4.92	d__Bacteria	p__Bacteroidota	c__Bacteroidia	o__Bacteroidales	f__Bacteroidaceae	g__Prevotella	99.40	RaFAH	99.50
D79_0000005629__full	4.92	d__Bacteria	p__Bacteroidota	c__Bacteroidia	o__Flavobacteriales	f__Schleiferiaceae	g__UBA10364	91.60	blast	93.90 iPHoP-RF	83.10
D79_0000017921__full		d__Bacteria	p__Pseudomonadota	c__Gammaproteobacteria	o__Enterobacterales	f__Enterobacteriaceae	g__Lonsdalea	95.90	iPHoP-RF	97.10
D79_0000017921__full		d__Bacteria	p__Pseudomonadota	c__Gammaproteobacteria	o__Enterobacterales	f__Enterobacteriaceae	g__Pectobacterium	94.50	iPHoP-RF	96.10
D79_0000017921__full		d__Bacteria	p__Pseudomonadota	c__Gammaproteobacteria	o__Enterobacterales	f__Enterobacteriaceae	g__Dickeya	91.00	iPHoP-RF	93.40
D79_0000081730__full	67.17	d__Bacteria	p__Bacteroidota	c__Bacteroidia	o__AKYH767	f__B-17BO	g__UBA4416	94.90	iPHoP-RF	96.40
D79_0000081730__full	67.17	d__Bacteria	p__Bacteroidota	c__Bacteroidia	o__AKYH767	f__B-17BO	g__UBA2475	90.70	iPHoP-RF	93.10
D79_0000090049__full		d__Bacteria	p__Pseudomonadota	c__Gammaproteobacteria	o__Enterobacterales	f__Enterobacteriaceae	g__Dickeya	94.90	iPHoP-RF	96.40
D79_0000090049__full		d__Bacteria	p__Pseudomonadota	c__Gammaproteobacteria	o__Enterobacterales	f__Enterobacteriaceae	g__Pectobacterium	94.90	iPHoP-RF	96.40	61.70
D86_0000107629__full	37.11	d__Bacteria	p__Bacteroidota	c__Bacteroidia	o__Bacteroidales	f__Paludibacteraceae	g__JAAYPI01	90.70	iPHoP-RF	93.10
D86_0000107629__full	37.11	d__Bacteria	p__Bacteroidota	c__Bacteroidia	o__Bacteroidales	f__Paludibacteraceae	g__Enterocola	90.30	iPHoP-RF	92.80
D86_0000328114__full	26.46	d__Bacteria	p__Bacteroidota	c__Bacteroidia	o__Flavobacteriales	f__Flavobacteriaceae	g__GCA001735715	93.90	iPHoP-RF	95.70	67.00
D86_0000328114__full	26.46	d__Bacteria	p__Bacteroidota	c__Bacteroidia	o__Flavobacteriales	f__Flavobacteriaceae	g__UBA3537	93.90	iPHoP-RF	95.70	70.60
D86_0000328114__full	26.46	d__Bacteria	p__Bacteroidota	c__Bacteroidia	o__Flavobacteriales	f__Flavobacteriaceae	g__UBA724	93.90	iPHoP-RF	95.70	77.10
D86_0000328114__full	26.46	d__Bacteria	p__Bacteroidota	c__Bacteroidia	o__Flavobacteriales	f__Flavobacteriaceae	g__Aquaticitalea	91.80	iPHoP-RF	94.10
Medit-0.22-5um-Oct2015-15m_k127_2174746_flag=0_multi=7.0000_len=7337__full	19.68	d__Bacteria	p__Cyanobacteriota	c__Cyanobacteriia	o__Cyanobacteriales	f__Nostocaceae	g__Tolypothrix_B	94.90	iPHoP-RF	96.40	59.00
Medit-0.22-5um-Oct2015-15m_k127_2174746_flag=0_multi=7.0000_len=7337__full	19.68	d__Bacteria	p__Cyanobacteriota	c__Cyanobacteriia	o__Cyanobacteriales	f__Nostocaceae	g__Mastigocladopsis	94.50	iPHoP-RF	96.10	62.70
Medit-0.22-5um-Oct2015-15m_k127_2174746_flag=0_multi=7.0000_len=7337__full	19.68	d__Bacteria	p__Cyanobacteriota	c__Cyanobacteriia	o__Cyanobacteriales	f__Nostocaceae	g__Brasilonema	93.10	iPHoP-RF	95.10
Medit-0.22-5um-Oct2015-15m_k127_859361_flag=0_multi=32.9982_len=181628__full	71.84	d__Bacteria	p__Cyanobacteriota	c__Cyanobacteriia	o__PCC-6307	f__Cyanobiaceae	g__Parasynechococcus	92.50	RaFAH	92.70 iPHoP-RF
Medit-0.22-5um-Oct2015-15m_k127_859361_flag=0_multi=32.9982_len=181628__full	71.84	d__Bacteria	p__Cyanobacteriota	c__Cyanobacteriia	o__PCC-6307	f__Cyanobiaceae	g__Synechococcus_C	90.20	RaFAH	92.70
Medit-0.22-5um-Oct2015-15m_k127_859361_flag=0_multi=32.9982_len=181628__full	71.84	d__Bacteria	p__Cyanobacteriota	c__Cyanobacteriia	o__PCC-6307	f__Cyanobiaceae	g__Synechococcus_D	90.20	RaFAH	92.70
TARA-007-SRF-0.22-1.6um_k117_640433_flag=0_multi=55.0000_len=21730__full	36.11	d__Bacteria	p__Cyanobacteriota	c__Cyanobacteriia	o__PCC-6307	f__Cyanobiaceae	g__Parasynechococcus	93.90	iPHoP-RF	95.70
TARA-007-SRF-0.22-1.6um_k117_640433_flag=0_multi=55.0000_len=21730__full	36.11	d__Bacteria	p__Cyanobacteriota	c__Cyanobacteriia	o__PCC-6307	f__Cyanobiaceae	g__Synechococcus_C	92.20	iPHoP-RF	94.40
TARA-009-SRF-0.22-1.6um_k117_517828_flag=0_multi=13.9923_len=33698__full	40.87	d__Archaea	p__Asgardarchaeota	c__Sifarchaeia	o__Borrarchaeales	f__Borrarchaeaceae	g__Borrarchaeum	91.00	iPHoP-RF	93.40	73.70
TARA-009-SRF-0.22-1.6um_k117_517828_flag=0_multi=13.9923_len=33698__full	40.87	d__Bacteria	p__Chloroflexota	c__Dehalococcoidia	o__UBA1151	f__TMED-70	g__GCA-002700125	90.70	iPHoP-RF	93.10	77.80
TARA-018-SRF-0.22-1.6um_k117_1001815_flag=1_multi=11.0000_len=7645__full	1.93	d__Bacteria	p__Bacillota_A	c__Clostridia	o__Lachnospirales	f__Lachnospiraceae	g__Lachnoclostridium	94.90	iPHoP-RF	96.40	52.50
TARA-018-SRF-0.22-1.6um_k117_1001815_flag=1_multi=11.0000_len=7645__full	1.93	d__Bacteria	p__Bacillota_A	c__Clostridia	o__Lachnospirales	f__Lachnospiraceae	g__Lachnobacterium	93.10	iPHoP-RF	95.10
TARA-018-SRF-0.22-1.6um_k117_1001815_flag=1_multi=11.0000_len=7645__full	1.93	d__Bacteria	p__Bacillota_A	c__Clostridia	o__Lachnospirales	f__Lachnospiraceae	g__Mobilisporobacter	90.70	iPHoP-RF	93.10	70.20
TARA-018-SRF-0.22-1.6um_k117_883856_flag=0_multi=12.9919_len=28253__full	4.11	d__Archaea	p__Aenigmatarchaeota	c__Aenigmatarchaeia	o__GW2011-AR5	f__GCA-2688965	g__GCA-2688965	94.90	iPHoP-RF	96.40
TARA-018-SRF-0.22-1.6um_k117_883856_flag=0_multi=12.9919_len=28253__full	4.11	d__Archaea	p__Nanoarchaeota	c__Nanoarchaeia	o__SCGC-AAA011-G17	f__GCA-2687185	g__GCA-2687185	93.90	iPHoP-RF	95.70	74.60
TARA-018-SRF-0.22-1.6um_k117_883856_flag=0_multi=12.9919_len=28253__full	4.11	d__Archaea	p__Thermoplasmatota	c__E2	o__DHVEG-1	f__DHVEG-1	g__	93.90	iPHoP-RF	95.70
TARA-018-SRF-0.22-1.6um_k117_883856_flag=0_multi=12.9919_len=28253__full	4.11	d__Archaea	p__Thermoplasmatota	c__E2	o__DHVEG-1	f__DHVEG-1	g__JAGLML01	91.80	iPHoP-RF	94.10
TARA-023-SRF-0.22-1.6um_k127_313896_flag=1_multi=4.0000_len=6187__full	25.55	d__Bacteria	p__Bacteroidota	c__Bacteroidia	o__Flavobacteriales	f__Flavobacteriaceae	g__Psychroserpens	93.10	iPHoP-RF	95.10
TARA-023-SRF-0.22-1.6um_k127_313896_flag=1_multi=4.0000_len=6187__full	25.55	d__Bacteria	p__Bacteroidota	c__Bacteroidia	o__Flavobacteriales	f__Flavobacteriaceae	g__Hel1-33-131	91.40	iPHoP-RF	93.70	79.50
TARA-025-SRF-0.22-1.6um_k117_813792_flag=1_multi=8.0000_len=9361__full	20.01	d__Bacteria	p__Bacteroidota	c__Bacteroidia	o__Flavobacteriales	f__Flavobacteriaceae	g__Hel1-33-131	93.10	iPHoP-RF	95.10
TARA-025-SRF-0.22-1.6um_k117_813792_flag=1_multi=8.0000_len=9361__full	20.01	d__Bacteria	p__Bacteroidota	c__Bacteroidia	o__Flavobacteriales	f__Flavobacteriaceae	g__UBA3537	91.80	iPHoP-RF	94.10	64.80
D109_0000096340__full	17.22	d__Bacteria	p__Bacteroidota	c__Bacteroidia	o__Flavobacteriales	f__Flavobacteriaceae	g__Flavobacterium	93.90	iPHoP-RF	95.70	69.80
D109_0000096340__full	17.22	d__Bacteria	p__Bacteroidota	c__Bacteroidia	o__Flavobacteriales	f__Flavobacteriaceae	g__Hel1-33-131	92.20	iPHoP-RF	94.40
D115B_0000084741__full	32.17	d__Bacteria	p__Bacillota	c__Bacilli	o__RFN20	f__CAG-826	g__CAJOLV01	93.50	iPHoP-RF	95.40	56.20
D115B_0000084741__full	32.17	d__Bacteria	p__Bacillota	c__Bacilli	o__Erysipelotrichales	f__Erysipelotrichaceae	g__DUUI01	90.30	iPHoP-RF	92.80
D115B_0000089086__full		d__Bacteria	p__Pseudomonadota	c__Gammaproteobacteria	o__Enterobacterales	f__Enterobacteriaceae	g__Buttiauxella	94.90	iPHoP-RF	96.40
D115B_0000089086__full		d__Bacteria	p__Pseudomonadota	c__Gammaproteobacteria	o__Enterobacterales	f__Enterobacteriaceae	g__Cedecea	94.90	iPHoP-RF	96.40	56.50
D115B_0000147439__full	8.79	d__Bacteria	p__Pseudomonadota	c__Gammaproteobacteria	o__Enterobacterales_A	f__Pasteurellaceae	g__Conservatibacter	90.70	iPHoP-RF	93.10
D115B_0000147439__full	8.79	d__Bacteria	p__Pseudomonadota	c__Gammaproteobacteria	o__Enterobacterales_A	f__Pasteurellaceae	g__Haemophilus	90.30	iPHoP-RF	92.80
D124_0000018268__full	21.86	d__Bacteria	p__Pseudomonadota	c__Gammaproteobacteria	o__Burkholderiales	f__Burkholderiaceae	g__SYFN01	94.50	iPHoP-RF	96.10
D124_0000018268__full	21.86	d__Bacteria	p__Pseudomonadota	c__Gammaproteobacteria	o__Burkholderiales	f__Burkholderiaceae_C	g__Zwartia	94.50	iPHoP-RF	96.10	78.30
D124_0000018268__full	21.86	d__Bacteria	p__Pseudomonadota	c__Gammaproteobacteria	o__Burkholderiales	f__Burkholderiaceae	g__Polynucleobacter	93.10	iPHoP-RF	95.10	57.10
D124_0000076648__full	13.85	d__Bacteria	p__Bacteroidota	c__Bacteroidia	o__Flavobacteriales	f__Flavobacteriaceae	g__Aureibaculum	92.20	iPHoP-RF	94.40
D124_0000076648__full	13.85	d__Bacteria	p__Bacteroidota	c__Bacteroidia	o__Flavobacteriales	f__Flavobacteriaceae	g__Winogradskyella	91.80	iPHoP-RF	94.10
D124_0000106814__full	43.49	d__Bacteria	p__Bacteroidota	c__Bacteroidia	o__Flavobacteriales	f__Flavobacteriaceae	g__Muricauda	94.90	iPHoP-RF	96.40	70.90
D124_0000106814__full	43.49	d__Bacteria	p__Bacteroidota	c__Bacteroidia	o__Bacteroidales	f__WCHB1-69	g__UBA5429	91.00	iPHoP-RF	93.40	55.40
D138_0000179304__full	10.20	d__Bacteria	p__Pseudomonadota	c__Gammaproteobacteria	o__Enterobacterales	f__Enterobacteriaceae	g__Lonsdalea	93.90	iPHoP-RF	95.70	59.20
D138_0000179304__full	10.20	d__Bacteria	p__Pseudomonadota	c__Gammaproteobacteria	o__Enterobacterales	f__Enterobacteriaceae	g__Hafnia	93.50	iPHoP-RF	95.40
D138_0000217474__full	16.13	d__Bacteria	p__Bacteroidota	c__Bacteroidia	o__Flavobacteriales	f__Flavobacteriaceae	g__Psychroserpens	92.60	iPHoP-RF	94.70	69.50
D138_0000217474__full	16.13	d__Bacteria	p__Bacteroidota	c__Bacteroidia	o__Flavobacteriales	f__Flavobacteriaceae	g__Hel1-33-131	90.30	iPHoP-RF	92.80
D150_0000029233__full	9.26	d__Bacteria	p__Bacteroidota	c__Bacteroidia	o__Flavobacteriales	f__Flavobacteriaceae	g__MedPE-SWsnd-G2	95.90	iPHoP-RF	97.10	80.00
D150_0000029233__full	9.26	d__Bacteria	p__Bacteroidota	c__Bacteroidia	o__Flavobacteriales	f__Flavobacteriaceae	g__Winogradskyella	95.30	iPHoP-RF	96.70
D150_0000064848__full	16.02	d__Bacteria	p__Cyanobacteriota	c__Cyanobacteriia	o__PCC-6307	f__Cyanobiaceae	g__Parasynechococcus	94.90	iPHoP-RF	96.40
D150_0000064848__full	16.02	d__Bacteria	p__Cyanobacteriota	c__Cyanobacteriia	o__PCC-6307	f__Cyanobiaceae	g__Synechococcus_C	94.90	iPHoP-RF	96.40 blast
D150_0000115567__full	21.59	d__Bacteria	p__Bacteroidota	c__Bacteroidia	o__Flavobacteriales	f__Flavobacteriaceae	g__Hel1-33-131	95.30	iPHoP-RF	96.70	68.00
D150_0000115567__full	21.59	d__Bacteria	p__Bacteroidota	c__Bacteroidia	o__Flavobacteriales	f__Flavobacteriaceae	g__UBA3537	93.90	iPHoP-RF	95.70
D150_0000288915__full	55.17	d__Bacteria	p__Actinomycetota	c__Acidimicrobiia	o__Acidimicrobiales	f__MedAcidi-G1	g__MedAcidi-G2B	92.20	iPHoP-RF	94.40
D150_0000288915__full	55.17	d__Bacteria	p__Bacillota	c__Bacilli	o__Lactobacillales	f__Lactobacillaceae	g__Companilactobacillus	91.00	iPHoP-RF	93.40	72.60
D32_0000019830__full	24.30	d__Bacteria	p__Bacteroidota	c__Bacteroidia	o__Flavobacteriales	f__Flavobacteriaceae	g__Hel1-33-131	95.90	iPHoP-RF	97.10	65.60
D32_0000019830__full	24.30	d__Bacteria	p__Bacteroidota	c__Bacteroidia	o__Flavobacteriales	f__Flavobacteriaceae	g__GCA001735715	92.20	iPHoP-RF	94.40
D32_0000019830__full	24.30	d__Bacteria	p__Bacteroidota	c__Bacteroidia	o__Flavobacteriales	f__Flavobacteriaceae	g__UBA7446	92.20	iPHoP-RF	94.40
D32_0000056288__full	4.97	d__Bacteria	p__Bacteroidota	c__Bacteroidia	o__Bacteroidales	f__Paludibacteraceae	g__Gallipaludibacter	91.40	iPHoP-RF	93.70	64.30
D32_0000056288__full	4.97	d__Bacteria	p__Bacteroidota	c__Bacteroidia	o__Bacteroidales	f__Paludibacteraceae	g__UBA1723	90.30	iPHoP-RF	92.80
D32_0000121030__full	67.53	d__Bacteria	p__Pseudomonadota	c__Gammaproteobacteria	o__Enterobacterales	f__Enterobacteriaceae	g__Xenorhabdus	93.50	iPHoP-RF	95.40
D32_0000121030__full	67.53	d__Bacteria	p__Pseudomonadota	c__Gammaproteobacteria	o__Enterobacterales	f__Enterobacteriaceae	g__Photorhabdus	91.00	iPHoP-RF	93.40
D32_0000178431__full	24.44	d__Bacteria	p__Bacteroidota	c__Bacteroidia	o__Flavobacteriales	f__Flavobacteriaceae	g__Flavobacterium	94.50	iPHoP-RF	96.10
D32_0000178431__full	24.44	d__Bacteria	p__Bacteroidota	c__Bacteroidia	o__Flavobacteriales	f__Flavobacteriaceae	g__Hel1-33-131	91.80	iPHoP-RF	94.10
D32_0000187634__full	47.32	d__Bacteria	p__Bacteroidota	c__Bacteroidia	o__Chitinophagales	f__Saprospiraceae	g__JAKVCT01	94.50	iPHoP-RF	96.10
D32_0000187634__full	47.32	d__Bacteria	p__Bacteroidota	c__Bacteroidia	o__Chitinophagales	f__JADIYW01	g__JADJSS01	93.90	iPHoP-RF	95.70
D32_0000192421__full	39.59	d__Bacteria	p__Bacteroidota	c__Bacteroidia	o__NS11-12g	f__UBA955	g__UBA955	92.60	iPHoP-RF	94.70	56.80
D32_0000192421__full	39.59	d__Bacteria	p__Bacteroidota	c__Bacteroidia	o__Flavobacteriales	f__Flavobacteriaceae	g__Capnocytophaga	91.00	iPHoP-RF	93.40	63.00
D32_0000192421__full	39.59	d__Bacteria	p__Bacteroidota	c__Bacteroidia	o__Flavobacteriales	f__Flavobacteriaceae	g__Cellulophaga	90.20	RaFAH	92.70	62.20
D44_0000112066__full	44.83	d__Bacteria	p__Bacillota	c__Bacilli	o__Erysipelotrichales	f__Erysipelotrichaceae	g__JAAZDN01	95.90	iPHoP-RF	97.10	78.00
D44_0000112066__full	44.83	d__Bacteria	p__Bacillota	c__Bacilli	o__Acholeplasmatales	f__Acholeplasmataceae	g__Acholeplasma	91.40	iPHoP-RF	93.70	91.40
D44_0000112066__full	44.83	d__Bacteria	p__Bacillota	c__Bacilli	o__Izemoplasmatales	f__UBA5603	g__Zrk29	91.40	iPHoP-RF	93.70	75.00
D44_0000112066__full	44.83	d__Bacteria	p__Bacillota	c__Bacilli	o__Erysipelotrichales	f__Erysipelotrichaceae	g__RUG521	90.30	iPHoP-RF	92.80
D44_0000184400__full	11.43	d__Bacteria	p__Pseudomonadota	c__Alphaproteobacteria	o__Rhodobacterales	f__Rhodobacteraceae	g__Octadecabacter	95.90	iPHoP-RF	97.10
D44_0000184400__full	11.43	d__Bacteria	p__Pseudomonadota	c__Alphaproteobacteria	o__Rhodobacterales	f__Rhodobacteraceae	g__Tateyamaria	94.50	iPHoP-RF	96.10	58.40
D44_0000184400__full	11.43	d__Bacteria	p__Pseudomonadota	c__Alphaproteobacteria	o__Rhodobacterales	f__Rhodobacteraceae	g__Sulfitobacter	93.90	iPHoP-RF	95.70
D44_0000184400__full	11.43	d__Bacteria	p__Pseudomonadota	c__Alphaproteobacteria	o__Rhodobacterales	f__Rhodobacteraceae	g__Yoonia	90.70	iPHoP-RF	93.10
D50_0000036038__full	37.84	d__Bacteria	p__Bacteroidota	c__Bacteroidia	o__Flavobacteriales	f__Flavobacteriaceae	g__Winogradskyella	95.30	iPHoP-RF	96.70	81.60
D50_0000036038__full	37.84	d__Bacteria	p__Bacteroidota	c__Bacteroidia	o__Flavobacteriales	f__Flavobacteriaceae	g__Flavivirga	94.90	iPHoP-RF	96.40	86.70
D50_0000036038__full	37.84	d__Bacteria	p__Bacteroidota	c__Bacteroidia	o__Flavobacteriales	f__Flavobacteriaceae	g__DT-34	90.70	iPHoP-RF	93.10	69.10
D50_0000211271__full	14.18	d__Bacteria	p__Bacteroidota	c__Bacteroidia	o__Bacteroidales	f__Bacteroidaceae	g__Bacteroides	96.30	CRISPR	97.40
D50_0000211271__full	14.18	d__Bacteria	p__Bacteroidota	c__Bacteroidia	o__Bacteroidales	f__Bacteroidaceae	g__Phocaeicola	94.30	CRISPR	96.00	67.70
D50_0000291152__full		d__Bacteria	p__Pseudomonadota	c__Alphaproteobacteria	o__Caulobacterales	f__Maricaulaceae	g__Hyphobacterium	94.20	blast	95.90	58.40
D50_0000291152__full		d__Bacteria	p__Bacteroidota	c__Bacteroidia	o__Bacteroidales	f__Bacteroidaceae	g__Bacteroides	90.20	CRISPR	92.70
D67_0000063328__full	8.18	d__Bacteria	p__Bacteroidota	c__Bacteroidia	o__NS11-12g	f__UBA9320	g__UBA9320	92.20	iPHoP-RF	94.40
D67_0000063328__full	8.18	d__Bacteria	p__Bacteroidota	c__Bacteroidia	o__Flavobacteriales	f__Flavobacteriaceae	g__Aquimarina	91.00	iPHoP-RF	93.40
D79_0000093908__full	43.42	d__Bacteria	p__Bacteroidota	c__Bacteroidia	o__Flavobacteriales	f__Flavobacteriaceae	g__Cellulophaga	95.30	iPHoP-RF	96.70	78.50
D79_0000093908__full	43.42	d__Bacteria	p__Bacteroidota	c__Bacteroidia	o__Flavobacteriales	f__Flavobacteriaceae	g__Winogradskyella	92.60	iPHoP-RF	94.70
D79_0000135955__full	69.56	d__Bacteria	p__Bacteroidota	c__Bacteroidia	o__Flavobacteriales	f__Flavobacteriaceae	g__Jejuia	95.30	iPHoP-RF	96.70
D79_0000135955__full	69.56	d__Bacteria	p__Bacteroidota	c__Bacteroidia	o__Flavobacteriales	f__Flavobacteriaceae	g__Bizionia	94.90	iPHoP-RF	96.40
D79_0000135955__full	69.56	d__Bacteria	p__Bacteroidota	c__Bacteroidia	o__Flavobacteriales	f__Flavobacteriaceae	g__Tamlana_A	94.50	iPHoP-RF	96.10
D79_0000135955__full	69.56	d__Bacteria	p__Bacteroidota	c__Bacteroidia	o__Flavobacteriales	f__Flavobacteriaceae	g__Aestuariibaculum	93.90	iPHoP-RF	95.70	64.80
D79_0000135955__full	69.56	d__Bacteria	p__Bacteroidota	c__Bacteroidia	o__Flavobacteriales	f__Flavobacteriaceae	g__Arenitalea	92.60	iPHoP-RF	94.70	74.60
D79_0000135955__full	69.56	d__Bacteria	p__Bacteroidota	c__Bacteroidia	o__Flavobacteriales	f__Flavobacteriaceae	g__Sabulilitoribacter	92.60	iPHoP-RF	94.70
D79_0000135955__full	69.56	d__Bacteria	p__Bacteroidota	c__Bacteroidia	o__Flavobacteriales	f__Flavobacteriaceae	g__Seonamhaeicola	92.20	iPHoP-RF	94.40
D79_0000135955__full	69.56	d__Bacteria	p__Bacteroidota	c__Bacteroidia	o__Flavobacteriales	f__Flavobacteriaceae	g__Algibacter_B	90.70	iPHoP-RF	93.10
D86_0000126596__full	41.80	d__Bacteria	p__Pseudomonadota	c__Alphaproteobacteria	o__Rhodobacterales	f__Rhodobacteraceae	g__CACIJG01	93.90	iPHoP-RF	95.70
D86_0000126596__full	41.80	d__Archaea	p__Nanoarchaeota	c__Nanoarchaeia	o__SCGC-AAA011-G17	f__GCA-2687185	g__GCA-2687185	91.00	iPHoP-RF	93.40
D86_0000164858__full	10.56	d__Bacteria	p__Bacteroidota	c__Bacteroidia	o__Flavobacteriales	f__Flavobacteriaceae	g__UBA7446	94.50	iPHoP-RF	96.10
D86_0000164858__full	10.56	d__Bacteria	p__Bacteroidota	c__Bacteroidia	o__Chitinophagales	f__Saprospiraceae	g__OLB9	93.10	iPHoP-RF	95.10
D86_0000176914__full	16.07	d__Bacteria	p__Bacteroidota	c__Bacteroidia	o__Flavobacteriales	f__Flavobacteriaceae	g__Flavobacterium	95.90	iPHoP-RF	97.10
D86_0000176914__full	16.07	d__Bacteria	p__Bacteroidota	c__Bacteroidia	o__Flavobacteriales	f__Flavobacteriaceae	g__UBA7446	95.90	iPHoP-RF	97.10	65.30
D86_0000176914__full	16.07	d__Bacteria	p__Bacteroidota	c__Bacteroidia	o__Flavobacteriales	f__Flavobacteriaceae	g__UBA724	91.40	iPHoP-RF	93.70
D86_0000321760__full_1_1-5656/7729	13.41	d__Bacteria	p__Pseudomonadota	c__Gammaproteobacteria	o__UBA4575	f__UBA4575	g__JABDMD01	95.90	iPHoP-RF	97.10
D86_0000321760__full_1_1-5656/7729	13.41	d__Bacteria	p__Pseudomonadota	c__Gammaproteobacteria	o__Enterobacterales	f__Enterobacteriaceae	g__JAHCVB01	94.90	iPHoP-RF	96.40
D86_0000321760__full_1_1-5656/7729	13.41	d__Bacteria	p__Pseudomonadota	c__Gammaproteobacteria	o__UBA4575	f__UBA4575	g__UBA1858	91.40	iPHoP-RF	93.70
Medit-0.22-5um-Oct2015-15m_k127_1940936_flag=1_multi=5.0000_len=8634__full	29.50	d__Bacteria	p__Bacteroidota	c__Bacteroidia	o__Flavobacteriales	f__Flavobacteriaceae	g__Flavobacterium	95.30	iPHoP-RF	96.70	86.30
Medit-0.22-5um-Oct2015-15m_k127_1940936_flag=1_multi=5.0000_len=8634__full	29.50	d__Bacteria	p__Bacteroidota	c__Bacteroidia	o__Flavobacteriales	f__Flavobacteriaceae	g__Hel1-33-131	90.70	iPHoP-RF	93.10	84.50
Medit-0.22-5um-Oct2015-15m_k127_2708895_flag=1_multi=6.0000_len=7365__full	22.11	d__Bacteria	p__Bacteroidota	c__Bacteroidia	o__Bacteroidales	f__Bacteroidaceae	g__Phocaeicola	93.40	CRISPR	95.30 iPHoP-RF	71.70
Medit-0.22-5um-Oct2015-15m_k127_2708895_flag=1_multi=6.0000_len=7365__full	22.11	d__Bacteria	p__Bacteroidota	c__Bacteroidia	o__Bacteroidales	f__Bacteroidaceae	g__Bacteroides	93.20	CRISPR	95.20 iPHoP-RF
Medit-0.22-5um-Oct2015-15m_k127_485954_flag=0_multi=11.9386_len=44150__full	31.39	d__Bacteria	p__Pseudomonadota	c__Alphaproteobacteria	o__Pelagibacterales	f__Pelagibacteraceae	g__Pelagibacter_A	94.90	blast	96.40	87.60
Medit-0.22-5um-Oct2015-15m_k127_485954_flag=0_multi=11.9386_len=44150__full	31.39	d__Bacteria	p__Pseudomonadota	c__Gammaproteobacteria	o__Pseudomonadales	f__Porticoccaceae	g__TMED48	94.00	blast	95.80 iPHoP-RF
TARA-009-SRF-0.22-1.6um_k117_140762_flag=0_multi=32.0000_len=8795__full	25.93	d__Bacteria	p__Cyanobacteriota	c__Cyanobacteriia	o__PCC-6307	f__Cyanobiaceae	g__Parasynechococcus	95.90	iPHoP-RF	97.10
TARA-009-SRF-0.22-1.6um_k117_140762_flag=0_multi=32.0000_len=8795__full	25.93	d__Bacteria	p__Cyanobacteriota	c__Cyanobacteriia	o__PCC-6307	f__Cyanobiaceae	g__Synechococcus_C	94.90	iPHoP-RF	96.40	51.50
TARA-009-SRF-0.22-1.6um_k117_297414_flag=0_multi=9.9834_len=5541__full	15.82	d__Bacteria	p__Bacillota	c__Bacilli	o__RF39	f__UBA660	g__CAG-302	95.90	iPHoP-RF	97.10	84.50
TARA-009-SRF-0.22-1.6um_k117_297414_flag=0_multi=9.9834_len=5541__full	15.82	d__Bacteria	p__Bacillota	c__Bacilli	o__RF39	f__UBA660	g__UBA6414	92.60	iPHoP-RF	94.70
TARA-023-SRF-0.22-1.6um_k127_243788_flag=0_multi=7.9213_len=5467__full	15.54	d__Bacteria	p__Bacteroidota	c__Bacteroidia	o__Flavobacteriales	f__Flavobacteriaceae	g__Hel1-33-131	93.90	iPHoP-RF	95.70
TARA-023-SRF-0.22-1.6um_k127_243788_flag=0_multi=7.9213_len=5467__full	15.54	d__Bacteria	p__Bacteroidota	c__Bacteroidia	o__Flavobacteriales	f__Flavobacteriaceae	g__JAADHG01	92.60	iPHoP-RF	94.70
TARA-023-SRF-0.22-1.6um_k127_243788_flag=0_multi=7.9213_len=5467__full	15.54	d__Bacteria	p__Bacteroidota	c__Bacteroidia	o__Flavobacteriales	f__Flavobacteriaceae	g__Winogradskyella	90.30	iPHoP-RF	92.80	64.80
TARA-025-SRF-0.22-1.6um_k117_718021_flag=1_multi=15.9460_len=5710__full	9.16	d__Bacteria	p__Cyanobacteriota	c__Cyanobacteriia	o__Cyanobacteriales	f__Nostocaceae	g__Komarekiella	94.50	iPHoP-RF	96.10
TARA-025-SRF-0.22-1.6um_k117_718021_flag=1_multi=15.9460_len=5710__full	9.16	d__Bacteria	p__Cyanobacteriota	c__Cyanobacteriia	o__Cyanobacteriales	f__Nostocaceae	g__Aulosira	91.00	iPHoP-RF	93.40	59.50
TARA-025-SRF-0.22-1.6um_k117_987765_flag=0_multi=24.2444_len=6489__full	14.69	d__Bacteria	p__Bacteroidota	c__Bacteroidia	o__Flavobacteriales	f__Flavobacteriaceae	g__Flavobacterium	94.90	iPHoP-RF	96.40
TARA-025-SRF-0.22-1.6um_k117_987765_flag=0_multi=24.2444_len=6489__full	14.69	d__Bacteria	p__Bacteroidota	c__Bacteroidia	o__Chitinophagales	f__Saprospiraceae	g__JAHDBF01	92.60	iPHoP-RF	94.70
TARA-025-SRF-0.22-1.6um_k117_987765_flag=0_multi=24.2444_len=6489__full	14.69	d__Bacteria	p__Bacteroidota	c__Bacteroidia	o__Flavobacteriales	f__Flavobacteriaceae	g__MAAR01	91.80	iPHoP-RF	94.10
TARA-030-SRF-0.22-1.6um_k117_729203_flag=1_multi=10.0000_len=5809__full	8.86	d__Bacteria	p__Bacteroidota	c__Bacteroidia	o__Bacteroidales	f__WCHB1-69	g__RUG11690	90.70	iPHoP-RF	93.10
TARA-030-SRF-0.22-1.6um_k117_729203_flag=1_multi=10.0000_len=5809__full	8.86	d__Bacteria	p__Bacteroidota	c__Bacteroidia	o__Flavobacteriales	f__Crocinitomicaceae	g__M0103	90.30	iPHoP-RF	92.80
Medit-0.22-5um-Oct2015-15m_k127_1186712_flag=0_multi=5.9961_len=12807__full_1_1193-12807/12807	13.81	d__Bacteria	p__Pseudomonadota	c__Gammaproteobacteria	o__Pseudomonadales	f__Pseudohongiellaceae	g__UBA9145	94.60	blast	96.20
Medit-0.22-5um-Oct2015-15m_k127_1324726_flag=0_multi=10.9932_len=29488__full_1_21251-29488/29488	50.50	d__Bacteria	p__Pseudomonadota	c__Alphaproteobacteria	o__Sphingomonadales	f__Sphingomonadaceae	g__Sphingobium	91.20	blast	93.60 iPHoP-RF
Medit-0.22-5um-Oct2015-15m_k127_1564068_flag=0_multi=6.9672_len=20266__full_1_1-18860/20266	9.43	d__Archaea	p__Thermoplasmatota	c__Poseidoniia	o__Poseidoniales	f__Poseidoniaceae	g__MGIIa-K1	92.60	blast	94.70 iPHoP-RF	86.80
Medit-0.22-5um-Oct2015-15m_k127_176254_flag=0_multi=15.8295_len=13025__full_1_1932-13025/13025	99.30	d__Bacteria	p__Pseudomonadota	c__Alphaproteobacteria	o__Pelagibacterales	f__Pelagibacteraceae	g__Pelagibacter_A	90.30	blast	92.80 iPHoP-RF
Medit-0.22-5um-Oct2015-15m_k127_1814469_flag=0_multi=6.0000_len=11034__full_1_3712-11034/11034	10.80	d__Bacteria	p__Bacteroidota	c__Bacteroidia	o__Flavobacteriales	f__Parvicellaceae	g__MED-G20	93.90	iPHoP-RF	95.70 blast	81.90
Medit-0.22-5um-Oct2015-15m_k127_1897662_flag=0_multi=8.9989_len=75882__full_1_1-69648/75882	38.34	d__Bacteria	p__Pseudomonadota	c__Alphaproteobacteria	o__TMED127	f__TMED127	g__GCA-2691145	95.20	blast	96.60 iPHoP-RF
Medit-0.22-5um-Oct2015-15m_k127_2003335_flag=0_multi=5.7466_len=11565__full_1_1-6324/11565	22.82	d__Bacteria	p__Pseudomonadota	c__Alphaproteobacteria	o__Pelagibacterales	f__Pelagibacteraceae	g__Pelagibacter	92.60	blast	94.70 iPHoP-RF	50.40
Medit-0.22-5um-Oct2015-15m_k127_2088266_flag=0_multi=4.9856_len=14031__full_1_1-7836/14031	9.30	d__Bacteria	p__Pseudomonadota	c__Alphaproteobacteria	o__Pelagibacterales	f__Pelagibacteraceae	g__Pelagibacter	91.00	blast	93.40 iPHoP-RF	65.10
Medit-0.22-5um-Oct2015-15m_k127_2115512_flag=1_multi=8.9367_len=17307__full_1_2393-17307/17307	14.26	d__Bacteria	p__Pseudomonadota	c__Alphaproteobacteria	o__TMED127	f__TMED127	g__GCA-2691145	90.90	blast	93.30	73.50
Medit-0.22-5um-Oct2015-15m_k127_2296467_flag=1_multi=5.0000_len=7568__full_1_2146-7568/7568	14.77	d__Bacteria	p__Pseudomonadota	c__Gammaproteobacteria	o__Comchoanobacterales	f__UBA7916	g__UBA7916	91.60	blast	93.90 iPHoP-RF
Medit-0.22-5um-Oct2015-15m_k127_2563168_flag=1_multi=6.0000_len=7016__full_1_1867-7016/7016	15.13	d__Bacteria	p__Pseudomonadota	c__Gammaproteobacteria	o__Burkholderiales	f__Burkholderiaceae_D	g__UBA7377	90.90	blast	93.30 iPHoP-RF
Medit-0.22-5um-Oct2015-15m_k127_2728894_flag=1_multi=6.0000_len=15168__full_1_1-9804/15168	22.77	d__Bacteria	p__Pseudomonadota	c__Gammaproteobacteria	o__Comchoanobacterales	f__UBA7916	g__UBA7916	92.90	blast	94.90 iPHoP-RF
Medit-0.22-5um-Oct2015-15m_k127_2850221_flag=1_multi=4.9934_len=7381__full_1_2373-7381/7381	17.05	d__Bacteria	p__Bacteroidota	c__Bacteroidia	o__AKYH767	f__B-17BO	g__UBA2475	91.80	iPHoP-RF	94.10
Medit-0.22-5um-Oct2015-15m_k127_3127387_flag=0_multi=7.9887_len=29171__full_1_2713-29171/29171	19.78	d__Bacteria	p__Pseudomonadota	c__Alphaproteobacteria	o__TMED127	f__TMED127	g__GCA-2710765	91.70	blast	94.00 iPHoP-RF
Medit-0.22-5um-Oct2015-15m_k127_352611_flag=0_multi=14.9984_len=77471__full_1_1-52152/77471	24.91	d__Bacteria	p__Marinisomatota	c__Marinisomatia	o__Marinisomatales	f__TCS55	g__TMED108	95.00	blast	96.50	73.70
Medit-0.22-5um-Oct2015-15m_k127_670080_flag=0_multi=51.8562_len=44310__full_1_1-38407/44310	17.40	d__Bacteria	p__Bacteroidota	c__Bacteroidia	o__Flavobacteriales	f__Schleiferiaceae	g__UBA10364	90.40	blast	92.90 iPHoP-RF	67.50
Medit-0.22-5um-Oct2015-15m_k127_67192_flag=0_multi=7.0137_len=15019__full_1_1-12257/15019	9.76	d__Archaea	p__Thermoplasmatota	c__Poseidoniia	o__Poseidoniales	f__Poseidoniaceae	g__MGIIa-K1	90.20	blast	92.70 iPHoP-RF
Medit-0.22-5um-Oct2015-15m_k127_787910_flag=1_multi=6.7581_len=8834__full_1_2011-8834/8834	22.62	d__Bacteria	p__Pseudomonadota	c__Alphaproteobacteria	o__Pelagibacterales	f__Pelagibacteraceae	g__Pelagibacter	90.60	blast	93.00 iPHoP-RF
TARA-007-SRF-0.22-1.6um_k117_148721_flag=0_multi=18.9226_len=9422__full_1_1-7947/9422	18.34	d__Bacteria	p__Pseudomonadota	c__Alphaproteobacteria	o__Micavibrionales	f__Micavibrionaceae	g__TMED27	92.10	blast	94.30 iPHoP-RF
TARA-007-SRF-0.22-1.6um_k117_300464_flag=1_multi=11.0000_len=6331__full_1_1-5916/6331	29.82	d__Bacteria	p__Bacteroidota	c__Bacteroidia	o__Chitinophagales	f__Chitinophagaceae	g__Lacibacter	90.70	iPHoP-RF	93.10	79.50
TARA-007-SRF-0.22-1.6um_k117_3913_flag=0_multi=10.9943_len=17579__full_1_2977-17579/17579	11.60	d__Bacteria	p__Bacteroidota	c__Bacteroidia	o__Flavobacteriales	f__Schleiferiaceae	g__UBA10364	90.60	blast	93.00 iPHoP-RF	60.90
TARA-007-SRF-0.22-1.6um_k117_438897_flag=0_multi=8.0000_len=14021__full_1_4621-14021/14021	20.98	d__Archaea	p__Thermoplasmatota	c__Poseidoniia	o__Poseidoniales	f__Poseidoniaceae	g__MGIIa-K1	90.20	blast	92.70 iPHoP-RF
TARA-007-SRF-0.22-1.6um_k117_786639_flag=1_multi=7.0000_len=7057__full_1_1072-7057/7057	8.64	d__Bacteria	p__Bacillota	c__Bacilli	o__RF39	f__UBA660	g__Onthousia	91.00	iPHoP-RF	93.40	79.30
TARA-007-SRF-0.22-1.6um_k117_792196_flag=0_multi=17.0000_len=33556__full_1_1-16704/33556	17.73	d__Bacteria	p__Pseudomonadota	c__Alphaproteobacteria	o__Micavibrionales	f__Micavibrionaceae	g__TMED27	93.20	blast	95.20 iPHoP-RF	68.00
TARA-009-SRF-0.22-1.6um_k117_306605_flag=1_multi=9.0000_len=7318__full_1_905-7318/7318	99.95	d__Bacteria	p__Pseudomonadota	c__Alphaproteobacteria	o__Pelagibacterales	f__Pelagibacteraceae	g__Pelagibacter_A	91.80	blast	94.10 iPHoP-RF
TARA-009-SRF-0.22-1.6um_k117_324962_flag=1_multi=7.9285_len=8346__full_1_2162-8346/8346	5.23	d__Bacteria	p__Pseudomonadota	c__Alphaproteobacteria	o__Pelagibacterales	f__Pelagibacteraceae	g__Pelagibacter	90.10	blast	92.60 iPHoP-RF
TARA-009-SRF-0.22-1.6um_k117_341356_flag=0_multi=12.9989_len=107738__full_1_1-58905/107738	27.65	d__Bacteria	p__Verrucomicrobiota	c__Verrucomicrobiae	o__Verrucomicrobiales	f__Akkermansiaceae	g__Roseibacillus_B	90.40	blast	92.90
TARA-009-SRF-0.22-1.6um_k117_379651_flag=1_multi=9.0000_len=24381__full_1_19083-24381/24381	25.63	d__Bacteria	p__Pseudomonadota	c__Alphaproteobacteria	o__TMED2	f__TMED2	g__TMED2	91.60	blast	93.90 iPHoP-RF	83.10
TARA-009-SRF-0.22-1.6um_k117_387054_flag=0_multi=36.9483_len=14032__full_1_8994-14032/14032	9.28	d__Bacteria	p__Pseudomonadota	c__Alphaproteobacteria	o__TMED127	f__TMED127	g__GCA-2691145	91.80	blast	94.10
TARA-009-SRF-0.22-1.6um_k117_558752_flag=0_multi=9.9959_len=44276__full_1_1-38397/44276	17.40	d__Bacteria	p__Bacteroidota	c__Bacteroidia	o__Flavobacteriales	f__Schleiferiaceae	g__UBA10364	90.40	blast	92.90 iPHoP-RF	90.10
TARA-009-SRF-0.22-1.6um_k117_594685_flag=0_multi=19.6044_len=10293__full_1_1998-10293/10293	3.76	d__Bacteria	p__Bacteroidota	c__Bacteroidia	o__Flavobacteriales	f__Flavobacteriaceae	g__MS024-2A	92.00	blast	94.20
TARA-009-SRF-0.22-1.6um_k117_622256_flag=0_multi=39.9940_len=64978__full_1_3145-64978/64978	18.60	d__Bacteria	p__Pseudomonadota	c__Alphaproteobacteria	o__TMED127	f__TMED127	g__GCA-2691145	91.00	blast	93.40
TARA-009-SRF-0.22-1.6um_k117_635600_flag=0_multi=38.8073_len=41362__full_1_3235-41362/41362	17.12	d__Bacteria	p__Pseudomonadota	c__Alphaproteobacteria	o__TMED127	f__TMED127	g__GCA-2691145	91.00	blast	93.40	71.10
TARA-009-SRF-0.22-1.6um_k117_672152_flag=0_multi=7.9957_len=16357__full_1_7713-16357/16357	8.67	d__Bacteria	p__Pseudomonadota	c__Alphaproteobacteria	o__Pelagibacterales	f__Pelagibacteraceae	g__Pelagibacter	90.20	blast	92.70 iPHoP-RF	50.40
TARA-009-SRF-0.22-1.6um_k117_695369_flag=0_multi=10.9944_len=17825__full_1_1-16554/17825	13.81	d__Bacteria	p__Pseudomonadota	c__Gammaproteobacteria	o__Pseudomonadales	f__Pseudohongiellaceae	g__UBA9145	94.60	blast	96.20 iPHoP-RF	69.30
TARA-009-SRF-0.22-1.6um_k117_730345_flag=1_multi=11.0000_len=9083__full_1_1109-9083/9083	13.23	d__Bacteria	p__Pseudomonadota	c__Gammaproteobacteria	o__Pseudomonadales	f__Moraxellaceae	g__Acinetobacter	91.40	iPHoP-RF	93.70	56.50
TARA-009-SRF-0.22-1.6um_k117_746047_flag=0_multi=7.9942_len=12289__full_1_1-10410/12289	14.66	d__Bacteria	p__Dependentiae	c__Babeliae	o__Babeliales	f__Chromulinivoraceae	g__Chromulinivorax	91.50	blast	93.80 iPHoP-RF
TARA-009-SRF-0.22-1.6um_k117_788306_flag=0_multi=8.9974_len=62535__full_1_4033-62535/62535	10.44	d__Bacteria	p__Bacteroidota	c__Bacteroidia	o__Flavobacteriales	f__Flavobacteriaceae	g__UBA7446	91.00	iPHoP-RF	93.40
TARA-009-SRF-0.22-1.6um_k117_866369_flag=1_multi=12.0000_len=31607__full_1_17911-31607/31607	20.97	d__Bacteria	p__Pseudomonadota	c__Gammaproteobacteria	o__Burkholderiales	f__Burkholderiaceae_D	g__UBA7377	91.40	blast	93.70 iPHoP-RF	86.30
TARA-009-SRF-0.22-1.6um_k117_885231_flag=0_multi=13.9983_len=78554__full_1_1-61865/78554	26.88	d__Bacteria	p__Pseudomonadota	c__Gammaproteobacteria	o__Burkholderiales	f__Burkholderiaceae_D	g__UBA7377	91.10	blast	93.50 iPHoP-RF	50.70
TARA-009-SRF-0.22-1.6um_k117_894971_flag=0_multi=13.9975_len=103749__full_1_5651-99961/103749	19.01	d__Bacteria	p__Pseudomonadota	c__Alphaproteobacteria	o__TMED127	f__TMED127	g__GCA-2691145	90.30	blast	92.80 iPHoP-RF
TARA-018-SRF-0.22-1.6um_k117_1271723_flag=1_multi=5.0000_len=7867__full_1_2826-7867/7867	29.82	d__Bacteria	p__Bacteroidota	c__Bacteroidia	o__Flavobacteriales	f__Flavobacteriaceae	g__UBA7446	94.50	iPHoP-RF	96.10
TARA-018-SRF-0.22-1.6um_k117_1549556_flag=0_multi=11.9817_len=6123__full_1_419-6123/6123	45.60	d__Bacteria	p__Bacteroidota	c__Bacteroidia	o__Flavobacteriales	f__Flavobacteriaceae	g__JAADHG01	91.80	iPHoP-RF	94.10
TARA-018-SRF-0.22-1.6um_k117_210265_flag=0_multi=12.2720_len=19958__full_1_8761-19958/19958	24.27	d__Bacteria	p__Bacteroidota	c__Bacteroidia	o__Flavobacteriales	f__Flavobacteriaceae	g__UBA3537	91.00	iPHoP-RF	93.40
TARA-018-SRF-0.22-1.6um_k117_28533_flag=1_multi=8.9048_len=9712__full_1_3675-9712/9712	14.23	d__Bacteria	p__Bacteroidota	c__Bacteroidia	o__Cytophagales	f__MED-G16	g__GCA-2715645	91.50	blast	93.80
TARA-018-SRF-0.22-1.6um_k117_285772_flag=0_multi=13.8681_len=38629__full_1_9903-38629/38629	16.55	d__Bacteria	p__Pseudomonadota	c__Alphaproteobacteria	o__Pelagibacterales	f__Pelagibacteraceae	g__Pelagibacter	91.60	blast	93.90 iPHoP-RF
TARA-018-SRF-0.22-1.6um_k117_383212_flag=1_multi=4.5708_len=6084__full_1_1-5527/6084	5.95	d__Bacteria	p__Bacteroidota	c__Bacteroidia	o__Bacteroidales	f__Paludibacteraceae	g__UBA1181	91.80	iPHoP-RF	94.10	65.30
TARA-018-SRF-0.22-1.6um_k117_626797_flag=1_multi=8.0000_len=25119__full_1_1-12606/25119	23.01	d__Archaea	p__Thermoplasmatota	c__E2	o__DHVEG-1	f__DHVEG-1	g__SG8-52-3	91.00	iPHoP-RF	93.40	87.90
TARA-018-SRF-0.22-1.6um_k117_665578_flag=0_multi=16.0000_len=13870__full_1_1-8544/13870	12.56	d__Bacteria	p__Pseudomonadota	c__Alphaproteobacteria	o__Pelagibacterales	f__Pelagibacteraceae	g__Pelagibacter	94.00	blast	95.80	51.70
TARA-018-SRF-0.22-1.6um_k117_852566_flag=1_multi=14.3110_len=8625__full_1_1-6003/8625	34.13	d__Bacteria	p__Bacteroidota	c__Bacteroidia	o__Flavobacteriales	f__Flavobacteriaceae	g__Muricauda	91.40	blast	93.70 iPHoP-RF	69.10
TARA-018-SRF-0.22-1.6um_k117_869148_flag=1_multi=7.0000_len=8183__full_1_1-6558/8183	43.42	d__Bacteria	p__Bacteroidota	c__Bacteroidia	o__Flavobacteriales	f__TMED113	g__GCA-2696965	90.00	blast	92.50 iPHoP-RF
TARA-018-SRF-0.22-1.6um_k117_910558_flag=0_multi=25.6886_len=7021__full_1_630-7021/7021	68.33	d__Bacteria	p__Pseudomonadota	c__Gammaproteobacteria	o__SAR86	f__TMED112	g__TMED112	90.70	iPHoP-RF	93.10
TARA-023-SRF-0.22-1.6um_k127_192511_flag=1_multi=7.0000_len=13940__full_1_1-11668/13940	11.98	d__Bacteria	p__Bacteroidota	c__Bacteroidia	o__Flavobacteriales	f__Schleiferiaceae	g__UBA10364	90.40	blast	92.90 iPHoP-RF	59.00
TARA-025-SRF-0.22-1.6um_k117_1107022_flag=0_multi=30.4316_len=22531__full_1_1-18918/22531	19.55	d__Bacteria	p__Pseudomonadota	c__Gammaproteobacteria	o__Pseudomonadales	f__Pseudohongiellaceae	g__UBA9145	90.80	blast	93.20 iPHoP-RF
TARA-025-SRF-0.22-1.6um_k117_121686_flag=0_multi=20.9342_len=9236__full_1_1-5889/9236	52.23	d__Bacteria	p__Pseudomonadota	c__Alphaproteobacteria	o__Rhodobacterales	f__Rhodobacteraceae	g__Amylibacter	91.00	iPHoP-RF	93.40
TARA-025-SRF-0.22-1.6um_k117_1258111_flag=0_multi=16.4908_len=101658__full_1_4588-101658/101658	28.51	d__Bacteria	p__Bacteroidota	c__Bacteroidia	o__Flavobacteriales	f__Flavobacteriaceae	g__Flavobacterium	94.90	iPHoP-RF	96.40
TARA-025-SRF-0.22-1.6um_k117_1370541_flag=0_multi=19.9900_len=19176__full_1_1-14900/19176	19.25	d__Bacteria	p__Pseudomonadota	c__Alphaproteobacteria	o__TMED127	f__TMED127	g__GCA-2691145	94.60	blast	96.20 iPHoP-RF
TARA-025-SRF-0.22-1.6um_k117_1541925_flag=1_multi=9.0000_len=7914__full_1_1978-7914/7914	22.68	d__Bacteria	p__Marinisomatota	c__Marinisomatia	o__Marinisomatales	f__TCS55	g__TMED108	90.80	blast	93.20
TARA-025-SRF-0.22-1.6um_k117_1562459_flag=1_multi=5.2667_len=8037__full_1_1987-8037/8037	12.28	d__Bacteria	p__Marinisomatota	c__Marinisomatia	o__Marinisomatales	f__TCS55	g__TMED108	92.30	blast	94.50	56.20
TARA-025-SRF-0.22-1.6um_k117_256230_flag=1_multi=11.2767_len=9129__full_1_1-6663/9129	23.34	d__Archaea	p__Nanoarchaeota	c__Nanoarchaeia	o__UBA10117	f__ARS21	g__ARS21	92.90	blast	94.90
TARA-025-SRF-0.22-1.6um_k117_266104_flag=0_multi=19.9936_len=89556__full_1_3974-89556/89556	12.19	d__Bacteria	p__Pseudomonadota	c__Gammaproteobacteria	o__Burkholderiales	f__Burkholderiaceae_D	g__UBA7377	90.00	blast	92.50	65.10
TARA-025-SRF-0.22-1.6um_k117_288933_flag=0_multi=21.6595_len=37632__full_1_3691-37632/37632	15.28	d__Bacteria	p__Pseudomonadota	c__Alphaproteobacteria	o__TMED127	f__TMED127	g__GCA-2691145	92.30	blast	94.50 iPHoP-RF
TARA-025-SRF-0.22-1.6um_k117_290612_flag=0_multi=36.9664_len=10844__full_1_3631-10844/10844	12.79	d__Bacteria	p__Pseudomonadota	c__Alphaproteobacteria	o__Pelagibacterales	f__Pelagibacteraceae	g__Pelagibacter_A	92.00	blast	94.20
TARA-025-SRF-0.22-1.6um_k117_529338_flag=0_multi=11.6253_len=21398__full_1_4219-21398/21398	14.93	d__Bacteria	p__Pseudomonadota	c__Gammaproteobacteria	o__Burkholderiales	f__Burkholderiaceae_D	g__UBA7377	93.40	blast	95.30 iPHoP-RF
TARA-025-SRF-0.22-1.6um_k117_631262_flag=0_multi=16.0000_len=7319__full_1_343-7319/7319	25.70	d__Bacteria	p__Bacteroidota	c__Bacteroidia	o__Chitinophagales	f__Chitinophagaceae	g__Sediminibacterium	90.70	blast	93.10 iPHoP-RF
TARA-025-SRF-0.22-1.6um_k117_684875_flag=0_multi=30.6424_len=10677__full_1_1-5592/10677	6.67	d__Bacteria	p__Patescibacteria	c__Gracilibacteria	o__Peribacterales	f__Peribacteraceae	g__UBA2170	90.40	blast	92.90 iPHoP-RF
TARA-025-SRF-0.22-1.6um_k117_71342_flag=0_multi=40.9911_len=44882__full_1_1-39003/44882	17.40	d__Bacteria	p__Bacteroidota	c__Bacteroidia	o__Flavobacteriales	f__Schleiferiaceae	g__UBA10364	90.40	blast	92.90 iPHoP-RF	75.40
TARA-025-SRF-0.22-1.6um_k117_874451_flag=0_multi=6.9939_len=9970__full_1_1-5469/9970	12.24	d__Bacteria	p__Bacteroidota	c__Bacteroidia	o__Flavobacteriales	f__Flavobacteriaceae	g__Flavicella	91.00	iPHoP-RF	93.40	60.90
TARA-030-SRF-0.22-1.6um_k117_179501_flag=0_multi=15.0000_len=18660__full_1_10705-18660/18660	8.45	d__Bacteria	p__Pseudomonadota	c__Gammaproteobacteria	o__Burkholderiales	f__Burkholderiaceae_D	g__UBA7377	91.00	blast	93.40 iPHoP-RF	89.20
TARA-030-SRF-0.22-1.6um_k117_208473_flag=0_multi=32.4739_len=20016__full_1_1-14309/20016	6.37	d__Bacteria	p__Spirochaetota	c__Brachyspirae	o__Brachyspirales	f__Brachyspiraceae	g__Brachyspira	93.50	iPHoP-RF	95.40
TARA-030-SRF-0.22-1.6um_k117_335143_flag=1_multi=11.0000_len=11548__full_1_1-9998/11548	13.71	d__Bacteria	p__Pseudomonadota	c__Alphaproteobacteria	o__HIMB59	f__HIMB59	g__HIMB59	93.10	iPHoP-RF	95.10	63.00
TARA-030-SRF-0.22-1.6um_k117_430011_flag=0_multi=18.9730_len=6780__full_1_1-5347/6780	15.50	d__Bacteria	p__Bacteroidota	c__Bacteroidia	o__Flavobacteriales	f__Flavobacteriaceae	g__Winogradskyella	93.50	iPHoP-RF	95.40	70.20
TARA-030-SRF-0.22-1.6um_k117_501717_flag=0_multi=14.9864_len=10395__full_1_1920-10395/10395	4.55	d__Bacteria	p__Bacteroidota	c__Bacteroidia	o__Flavobacteriales	f__Flavobacteriaceae	g__MS024-2A	90.40	blast	92.90 iPHoP-RF
TARA-030-SRF-0.22-1.6um_k117_577490_flag=0_multi=10.9893_len=9480__full_1_1-5020/9480	15.28	d__Bacteria	p__Bacteroidota	c__Bacteroidia	o__Chitinophagales	f__JADIYW01	g__JADJSS01	91.00	iPHoP-RF	93.40	66.00
TARA-030-SRF-0.22-1.6um_k117_622300_flag=0_multi=23.9818_len=12749__full_1_1273-12749/12749	27.75	d__Bacteria	p__Bacteroidota	c__Bacteroidia	o__Flavobacteriales	f__Flavobacteriaceae	g__Nonlabens	92.60	iPHoP-RF	94.70	84.80
D109_0000002335__full	5.11	d__Bacteria	p__Pseudomonadota	c__Alphaproteobacteria	o__Parvibaculales	f__Parvibaculaceae	g__Mf105b01	90.90	blast	93.30 iPHoP-RF	65.60
D109_0000006056__full	4.49	d__Bacteria	p__Actinomycetota	c__Coriobacteriia	o__Coriobacteriales	f__Atopobiaceae	g__Lancefieldella	90.30	iPHoP-RF	92.80
D109_0000029822__full	9.72	d__Bacteria	p__Bacteroidota	c__Bacteroidia	o__Flavobacteriales	f__Flavobacteriaceae	g__Joostella	95.00	blast	96.50 iPHoP-RF	80.60
D109_0000051948__full		d__Bacteria	p__Bacteroidota	c__Bacteroidia	o__Bacteroidales	f__Bacteroidaceae	g__Bacteroides_H	90.70	iPHoP-RF	93.10	80.80
D109_0000069323__full	5.56	d__Bacteria	p__Actinomycetota	c__Actinomycetia	o__Nitriliruptorales	f__Nitriliruptoraceae	g__CSBr16-57R1	90.90	blast	93.30
D109_0000100951__full	4.29	d__Bacteria	p__Cyanobacteriota	c__Cyanobacteriia	o__PCC-6307	f__Cyanobiaceae	g__Parasynechococcus	92.20	iPHoP-RF	94.40 blast	62.70
D109_0000107062__full	7.14	d__Bacteria	p__Bacteroidota	c__Bacteroidia	o__Flavobacteriales	f__Flavobacteriaceae	g__Tenacibaculum	90.70	iPHoP-RF	93.10
D109_0000114730__full	3.05	d__Bacteria	p__Bacteroidota	c__Bacteroidia	o__Cytophagales	f__Cyclobacteriaceae	g__UBA4465	90.80	blast	93.20 iPHoP-RF
D109_0000125679__full	55.94	d__Bacteria	p__Bacillota	c__Bacilli	o__Erysipelotrichales	f__Erysipelotrichaceae	g__Erysipelothrix	93.10	iPHoP-RF	95.10
D109_0000127977__full	14.69	d__Bacteria	p__Pseudomonadota	c__Gammaproteobacteria	o__SAR86	f__D2472	g__SCGC-AAA076-P13	91.80	blast	94.10 iPHoP-RF	75.20
D109_0000142856__full		d__Bacteria	p__Bacteroidota	c__Bacteroidia	o__Bacteroidales	f__Dysgonomonadaceae	g__	90.70	iPHoP-RF	93.10
D109_0000169201__full	22.98	d__Bacteria	p__Marinisomatota	c__Marinisomatia	o__SCGC-AAA003-L08	f__GCA-2689995	g__GCA-2689995	91.20	blast	93.60 iPHoP-RF	70.40
D109_0000183844__full	33.42	d__Bacteria	p__Pseudomonadota	c__Alphaproteobacteria	o__Rhodobacterales	f__Rhodobacteraceae	g__Amylibacter	91.00	blast	93.40 iPHoP-RF
D109_0000193337__full	8.25	d__Bacteria	p__Pseudomonadota	c__Alphaproteobacteria	o__Caulobacterales	f__Maricaulaceae	g__Hyphobacterium	91.40	blast	93.70 iPHoP-RF	68.60
D109_0000231081__full		d__Bacteria	p__Bacteroidota	c__Bacteroidia	o__Chitinophagales	f__Saprospiraceae	g__M3007	94.90	iPHoP-RF	96.40
D109_0000258893__full	6.33	d__Bacteria	p__Bacillota	c__Bacilli	o__Paenibacillales	f__NBRC-103111	g__Paenibacillus_S	97.60	CRISPR	98.30
D109_0000291809__full	6.60	d__Bacteria	p__Bacteroidota	c__Bacteroidia	o__Flavobacteriales	f__Flavobacteriaceae	g__Flavobacterium	95.90	iPHoP-RF	97.10	67.70
D109_0000298176__full	63.94	d__Bacteria	p__Bacteroidota	c__Bacteroidia	o__Flavobacteriales	f__Flavobacteriaceae	g__Winogradskyella	94.90	iPHoP-RF	96.40	73.50
D109_0000314978__full	27.83	d__Bacteria	p__Pseudomonadota	c__Alphaproteobacteria	o__Rhodobacterales	f__Rhodobacteraceae	g__JAKVBH01	96.20	blast	97.30 iPHoP-RF	74.80
D109_0000341643__full	4.89	d__Bacteria	p__Pseudomonadota	c__Gammaproteobacteria	o__PS1	f__Thioglobaceae	g__Thioglobus_A	91.10	blast	93.50 iPHoP-RF	66.50
D109_0000383077__full	17.80	d__Bacteria	p__Pseudomonadota	c__Gammaproteobacteria	o__Enterobacterales_A	f__Vibrionaceae	g__Vibrio	91.00	iPHoP-RF	93.40
D115B_0000011934__full	45.21	d__Bacteria	p__Pseudomonadota	c__Gammaproteobacteria	o__Nitrosococcales	f__Methylophagaceae	g__GCA-002733105	95.90	blast	97.10 iPHoP-RF
D115B_0000015391__full	36.31	d__Bacteria	p__Pseudomonadota	c__Alphaproteobacteria	o__Pelagibacterales	f__Pelagibacteraceae	g__GCA-002704185	91.50	blast	93.80 iPHoP-RF	83.30
D115B_0000031712__full	7.70	d__Bacteria	p__Bacteroidota	c__Bacteroidia	o__Flavobacteriales	f__Flavobacteriaceae	g__Flavobacterium	90.70	iPHoP-RF	93.10
D115B_0000042901__full	53.25	d__Archaea	p__Asgardarchaeota	c__Heimdallarchaeia	o__UBA460	f__UBA460	g__UBA460	91.40	iPHoP-RF	93.70	66.50
D115B_0000056730__full	36.42	d__Archaea	p__Nanoarchaeota	c__Nanoarchaeia	o__UBA10117	f__ARS21	g__ARS21	92.00	blast	94.20 iPHoP-RF
D115B_0000065995__full	7.57	d__Bacteria	p__Pseudomonadota	c__Gammaproteobacteria	o__Pseudomonadales	f__Oleiphilaceae	g__Marinobacter	91.50	blast	93.80 iPHoP-RF	63.80
D115B_0000067183__full	28.18	d__Bacteria	p__Pseudomonadota	c__Alphaproteobacteria	o__Pelagibacterales	f__Pelagibacteraceae	g__GCA-2689925	90.20	blast	92.70 iPHoP-RF	84.50
D115B_0000068958__full	5.88	d__Bacteria	p__Pseudomonadota	c__Gammaproteobacteria	o__Enterobacterales_A	f__Vibrionaceae	g__Vibrio	91.80	iPHoP-RF	94.10
D115B_0000084223__full	40.70	d__Bacteria	p__Bacteroidota	c__Bacteroidia	o__Flavobacteriales	f__Flavobacteriaceae	g__Nonlabens	90.70	blast	93.10 iPHoP-RF	90.80
D115B_0000084852__full	22.90	d__Archaea	p__Nanoarchaeota	c__Nanoarchaeia	o__UBA10117	f__ARS21	g__ARS21	92.70	blast	94.80 iPHoP-RF
D115B_0000099305__full	41.68	d__Bacteria	p__Pseudomonadota	c__Gammaproteobacteria	o__PS1	f__Thioglobaceae	g__Pseudothioglobus	94.50	iPHoP-RF	96.10
D115B_0000109572__full	1.94	d__Bacteria	p__Pseudomonadota	c__Alphaproteobacteria	o__Parvibaculales	f__Parvibaculaceae	g__Mf105b01	91.60	blast	93.90
D115B_0000110923__full	22.16	d__Bacteria	p__Pseudomonadota	c__Alphaproteobacteria	o__Pelagibacterales	f__Pelagibacteraceae	g__GCA-002704185	94.70	blast	96.30
D115B_0000159178__full	34.99	d__Bacteria	p__Bacteroidota	c__Bacteroidia	o__Flavobacteriales	f__Flavobacteriaceae	g__SCGC-AAA160-P02	92.20	blast	94.40 iPHoP-RF	79.00
D115B_0000175128__full_1_6167-14111/14111	5.67	d__Bacteria	p__Actinomycetota	c__Acidimicrobiia	o__Acidimicrobiales	f__Ilumatobacteraceae	g__Casp-actino5	90.10	blast	92.60
D115B_0000188864__full	22.04	d__Bacteria	p__Pseudomonadota	c__Alphaproteobacteria	o__Pelagibacterales	f__Pelagibacteraceae	g__Pelagibacter	91.60	blast	93.90 iPHoP-RF
D115B_0000205657__full	25.85	d__Bacteria	p__Pseudomonadota	c__Gammaproteobacteria	o__Enterobacterales_A	f__Vibrionaceae	g__Vibrio	95.90	iPHoP-RF	97.10	72.40
D115B_0000207066__full	22.88	d__Bacteria	p__Pseudomonadota	c__Gammaproteobacteria	o__Enterobacterales_A	f__Vibrionaceae	g__Vibrio	92.60	iPHoP-RF	94.70
D115B_0000208926__full	13.25	d__Bacteria	p__Bacillota	c__Bacilli	o__Lactobacillales	f__Lactobacillaceae	g__Lactobacillus	96.30	CRISPR	97.40 iPHoP-RF	74.60
D115B_0000212505__full	72.64	d__Bacteria	p__Pseudomonadota	c__Alphaproteobacteria	o__Caulobacterales	f__Maricaulaceae	g__Hyphobacterium	94.60	blast	96.20 iPHoP-RF	52.00
D115B_0000214236__full	7.09	d__Bacteria	p__Bacteroidota	c__Bacteroidia	o__Flavobacteriales	f__Vicingaceae	g__UBA11591	91.60	blast	93.90 iPHoP-RF	50.20
D115B_0000267571__full	31.19	d__Bacteria	p__Pseudomonadota	c__Gammaproteobacteria	o__Pseudomonadales	f__HTCC2089	g__UBA4421	93.60	blast	95.50 iPHoP-RF
D115B_0000296170__full	37.48	d__Bacteria	p__Pseudomonadota	c__Gammaproteobacteria	o__Enterobacterales_A	f__Vibrionaceae	g__Vibrio	95.90	iPHoP-RF	97.10	69.50
D115B_0000328877__full	9.43	d__Bacteria	p__Actinomycetota	c__Acidimicrobiia	o__Actinomarinales	f__Actinomarinaceae	g__Actinomarina	92.60	iPHoP-RF	94.70	80.30
D115B_0000342205__full	22.88	d__Bacteria	p__Verrucomicrobiota	c__Verrucomicrobiae	o__Verrucomicrobiales	f__Akkermansiaceae	g__Roseibacillus_B	95.00	blast	96.50 iPHoP-RF
D115B_0000349762__full	6.47	d__Bacteria	p__Pseudomonadota	c__Alphaproteobacteria	o__Rhodospirillales_A	f__Magnetovibrionaceae	g__Magnetovibrio	90.20	blast	92.70 iPHoP-RF	72.40
D115B_0000355209__full	17.20	d__Bacteria	p__Bacteroidota	c__Bacteroidia	o__Flavobacteriales	f__Flavobacteriaceae	g__Lutibacter	95.30	iPHoP-RF	96.70
D115B_0000383811__full	4.44	d__Bacteria	p__Bacteroidota	c__Bacteroidia	o__Bacteroidales	f__Bacteroidaceae	g__Phocaeicola	94.00	CRISPR	95.80	73.90
D124_0000005736__full	34.95	d__Bacteria	p__Pseudomonadota	c__Gammaproteobacteria	o__Xanthomonadales	f__Marinicellaceae	g__Marinicella	91.80	iPHoP-RF	94.10
D124_0000011153__full	30.37	d__Bacteria	p__Pseudomonadota	c__Gammaproteobacteria	o__Pseudomonadales	f__Pseudohongiellaceae	g__UBA9145	90.80	blast	93.20 iPHoP-RF	61.90
D124_0000018649__full	17.23	d__Bacteria	p__Pseudomonadota	c__Gammaproteobacteria	o__Enterobacterales_A	f__Vibrionaceae	g__Vibrio	94.90	iPHoP-RF	96.40
D124_0000033958__full	12.38	d__Bacteria	p__Pseudomonadota	c__Gammaproteobacteria	o__Enterobacterales_A	f__Alteromonadaceae	g__Alteromonas	94.90	iPHoP-RF	96.40	81.40
D124_0000042854__full	48.17	d__Bacteria	p__Bacteroidota	c__Bacteroidia	o__Chitinophagales	f__Chitinophagaceae	g__Sediminibacterium	91.10	blast	93.50 iPHoP-RF
D124_0000045417__full	10.53	d__Archaea	p__Nanoarchaeota	c__Nanoarchaeia	o__UBA10117	f__ARS21	g__ARS21	93.60	blast	95.50 iPHoP-RF
D124_0000046158__full	46.92	d__Bacteria	p__Cyanobacteriota	c__Cyanobacteriia	o__PCC-6307	f__Cyanobiaceae	g__Parasynechococcus	92.60	iPHoP-RF	94.70	68.20
D124_0000057964__full	39.92	d__Bacteria	p__Pseudomonadota	c__Alphaproteobacteria	o__Pelagibacterales	f__Pelagibacteraceae	g__HIMB114	91.50	blast	93.80	78.00
D124_0000058864__full	17.24	d__Bacteria	p__Bacteroidota	c__Bacteroidia	o__Flavobacteriales	f__Crocinitomicaceae	g__M0103	93.10	iPHoP-RF	95.10
D124_0000075894__full	23.82	d__Bacteria	p__Bacillota	c__Bacilli	o__Lactobacillales	f__Streptococcaceae	g__Streptococcus	90.30	iPHoP-RF	92.80
D124_0000088248__full_1_1-5240/5575	21.62	d__Bacteria	p__Pseudomonadota	c__Alphaproteobacteria	o__Pelagibacterales	f__Pelagibacteraceae	g__Pelagibacter_A	93.40	blast	95.30 iPHoP-RF
D124_0000091171__full	37.39	d__Bacteria	p__Pseudomonadota	c__Alphaproteobacteria	o__Pelagibacterales	f__Pelagibacteraceae	g__Pelagibacter	91.40	blast	93.70 iPHoP-RF
D124_0000117384__full	24.35	d__Bacteria	p__Pseudomonadota	c__Gammaproteobacteria	o__Pseudomonadales	f__Halieaceae	g__Luminiphilus	90.20	blast	92.70 iPHoP-RF
D124_0000130004__full	34.51	d__Bacteria	p__Marinisomatota	c__Marinisomatia	o__Marinisomatales	f__TCS55	g__UBA2126	91.60	blast	93.90 iPHoP-RF	94.90
D124_0000173384__full	22.73	d__Bacteria	p__Bacillota	c__Bacilli	o__Lactobacillales	f__Lactobacillaceae	g__Lactobacillus	91.60	CRISPR	93.90 iPHoP-RF
D124_0000174226__full	3.28	d__Bacteria	p__Pseudomonadota	c__Alphaproteobacteria	o__Caulobacterales	f__Caulobacteraceae	g__Phenylobacterium	94.30	blast	96.00
D124_0000182355__full	8.74	d__Bacteria	p__Bdellovibrionota	c__Bacteriovoracia	o__Bacteriovoracales	f__Bacteriovoracaceae	g__GCA-2712005	90.60	blast	93.00
D124_0000183601__full	13.35	d__Bacteria	p__Bacteroidota	c__Bacteroidia	o__Flavobacteriales	f__Flavobacteriaceae	g__Ichthyenterobacterium	91.40	iPHoP-RF	93.70
D124_0000187804__full	36.08	d__Bacteria	p__Pseudomonadota	c__Alphaproteobacteria	o__Pelagibacterales	f__Pelagibacteraceae	g__Pelagibacter	92.00	blast	94.20 iPHoP-RF
D124_0000208305__full	13.05	d__Bacteria	p__Pseudomonadota	c__Alphaproteobacteria	o__Pelagibacterales	f__AG-422-B15	g__CACCCN01	94.20	blast	95.90
D124_0000215147__full	4.67	d__Bacteria	p__Actinomycetota	c__Acidimicrobiia	o__Actinomarinales	f__Actinomarinaceae	g__Actinomarina	90.80	blast	93.20 iPHoP-RF
D124_0000218192__full	7.38	d__Bacteria	p__Bacteroidota	c__Bacteroidia	o__Flavobacteriales	f__Flavobacteriaceae	g__Flavobacterium	94.50	iPHoP-RF	96.10	82.50
D124_0000221492__full	25.50	d__Bacteria	p__Cyanobacteriota	c__Cyanobacteriia	o__Cyanobacteriales	f__Nostocaceae	g__Komarekiella	91.80	iPHoP-RF	94.10
D124_0000235557__full	51.33	d__Bacteria	p__Actinomycetota	c__Actinomycetia	o__Nanopelagicales	f__Nanopelagicaceae	g__Planktophila	92.20	iPHoP-RF	94.40	59.50
D124_0000243703__full	19.24	d__Bacteria	p__Pseudomonadota	c__Alphaproteobacteria	o__Pelagibacterales	f__Pelagibacteraceae	g__Pelagibacter	91.60	blast	93.90
D124_0000257197__full	5.84	d__Bacteria	p__Pseudomonadota	c__Alphaproteobacteria	o__Rhodobacterales	f__Rhodobacteraceae	g__Planktotalea	95.30	iPHoP-RF	96.70	91.40
D124_0000258261__full	4.70	d__Bacteria	p__Bacteroidota	c__Bacteroidia	o__NS11-12g	f__UBA9320	g__UBA9320	92.50	blast	94.60 iPHoP-RF	63.00
D124_0000260864__full	28.14	d__Bacteria	p__Pseudomonadota	c__Gammaproteobacteria	o__Pseudomonadales	f__Porticoccaceae	g__TMED48	92.10	blast	94.30 iPHoP-RF	92.00
D124_0000276115__full	6.00	d__Bacteria	p__Pseudomonadota	c__Gammaproteobacteria	o__Pseudomonadales	f__HTCC2089	g__UBA4421	91.40	blast	93.70 iPHoP-RF
D124_0000284357__full	35.08	d__Bacteria	p__Pseudomonadota	c__Gammaproteobacteria	o__Pseudomonadales	f__Moraxellaceae	g__Acinetobacter	93.90	iPHoP-RF	95.70	73.20
D124_0000290779__full	3.64	d__Bacteria	p__Actinomycetota	c__Acidimicrobiia	o__Actinomarinales	f__Actinomarinaceae	g__Actinomarina	90.30	blast	92.80 iPHoP-RF
D124_0000292456__full	4.84	d__Bacteria	p__Pseudomonadota	c__Alphaproteobacteria	o__Micavibrionales	f__Micavibrionaceae	g__GCA-2708415	91.50	blast	93.80 iPHoP-RF	75.00
D124_0000316937__full	13.49	d__Bacteria	p__Bacteroidota	c__Bacteroidia	o__Flavobacteriales	f__Flavobacteriaceae	g__Flavobacterium	90.30	iPHoP-RF	92.80	74.10
D124_0000344350__full	5.03	d__Bacteria	p__Bacillota	c__Bacilli	o__RF39	f__UBA660	g__Ventrenecus	90.70	iPHoP-RF	93.10	56.00
D138_0000002116__full	35.56	d__Bacteria	p__Bacteroidota	c__Bacteroidia	o__Bacteroidales	f__Paludibacteraceae	g__Enterocola	92.60	iPHoP-RF	94.70
D138_0000007094__full	35.17	d__Bacteria	p__Pseudomonadota	c__Alphaproteobacteria	o__Rhodospirillales_A	f__UBA2165	g__TMED167	90.60	blast	93.00 iPHoP-RF
D138_0000014418__full	96.07	d__Bacteria	p__Pseudomonadota	c__Alphaproteobacteria	o__Pelagibacterales	f__Pelagibacteraceae	g__Pelagibacter	94.50	blast	96.10 iPHoP-RF
D138_0000027869__full	47.63	d__Bacteria	p__Bacteroidota	c__Bacteroidia	o__Flavobacteriales	f__Crocinitomicaceae	g__UBA952	91.40	blast	93.70 iPHoP-RF
D138_0000039132__full	31.98	d__Bacteria	p__Bacillota	c__Bacilli	o__MAG-NZ	f__MAG-NZ	g__	90.70	iPHoP-RF	93.10	67.50
D138_0000056095__full	15.40	d__Bacteria	p__Pseudomonadota	c__Alphaproteobacteria	o__Rhodobacterales	f__Rhodobacteraceae	g__JAKVBH01	90.30	blast	92.80 iPHoP-RF
D138_0000057694__full	10.23	d__Bacteria	p__Pseudomonadota	c__Gammaproteobacteria	o__Pseudomonadales	f__Litoricolaceae	g__HIMB30	92.50	blast	94.60 iPHoP-RF
D138_0000062298__full	8.48	d__Bacteria	p__Bacteroidota	c__Bacteroidia	o__Bacteroidales	f__Bacteroidaceae	g__UBA2918	93.50	iPHoP-RF	95.40
D138_0000069118__full	18.94	d__Bacteria	p__Pseudomonadota	c__Gammaproteobacteria	o__Pseudomonadales	f__Porticoccaceae	g__HTCC2207	91.40	blast	93.70 iPHoP-RF
D138_0000071223__full	4.29	d__Bacteria	p__Pseudomonadota	c__Gammaproteobacteria	o__Enterobacterales_A	f__Vibrionaceae	g__Vibrio	93.10	iPHoP-RF	95.10	72.80
D138_0000099707__full	10.83	d__Bacteria	p__Pseudomonadota	c__Gammaproteobacteria	o__Enterobacterales_A	f__Vibrionaceae	g__Vibrio	91.80	iPHoP-RF	94.10
D138_0000101144__full	4.78	d__Bacteria	p__Bacteroidota	c__Bacteroidia	o__Bacteroidales	f__Bacteroidaceae	g__Prevotella	91.40	iPHoP-RF	93.70	68.20
D138_0000113384__full	5.91	d__Bacteria	p__Pseudomonadota	c__Alphaproteobacteria	o__Caulobacterales	f__Maricaulaceae	g__Oceanicaulis	91.60	blast	93.90 iPHoP-RF	59.80
D138_0000115714__full	25.78	d__Bacteria	p__Bacteroidota	c__Bacteroidia	o__Flavobacteriales	f__Flavobacteriaceae	g__Joostella	90.10	blast	92.60	61.90
D138_0000136924__full	43.77	d__Bacteria	p__Pseudomonadota	c__Alphaproteobacteria	o__Pelagibacterales	f__Pelagibacteraceae	g__Pelagibacter	93.90	blast	95.70 iPHoP-RF	56.80
D138_0000146040__full	18.93	d__Bacteria	p__Bacteroidota	c__Bacteroidia	o__Bacteroidales	f__Bacteroidaceae	g__Prevotella	91.00	iPHoP-RF	93.40
D138_0000163996__full	35.02	d__Bacteria	p__Pseudomonadota	c__Alphaproteobacteria	o__Pelagibacterales	f__Pelagibacteraceae	g__Pelagibacter_A	91.10	blast	93.50 iPHoP-RF	74.30
D138_0000167210__full	11.61	d__Bacteria	p__Bacteroidota	c__Bacteroidia	o__Flavobacteriales	f__Flavobacteriaceae	g__Pontimicrobium	91.40	iPHoP-RF	93.70
D138_0000168133__full	24.23	d__Bacteria	p__Bacteroidota	c__Bacteroidia	o__Flavobacteriales	f__Flavobacteriaceae	g__UBA7446	93.50	iPHoP-RF	95.40
D138_0000179660__full	10.98	d__Bacteria	p__Planctomycetota	c__Phycisphaerae	o__Phycisphaerales	f__UBA1924	g__UBA1924	93.60	blast	95.50 iPHoP-RF
D138_0000181303__full	8.34	d__Bacteria	p__Bacteroidota	c__Bacteroidia	o__Cytophagales	f__Spirosomaceae	g__Arcicella	91.80	blast	94.10 iPHoP-RF	71.10
D138_0000185093__full	4.50	d__Bacteria	p__Pseudomonadota	c__Gammaproteobacteria	o__Pseudomonadales	f__Halieaceae	g__Luminiphilus	90.10	blast	92.60 iPHoP-RF
D138_0000187992__full	36.99	d__Bacteria	p__Pseudomonadota	c__Alphaproteobacteria	o__TMED25	f__TMED25	g__TMED25	92.50	blast	94.60 iPHoP-RF
D138_0000214050__full		d__Bacteria	p__Pseudomonadota	c__Gammaproteobacteria	o__Enterobacterales_A	f__Vibrionaceae	g__Vibrio	95.30	iPHoP-RF	96.70
D138_0000228044__full	4.94	d__Bacteria	p__Bacteroidota	c__Bacteroidia	o__Flavobacteriales	f__Flavobacteriaceae	g__Flavobacterium	91.00	iPHoP-RF	93.40
D138_0000229431__full	15.63	d__Bacteria	p__Pseudomonadota	c__Gammaproteobacteria	o__Pseudomonadales	f__Pseudohongiellaceae	g__UBA9145	94.60	blast	96.20 iPHoP-RF
D138_0000236136__full	12.29	d__Archaea	p__Nanoarchaeota	c__Nanoarchaeia	o__UBA10117	f__ARS21	g__ARS21	91.20	blast	93.60 iPHoP-RF
D138_0000242988__full	20.94	d__Bacteria	p__Cyanobacteriota	c__Cyanobacteriia	o__Cyanobacteriales	f__Nostocaceae	g__Komarekiella	90.70	iPHoP-RF	93.10	73.90
D138_0000245865__full	5.45	d__Bacteria	p__Pseudomonadota	c__Gammaproteobacteria	o__Enterobacterales_A	f__Alteromonadaceae	g__Pseudoalteromonas	93.90	iPHoP-RF	95.70	73.50
D138_0000259241__full	40.57	d__Bacteria	p__Marinisomatota	c__Marinisomatia	o__Marinisomatales	f__TCS55	g__UBA2126	91.60	blast	93.90 iPHoP-RF
D138_0000304635__full	5.70	d__Bacteria	p__Actinomycetota	c__Actinomycetia	o__Mycobacteriales	f__Mycobacteriaceae	g__Mycobacterium	90.30	iPHoP-RF	92.80
D150_0000019843__full	15.27	d__Bacteria	p__Bacteroidota	c__Bacteroidia	o__Flavobacteriales	f__Crocinitomicaceae	g__UBA952	90.60	blast	93.00 iPHoP-RF	76.10
D150_0000032999__full	11.45	d__Bacteria	p__Pseudomonadota	c__Alphaproteobacteria	o__Caulobacterales	f__Maricaulaceae	g__Oceanicaulis	96.70	blast	97.70 iPHoP-RF	61.10
D150_0000034081__full	37.53	d__Bacteria	p__Cyanobacteriota	c__Cyanobacteriia	o__PCC-6307	f__Cyanobiaceae	g__Prochlorococcus_B	95.30	iPHoP-RF	96.70	87.60
D150_0000046546__full	20.26	d__Bacteria	p__Pseudomonadota	c__Alphaproteobacteria	o__Pelagibacterales	f__Pelagibacteraceae	g__Pelagibacter	90.20	blast	92.70 iPHoP-RF	54.90
D150_0000073297__full	2.91	d__Bacteria	p__Actinomycetota	c__Actinomycetia	o__Actinomycetales	f__Microbacteriaceae	g__MWH-TA3	91.40	iPHoP-RF	93.70	81.60
D150_0000089697__full	15.80	d__Bacteria	p__Cyanobacteriota	c__Cyanobacteriia	o__PCC-6307	f__Cyanobiaceae	g__Prochlorococcus_C	90.30	iPHoP-RF	92.80	82.50
D150_0000115778__full	27.63	d__Bacteria	p__Bacteroidota	c__Bacteroidia	o__Flavobacteriales	f__Crocinitomicaceae	g__UBA952	92.50	blast	94.60 iPHoP-RF
D150_0000124059__full	57.40	d__Bacteria	p__Cyanobacteriota	c__Cyanobacteriia	o__PCC-6307	f__Cyanobiaceae	g__MW101C3	90.80	blast	93.20
D150_0000138456__full	5.22	d__Bacteria	p__Pseudomonadota	c__Gammaproteobacteria	o__Chromatiales	f__Sedimenticolaceae	g__VMDJ01	94.60	blast	96.20
D150_0000141864__full	45.70	d__Archaea	p__Nanoarchaeota	c__Nanoarchaeia	o__UBA10117	f__ARS21	g__ARS21	91.20	blast	93.60 iPHoP-RF
D150_0000149487__full	6.67	d__Bacteria	p__Verrucomicrobiota	c__Verrucomicrobiae	o__Verrucomicrobiales	f__Akkermansiaceae	g__SW10	94.70	blast	96.30
D150_0000162424__full	26.52	d__Bacteria	p__Pseudomonadota	c__Alphaproteobacteria	o__Rhodospirillales_A	f__UBA2165	g__TMED167	90.90	blast	93.30 iPHoP-RF	80.80
D150_0000169686__full	38.69	d__Archaea	p__Nanoarchaeota	c__Nanoarchaeia	o__UBA10117	f__ARS21	g__ARS21	90.30	blast	92.80 iPHoP-RF	77.10
D150_0000192484__full	3.87	d__Bacteria	p__Actinomycetota	c__Acidimicrobiia	o__Acidimicrobiales	f__Ilumatobacteraceae	g__Casp-actino5	91.20	blast	93.60 iPHoP-RF
D150_0000200421__full	15.50	d__Bacteria	p__Pseudomonadota	c__Gammaproteobacteria	o__Pseudomonadales	f__HTCC2089	g__UBA4421	93.50	blast	95.40	56.80
D150_0000210239__full	13.22	d__Bacteria	p__Bacteroidota	c__Bacteroidia	o__Flavobacteriales	f__Crocinitomicaceae	g__UBA952	91.40	blast	93.70 iPHoP-RF
D150_0000240886__full	30.49	d__Bacteria	p__Pseudomonadota	c__Alphaproteobacteria	o__Pelagibacterales	f__Pelagibacteraceae	g__Pelagibacter	91.10	blast	93.50 iPHoP-RF
D150_0000252509__full	67.77	d__Bacteria	p__Bacteroidota	c__Bacteroidia	o__Flavobacteriales	f__Crocinitomicaceae	g__UBA4466	92.20	iPHoP-RF	94.40
D150_0000289149__full	32.68	d__Bacteria	p__Pseudomonadota	c__Alphaproteobacteria	o__Rhodobacterales	f__Rhodobacteraceae	g__MED-G52	91.00	blast	93.40 iPHoP-RF
D150_0000297146__full	6.47	d__Bacteria	p__Actinomycetota	c__Actinomycetia	o__Mycobacteriales	f__Mycobacteriaceae	g__Mycobacterium	93.10	iPHoP-RF	95.10
D150_0000311427__full	5.50	d__Bacteria	p__Pseudomonadota	c__Alphaproteobacteria	o__Puniceispirillales	f__Puniceispirillaceae	g__JADHLK01	90.60	blast	93.00 iPHoP-RF
D150_0000330240__full	38.67	d__Bacteria	p__Pseudomonadota	c__Alphaproteobacteria	o__TMED109	f__TMED109	g__TMED109	91.10	blast	93.50
D150_0000337477__full	3.47	d__Bacteria	p__Cyanobacteriota	c__Cyanobacteriia	o__PCC-6307	f__Cyanobiaceae	g__Synechococcus_C	90.60	blast	93.00 iPHoP-RF
D162_0000000584__full	23.51	d__Bacteria	p__Bacillota	c__Bacilli	o__Staphylococcales	f__Gemellaceae	g__Gemella	91.80	iPHoP-RF	94.10
D162_0000006658__full	18.28	d__Bacteria	p__Bacteroidota	c__Bacteroidia	o__Flavobacteriales	f__Flavobacteriaceae	g__SCGC-AAA160-P02	91.60	blast	93.90 iPHoP-RF
D162_0000024238__full	60.50	d__Bacteria	p__Bacteroidota	c__Bacteroidia	o__Flavobacteriales	f__Schleiferiaceae	g__UBA10364	91.60	blast	93.90 iPHoP-RF
D162_0000027268__full	17.64	d__Bacteria	p__Pseudomonadota	c__Alphaproteobacteria	o__Rickettsiales	f__JABIRX01	g__JABIRX01	90.30	blast	92.80 iPHoP-RF	76.60
D162_0000042245__full	35.64	d__Bacteria	p__Pseudomonadota	c__Gammaproteobacteria	o__Enterobacterales	f__Enterobacteriaceae	g__Pectobacterium	92.60	iPHoP-RF	94.70
D162_0000114999__full	4.61	d__Bacteria	p__Pseudomonadota	c__Gammaproteobacteria	o__Enterobacterales_A	f__Vibrionaceae	g__Vibrio	92.60	iPHoP-RF	94.70
D162_0000142315__full	45.32	d__Bacteria	p__Pseudomonadota	c__Gammaproteobacteria	o__SAR86	f__TMED112	g__TMED112	91.50	blast	93.80
D162_0000155242__full	3.59	d__Bacteria	p__Cyanobacteriota	c__Cyanobacteriia	o__PCC-6307	f__Cyanobiaceae	g__Synechococcus_C	94.50	iPHoP-RF	96.10 blast	61.40
D162_0000200565__full	5.25	d__Bacteria	p__Actinomycetota	c__Actinomycetia	o__Mycobacteriales	f__Mycobacteriaceae	g__Mycobacterium	94.90	iPHoP-RF	96.40	70.20
D162_0000209662__full	6.78	d__Bacteria	p__Pseudomonadota	c__Gammaproteobacteria	o__Enterobacterales_A	f__Vibrionaceae	g__Vibrio	90.70	iPHoP-RF	93.10
D162_0000343219__full	29.72	d__Bacteria	p__Pseudomonadota	c__Alphaproteobacteria	o__Rhodobacterales	f__Rhodobacteraceae	g__Amylibacter	91.40	iPHoP-RF	93.70	74.80
D162_0000360700__full	55.28	d__Bacteria	p__Pseudomonadota	c__Alphaproteobacteria	o__Pelagibacterales	f__Pelagibacteraceae	g__Pelagibacter	93.60	blast	95.50 iPHoP-RF
D162_0000389278__full	38.03	d__Bacteria	p__Bacillota	c__Bacilli	o__RF39	f__UBA660	g__Coprosoma	90.30	iPHoP-RF	92.80
D26_0000000861__full	11.77	d__Bacteria	p__Planctomycetota	c__Phycisphaerae	o__Phycisphaerales	f__UBA1924	g__UBA1924	92.30	blast	94.50 iPHoP-RF	68.60
D26_0000007550__full	12.87	d__Bacteria	p__Bacteroidota	c__Bacteroidia	o__Flavobacteriales	f__Flavobacteriaceae	g__Winogradskyella	95.90	iPHoP-RF	97.10	78.50
D26_0000008646__full	9.05	d__Bacteria	p__Bacteroidota	c__Bacteroidia	o__Flavobacteriales	f__Flavobacteriaceae	g__Winogradskyella	93.50	blast	95.40 iPHoP-RF	65.60
D26_0000020025__full	41.06	d__Bacteria	p__Planctomycetota	c__GCA-002687715	o__GCA-002687715	f__GCA-002687715	g__GCA-2683135	94.50	blast	96.10 iPHoP-RF	61.90
D26_0000027235__full	37.54	d__Bacteria	p__Bacillota	c__Bacilli	o__Acholeplasmatales	f__Acholeplasmataceae	g__UBA8290	90.30	iPHoP-RF	92.80 blast
D26_0000031050__full	6.05	d__Bacteria	p__Pseudomonadota	c__Alphaproteobacteria	o__Sneathiellales	f__Sneathiellaceae	g__Sneathiella	91.80	iPHoP-RF	94.10	90.10
D26_0000034077__full	45.42	d__Bacteria	p__Bacteroidota	c__Bacteroidia	o__NS11-12g	f__UBA9320	g__UBA9320	92.00	blast	94.20 iPHoP-RF	72.60
D26_0000044686__full	3.21	d__Bacteria	p__Bacillota	c__Bacilli	o__RF39	f__UBA660	g__Faecimonas	93.50	iPHoP-RF	95.40
D26_0000048176__full_1_1-12683/14846	21.24	d__Bacteria	p__Pseudomonadota	c__Alphaproteobacteria	o__Pelagibacterales	f__Pelagibacteraceae	g__Pelagibacter_A	90.70	blast	93.10 iPHoP-RF	73.00
D26_0000067937__full	91.71	d__Bacteria	p__Planctomycetota	c__Planctomycetia	o__Pirellulales	f__Pirellulaceae	g__UBA721	93.40	blast	95.30 iPHoP-RF
D26_0000071204__full	9.10	d__Bacteria	p__Pseudomonadota	c__Gammaproteobacteria	o__Pseudomonadales	f__Pseudohongiellaceae	g__UBA9145	91.50	blast	93.80 iPHoP-RF	65.80
D26_0000075676__full	15.01	d__Bacteria	p__Pseudomonadota	c__Gammaproteobacteria	o__GCF-002020875	f__GCF-002020875	g__	96.40	blast	97.50 iPHoP-RF
D26_0000081541__full	7.35	d__Bacteria	p__Pseudomonadota	c__Gammaproteobacteria	o__Pseudomonadales	f__Moraxellaceae	g__Acinetobacter	92.20	iPHoP-RF	94.40
D26_0000086285__full	5.22	d__Bacteria	p__Bacteroidota	c__Bacteroidia	o__Flavobacteriales	f__Flavobacteriaceae	g__Flavobacterium	90.30	iPHoP-RF	92.80
D26_0000125432__full	28.80	d__Bacteria	p__Bacteroidota	c__Bacteroidia	o__Flavobacteriales	f__Flavobacteriaceae	g__SCGC-AAA160-P02	91.40	blast	93.70 iPHoP-RF	93.10
D26_0000129383__full	9.77	d__Bacteria	p__Cyanobacteriota	c__Cyanobacteriia	o__PCC-6307	f__Cyanobiaceae	g__Parasynechococcus	91.40	iPHoP-RF	93.70
D26_0000141404__0_partial_1_5828-20011/25873	62.43	d__Bacteria	p__Pseudomonadota	c__Alphaproteobacteria	o__Rhodobacterales	f__Rhodobacteraceae	g__Marivita	93.50	blast	95.40 iPHoP-RF
D26_0000147111__full	19.45	d__Bacteria	p__Pseudomonadota	c__Alphaproteobacteria	o__Pelagibacterales	f__Pelagibacteraceae	g__Pelagibacter	93.60	blast	95.50 iPHoP-RF	72.20
D26_0000152048__full	4.66	d__Bacteria	p__Bacillota	c__Bacilli	o__Acholeplasmatales	f__Acholeplasmataceae	g__UBA8290	91.50	blast	93.80 iPHoP-RF	77.10
D26_0000159003__full	23.45	d__Bacteria	p__Patescibacteria	c__Gracilibacteria	o__UBA1369	f__GCA-2718715	g__GCA-2718715	93.60	blast	95.50 iPHoP-RF	69.80
D26_0000161903__full	16.06	d__Bacteria	p__Bacteroidota	c__Bacteroidia	o__Flavobacteriales	f__Flavobacteriaceae	g__UBA7446	92.20	iPHoP-RF	94.40
D26_0000163225__full	39.86	d__Archaea	p__Nanoarchaeota	c__Nanoarchaeia	o__UBA10117	f__ARS21	g__ARS21	90.10	blast	92.60 iPHoP-RF
D26_0000178903__full	9.38	d__Bacteria	p__Bacillota_A	c__Clostridia	o__Peptostreptococcales	f__Peptostreptococcaceae	g__Peptostreptococcus	93.10	iPHoP-RF	95.10	57.60
D26_0000183480__full	7.89	d__Bacteria	p__Pseudomonadota	c__Gammaproteobacteria	o__Enterobacterales	f__Enterobacteriaceae	g__Serratia_G	91.80	iPHoP-RF	94.10	63.80
D26_0000231683__full	6.20	d__Bacteria	p__Pseudomonadota	c__Gammaproteobacteria	o__Enterobacterales_A	f__Vibrionaceae	g__Vibrio	90.30	iPHoP-RF	92.80
D26_0000244774__full	45.97	d__Bacteria	p__Cyanobacteriota	c__Cyanobacteriia	o__PCC-6307	f__Cyanobiaceae	g__Prochlorococcus_A	91.60	blast	93.90 iPHoP-RF	68.20
D26_0000253644__full	12.44	d__Bacteria	p__Bacteroidota	c__Bacteroidia	o__Flavobacteriales	f__Flavobacteriaceae	g__Aquimarina	92.20	iPHoP-RF	94.40
D26_0000268512__full	6.26	d__Bacteria	p__Pseudomonadota	c__Gammaproteobacteria	o__Enterobacterales_A	f__Vibrionaceae	g__Vibrio	92.60	iPHoP-RF	94.70
D26_0000277593__full	4.90	d__Bacteria	p__Pseudomonadota	c__Gammaproteobacteria	o__Pseudomonadales	f__Moraxellaceae	g__Acinetobacter	95.30	iPHoP-RF	96.70
D26_0000286768__full	14.67	d__Bacteria	p__Planctomycetota	c__Phycisphaerae	o__Phycisphaerales	f__UBA1924	g__UBA1924	91.60	blast	93.90 iPHoP-RF	57.30
D26_0000301819__full	6.92	d__Archaea	p__Asgardarchaeota	c__Heimdallarchaeia	o__JABLTI01	f__JABLTI01	g__JABLTI01	90.30	blast	92.80 iPHoP-RF
D26_0000307309__full	36.94	d__Bacteria	p__Pseudomonadota	c__Gammaproteobacteria	o__Thiotrichales	f__Thiotrichaceae	g__Leucothrix	92.60	iPHoP-RF	94.70	71.70
D26_0000324191__full	22.78	d__Bacteria	p__Bacteroidota	c__Bacteroidia	o__Flavobacteriales	f__Flavobacteriaceae	g__Flavobacterium	92.60	iPHoP-RF	94.70
D32_0000003967__full	33.17	d__Bacteria	p__Pseudomonadota	c__Alphaproteobacteria	o__Pelagibacterales	f__Pelagibacteraceae	g__Pelagibacter_A	94.60	blast	96.20 iPHoP-RF
D32_0000010163__full	25.47	d__Archaea	p__Nanoarchaeota	c__Nanoarchaeia	o__UBA10117	f__ARS21	g__ARS21	91.80	blast	94.10 iPHoP-RF
D32_0000012611__full	28.76	d__Bacteria	p__Bacteroidota	c__Bacteroidia	o__Flavobacteriales	f__Flavobacteriaceae	g__Aequorivita	91.70	blast	94.00 iPHoP-RF	62.20
D32_0000017330__full	7.14	d__Bacteria	p__Bacteroidota	c__Bacteroidia	o__Flavobacteriales	f__Flavobacteriaceae	g__Flavobacterium	93.00	blast	95.00 iPHoP-RF
D32_0000021306__full	22.06	d__Bacteria	p__Bacteroidota	c__Bacteroidia	o__Flavobacteriales	f__Schleiferiaceae	g__UBA10364	90.60	blast	93.00 iPHoP-RF
D32_0000035144__full	25.04	d__Bacteria	p__Bacteroidota	c__Bacteroidia	o__Flavobacteriales	f__Flavobacteriaceae	g__SCGC-AAA160-P02	91.50	blast	93.80 iPHoP-RF	75.20
D32_0000036902__full	9.96	d__Bacteria	p__Pseudomonadota	c__Alphaproteobacteria	o__TMED109	f__TMED109	g__TMED109	92.50	blast	94.60
D32_0000040941__full	9.69	d__Bacteria	p__Pseudomonadota	c__Alphaproteobacteria	o__Pelagibacterales	f__Pelagibacteraceae	g__Pelagibacter	91.40	blast	93.70 iPHoP-RF
D32_0000044195__full	5.86	d__Bacteria	p__Pseudomonadota	c__Alphaproteobacteria	o__Rhodobacterales	f__Rhodobacteraceae	g__Shimia	94.90	iPHoP-RF	96.40
D32_0000053583__full	24.40	d__Bacteria	p__Bacteroidota	c__Bacteroidia	o__Flavobacteriales	f__Flavobacteriaceae	g__Winogradskyella	93.10	iPHoP-RF	95.10
D32_0000058577__full	19.86	d__Bacteria	p__Pseudomonadota	c__Gammaproteobacteria	o__SAR86	f__TMED112	g__TMED112	91.40	iPHoP-RF	93.70	68.00
D32_0000060452__full	4.18	d__Bacteria	p__Actinomycetota	c__Actinomycetia	o__Mycobacteriales	f__Mycobacteriaceae	g__Mycobacterium	93.10	iPHoP-RF	95.10	60.10
D32_0000070419__full	7.08	d__Bacteria	p__Bacteroidota	c__Bacteroidia	o__Flavobacteriales	f__Flavobacteriaceae	g__Flavobacterium	93.50	iPHoP-RF	95.40	91.10
D32_0000078159__full	7.51	d__Bacteria	p__Actinomycetota	c__Acidimicrobiia	o__Acidimicrobiales	f__MedAcidi-G1	g__MedAcidi-G1	92.50	blast	94.60 iPHoP-RF	59.00
D32_0000081332__full	49.72	d__Bacteria	p__Verrucomicrobiota	c__Verrucomicrobiae	o__Pedosphaerales	f__UBA1096	g__UBA1096	94.50	blast	96.10 iPHoP-RF
D32_0000090803__full	11.56	d__Bacteria	p__Pseudomonadota	c__Alphaproteobacteria	o__Caulobacterales	f__Maricaulaceae	g__Hyphobacterium	90.80	blast	93.20	94.00
D32_0000102206__full	63.97	d__Archaea	p__Nanoarchaeota	c__Nanoarchaeia	o__UBA10117	f__ARS21	g__ARS21	93.60	blast	95.50 iPHoP-RF	50.40
D32_0000109294__full	4.87	d__Bacteria	p__UBP17	c__UBA6191	o__UBA6191	f__UBA6191	g__	91.40	blast	93.70	67.30
D32_0000123471__full	17.76	d__Bacteria	p__Bacteroidota	c__Bacteroidia	o__Flavobacteriales	f__Crocinitomicaceae	g__M0103	91.00	iPHoP-RF	93.40	59.50
D32_0000205665__full	6.96	d__Bacteria	p__Pseudomonadota	c__Gammaproteobacteria	o__Burkholderiales	f__Burkholderiaceae_B	g__Rhodoferax_C	93.90	iPHoP-RF	95.70	55.40
D32_0000225301__full	35.78	d__Bacteria	p__Bacteroidota	c__Bacteroidia	o__Bacteroidales	f__Bacteroidaceae	g__Prevotella	94.90	iPHoP-RF	96.40
D32_0000231616__full	61.85	d__Bacteria	p__Pseudomonadota	c__Alphaproteobacteria	o__Pelagibacterales	f__Pelagibacteraceae	g__Pelagibacter	90.80	blast	93.20 iPHoP-RF
D32_0000300381__full	38.78	d__Bacteria	p__Pseudomonadota	c__Alphaproteobacteria	o__Pelagibacterales	f__Pelagibacteraceae	g__Pelagibacter	90.90	blast	93.30 iPHoP-RF
D32_0000312023__full	11.25	d__Bacteria	p__Bacteroidota	c__Bacteroidia	o__Bacteroidales	f__Bacteroidaceae	g__Bacteroides_E	91.80	iPHoP-RF	94.10	66.50
D32_0000321670__full	24.66	d__Bacteria	p__Actinomycetota	c__Acidimicrobiia	o__Acidimicrobiales	f__MedAcidi-G1	g__MedAcidi-G1	91.80	blast	94.10 iPHoP-RF
D44_0000010042__full	3.99	d__Bacteria	p__Pseudomonadota	c__Gammaproteobacteria	o__Enterobacterales_A	f__Vibrionaceae	g__Vibrio	90.30	iPHoP-RF	92.80
D44_0000022159__full	33.39	d__Bacteria	p__Pseudomonadota	c__Gammaproteobacteria	o__Pseudomonadales	f__HTCC2089	g__UBA7455	90.30	iPHoP-RF	92.80
D44_0000023768__full	43.69	d__Bacteria	p__Bacteroidota	c__Bacteroidia	o__Flavobacteriales	f__Flavobacteriaceae	g__SCGC-AAA160-P02	91.80	blast	94.10 iPHoP-RF	69.80
D44_0000042965__full	20.09	d__Bacteria	p__Bacillota	c__Bacilli	o__Erysipelotrichales	f__Erysipelotrichaceae	g__Absicoccus	90.70	iPHoP-RF	93.10
D44_0000051159__full	5.76	d__Bacteria	p__Pseudomonadota	c__Gammaproteobacteria	o__SAR86	f__TMED112	g__TMED112	91.80	iPHoP-RF	94.10
D44_0000061065__full	60.46	d__Bacteria	p__Pseudomonadota	c__Gammaproteobacteria	o__Enterobacterales_A	f__Vibrionaceae	g__Aliivibrio	90.30	blast	92.80 iPHoP-RF
D44_0000067920__full	49.40	d__Bacteria	p__Bacteroidota	c__Bacteroidia	o__Flavobacteriales	f__Flavobacteriaceae	g__SCGC-AAA160-P02	92.00	blast	94.20 iPHoP-RF	87.90
D44_0000074762__full	30.22	d__Bacteria	p__Planctomycetota	c__GCA-002687715	o__GCA-002687715	f__GCA-002687715	g__GCA-2683135	90.10	blast	92.60	53.00
D44_0000080807__full	37.60	d__Bacteria	p__Planctomycetota	c__GCA-002687715	o__GCA-002687715	f__GCA-002687715	g__GCA-2683135	92.00	blast	94.20
D44_0000097886__full	22.17	d__Bacteria	p__Bacteroidota	c__Bacteroidia	o__Flavobacteriales	f__Flavobacteriaceae	g__Flavobacterium	90.70	iPHoP-RF	93.10
D44_0000103509__full	29.62	d__Archaea	p__Nanoarchaeota	c__Nanoarchaeia	o__UBA10117	f__ARS21	g__ARS21	91.60	blast	93.90
D44_0000107196__full	33.39	d__Bacteria	p__Verrucomicrobiota	c__Verrucomicrobiae	o__Pedosphaerales	f__UBA1096	g__UBA1096	93.60	blast	95.50 iPHoP-RF
D44_0000116716__full	12.71	d__Bacteria	p__Pseudomonadota	c__Alphaproteobacteria	o__Caulobacterales	f__Maricaulaceae	g__Hyphobacterium	90.90	blast	93.30 iPHoP-RF
D44_0000118757__full	32.48	d__Bacteria	p__Pseudomonadota	c__Alphaproteobacteria	o__Bin95	f__Bin95	g__VMCJ01	93.50	blast	95.40 iPHoP-RF	70.20
D44_0000139654__full	14.47	d__Bacteria	p__Pseudomonadota	c__Gammaproteobacteria	o__Enterobacterales_A	f__Vibrionaceae	g__Aliivibrio	91.40	blast	93.70 iPHoP-RF
D44_0000143952__full	61.37	d__Archaea	p__Nanoarchaeota	c__Nanoarchaeia	o__UBA10117	f__ARS21	g__ARS21	91.50	blast	93.80	81.90
D44_0000148142__full	9.84	d__Bacteria	p__Pseudomonadota	c__Gammaproteobacteria	o__Pseudomonadales	f__Porticoccaceae	g__HTCC2207	91.10	blast	93.50 iPHoP-RF	62.70
D44_0000171199__full	24.60	d__Bacteria	p__Pseudomonadota	c__Alphaproteobacteria	o__Rickettsiales	f__	g__	91.20	blast	93.60 iPHoP-RF
D44_0000191045__full	21.24	d__Bacteria	p__Pseudomonadota	c__Alphaproteobacteria	o__Puniceispirillales	f__Puniceispirillaceae	g__HIMB100	91.60	blast	93.90 iPHoP-RF
D44_0000218472__full	5.10	d__Bacteria	p__Pseudomonadota	c__Gammaproteobacteria	o__Pseudomonadales	f__Pseudohongiellaceae	g__UBA9145	91.60	blast	93.90 iPHoP-RF	69.30
D44_0000240290__full	7.78	d__Bacteria	p__Gemmatimonadota	c__Gemmatimonadetes	o__Gemmatimonadales	f__GWC2-71-9	g__G020351775	90.60	blast	93.00 iPHoP-RF	72.40
D44_0000247785__full	60.08	d__Bacteria	p__Bacillota	c__Bacilli	o__Acholeplasmatales	f__Acholeplasmataceae	g__UBA2284	90.70	iPHoP-RF	93.10
D44_0000254200__full	6.99	d__Bacteria	p__Pseudomonadota	c__Gammaproteobacteria	o__Pseudomonadales	f__Moraxellaceae	g__Acinetobacter	91.50	blast	93.80 iPHoP-RF	52.50
D44_0000272450__full	81.23	d__Archaea	p__Nanoarchaeota	c__Nanoarchaeia	o__UBA10117	f__ARS21	g__ARS21	91.50	blast	93.80 iPHoP-RF	73.00
D44_0000276046__full	26.39	d__Bacteria	p__Pseudomonadota	c__Alphaproteobacteria	o__Pelagibacterales	f__Pelagibacteraceae	g__Pelagibacter	90.80	blast	93.20
D44_0000293727__full	5.12	d__Bacteria	p__Verrucomicrobiota	c__Verrucomicrobiae	o__Verrucomicrobiales	f__Akkermansiaceae	g__SW10	90.30	blast	92.80 iPHoP-RF	71.10
D44_0000313898__full	17.01	d__Bacteria	p__Bacteroidota	c__Bacteroidia	o__Flavobacteriales	f__Flavobacteriaceae	g__Flavobacterium	90.30	iPHoP-RF	92.80
D44_0000342847__full_1_1-7006/7592		d__Bacteria	p__Bacteroidota	c__Bacteroidia	o__Flavobacteriales	f__Flavobacteriaceae	g__Polaribacter	91.10	blast	93.50 iPHoP-RF
D4_0000005197__full	35.07	d__Bacteria	p__Pseudomonadota	c__Alphaproteobacteria	o__Rhodobacterales	f__Rhodobacteraceae	g__Amylibacter	92.30	blast	94.50 iPHoP-RF
D4_0000009322__full	18.62	d__Bacteria	p__Pseudomonadota	c__Gammaproteobacteria	o__Pseudomonadales	f__Oleiphilaceae	g__Marinobacter	91.60	blast	93.90 iPHoP-RF
D4_0000026641__full	32.11	d__Bacteria	p__Pseudomonadota	c__Gammaproteobacteria	o__Pseudomonadales	f__Pseudohongiellaceae	g__UBA9145	94.50	blast	96.10 iPHoP-RF
D4_0000033975__full	45.14	d__Bacteria	p__Planctomycetota	c__GCA-002687715	o__GCA-002687715	f__GCA-002687715	g__GCA-2683135	94.60	blast	96.20
D4_0000057464__full	45.85	d__Bacteria	p__Bacteroidota	c__Bacteroidia	o__Flavobacteriales	f__Flavobacteriaceae	g__SCGC-AAA160-P02	91.00	iPHoP-RF	93.40 blast	50.20
D4_0000066163__full	8.76	d__Bacteria	p__Bacteroidota	c__Bacteroidia	o__Flavobacteriales	f__Flavobacteriaceae	g__Flavobacterium	91.80	iPHoP-RF	94.10	72.40
D4_0000094575__full	29.44	d__Bacteria	p__Bacteroidota	c__Bacteroidia	o__Flavobacteriales	f__Flavobacteriaceae	g__Aquaticitalea	92.10	blast	94.30 iPHoP-RF
D4_0000098913__full	3.70	d__Bacteria	p__Pseudomonadota	c__Gammaproteobacteria	o__GCF-002020875	f__GCF-002020875	g__	91.00	blast	93.40	56.20
D4_0000105607__full	14.93	d__Bacteria	p__Bacteroidota	c__Bacteroidia	o__Flavobacteriales	f__Flavobacteriaceae	g__Flavobacterium	91.40	iPHoP-RF	93.70
D4_0000107531__full	21.26	d__Bacteria	p__Pseudomonadota	c__Alphaproteobacteria	o__Pelagibacterales	f__Pelagibacteraceae	g__Pelagibacter	90.20	blast	92.70 iPHoP-RF
D4_0000131443__full_1_6041-55467/55467	20.39	d__Bacteria	p__Pseudomonadota	c__Gammaproteobacteria	o__Pseudomonadales	f__Porticoccaceae	g__Porticoccus	95.20	blast	96.60 iPHoP-RF
D4_0000139930__full	25.84	d__Bacteria	p__Bacteroidota	c__Bacteroidia	o__Flavobacteriales	f__Flavobacteriaceae	g__MAG-121220-bin8	91.40	blast	93.70 iPHoP-RF
D4_0000150928__full	7.03	d__Bacteria	p__Armatimonadota	c__CAIYQO01	o__GCA-020354555	f__CP070648	g__CP070648	93.90	blast	95.70
D4_0000182467__full	13.03	d__Bacteria	p__Pseudomonadota	c__Gammaproteobacteria	o__Enterobacterales_A	f__Vibrionaceae	g__Vibrio	90.30	iPHoP-RF	92.80	56.00
D4_0000185122__full	31.97	d__Bacteria	p__Pseudomonadota	c__Alphaproteobacteria	o__Pelagibacterales	f__Pelagibacteraceae	g__GCA-002704185	91.10	blast	93.50 iPHoP-RF
D4_0000218558__full	15.84	d__Bacteria	p__Pseudomonadota	c__Alphaproteobacteria	o__Pelagibacterales	f__Pelagibacteraceae	g__Pelagibacter	93.80	blast	95.60 iPHoP-RF	63.30
D4_0000277633__full	22.42	d__Bacteria	p__Bacteroidota	c__Bacteroidia	o__Flavobacteriales	f__Flavobacteriaceae	g__Kordia	92.20	iPHoP-RF	94.40
D4_0000290073__full	23.97	d__Bacteria	p__Bacteroidota	c__Bacteroidia	o__Flavobacteriales	f__Flavobacteriaceae	g__BACL21	91.20	blast	93.60 iPHoP-RF
D4_0000317129__full	2.91	d__Bacteria	p__Bacteroidota	c__Bacteroidia	o__Chitinophagales	f__Chitinophagaceae	g__Sediminibacterium	91.40	blast	93.70 iPHoP-RF
D50_0000007133__full	14.26	d__Bacteria	p__Pseudomonadota	c__Gammaproteobacteria	o__UBA6522	f__UBA6522	g__TMED78	91.60	blast	93.90 iPHoP-RF
D50_0000067693__full	7.31	d__Bacteria	p__Planctomycetota	c__GCA-002687715	o__GCA-002687715	f__GCA-002687715	g__GCA-2683135	91.00	blast	93.40
D50_0000069444__full	41.76	d__Archaea	p__Nanoarchaeota	c__Nanoarchaeia	o__UBA10117	f__ARS21	g__ARS21	90.80	blast	93.20 iPHoP-RF
D50_0000073620__full	9.10	d__Bacteria	p__Bacteroidota	c__Bacteroidia	o__Flavobacteriales	f__Flavobacteriaceae	g__Winogradskyella	91.00	iPHoP-RF	93.40	73.50
D50_0000128130__full	24.44	d__Bacteria	p__Pseudomonadota	c__Gammaproteobacteria	o__Pseudomonadales	f__Pseudohongiellaceae	g__UBA9145	90.40	blast	92.90 iPHoP-RF
D50_0000130086__full	40.44	d__Bacteria	p__Bacillota	c__Bacilli	o__Lactobacillales	f__Streptococcaceae	g__Streptococcus	90.70	iPHoP-RF	93.10
D50_0000182269__full		d__Bacteria	p__Pseudomonadota	c__Gammaproteobacteria	o__Enterobacterales_A	f__Vibrionaceae	g__Vibrio	91.80	iPHoP-RF	94.10	76.10
D50_0000214614__full	18.34	d__Bacteria	p__Bacteroidota	c__Bacteroidia	o__Flavobacteriales	f__Flavobacteriaceae	g__Dokdonia	91.80	iPHoP-RF	94.10	88.50
D50_0000221383__full	40.39	d__Bacteria	p__Pseudomonadota	c__Alphaproteobacteria	o__Pelagibacterales	f__Pelagibacteraceae	g__Pelagibacter_A	91.00	blast	93.40 iPHoP-RF
D50_0000253221__full	23.89	d__Bacteria	p__Pseudomonadota	c__Gammaproteobacteria	o__Enterobacterales_A	f__Vibrionaceae	g__Vibrio	90.30	iPHoP-RF	92.80
D50_0000264108__full	56.04	d__Bacteria	p__Bacteroidota	c__Bacteroidia	o__Flavobacteriales	f__Flavobacteriaceae	g__Psychroserpens	92.60	iPHoP-RF	94.70
D50_0000275145__full_1_11621-30321/30321	37.95	d__Bacteria	p__Pseudomonadota	c__Gammaproteobacteria	o__Beggiatoales	f__Beggiatoaceae	g__	92.60	blast	94.70 iPHoP-RF
D50_0000358561__full	18.29	d__Bacteria	p__Pseudomonadota	c__Alphaproteobacteria	o__Rickettsiales	f__	g__	91.20	blast	93.60
D67_0000006330__full	3.27	d__Bacteria	p__Pseudomonadota	c__Gammaproteobacteria	o__Enterobacterales	f__Enterobacteriaceae	g__Erwinia	90.70	iPHoP-RF	93.10	83.90
D67_0000006989__full	5.62	d__Bacteria	p__Verrucomicrobiota	c__Verrucomicrobiae	o__Verrucomicrobiales	f__Akkermansiaceae	g__SW10	91.60	blast	93.90 iPHoP-RF
D67_0000008459__full	9.74	d__Bacteria	p__Pseudomonadota	c__Gammaproteobacteria	o__Arenicellales	f__UBA868	g__UBA868	90.80	blast	93.20 iPHoP-RF	89.20
D67_0000014253__full	12.14	d__Bacteria	p__Bacteroidota	c__Bacteroidia	o__Flavobacteriales	f__Flavobacteriaceae	g__Winogradskyella	94.20	blast	95.90 iPHoP-RF
D67_0000014726__full	29.23	d__Bacteria	p__Bacteroidota	c__Bacteroidia	o__Flavobacteriales	f__Flavobacteriaceae	g__SCGC-AAA160-P02	90.60	blast	93.00 iPHoP-RF
D67_0000020308__full	14.06	d__Bacteria	p__Verrucomicrobiota	c__Verrucomicrobiae	o__Verrucomicrobiales	f__Akkermansiaceae	g__SW10	94.60	blast	96.20	51.70
D67_0000035218__full	2.98	d__Bacteria	p__Pseudomonadota	c__Gammaproteobacteria	o__Pseudomonadales	f__Litoricolaceae	g__HIMB30	94.50	iPHoP-RF	96.10 blast
D67_0000047867__full	8.35	d__Bacteria	p__Pseudomonadota	c__Alphaproteobacteria	o__Pelagibacterales	f__Pelagibacteraceae	g__Pelagibacter	94.60	blast	96.20 iPHoP-RF	79.00
D67_0000055964__full	36.92	d__Bacteria	p__Pseudomonadota	c__Alphaproteobacteria	o__Pelagibacterales	f__Pelagibacteraceae	g__GCA-2689925	92.10	blast	94.30 iPHoP-RF	75.40
D67_0000074281__full_1_3949-16476/16476	5.66	d__Bacteria	p__Pseudomonadota	c__Alphaproteobacteria	o__Pelagibacterales	f__Pelagibacteraceae	g__Pelagibacter	91.80	blast	94.10 iPHoP-RF	74.60
D67_0000076027__full	24.71	d__Bacteria	p__Pseudomonadota	c__Gammaproteobacteria	o__Enterobacterales_A	f__Vibrionaceae	g__Vibrio	94.50	iPHoP-RF	96.10	75.20
D67_0000079278__full	23.08	d__Bacteria	p__Pseudomonadota	c__Alphaproteobacteria	o__Pelagibacterales	f__Pelagibacteraceae	g__Pelagibacter	93.40	blast	95.30 iPHoP-RF	62.70
D67_0000085178__full	5.64	d__Bacteria	p__Bacteroidota	c__Bacteroidia	o__Flavobacteriales	f__Crocinitomicaceae	g__M0103	93.10	iPHoP-RF	95.10
D67_0000108770__full	26.01	d__Bacteria	p__Planctomycetota	c__Planctomycetia	o__Pirellulales	f__UBA7805	g__UBA7805	92.00	blast	94.20 iPHoP-RF	86.00
D67_0000116127__full	21.56	d__Bacteria	p__Bacillota	c__Bacilli	o__Lactobacillales	f__Streptococcaceae	g__Streptococcus	94.50	iPHoP-RF	96.10	74.60
D67_0000118856__full	10.12	d__Bacteria	p__Pseudomonadota	c__Gammaproteobacteria	o__Enterobacterales	f__Enterobacteriaceae	g__Pectobacterium	91.40	iPHoP-RF	93.70	71.50
D67_0000127755__full	10.01	d__Bacteria	p__Planctomycetota	c__Phycisphaerae	o__Phycisphaerales	f__UBA1924	g__UBA1924	91.40	blast	93.70 iPHoP-RF	94.40
D67_0000171055__full	22.99	d__Archaea	p__Nanoarchaeota	c__Nanoarchaeia	o__SCGC-AAA011-G17	f__GCA-2687185	g__GCA-2687185	91.80	iPHoP-RF	94.10	67.70
D67_0000182752__full	13.60	d__Bacteria	p__Pseudomonadota	c__Gammaproteobacteria	o__Burkholderiales	f__Burkholderiaceae_C	g__Zwartia	91.00	iPHoP-RF	93.40	59.20
D67_0000187236__full	26.38	d__Bacteria	p__Bacillota	c__Bacilli	o__Lactobacillales	f__Streptococcaceae	g__Streptococcus	95.30	iPHoP-RF	96.70	71.10
D67_0000209047__full	15.29	d__Bacteria	p__Pseudomonadota	c__Gammaproteobacteria	o__Burkholderiales	f__Nitrosomonadaceae	g__GCA-2721545	90.80	blast	93.20 iPHoP-RF	59.20
D79_0000001820__full	17.62	d__Bacteria	p__Pseudomonadota	c__Alphaproteobacteria	o__Pelagibacterales	f__Pelagibacteraceae	g__Pelagibacter	92.00	blast	94.20 iPHoP-RF	65.30
D79_0000007189__full_1_945-15306/15306	31.09	d__Bacteria	p__Bacteroidota	c__Bacteroidia	o__Chitinophagales	f__Chitinophagaceae	g__Sediminibacterium	90.70	iPHoP-RF	93.10	73.00
D79_0000028434__full	25.96	d__Bacteria	p__Bacteroidota	c__Bacteroidia	o__Flavobacteriales	f__Flavobacteriaceae	g__TMED96	91.50	blast	93.80 iPHoP-RF	75.70
D79_0000039007__full	6.43	d__Bacteria	p__Pseudomonadota	c__Alphaproteobacteria	o__Caulobacterales	f__Maricaulaceae	g__Hyphobacterium	91.60	blast	93.90 iPHoP-RF	83.90
D79_0000052842__full	17.15	d__Bacteria	p__Bacillota_A	c__Clostridia	o__Lachnospirales	f__Lachnospiraceae	g__Lachnospira	93.20	CRISPR	95.20
D79_0000069821__full	19.15	d__Bacteria	p__Bacteroidota	c__Bacteroidia	o__Flavobacteriales	f__Flavobacteriaceae	g__Flavobacterium	91.80	iPHoP-RF	94.10	59.80
D79_0000090323__full	11.20	d__Bacteria	p__Pseudomonadota	c__Alphaproteobacteria	o__Pelagibacterales	f__Pelagibacteraceae	g__Pelagibacter	94.60	blast	96.20 iPHoP-RF	86.30
D79_0000094652__full	17.78	d__Bacteria	p__Verrucomicrobiota	c__Verrucomicrobiae	o__Pedosphaerales	f__UBA1096	g__UBA1096	91.60	blast	93.90
D79_0000100187__full	32.00	d__Bacteria	p__Pseudomonadota	c__Alphaproteobacteria	o__Pelagibacterales	f__Pelagibacteraceae	g__Pelagibacter	91.10	blast	93.50 iPHoP-RF
D79_0000109368__full	12.70	d__Bacteria	p__Bacteroidota	c__Bacteroidia	o__Flavobacteriales	f__Flavobacteriaceae	g__Hel1-33-131	93.00	blast	95.00 iPHoP-RF
D79_0000120025__full	11.83	d__Bacteria	p__Patescibacteria	c__Paceibacteria	o__UBA9983_A	f__CAIJKW01	g__CAIJKW01	93.90	iPHoP-RF	95.70
D79_0000121827__full	16.55	d__Bacteria	p__Bacteroidota	c__Bacteroidia	o__Flavobacteriales	f__Flavobacteriaceae	g__Flavobacterium	93.50	iPHoP-RF	95.40
D79_0000127402__full	21.99	d__Bacteria	p__Bacteroidota	c__Bacteroidia	o__Flavobacteriales	f__Flavobacteriaceae	g__Jejuia	93.10	iPHoP-RF	95.10	79.50
D79_0000137193__full	24.08	d__Bacteria	p__Bacteroidota	c__Bacteroidia	o__Flavobacteriales	f__Flavobacteriaceae	g__Confluentibacter	92.60	iPHoP-RF	94.70
D79_0000145507__full	13.23	d__Bacteria	p__Marinisomatota	c__Marinisomatia	o__Marinisomatales	f__Marinisomataceae	g__Marinisoma	90.60	blast	93.00 iPHoP-RF	63.00
D79_0000147357__full	14.18	d__Archaea	p__Thermoplasmatota	c__Poseidoniia	o__Poseidoniales	f__Poseidoniaceae	g__MGIIa-K1	93.00	blast	95.00 iPHoP-RF	68.90
D79_0000149024__full	62.13	d__Bacteria	p__Bacteroidota	c__Bacteroidia	o__AKYH767	f__B-17BO	g__UBA4416	95.30	iPHoP-RF	96.70
D79_0000152667__full	23.97	d__Bacteria	p__Pseudomonadota	c__Alphaproteobacteria	o__Pelagibacterales	f__Pelagibacteraceae	g__Pelagibacter	90.90	blast	93.30 iPHoP-RF
D79_0000158025__full	18.09	d__Bacteria	p__Bacteroidota	c__Bacteroidia	o__Flavobacteriales	f__Crocinitomicaceae	g__UBA952	92.50	blast	94.60 iPHoP-RF
D79_0000160176__full	37.32	d__Bacteria	p__Bacteroidota	c__Bacteroidia	o__Bacteroidales	f__Bacteroidaceae	g__Prevotella	93.90	iPHoP-RF	95.70
D79_0000166343__full	46.06	d__Archaea	p__Nanoarchaeota	c__Nanoarchaeia	o__Woesearchaeales	f__UBA10216	g__JAAGZO01	91.50	blast	93.80 iPHoP-RF
D79_0000195290__full	13.96	d__Bacteria	p__Pseudomonadota	c__Alphaproteobacteria	o__Pelagibacterales	f__Pelagibacteraceae	g__TMED165	91.70	blast	94.00	86.00
D79_0000203732__full	7.63	d__Bacteria	p__Pseudomonadota	c__Gammaproteobacteria	o__Thiotrichales	f__Thiotrichaceae	g__Thiothrix	90.30	iPHoP-RF	92.80
D79_0000205792__full	16.53	d__Bacteria	p__Bacteroidota	c__Bacteroidia	o__Cytophagales	f__Cyclobacteriaceae	g__Chryseotalea	91.00	iPHoP-RF	93.40
D79_0000210999__full	27.81	d__Bacteria	p__Pseudomonadota	c__Alphaproteobacteria	o__Rhodobacterales	f__Rhodobacteraceae	g__JAKVBH01	93.00	blast	95.00 iPHoP-RF
D79_0000228232__full	24.48	d__Bacteria	p__Pseudomonadota	c__Gammaproteobacteria	o__Pseudomonadales	f__Porticoccaceae	g__TMED48	91.40	blast	93.70 iPHoP-RF
D79_0000233951__full	11.43	d__Bacteria	p__Bacteroidota	c__Bacteroidia	o__Flavobacteriales	f__Flavobacteriaceae	g__Flavobacterium	93.10	iPHoP-RF	95.10
D79_0000253931__full	32.16	d__Bacteria	p__Planctomycetota	c__GCA-002687715	o__GCA-002687715	f__GCA-002687715	g__GCA-2683135	91.70	blast	94.00 iPHoP-RF
D79_0000256506__full	22.20	d__Bacteria	p__Pseudomonadota	c__Alphaproteobacteria	o__TMED25	f__TMED25	g__TMED25	90.30	blast	92.80	87.90
D86_0000063029__full	5.51	d__Bacteria	p__Bacteroidota	c__Bacteroidia	o__UBA10329	f__UBA10329	g__UBA10329	91.40	iPHoP-RF	93.70
D86_0000071169__full	15.96	d__Bacteria	p__Pseudomonadota	c__Gammaproteobacteria	o__UBA6522	f__UBA6522	g__TMED78	92.30	blast	94.50 iPHoP-RF	65.60
D86_0000076876__full	17.16	d__Bacteria	p__Pseudomonadota	c__Gammaproteobacteria	o__Burkholderiales	f__Nitrosomonadaceae	g__GCA-2721545	90.80	blast	93.20	66.80
D86_0000102848__full	8.44	d__Bacteria	p__Pseudomonadota	c__Gammaproteobacteria	o__Arenicellales	f__UBA868	g__UBA868	91.50	blast	93.80 iPHoP-RF
D86_0000152522__full	14.14	d__Bacteria	p__Planctomycetota	c__Planctomycetia	o__Pirellulales	f__UBA1268	g__UBA1268	90.10	blast	92.60 iPHoP-RF
D86_0000157551__full	15.78	d__Bacteria	p__Pseudomonadota	c__Gammaproteobacteria	o__Pseudomonadales	f__Marinomonadaceae	g__Marinomonas	92.60	iPHoP-RF	94.70
D86_0000214103__full	13.20	d__Archaea	p__Thermoplasmatota	c__Poseidoniia	o__Poseidoniales	f__Poseidoniaceae	g__MGIIa-K1	91.10	blast	93.50	67.50
D86_0000241774__full	36.42	d__Bacteria	p__Pseudomonadota	c__Alphaproteobacteria	o__Pelagibacterales	f__Pelagibacteraceae	g__Pelagibacter_A	92.00	blast	94.20 iPHoP-RF	72.80
D86_0000314193__full	74.43	d__Bacteria	p__Bacteroidota	c__Bacteroidia	o__Flavobacteriales	f__Flavobacteriaceae	g__Flavobacterium	91.00	iPHoP-RF	93.40
D86_0000328298__full	42.75	d__Bacteria	p__Bacillota	c__Bacilli	o__RF39	f__UBA660	g__Faecisoma	91.80	iPHoP-RF	94.10	70.20
D86_0000330579__full	68.96	d__Bacteria	p__Planctomycetota	c__Planctomycetia	o__Pirellulales	f__Pirellulaceae	g__UBA721	90.00	blast	92.50 iPHoP-RF	77.80
D86_0000335654__full	4.73	d__Bacteria	p__Pseudomonadota	c__Alphaproteobacteria	o__Caulobacterales	f__Hyphomonadaceae	g__Hyphomonas	91.50	blast	93.80 iPHoP-RF
D86_0000410112__full	5.53	d__Bacteria	p__Cyanobacteriota	c__Cyanobacteriia	o__PCC-6307	f__Cyanobiaceae	g__Prochlorococcus_A	92.60	iPHoP-RF	94.70
D86_0000430603__full	10.73	d__Bacteria	p__Bacteroidota	c__Bacteroidia	o__Flavobacteriales	f__Flavobacteriaceae	g__Flavobacterium	91.20	blast	93.60 iPHoP-RF	64.80
D86_0000470915__full	6.94	d__Bacteria	p__Bacteroidota	c__Bacteroidia	o__Flavobacteriales	f__Crocinitomicaceae	g__UBA952	91.10	blast	93.50 iPHoP-RF
D86_0000476295__full	13.42	d__Bacteria	p__Bacteroidota	c__Bacteroidia	o__Chitinophagales	f__Chitinophagaceae	g__Sediminibacterium	90.10	blast	92.60 iPHoP-RF	71.90
D86_0000481323__full	18.50	d__Bacteria	p__Bacteroidota	c__Bacteroidia	o__Flavobacteriales	f__Flavobacteriaceae	g__Kordia	90.70	iPHoP-RF	93.10	50.20
D86_0000490473__full	12.28	d__Bacteria	p__Bacteroidota	c__Bacteroidia	o__Flavobacteriales	f__Flavobacteriaceae	g__Muricauda	92.20	blast	94.40 iPHoP-RF	70.40
Medit-0.22-5um-Oct2015-15m_k127_1269963_flag=0_multi=15.9533_len=6557__full	8.07	d__Bacteria	p__Pseudomonadota	c__Alphaproteobacteria	o__Sphingomonadales	f__Sphingomonadaceae	g__Sphingobium	90.30	blast	92.80 iPHoP-RF
Medit-0.22-5um-Oct2015-15m_k127_1314514_flag=0_multi=51.9928_len=71246__full	25.83	d__Bacteria	p__Pseudomonadota	c__Gammaproteobacteria	o__Pseudomonadales	f__Pseudohongiellaceae	g__UBA9145	93.00	blast	95.00 iPHoP-RF	79.00
Medit-0.22-5um-Oct2015-15m_k127_1380914_flag=1_multi=3.4545_len=5330__full	79.07	d__Bacteria	p__Pseudomonadota	c__Alphaproteobacteria	o__Pelagibacterales	f__Pelagibacteraceae	g__Pelagibacter	90.10	blast	92.60 iPHoP-RF
Medit-0.22-5um-Oct2015-15m_k127_1424113_flag=0_multi=16.9750_len=6534__full	9.50	d__Bacteria	p__Pseudomonadota	c__Alphaproteobacteria	o__Caulobacterales	f__Caulobacteraceae	g__Phenylobacterium	91.50	blast	93.80 iPHoP-RF	57.30
Medit-0.22-5um-Oct2015-15m_k127_1445912_flag=0_multi=8.0000_len=11281__full	21.62	d__Bacteria	p__Pseudomonadota	c__Alphaproteobacteria	o__Rhodobacterales	f__Rhodobacteraceae	g__Amylibacter	93.50	blast	95.40 iPHoP-RF
Medit-0.22-5um-Oct2015-15m_k127_1453459_flag=1_multi=5.0000_len=5641__full	17.73	d__Bacteria	p__Bacteroidota	c__Bacteroidia	o__Flavobacteriales	f__Flavobacteriaceae	g__Muricauda	91.60	blast	93.90 iPHoP-RF	76.40
Medit-0.22-5um-Oct2015-15m_k127_1626051_flag=0_multi=13.1729_len=133983__full	4.39	d__Bacteria	p__Chloroflexota	c__Dehalococcoidia	o__SAR202	f__UBA2962	g__UBA2962	91.60	blast	93.90
Medit-0.22-5um-Oct2015-15m_k127_1633649_flag=0_multi=8.0000_len=9669__full	5.37	d__Bacteria	p__Pseudomonadota	c__Alphaproteobacteria	o__Rhodobacterales	f__Rhodobacteraceae	g__MED-G52	90.80	blast	93.20 iPHoP-RF	69.80 CRISPR	54.10
Medit-0.22-5um-Oct2015-15m_k127_1742256_flag=0_multi=6.0000_len=13434__full	6.69	d__Bacteria	p__Pseudomonadota	c__Gammaproteobacteria	o__Comchoanobacterales	f__UBA7916	g__UBA7916	91.60	blast	93.90 iPHoP-RF	64.80
Medit-0.22-5um-Oct2015-15m_k127_1794736_flag=0_multi=7.2519_len=9147__full	10.70	d__Archaea	p__Thermoplasmatota	c__Poseidoniia	o__Poseidoniales	f__Thalassarchaeaceae	g__MGIIb-O5	90.30	blast	92.80 iPHoP-RF	66.50
Medit-0.22-5um-Oct2015-15m_k127_2001272_flag=1_multi=5.0000_len=5867__full	100.00	d__Bacteria	p__Pseudomonadota	c__Alphaproteobacteria	o__Rhodobacterales	f__Rhodobacteraceae	g__GCA-2697345	90.20	blast	92.70 iPHoP-RF
Medit-0.22-5um-Oct2015-15m_k127_2029525_flag=1_multi=7.0000_len=8699__full	11.89	d__Bacteria	p__Pseudomonadota	c__Alphaproteobacteria	o__Rhodobacterales	f__Rhodobacteraceae	g__JAKVBH01	91.50	blast	93.80 iPHoP-RF
Medit-0.22-5um-Oct2015-15m_k127_2154260_flag=0_multi=5.9305_len=5682__full	27.80	d__Bacteria	p__Pseudomonadota	c__Alphaproteobacteria	o__Pelagibacterales	f__Pelagibacteraceae	g__Pelagibacter	92.60	blast	94.70 iPHoP-RF
Medit-0.22-5um-Oct2015-15m_k127_2207301_flag=0_multi=5.9946_len=9325__full	14.59	d__Bacteria	p__Pseudomonadota	c__Alphaproteobacteria	o__Pelagibacterales	f__Pelagibacteraceae	g__Pelagibacter	90.60	blast	93.00	85.10
Medit-0.22-5um-Oct2015-15m_k127_2284953_flag=0_multi=14.9866_len=10553__full	12.27	d__Bacteria	p__Pseudomonadota	c__Alphaproteobacteria	o__TMED127	f__TMED127	g__TMED211	93.10	blast	95.10	55.20
Medit-0.22-5um-Oct2015-15m_k127_2307632_flag=0_multi=24.7002_len=12476__full	13.34	d__Bacteria	p__Marinisomatota	c__Marinisomatia	o__Marinisomatales	f__TCS55	g__TMED108	90.80	blast	93.20
Medit-0.22-5um-Oct2015-15m_k127_2402167_flag=0_multi=5.9189_len=8487__full	17.26	d__Bacteria	p__Pseudomonadota	c__Gammaproteobacteria	o__Pseudomonadales	f__Pseudohongiellaceae	g__UBA9145	91.00	blast	93.40 iPHoP-RF	78.50
Medit-0.22-5um-Oct2015-15m_k127_2611794_flag=0_multi=4.9971_len=13986__full	10.16	d__Bacteria	p__Pseudomonadota	c__Alphaproteobacteria	o__Pelagibacterales	f__Pelagibacteraceae	g__Pelagibacter	90.60	blast	93.00 iPHoP-RF	76.60
Medit-0.22-5um-Oct2015-15m_k127_264178_flag=1_multi=5.0000_len=7138__full	37.47	d__Bacteria	p__Pseudomonadota	c__Alphaproteobacteria	o__Pelagibacterales	f__Pelagibacteraceae	g__Pelagibacter_A	92.20	blast	94.40
Medit-0.22-5um-Oct2015-15m_k127_2893143_flag=1_multi=5.0000_len=7034__full	53.12	d__Bacteria	p__Bacteroidota	c__Kapabacteria	o__Kapabacteriales	f__Kapabacteriaceae	g__UBA10438	95.90	blast	97.10 iPHoP-RF
Medit-0.22-5um-Oct2015-15m_k127_2908102_flag=0_multi=14.9171_len=7025__full	42.93	d__Bacteria	p__Pseudomonadota	c__Alphaproteobacteria	o__TMED25	f__TMED25	g__TMED25	94.50	blast	96.10 iPHoP-RF	63.30
Medit-0.22-5um-Oct2015-15m_k127_3027832_flag=0_multi=6.8177_len=12233__full	8.80	d__Bacteria	p__Pseudomonadota	c__Gammaproteobacteria	o__Pseudomonadales	f__Porticoccaceae	g__TMED48	91.60	blast	93.90 iPHoP-RF	79.00
Medit-0.22-5um-Oct2015-15m_k127_3068492_flag=0_multi=50.9874_len=39853__full	15.64	d__Bacteria	p__Bacillota	c__Bacilli	o__Erysipelotrichales	f__Erysipelotrichaceae	g__Breznakia	91.00	iPHoP-RF	93.40	51.50
Medit-0.22-5um-Oct2015-15m_k127_3082151_flag=0_multi=6.1554_len=9598__full	19.04	d__Bacteria	p__Pseudomonadota	c__Gammaproteobacteria	o__Pseudomonadales	f__Porticoccaceae	g__TMED48	90.20	blast	92.70 iPHoP-RF	63.80
Medit-0.22-5um-Oct2015-15m_k127_583498_flag=1_multi=8.0000_len=16608__full	25.06	d__Bacteria	p__Pseudomonadota	c__Alphaproteobacteria	o__Pelagibacterales	f__AG-422-B15	g__CACCCN01	92.10	blast	94.30	78.00
Medit-0.22-5um-Oct2015-15m_k127_741987_flag=1_multi=4.7823_len=5335__full	12.68	d__Bacteria	p__Pseudomonadota	c__Alphaproteobacteria	o__Pelagibacterales	f__Pelagibacteraceae	g__Pelagibacter_A	90.40	blast	92.90 iPHoP-RF	70.40
Medit-0.22-5um-Oct2015-15m_k127_758467_flag=0_multi=8.8433_len=19990__full	24.01	d__Bacteria	p__Bacteroidota	c__Bacteroidia	o__Flavobacteriales	f__UA16	g__UA16	93.00	blast	95.00 iPHoP-RF	59.50
Medit-0.22-5um-Oct2015-15m_k127_897062_flag=1_multi=6.9879_len=29996__full	23.28	d__Bacteria	p__Myxococcota	c__UBA796	o__UBA796	f__UBA796	g__CAJWHX01	92.00	blast	94.20 iPHoP-RF	56.80
Medit-0.22-5um-Oct2015-15m_k127_948730_flag=0_multi=3.3237_len=5165__full	32.56	d__Bacteria	p__Bacillota	c__Bacilli	o__ML615J-28	f__CAG-313	g__	93.10	iPHoP-RF	95.10
Medit-0.22-5um-Oct2015-15m_k127_992663_flag=0_multi=5.9613_len=5808__full	4.70	d__Bacteria	p__Pseudomonadota	c__Alphaproteobacteria	o__Pelagibacterales	f__Pelagibacteraceae	g__Pelagibacter	91.60	blast	93.90 iPHoP-RF	71.10
TARA-007-SRF-0.22-1.6um_k117_189111_flag=1_multi=9.0000_len=7551__full	16.05	d__Bacteria	p__Pseudomonadota	c__Gammaproteobacteria	o__Pseudomonadales	f__Marinomonadaceae	g__Marinomonas	91.50	blast	93.80 iPHoP-RF
TARA-007-SRF-0.22-1.6um_k117_224730_flag=0_multi=25.3123_len=8007__full	91.33	d__Bacteria	p__Bacillota_B	c__Desulfitobacteriia	o__Desulfitobacteriales	f__Desulfitobacteriaceae	g__Desulfosporosinus	94.90	iPHoP-RF	96.40
TARA-007-SRF-0.22-1.6um_k117_226573_flag=0_multi=13.5071_len=49214__full	10.78	d__Bacteria	p__SAR324	c__SAR324	o__SAR324	f__NAC60-12	g__JCVI-SCAAA005	92.30	blast	94.50
TARA-007-SRF-0.22-1.6um_k117_430208_flag=0_multi=23.0000_len=5272__full	14.93	d__Bacteria	p__Pseudomonadota	c__Alphaproteobacteria	o__Caulobacterales	f__Maricaulaceae	g__Oceanicaulis	92.00	blast	94.20 iPHoP-RF	54.60
TARA-007-SRF-0.22-1.6um_k117_492749_flag=0_multi=20.0000_len=8809__full	75.44	d__Bacteria	p__Bacteroidota	c__Bacteroidia	o__Bacteroidales	f__Bacteroidaceae	g__UBA1786	90.70	iPHoP-RF	93.10
TARA-007-SRF-0.22-1.6um_k117_529150_flag=0_multi=9.9834_len=5546__full		d__Bacteria	p__Aerophobota	c__Aerophobia	o__Aerophobales	f__B3-G15	g__JAGHCO01	91.20	blast	93.60
TARA-007-SRF-0.22-1.6um_k117_556743_flag=0_multi=17.4064_len=5056__full	33.89	d__Bacteria	p__Pseudomonadota	c__Alphaproteobacteria	o__Micavibrionales	f__Micavibrionaceae	g__TMED27	91.00	blast	93.40 iPHoP-RF
TARA-007-SRF-0.22-1.6um_k117_600193_flag=0_multi=82.7129_len=8827__full	58.59	d__Bacteria	p__Pseudomonadota	c__Alphaproteobacteria	o__Rhodobacterales	f__Rhodobacteraceae	g__MED-G52	91.10	blast	93.50 iPHoP-RF	67.00
TARA-007-SRF-0.22-1.6um_k117_615210_flag=1_multi=10.0000_len=27064__full	3.66	d__Bacteria	p__Bacteroidota	c__Bacteroidia	o__Flavobacteriales	f__Flavobacteriaceae	g__UBA3537	91.60	blast	93.90 iPHoP-RF
TARA-007-SRF-0.22-1.6um_k117_694368_flag=0_multi=103.9316_len=15181__full	82.86	d__Bacteria	p__Cyanobacteriota	c__Cyanobacteriia	o__PCC-6307	f__Cyanobiaceae	g__Synechococcus_C	92.20	iPHoP-RF	94.40
TARA-007-SRF-0.22-1.6um_k117_743806_flag=1_multi=11.0000_len=21726__full	28.95	d__Archaea	p__Nanoarchaeota	c__Nanoarchaeia	o__UBA10117	f__ARS21	g__ARS21	91.00	blast	93.40
TARA-007-SRF-0.22-1.6um_k117_792390_flag=0_multi=26.9961_len=67316__full	62.24	d__Bacteria	p__Bacteroidota	c__Bacteroidia	o__Flavobacteriales	f__Flavobacteriaceae	g__Nonlabens	94.20	blast	95.90 iPHoP-RF	57.30
TARA-007-SRF-0.22-1.6um_k117_828048_flag=1_multi=6.0000_len=8737__full	5.62	d__Bacteria	p__Bacteroidota	c__Bacteroidia	o__Flavobacteriales	f__Crocinitomicaceae	g__40-80	90.30	iPHoP-RF	92.80	81.60
TARA-009-SRF-0.22-1.6um_k117_100147_flag=1_multi=7.0000_len=21070__full	5.35	d__Bacteria	p__Pseudomonadota	c__Alphaproteobacteria	o__TMED2	f__TMED2	g__TMED2	94.90	blast	96.40 iPHoP-RF	78.70
TARA-009-SRF-0.22-1.6um_k117_176761_flag=1_multi=12.0000_len=8878__full	3.57	d__Bacteria	p__Pseudomonadota	c__Alphaproteobacteria	o__Pelagibacterales	f__AG-422-B15	g__AG-422-B15	91.50	blast	93.80
TARA-009-SRF-0.22-1.6um_k117_260417_flag=0_multi=15.0000_len=15410__full	6.59	d__Bacteria	p__Bacteroidota	c__Bacteroidia	o__Bacteroidales	f__Bacteroidaceae	g__Bacteroides	95.90	RaFAH	97.10	81.10
TARA-009-SRF-0.22-1.6um_k117_268183_flag=1_multi=6.0000_len=6062__full	23.28	d__Bacteria	p__Bacteroidota	c__Bacteroidia	o__Flavobacteriales	f__Flavobacteriaceae	g__UBA3537	91.80	iPHoP-RF	94.10
TARA-009-SRF-0.22-1.6um_k117_28692_flag=1_multi=9.9981_len=46506__full	85.74	d__Bacteria	p__Planctomycetota	c__Planctomycetia	o__Pirellulales	f__Pirellulaceae	g__UBA721	91.80	blast	94.10	92.40
TARA-009-SRF-0.22-1.6um_k117_309763_flag=1_multi=17.4122_len=25956__full	5.78	d__Bacteria	p__Pseudomonadota	c__Alphaproteobacteria	o__Pelagibacterales	f__Pelagibacteraceae	g__Pelagibacter	91.10	blast	93.50 iPHoP-RF	50.90
TARA-009-SRF-0.22-1.6um_k117_345979_flag=1_multi=4.0000_len=6995__full	22.81	d__Bacteria	p__Pseudomonadota	c__Alphaproteobacteria	o__Pelagibacterales	f__Pelagibacteraceae	g__Pelagibacter	91.20	blast	93.60 iPHoP-RF
TARA-009-SRF-0.22-1.6um_k117_366488_flag=0_multi=14.3661_len=24073__full	12.59	d__Archaea	p__Thermoplasmatota	c__E2	o__DHVEG-1	f__DHVEG-1	g__SG8-52-3	91.40	iPHoP-RF	93.70	78.00
TARA-009-SRF-0.22-1.6um_k117_385790_flag=1_multi=7.0000_len=11053__full	14.65	d__Bacteria	p__Bacteroidota	c__Bacteroidia	o__Cytophagales	f__Cyclobacteriaceae	g__Fabibacter	91.60	blast	93.90 iPHoP-RF	53.60
TARA-009-SRF-0.22-1.6um_k117_432445_flag=0_multi=19.9894_len=18086__full	99.93	d__Bacteria	p__Pseudomonadota	c__Alphaproteobacteria	o__Rhodospirillales_A	f__UBA2165	g__TMED167	90.20	blast	92.70
TARA-009-SRF-0.22-1.6um_k117_452500_flag=1_multi=12.0000_len=7753__full	18.71	d__Bacteria	p__Bacteroidota	c__Bacteroidia	o__Flavobacteriales	f__Flavobacteriaceae	g__Psychroserpens	94.90	iPHoP-RF	96.40
TARA-009-SRF-0.22-1.6um_k117_56864_flag=1_multi=10.8606_len=9157__full	13.74	d__Bacteria	p__Bacteroidota	c__Bacteroidia	o__Cytophagales	f__MED-G16	g__MED-G16	93.00	blast	95.00 iPHoP-RF
TARA-009-SRF-0.22-1.6um_k117_59919_flag=0_multi=37.6472_len=8790__full	6.10	d__Bacteria	p__Pseudomonadota	c__Gammaproteobacteria	o__Pseudomonadales	f__Moraxellaceae	g__Acinetobacter	90.30	iPHoP-RF	92.80
TARA-009-SRF-0.22-1.6um_k117_674987_flag=1_multi=8.0000_len=5895__full	99.17	d__Bacteria	p__Pseudomonadota	c__Alphaproteobacteria	o__Pelagibacterales	f__Pelagibacteraceae	g__Pelagibacter_A	90.20	blast	92.70 iPHoP-RF
TARA-009-SRF-0.22-1.6um_k117_681611_flag=0_multi=19.0060_len=15379__full	10.23	d__Archaea	p__Thermoplasmatota	c__Poseidoniia	o__Poseidoniales	f__Poseidoniaceae	g__MGIIa-K1	91.60	blast	93.90	63.50
TARA-009-SRF-0.22-1.6um_k117_689004_flag=1_multi=19.0000_len=20679__full	79.33	d__Bacteria	p__Bacteroidota	c__Bacteroidia	o__Flavobacteriales	f__Flavobacteriaceae	g__TMED220	91.00	blast	93.40 iPHoP-RF	77.80
TARA-009-SRF-0.22-1.6um_k117_709634_flag=1_multi=6.0000_len=7068__full	25.30	d__Bacteria	p__Actinomycetota	c__Coriobacteriia	o__Coriobacteriales	f__Coriobacteriaceae	g__Collinsella	93.80	CRISPR	95.60 iPHoP-RF	78.00
TARA-009-SRF-0.22-1.6um_k117_711441_flag=1_multi=9.8423_len=6051__full	25.75	d__Bacteria	p__Pseudomonadota	c__Alphaproteobacteria	o__Pelagibacterales	f__Pelagibacteraceae	g__Pelagibacter	91.60	blast	93.90 iPHoP-RF
TARA-009-SRF-0.22-1.6um_k117_748940_flag=0_multi=166.7983_len=8349__full	43.83	d__Bacteria	p__Pseudomonadota	c__Alphaproteobacteria	o__Thalassobaculales	f__Thalassobaculaceae	g__UBA7326	90.30	blast	92.80 iPHoP-RF
TARA-009-SRF-0.22-1.6um_k117_78614_flag=1_multi=22.0000_len=48920__full	29.66	d__Archaea	p__Thermoproteota	c__Nitrososphaeria	o__Nitrososphaerales	f__JACPRH01	g__	93.60	blast	95.50 iPHoP-RF
TARA-009-SRF-0.22-1.6um_k117_815990_flag=0_multi=6.7723_len=6829__full	5.79	d__Bacteria	p__Pseudomonadota	c__Gammaproteobacteria	o__Enterobacterales_A	f__Vibrionaceae	g__Vibrio	94.50	iPHoP-RF	96.10	55.20
TARA-009-SRF-0.22-1.6um_k117_822024_flag=0_multi=16.0000_len=5152__full	5.62	d__Bacteria	p__Pseudomonadota	c__Alphaproteobacteria	o__Pelagibacterales	f__Pelagibacteraceae	g__Pelagibacter	91.40	blast	93.70 iPHoP-RF	66.30
TARA-009-SRF-0.22-1.6um_k117_831603_flag=0_multi=74.7408_len=5826__full	32.33	d__Bacteria	p__Planctomycetota	c__Planctomycetia	o__Pirellulales	f__UBA1268	g__UBA1268	91.60	blast	93.90 iPHoP-RF
TARA-009-SRF-0.22-1.6um_k117_832071_flag=1_multi=10.0000_len=57741__full	26.95	d__Bacteria	p__Pseudomonadota	c__Alphaproteobacteria	o__TMED127	f__TMED127	g__MED-G10	91.60	blast	93.90	68.40
TARA-009-SRF-0.22-1.6um_k117_833363_flag=0_multi=185.0000_len=11542__full	31.49	d__Archaea	p__Thermoplasmatota	c__Poseidoniia	o__Poseidoniales	f__Poseidoniaceae	g__MGIIa-K1	92.10	blast	94.30 iPHoP-RF	69.10
TARA-009-SRF-0.22-1.6um_k117_849222_flag=1_multi=9.0000_len=7609__full	41.00	d__Archaea	p__Nanoarchaeota	c__Nanoarchaeia	o__UBA10117	f__ARS21	g__ARS21	91.60	blast	93.90
TARA-009-SRF-0.22-1.6um_k117_861671_flag=0_multi=9.9567_len=9682__full	99.89	d__Bacteria	p__Pseudomonadota	c__Alphaproteobacteria	o__Pelagibacterales	f__Pelagibacteraceae	g__Pelagibacter	91.20	blast	93.60 iPHoP-RF
TARA-009-SRF-0.22-1.6um_k117_874777_flag=0_multi=42.9313_len=12345__full	15.03	d__Bacteria	p__Actinomycetota	c__Acidimicrobiia	o__Actinomarinales	f__Actinomarinaceae	g__Actinomarina	91.00	iPHoP-RF	93.40
TARA-009-SRF-0.22-1.6um_k117_97563_flag=1_multi=8.0000_len=8869__full	2.81	d__Bacteria	p__Pseudomonadota	c__Alphaproteobacteria	o__TMED2	f__TMED2	g__TMED2	95.20	blast	96.60 iPHoP-RF
TARA-018-SRF-0.22-1.6um_k117_1089167_flag=0_multi=7.3959_len=7103__full	66.04	d__Bacteria	p__Chloroflexota	c__Anaerolineae	o__Anaerolineales	f__UBA11657	g__UBA11657	93.60	blast	95.50 iPHoP-RF
TARA-018-SRF-0.22-1.6um_k117_1148515_flag=0_multi=4.9918_len=6485__full	10.28	d__Bacteria	p__Pseudomonadota	c__Alphaproteobacteria	o__HIMB59	f__GCA-002718135	g__AG-337-I02	91.50	blast	93.80 iPHoP-RF	71.90
TARA-018-SRF-0.22-1.6um_k117_1200800_flag=1_multi=7.0000_len=10168__full	42.16	d__Archaea	p__Nanoarchaeota	c__Nanoarchaeia	o__UBA10117	f__ARS21	g__ARS21	94.50	blast	96.10
TARA-018-SRF-0.22-1.6um_k117_1350325_flag=0_multi=18.4776_len=62476__full	89.31	d__Bacteria	p__Cyanobacteriota	c__Cyanobacteriia	o__PCC-6307	f__Cyanobiaceae	g__Parasynechococcus	95.30	iPHoP-RF	96.70	58.40
TARA-018-SRF-0.22-1.6um_k117_1369557_flag=0_multi=11.9664_len=37034__full	43.04	d__Bacteria	p__Bdellovibrionota	c__Oligoflexia	o__Oligoflexales	f__Oligoflexaceae	g__GCA-2725955	91.00	blast	93.40 iPHoP-RF	62.70
TARA-018-SRF-0.22-1.6um_k117_1462134_flag=1_multi=39.7275_len=8704__full	34.25	d__Bacteria	p__Marinisomatota	c__Marinisomatia	o__Marinisomatales	f__TCS55	g__GCA-002701945	91.50	blast	93.80 iPHoP-RF
TARA-018-SRF-0.22-1.6um_k117_1467727_flag=0_multi=16.9760_len=6789__full	4.23	d__Bacteria	p__Pseudomonadota	c__Alphaproteobacteria	o__TMED127	f__TMED127	g__GCA-2710765	90.10	blast	92.60	73.90
TARA-018-SRF-0.22-1.6um_k117_1468661_flag=0_multi=39.0000_len=18403__full	4.29	d__Bacteria	p__Pseudomonadota	c__Gammaproteobacteria	o__Pseudomonadales	f__Pseudohongiellaceae	g__UBA9145	93.10	blast	95.10 iPHoP-RF	67.00
TARA-018-SRF-0.22-1.6um_k117_1471237_flag=0_multi=40.2342_len=9046__full	10.35	d__Bacteria	p__Cyanobacteriota	c__Cyanobacteriia	o__PCC-6307	f__Cyanobiaceae	g__Prochlorococcus_A	91.10	blast	93.50 iPHoP-RF	71.10
TARA-018-SRF-0.22-1.6um_k117_1486163_flag=1_multi=12.4234_len=9331__full	7.53	d__Archaea	p__Nanoarchaeota	c__Nanoarchaeia	o__UBA10117	f__ARS21	g__ARS21	90.60	blast	93.00 iPHoP-RF	70.00
TARA-018-SRF-0.22-1.6um_k117_1490991_flag=0_multi=5.9899_len=5079__full	12.81	d__Bacteria	p__Pseudomonadota	c__Alphaproteobacteria	o__Pelagibacterales	f__Pelagibacteraceae	g__Pelagibacter	90.00	blast	92.50 iPHoP-RF	91.30
TARA-018-SRF-0.22-1.6um_k117_152170_flag=1_multi=6.5479_len=14060__full	11.04	d__Bacteria	p__SAR324	c__SAR324	o__SAR324	f__NAC60-12	g__Arctic96AD-7	91.60	blast	93.90 iPHoP-RF	64.30
TARA-018-SRF-0.22-1.6um_k117_1537321_flag=0_multi=15.0000_len=12804__full	20.68	d__Bacteria	p__Pseudomonadota	c__Alphaproteobacteria	o__Pelagibacterales	f__Pelagibacteraceae	g__Pelagibacter	90.30	blast	92.80 iPHoP-RF
TARA-018-SRF-0.22-1.6um_k117_1584723_flag=1_multi=8.0000_len=34221__full	4.96	d__Bacteria	p__Pseudomonadota	c__Gammaproteobacteria	o__Pseudomonadales	f__Pseudohongiellaceae	g__UBA9145	91.60	blast	93.90 iPHoP-RF	53.80
TARA-018-SRF-0.22-1.6um_k117_1694501_flag=0_multi=29.0000_len=8910__full	21.03	d__Bacteria	p__Pseudomonadota	c__Gammaproteobacteria	o__UBA6522	f__UBA6522	g__TMED78	90.20	blast	92.70 iPHoP-RF	68.20
TARA-018-SRF-0.22-1.6um_k117_1727732_flag=0_multi=13.9748_len=17111__full	21.11	d__Bacteria	p__Pseudomonadota	c__Alphaproteobacteria	o__Pelagibacterales	f__Pelagibacteraceae	g__Pelagibacter	92.20	blast	94.40 iPHoP-RF
TARA-018-SRF-0.22-1.6um_k117_1752970_flag=1_multi=5.0000_len=5880__full	5.75	d__Bacteria	p__Pseudomonadota	c__Gammaproteobacteria	o__Burkholderiales	f__Burkholderiaceae_D	g__UBA7377	91.40	blast	93.70
TARA-018-SRF-0.22-1.6um_k117_1804498_flag=0_multi=6.2856_len=6282__full	27.45	d__Bacteria	p__Pseudomonadota	c__Gammaproteobacteria	o__Pseudomonadales	f__HTCC2089	g__UBA4421	91.10	blast	93.50 iPHoP-RF
TARA-018-SRF-0.22-1.6um_k117_1863793_flag=0_multi=8.0000_len=5537__full		d__Bacteria	p__Bacteroidota	c__Bacteroidia	o__Flavobacteriales	f__Flavobacteriaceae	g__MS024-2A	91.50	blast	93.80 iPHoP-RF
TARA-018-SRF-0.22-1.6um_k117_1937323_flag=0_multi=47.8083_len=8452__full	33.08	d__Bacteria	p__Pseudomonadota	c__Alphaproteobacteria	o__Rhodobacterales	f__Rhodobacteraceae	g__JAKVBH01	90.20	blast	92.70 iPHoP-RF
TARA-018-SRF-0.22-1.6um_k117_1954398_flag=1_multi=9.0000_len=10184__full	5.63	d__Bacteria	p__Marinisomatota	c__Marinisomatia	o__SCGC-AAA003-L08	f__TMED161	g__TMED161	90.80	blast	93.20	52.80
TARA-018-SRF-0.22-1.6um_k117_240365_flag=0_multi=11.9917_len=13337__full	84.95	d__Bacteria	p__Bacteroidota	c__Bacteroidia	o__Flavobacteriales	f__Flavobacteriaceae	g__TMED220	91.40	blast	93.70 iPHoP-RF
TARA-018-SRF-0.22-1.6um_k117_285368_flag=0_multi=6.9908_len=6672__full	76.91	d__Archaea	p__Asgardarchaeota	c__Sifarchaeia	o__Borrarchaeales	f__Borrarchaeaceae	g__Borrarchaeum	92.20	iPHoP-RF	94.40	80.60
TARA-018-SRF-0.22-1.6um_k117_290228_flag=1_multi=5.0000_len=7461__full	18.59	d__Bacteria	p__Pseudomonadota	c__Alphaproteobacteria	o__Rhodobacterales	f__Rhodobacteraceae	g__Amylibacter	94.50	iPHoP-RF	96.10	70.60
TARA-018-SRF-0.22-1.6um_k117_359181_flag=0_multi=18.9447_len=8902__full	34.77	d__Bacteria	p__Verrucomicrobiota	c__Verrucomicrobiae	o__Opitutales	f__DSM-45221	g__GCA-2699365	91.10	blast	93.50	58.40
TARA-018-SRF-0.22-1.6um_k117_435946_flag=1_multi=7.0000_len=6582__full	38.00	d__Bacteria	p__Pseudomonadota	c__Alphaproteobacteria	o__TMED127	f__TMED127	g__TMED211	91.50	blast	93.80	79.00
TARA-018-SRF-0.22-1.6um_k117_530374_flag=1_multi=8.0000_len=10987__full	6.72	d__Bacteria	p__Bacteroidota	c__Bacteroidia	o__Flavobacteriales	f__Flavobacteriaceae	g__Mesonia	94.90	CRISPR	96.40 iPHoP-RF	73.70
TARA-018-SRF-0.22-1.6um_k117_582269_flag=1_multi=6.9933_len=9078__full	28.44	d__Bacteria	p__Pseudomonadota	c__Gammaproteobacteria	o__Enterobacterales_A	f__Succinivibrionaceae	g__Succinivibrio	95.30	iPHoP-RF	96.70	81.10
TARA-018-SRF-0.22-1.6um_k117_587620_flag=0_multi=6.9821_len=6827__full	27.65	d__Bacteria	p__Bacteroidota	c__Bacteroidia	o__Flavobacteriales	f__Flavobacteriaceae	g__Polaribacter	90.70	iPHoP-RF	93.10
TARA-018-SRF-0.22-1.6um_k117_630256_flag=1_multi=12.0000_len=16850__full	29.26	d__Bacteria	p__Verrucomicrobiota	c__Verrucomicrobiae	o__Pedosphaerales	f__UBA1096	g__UBA1096	90.20	blast	92.70 iPHoP-RF
TARA-018-SRF-0.22-1.6um_k117_640098_flag=0_multi=17.0000_len=11087__full		d__Bacteria	p__Pseudomonadota	c__Alphaproteobacteria	o__TMED127	f__TMED127	g__GCA-2710765	91.60	blast	93.90	68.00
TARA-018-SRF-0.22-1.6um_k117_669831_flag=1_multi=9.0000_len=7776__full	10.40	d__Bacteria	p__Verrucomicrobiota	c__Verrucomicrobiae	o__Opitutales	f__MB11C04	g__MB11C04	92.10	blast	94.30
TARA-018-SRF-0.22-1.6um_k117_671971_flag=0_multi=19.9414_len=5403__full	44.66	d__Bacteria	p__Bacteroidota	c__Bacteroidia	o__Flavobacteriales	f__Flavobacteriaceae	g__Marivariicella	91.10	blast	93.50	50.20
TARA-018-SRF-0.22-1.6um_k117_745337_flag=0_multi=37.7782_len=25036__full	12.66	d__Bacteria	p__Pseudomonadota	c__Alphaproteobacteria	o__TMED127	f__TMED127	g__GCA-2710765	90.10	blast	92.60 iPHoP-RF	70.60
TARA-018-SRF-0.22-1.6um_k117_762161_flag=1_multi=8.0000_len=6651__full	15.05	d__Bacteria	p__Pseudomonadota	c__Gammaproteobacteria	o__SAR86	f__TMED112	g__TMED112	91.60	blast	93.90 iPHoP-RF
TARA-018-SRF-0.22-1.6um_k117_771919_flag=1_multi=5.0000_len=6956__full	6.39	d__Bacteria	p__Bacteroidota	c__Bacteroidia	o__Flavobacteriales	f__Weeksellaceae	g__JABCPE02	93.50	iPHoP-RF	95.40
TARA-018-SRF-0.22-1.6um_k117_795695_flag=0_multi=16.9680_len=5114__full		d__Bacteria	p__Pseudomonadota	c__Alphaproteobacteria	o__TMED127	f__TMED127	g__GCA-2710765	90.80	blast	93.20
TARA-018-SRF-0.22-1.6um_k117_801400_flag=1_multi=6.0000_len=7010__full		d__Bacteria	p__Marinisomatota	c__Marinisomatia	o__Marinisomatales	f__TCS55	g__TMED144	91.80	blast	94.10	71.50
TARA-018-SRF-0.22-1.6um_k117_835080_flag=1_multi=8.0000_len=10781__full	16.67	d__Archaea	p__Nanoarchaeota	c__Nanoarchaeia	o__UBA10117	f__ARS21	g__ARS21	93.40	blast	95.30 iPHoP-RF
TARA-018-SRF-0.22-1.6um_k117_93203_flag=1_multi=6.0000_len=6525__full	11.50	d__Bacteria	p__Cyanobacteriota	c__Cyanobacteriia	o__PCC-6307	f__Cyanobiaceae	g__Prochlorococcus	90.20	blast	92.70 iPHoP-RF	60.10
TARA-018-SRF-0.22-1.6um_k117_970357_flag=1_multi=5.0000_len=7082__full	17.79	d__Bacteria	p__Bacteroidota	c__Bacteroidia	o__Flavobacteriales	f__TMED113	g__GCA-2696965	91.50	blast	93.80 iPHoP-RF	86.00
TARA-023-SRF-0.22-1.6um_k127_163645_flag=1_multi=6.0000_len=5985__full	20.21	d__Bacteria	p__Bacteroidota	c__Bacteroidia	o__Flavobacteriales	f__Flavobacteriaceae	g__Polaribacter	90.30	iPHoP-RF	92.80
TARA-023-SRF-0.22-1.6um_k127_171320_flag=1_multi=5.0000_len=5556__full	24.56	d__Bacteria	p__Bacteroidota	c__Bacteroidia	o__Chitinophagales	f__UBA2359	g__JAHDGP01	92.60	iPHoP-RF	94.70
TARA-023-SRF-0.22-1.6um_k127_283152_flag=0_multi=53.9455_len=9855__full	7.81	d__Archaea	p__Thermoplasmatota	c__Poseidoniia	o__Poseidoniales	f__Thalassarchaeaceae	g__MGIIb-O5	90.40	blast	92.90 iPHoP-RF
TARA-023-SRF-0.22-1.6um_k127_368189_flag=1_multi=6.0000_len=20342__full	6.59	d__Bacteria	p__Bacteroidota	c__Bacteroidia	o__Flavobacteriales	f__BACL11	g__GCA-002715885	90.70	blast	93.10 iPHoP-RF	65.30
TARA-023-SRF-0.22-1.6um_k127_378279_flag=1_multi=8.0000_len=7098__full	11.54	d__Bacteria	p__Pseudomonadota	c__Gammaproteobacteria	o__Pseudomonadales	f__Moraxellaceae	g__Acinetobacter	90.30	iPHoP-RF	92.80
TARA-023-SRF-0.22-1.6um_k127_402515_flag=1_multi=7.0000_len=6030__full	20.26	d__Bacteria	p__Bacteroidota	c__Bacteroidia	o__Chitinophagales	f__Chitinophagaceae	g__Flavisolibacter_B	91.00	iPHoP-RF	93.40
TARA-023-SRF-0.22-1.6um_k127_424693_flag=0_multi=11.5237_len=7110__full	14.60	d__Bacteria	p__Pseudomonadota	c__Alphaproteobacteria	o__TMED25	f__TMED25	g__TMED25	90.10	blast	92.60 iPHoP-RF	57.60
TARA-025-SRF-0.22-1.6um_k117_1061533_flag=0_multi=11.0517_len=5516__full	28.33	d__Bacteria	p__Pseudomonadota	c__Alphaproteobacteria	o__Pelagibacterales	f__Pelagibacteraceae	g__Pelagibacter	91.40	blast	93.70 iPHoP-RF
TARA-025-SRF-0.22-1.6um_k117_1064191_flag=0_multi=17.2494_len=27321__full	21.56	d__Bacteria	p__Pseudomonadota	c__Alphaproteobacteria	o__TMED109_A	f__TMED131	g__GCA-2732015	90.20	blast	92.70
TARA-025-SRF-0.22-1.6um_k117_1180463_flag=1_multi=6.4958_len=8964__full	14.82	d__Bacteria	p__Pseudomonadota	c__Alphaproteobacteria	o__Pelagibacterales	f__Pelagibacteraceae	g__Pelagibacter	91.60	blast	93.90 iPHoP-RF
TARA-025-SRF-0.22-1.6um_k117_1182921_flag=1_multi=10.0000_len=7903__full	3.08	d__Bacteria	p__Bacteroidota	c__Bacteroidia	o__Flavobacteriales	f__Flavobacteriaceae	g__Flavobacterium	93.50	iPHoP-RF	95.40
TARA-025-SRF-0.22-1.6um_k117_1190322_flag=1_multi=16.0000_len=8300__full	34.09	d__Bacteria	p__Pseudomonadota	c__Alphaproteobacteria	o__Pelagibacterales	f__Pelagibacteraceae	g__Pelagibacter	90.70	blast	93.10 iPHoP-RF
TARA-025-SRF-0.22-1.6um_k117_12184_flag=0_multi=48.6351_len=5905__full	25.61	d__Archaea	p__Thermoplasmatota	c__Poseidoniia	o__Poseidoniales	f__Poseidoniaceae	g__MGIIa-K1	91.50	blast	93.80 iPHoP-RF	82.20
TARA-025-SRF-0.22-1.6um_k117_1274470_flag=0_multi=12.9492_len=5390__full	14.12	d__Bacteria	p__Bacteroidota	c__Bacteroidia	o__Chitinophagales	f__Chitinophagaceae	g__Sediminibacterium	91.50	blast	93.80 iPHoP-RF
TARA-025-SRF-0.22-1.6um_k117_1307339_flag=0_multi=35.9766_len=15069__full	13.85	d__Bacteria	p__Marinisomatota	c__Marinisomatia	o__Marinisomatales	f__TCS55	g__TMED108	90.80	blast	93.20 iPHoP-RF
TARA-025-SRF-0.22-1.6um_k117_1333625_flag=1_multi=8.0000_len=7042__full	47.32	d__Bacteria	p__Pseudomonadota	c__Gammaproteobacteria	o__SAR86	f__TMED112	g__TMED112	91.40	iPHoP-RF	93.70	75.00
TARA-025-SRF-0.22-1.6um_k117_1416423_flag=1_multi=19.0000_len=38038__full	31.97	d__Bacteria	p__Pseudomonadota	c__Alphaproteobacteria	o__Rhodobacterales	f__Rhodobacteraceae	g__JAKVBH01	94.60	blast	96.20 iPHoP-RF	68.90
TARA-025-SRF-0.22-1.6um_k117_1455131_flag=0_multi=15.1616_len=28052__full	41.99	d__Bacteria	p__Pseudomonadota	c__Gammaproteobacteria	o__Comchoanobacterales	f__UBA7916	g__UBA7916	90.90	blast	93.30 iPHoP-RF	89.20
TARA-025-SRF-0.22-1.6um_k117_1492331_flag=0_multi=24.9569_len=5687__full	17.41	d__Bacteria	p__Bacteroidota	c__Bacteroidia	o__Cytophagales	f__Flammeovirgaceae	g__Flammeovirga	91.80	iPHoP-RF	94.10
TARA-025-SRF-0.22-1.6um_k117_1570941_flag=1_multi=6.0000_len=16769__full	16.91	d__Bacteria	p__Bacteroidota	c__Bacteroidia	o__Flavobacteriales	f__Flavobacteriaceae	g__Winogradskyella	93.10	iPHoP-RF	95.10	55.70
TARA-025-SRF-0.22-1.6um_k117_171641_flag=1_multi=18.9564_len=33548__full	6.23	d__Bacteria	p__Verrucomicrobiota	c__Verrucomicrobiae	o__Opitutales	f__DSM-45221	g__Coraliomargarita	92.90	blast	94.90 iPHoP-RF
TARA-025-SRF-0.22-1.6um_k117_183503_flag=1_multi=12.2542_len=10439__full	6.00	d__Bacteria	p__Pseudomonadota	c__Gammaproteobacteria	o__Pseudomonadales	f__Litoricolaceae	g__HIMB30	91.60	blast	93.90 iPHoP-RF
TARA-025-SRF-0.22-1.6um_k117_18647_flag=1_multi=8.0000_len=8066__full	23.98	d__Bacteria	p__Pseudomonadota	c__Gammaproteobacteria	o__Pseudomonadales	f__Porticoccaceae	g__TMED48	93.10	blast	95.10 iPHoP-RF
TARA-025-SRF-0.22-1.6um_k117_240075_flag=1_multi=5.0000_len=5502__full	24.16	d__Bacteria	p__Bacteroidota	c__Bacteroidia	o__Chitinophagales	f__Saprospiraceae	g__RFSX01	90.70	iPHoP-RF	93.10	73.90
TARA-025-SRF-0.22-1.6um_k117_268976_flag=0_multi=7.9850_len=6396__full	23.02	d__Bacteria	p__Pseudomonadota	c__Alphaproteobacteria	o__TMED109_A	f__TMED131	g__GCA-2732015	90.80	blast	93.20
TARA-025-SRF-0.22-1.6um_k117_28792_flag=1_multi=6.0000_len=5228__full	19.03	d__Bacteria	p__Bacteroidota	c__Bacteroidia	o__Flavobacteriales	f__Flavobacteriaceae	g__Polaribacter	94.90	iPHoP-RF	96.40
TARA-025-SRF-0.22-1.6um_k117_316764_flag=1_multi=9.0000_len=8396__full	7.19	d__Bacteria	p__Pseudomonadota	c__Gammaproteobacteria	o__Pseudomonadales	f__Pseudohongiellaceae	g__UBA9145	90.70	blast	93.10 iPHoP-RF	63.00
TARA-025-SRF-0.22-1.6um_k117_337701_flag=1_multi=5.0000_len=5104__full	37.40	d__Bacteria	p__Pseudomonadota	c__Gammaproteobacteria	o__Burkholderiales	f__Burkholderiaceae_D	g__UBA7377	92.70	blast	94.80 iPHoP-RF	84.30 iPHoP-RF	67.30
TARA-025-SRF-0.22-1.6um_k117_346710_flag=1_multi=9.0000_len=13970__full	14.46	d__Bacteria	p__Bacillota	c__Bacilli	o__Erysipelotrichales	f__Erysipelotrichaceae	g__Holdemanella	91.00	iPHoP-RF	93.40	84.30 iPHoP-RF	68.00
TARA-025-SRF-0.22-1.6um_k117_458545_flag=0_multi=17.0000_len=5269__full	31.73	d__Archaea	p__Nanoarchaeota	c__Nanoarchaeia	o__UBA10117	f__ARS21	g__ARS21	92.00	blast	94.20 iPHoP-RF	71.10
TARA-025-SRF-0.22-1.6um_k117_460838_flag=0_multi=8.9861_len=5856__full	4.50	d__Bacteria	p__Pseudomonadota	c__Alphaproteobacteria	o__Pelagibacterales	f__Pelagibacteraceae	g__Pelagibacter_A	91.20	blast	93.60 iPHoP-RF	83.60
TARA-025-SRF-0.22-1.6um_k117_494917_flag=1_multi=9.0000_len=15559__full	4.77	d__Bacteria	p__Margulisbacteria	c__Marinamargulisbacteria	o__GCA-2716485	f__GCA-002719695	g__GCA-2690645	93.40	blast	95.30	85.40
TARA-025-SRF-0.22-1.6um_k117_544131_flag=1_multi=7.0000_len=5223__full	16.87	d__Bacteria	p__Planctomycetota	c__Planctomycetia	o__Pirellulales	f__UBA7805	g__UBA7805	91.20	blast	93.60
TARA-025-SRF-0.22-1.6um_k117_630255_flag=1_multi=7.0000_len=8302__full	21.00	d__Bacteria	p__Pseudomonadota	c__Gammaproteobacteria	o__Pseudomonadales	f__Moraxellaceae	g__Acinetobacter	91.00	iPHoP-RF	93.40
TARA-025-SRF-0.22-1.6um_k117_688055_flag=1_multi=7.0000_len=9622__full	25.08	d__Bacteria	p__Bacillota	c__Bacilli	o__Lactobacillales	f__Streptococcaceae	g__Streptococcus	90.30	iPHoP-RF	92.80
TARA-025-SRF-0.22-1.6um_k117_725576_flag=0_multi=20.0000_len=10891__full	7.92	d__Bacteria	p__Pseudomonadota	c__Gammaproteobacteria	o__Pseudomonadales	f__Pseudohongiellaceae	g__UBA9145	91.80	blast	94.10 iPHoP-RF
TARA-025-SRF-0.22-1.6um_k117_73086_flag=0_multi=9.9896_len=8794__full	46.59	d__Bacteria	p__Bacteroidota	c__Bacteroidia	o__Bacteroidales	f__Bacteroidaceae	g__Prevotella	94.50	iPHoP-RF	96.10
TARA-025-SRF-0.22-1.6um_k117_747268_flag=1_multi=6.0000_len=8175__full	41.16	d__Bacteria	p__RUG730	c__RUG730	o__RUG730	f__JAAEPJ01	g__JAAEPJ01	91.60	blast	93.90 iPHoP-RF
TARA-025-SRF-0.22-1.6um_k117_805496_flag=0_multi=70.0000_len=31119__full	14.21	d__Bacteria	p__Pseudomonadota	c__Gammaproteobacteria	o__Enterobacterales_A	f__Alteromonadaceae	g__Alteromonas	94.60	blast	96.20 iPHoP-RF
TARA-025-SRF-0.22-1.6um_k117_826884_flag=0_multi=25.0000_len=47398__full	21.37	d__Bacteria	p__Bacteroidota	c__Bacteroidia	o__Bacteroidales	f__Bacteroidaceae	g__Bacteroides	91.40	iPHoP-RF	93.70
TARA-025-SRF-0.22-1.6um_k117_838109_flag=1_multi=7.0000_len=5800__full	8.40	d__Bacteria	p__Pseudomonadota	c__Gammaproteobacteria	o__Comchoanobacterales	f__GCA-002691585	g__GCA-002691585	90.20	blast	92.70 iPHoP-RF	71.90
TARA-025-SRF-0.22-1.6um_k117_875984_flag=0_multi=17.3395_len=33643__full	23.30	d__Bacteria	p__Pseudomonadota	c__Alphaproteobacteria	o__TMED127	f__TMED127	g__GCA-2691145	94.30	blast	96.00 iPHoP-RF
TARA-025-SRF-0.22-1.6um_k117_878862_flag=0_multi=66.7067_len=19595__full	7.64	d__Bacteria	p__Pseudomonadota	c__Alphaproteobacteria	o__Pelagibacterales	f__Pelagibacteraceae	g__Pelagibacter	91.00	blast	93.40 iPHoP-RF	86.70
TARA-030-SRF-0.22-1.6um_k117_102475_flag=1_multi=13.0000_len=6669__full	30.82	d__Bacteria	p__Bacteroidota	c__Bacteroidia	o__Chitinophagales	f__Saprospiraceae	g__OLB9	91.80	iPHoP-RF	94.10
TARA-030-SRF-0.22-1.6um_k117_153192_flag=1_multi=11.0000_len=7766__full	10.07	d__Bacteria	p__Actinomycetota	c__Actinomycetia	o__Actinomycetales	f__Microbacteriaceae	g__Pontimonas	92.00	blast	94.20
TARA-030-SRF-0.22-1.6um_k117_241396_flag=1_multi=7.0000_len=6284__full	12.65	d__Bacteria	p__Cyanobacteriota	c__Cyanobacteriia	o__PCC-6307	f__Cyanobiaceae	g__Parasynechococcus	90.30	blast	92.80 iPHoP-RF
TARA-030-SRF-0.22-1.6um_k117_244962_flag=1_multi=9.0000_len=6528__full	33.82	d__Bacteria	p__Pseudomonadota	c__Alphaproteobacteria	o__Pelagibacterales	f__Pelagibacteraceae	g__Pelagibacter	90.30	iPHoP-RF	92.80 blast	68.40
TARA-030-SRF-0.22-1.6um_k117_299224_flag=0_multi=13.9762_len=10477__full	4.95	d__Bacteria	p__Actinomycetota	c__Acidimicrobiia	o__Actinomarinales	f__Actinomarinaceae	g__Actinomarina	91.60	blast	93.90 iPHoP-RF	60.10
TARA-030-SRF-0.22-1.6um_k117_302687_flag=1_multi=8.0000_len=7686__full	15.60	d__Bacteria	p__Pseudomonadota	c__Gammaproteobacteria	o__Enterobacterales_A	f__Vibrionaceae	g__Vibrio	91.80	iPHoP-RF	94.10
TARA-030-SRF-0.22-1.6um_k117_306376_flag=0_multi=11.9922_len=14281__full	10.38	d__Bacteria	p__Pseudomonadota	c__Alphaproteobacteria	o__Pelagibacterales	f__Pelagibacteraceae	g__Pelagibacter	93.20	blast	95.20 iPHoP-RF
TARA-030-SRF-0.22-1.6um_k117_352855_flag=1_multi=24.9830_len=8591__full	4.11	d__Bacteria	p__Pseudomonadota	c__Alphaproteobacteria	o__Puniceispirillales	f__AAA536-G10	g__AAA536-G10	90.60	blast	93.00 iPHoP-RF
TARA-030-SRF-0.22-1.6um_k117_374050_flag=1_multi=6.0000_len=5523__full	4.88	d__Bacteria	p__Pseudomonadota	c__Alphaproteobacteria	o__Pelagibacterales	f__Pelagibacteraceae	g__GCA-2704625	91.70	blast	94.00 iPHoP-RF	85.10
TARA-030-SRF-0.22-1.6um_k117_409970_flag=0_multi=23.9237_len=6145__full	13.61	d__Bacteria	p__Bacteroidota	c__Bacteroidia	o__Bacteroidales	f__Bacteroidaceae	g__Prevotella	90.30	iPHoP-RF	92.80	73.00
TARA-030-SRF-0.22-1.6um_k117_411331_flag=0_multi=7.0453_len=6458__full	54.13	d__Bacteria	p__Pseudomonadota	c__Alphaproteobacteria	o__Pelagibacterales	f__Pelagibacteraceae	g__Pelagibacter_A	91.80	blast	94.10	85.40
TARA-030-SRF-0.22-1.6um_k117_510481_flag=0_multi=20.0000_len=7103__full	3.53	d__Bacteria	p__Bacteroidota	c__Bacteroidia	o__Flavobacteriales	f__Flavobacteriaceae	g__Winogradskyella	91.80	iPHoP-RF	94.10
TARA-030-SRF-0.22-1.6um_k117_515976_flag=1_multi=16.0887_len=9304__full	43.30	d__Bacteria	p__Campylobacterota	c__Campylobacteria	o__Campylobacterales	f__Sulfurimonadaceae	g__CAITKP01	91.00	iPHoP-RF	93.40	78.50
TARA-030-SRF-0.22-1.6um_k117_5381_flag=1_multi=23.0000_len=15518__full	24.51	d__Bacteria	p__Verrucomicrobiota	c__Verrucomicrobiae	o__Pedosphaerales	f__UBA1096	g__UBA1096	90.00	blast	92.50 iPHoP-RF
TARA-030-SRF-0.22-1.6um_k117_66208_flag=0_multi=17.9840_len=10748__full	3.62	d__Bacteria	p__Patescibacteria	c__Gracilibacteria	o__UBA1369	f__GCA-2718715	g__GCA-2718715	93.00	blast	95.00
TARA-030-SRF-0.22-1.6um_k117_667901_flag=0_multi=19.9927_len=26001__full	14.31	d__Bacteria	p__Bacteroidota	c__Bacteroidia	o__Flavobacteriales	f__Crocinitomicaceae	g__UBA952	91.50	blast	93.80 iPHoP-RF	77.10
TARA-030-SRF-0.22-1.6um_k117_699226_flag=1_multi=9.0000_len=7512__full	25.85	d__Bacteria	p__Pseudomonadota	c__Alphaproteobacteria	o__Pelagibacterales	f__Pelagibacteraceae	g__GCA-002704185	94.50	blast	96.10 iPHoP-RF	74.30
TARA-030-SRF-0.22-1.6um_k117_737254_flag=0_multi=15.2318_len=10141__full	21.37	d__Archaea	p__Nanoarchaeota	c__Nanoarchaeia	o__UBA10117	f__ARS21	g__ARS21	93.00	blast	95.00 iPHoP-RF
TARA-030-SRF-0.22-1.6um_k117_738135_flag=1_multi=9.0000_len=8890__full	21.43	d__Bacteria	p__Bacteroidota	c__Bacteroidia	o__Flavobacteriales	f__BACL11	g__GCA-2697505	90.80	blast	93.20 iPHoP-RF	74.60
TARA-030-SRF-0.22-1.6um_k117_76764_flag=0_multi=317.2636_len=5611__full	6.44	d__Bacteria	p__Actinomycetota	c__Acidimicrobiia	o__Actinomarinales	f__Actinomarinaceae	g__Actinomarina	92.50	blast	94.60 iPHoP-RF
TARA-030-SRF-0.22-1.6um_k117_92979_flag=1_multi=11.8024_len=5461__full		d__Bacteria	p__Bacteroidota	c__Bacteroidia	o__Flavobacteriales	f__Flavobacteriaceae	g__Joostella	91.60	blast	93.90 iPHoP-RF
D109_0000006091__full	9.73	d__Bacteria	p__Pseudomonadota	c__Gammaproteobacteria	o__Pseudomonadales	f__Halomonadaceae	g__Halomonas	92.20	iPHoP-RF	94.40	56.20
D109_0000021710__full	21.36	d__Bacteria	p__Pseudomonadota	c__Gammaproteobacteria	o__Coxiellales	f__Coxiellaceae	g__UBA9148	91.60	blast	93.90 iPHoP-RF	78.70
D109_0000038621__full	27.12	d__Bacteria	p__Pseudomonadota	c__Alphaproteobacteria	o__Pelagibacterales	f__Pelagibacteraceae	g__Pelagibacter	90.60	blast	93.00	54.10
D109_0000056560__full	30.60	d__Bacteria	p__Pseudomonadota	c__Alphaproteobacteria	o__Pelagibacterales	f__Pelagibacteraceae	g__GCA-2689925	92.00	blast	94.20 iPHoP-RF	63.30
D109_0000060753__full	32.37	d__Bacteria	p__Planctomycetota	c__Phycisphaerae	o__Phycisphaerales	f__UBA1924	g__UBA1924	90.70	blast	93.10 iPHoP-RF	78.70
D109_0000062058__full	26.68	d__Bacteria	p__Bacteroidota	c__Bacteroidia	o__Flavobacteriales	f__Flavobacteriaceae	g__Polaribacter	90.70	iPHoP-RF	93.10	78.30
D109_0000066639__full	3.78	d__Bacteria	p__Pseudomonadota	c__Gammaproteobacteria	o__Enterobacterales	f__Enterobacteriaceae	g__Pectobacterium	92.60	iPHoP-RF	94.70	72.60
D109_0000097847__full	30.06	d__Bacteria	p__Bacteroidota	c__Bacteroidia	o__Flavobacteriales	f__Flavobacteriaceae	g__SCGC-AAA160-P02	91.40	blast	93.70 iPHoP-RF	62.50
D109_0000103906__full	6.96	d__Bacteria	p__Pseudomonadota	c__Gammaproteobacteria	o__Enterobacterales_A	f__Vibrionaceae	g__Vibrio	93.10	iPHoP-RF	95.10	78.70
D109_0000122209__full	29.79	d__Bacteria	p__Pseudomonadota	c__Alphaproteobacteria	o__Caulobacterales	f__Maricaulaceae	g__Hyphobacterium	90.10	blast	92.60 iPHoP-RF	53.80
D109_0000145337__full	10.20	d__Bacteria	p__Bacteroidota	c__Bacteroidia	o__Chitinophagales	f__Chitinophagaceae	g__Sediminibacterium	90.30	blast	92.80 iPHoP-RF
D109_0000169705__full	15.87	d__Bacteria	p__Bacteroidota	c__Bacteroidia	o__Bacteroidales	f__Bacteroidaceae	g__Prevotella	91.40	iPHoP-RF	93.70
D109_0000217164__full	17.93	d__Bacteria	p__Bacteroidota	c__Bacteroidia	o__Chitinophagales	f__Saprospiraceae	g__RFSX01	91.60	blast	93.90
D109_0000221518__full	8.10	d__Bacteria	p__Bacteroidota	c__Bacteroidia	o__Flavobacteriales	f__Flavobacteriaceae	g__Winogradskyella	92.20	iPHoP-RF	94.40
D109_0000224826__full	41.92	d__Archaea	p__Nanoarchaeota	c__Nanoarchaeia	o__UBA10117	f__ARS21	g__ARS21	91.20	blast	93.60 iPHoP-RF
D109_0000229977__full	3.92	d__Bacteria	p__Bacillota	c__Bacilli	o__RF39	f__UBA660	g__Ventrenecus	91.00	iPHoP-RF	93.40
D109_0000231213__full	12.14	d__Bacteria	p__Pseudomonadota	c__Gammaproteobacteria	o__Pseudomonadales	f__Moraxellaceae	g__Acinetobacter	94.50	iPHoP-RF	96.10	61.40
D109_0000265778__full	16.54	d__Archaea	p__Thermoplasmatota	c__Poseidoniia	o__Poseidoniales	f__Poseidoniaceae	g__MGIIa-K1	93.60	blast	95.50 iPHoP-RF
D109_0000298200__full	4.86	d__Bacteria	p__Planctomycetota	c__Planctomycetia	o__Planctomycetales	f__Planctomycetaceae	g__SXXK01	90.70	iPHoP-RF	93.10
D109_0000307803__full	10.10	d__Bacteria	p__Pseudomonadota	c__Gammaproteobacteria	o__Burkholderiales	f__Burkholderiaceae_B	g__Rhodoferax	92.20	iPHoP-RF	94.40	87.00
D109_0000315035__full	21.03	d__Bacteria	p__Bacteroidota	c__Bacteroidia	o__Bacteroidales	f__Bacteroidaceae	g__Prevotella	92.20	iPHoP-RF	94.40	70.20
D109_0000319006__full	12.96	d__Bacteria	p__Pseudomonadota	c__Alphaproteobacteria	o__Caulobacterales	f__Maricaulaceae	g__Hyphobacterium	91.40	blast	93.70 iPHoP-RF
D109_0000360497__full	51.68	d__Bacteria	p__Pseudomonadota	c__Alphaproteobacteria	o__Caulobacterales	f__Maricaulaceae	g__Hyphobacterium	93.10	blast	95.10 iPHoP-RF
D109_0000377359__full	14.86	d__Bacteria	p__Bacteroidota	c__Bacteroidia	o__Flavobacteriales	f__Flavobacteriaceae	g__Flavobacterium	91.00	iPHoP-RF	93.40	72.60
D115B_0000006186__full	9.21	d__Bacteria	p__Latescibacterota	c__UBA2968	o__UBA8231	f__UBA8231	g__GCA-2693325	91.10	blast	93.50	66.00
D115B_0000018189__full	9.77	d__Bacteria	p__Bacteroidota	c__Bacteroidia	o__Flavobacteriales	f__Flavobacteriaceae	g__Joostella	94.60	blast	96.20 iPHoP-RF	73.20
D115B_0000020537__full	16.59	d__Bacteria	p__Bacteroidota	c__Bacteroidia	o__Flavobacteriales	f__Flavobacteriaceae	g__Nonlabens	91.40	iPHoP-RF	93.70
D115B_0000038250__full	50.06	d__Bacteria	p__Planctomycetota	c__Phycisphaerae	o__Phycisphaerales	f__UBA1924	g__UBA1924	94.50	blast	96.10 iPHoP-RF
D115B_0000040376__full	3.08	d__Bacteria	p__Actinomycetota	c__Acidimicrobiia	o__Acidimicrobiales	f__UBA11606	g__UBA11606	91.20	blast	93.60 iPHoP-RF
D115B_0000042963__full	8.60	d__Bacteria	p__Bacteroidota	c__Bacteroidia	o__Flavobacteriales	f__Flavobacteriaceae	g__Joostella	90.30	blast	92.80 iPHoP-RF
D115B_0000044912__full	5.07	d__Bacteria	p__Bacteroidota	c__Bacteroidia	o__Flavobacteriales	f__Weeksellaceae	g__JABCPE02	91.00	iPHoP-RF	93.40
D115B_0000047640__full	3.03	d__Bacteria	p__Pseudomonadota	c__Alphaproteobacteria	o__Puniceispirillales	f__Puniceispirillaceae	g__JADHLI01	90.30	blast	92.80 iPHoP-RF
D115B_0000049196__full	9.60	d__Bacteria	p__Bacillota	c__Bacilli	o__RF39	f__UBA660	g__Ventrenecus	93.50	iPHoP-RF	95.40
D115B_0000050677__full	15.08	d__Bacteria	p__Bacteroidota	c__Bacteroidia	o__Flavobacteriales	f__Schleiferiaceae	g__UBA10364	91.10	blast	93.50	56.00
D115B_0000056954__full	10.22	d__Bacteria	p__Pseudomonadota	c__Gammaproteobacteria	o__Legionellales	f__Legionellaceae	g__Legionella	93.90	iPHoP-RF	95.70
D115B_0000061677__full	3.42	d__Bacteria	p__Bacteroidota	c__Bacteroidia	o__Flavobacteriales	f__Flavobacteriaceae	g__BACL21	91.00	blast	93.40 iPHoP-RF	52.80
D115B_0000086841__full	5.89	d__Bacteria	p__Bacteroidota	c__Bacteroidia	o__Flavobacteriales	f__Flavobacteriaceae	g__Dokdonia	91.40	iPHoP-RF	93.70
D115B_0000093801__full	11.20	d__Archaea	p__Nanoarchaeota	c__Nanoarchaeia	o__UBA10117	f__ARS21	g__ARS21	92.60	blast	94.70
D115B_0000096901__full	18.45	d__Bacteria	p__Pseudomonadota	c__Gammaproteobacteria	o__SAR86	f__D2472	g__SCGC-AAA076-P13	91.50	blast	93.80 iPHoP-RF	77.10
D115B_0000117696__full	3.52	d__Bacteria	p__Bacteroidota	c__Bacteroidia	o__Chitinophagales	f__Saprospiraceae	g__AM-2324	91.00	blast	93.40 iPHoP-RF
D115B_0000127977__full	10.44	d__Archaea	p__Thermoplasmatota	c__Poseidoniia	o__Poseidoniales	f__Poseidoniaceae	g__MGIIa-K1	90.60	blast	93.00 iPHoP-RF	66.80
D115B_0000154472__full	37.78	d__Bacteria	p__Pseudomonadota	c__Alphaproteobacteria	o__Rhodobacterales	f__Rhodobacteraceae	g__GCA-2697345	90.70	blast	93.10	54.40
D115B_0000160633__full	5.18	d__Bacteria	p__Pseudomonadota	c__Alphaproteobacteria	o__Caulobacterales	f__Maricaulaceae	g__Hyphobacterium	91.10	blast	93.50 iPHoP-RF
D115B_0000169845__full	14.63	d__Bacteria	p__SAR324	c__SAR324	o__SAR324	f__NAC60-12	g__JCVI-SCAAA005	91.50	blast	93.80	81.60
D115B_0000178609__full_1_1-5523/7711	14.63	d__Bacteria	p__Bacillota_A	c__Clostridia	o__Peptostreptococcales	f__Peptostreptococcaceae	g__Clostridioides	96.70	CRISPR	97.70
D115B_0000188893__full	48.63	d__Archaea	p__Asgardarchaeota	c__Sifarchaeia	o__Borrarchaeales	f__Borrarchaeaceae	g__Borrarchaeum	91.80	iPHoP-RF	94.10
D115B_0000193029__full	14.33	d__Bacteria	p__Planctomycetota	c__Phycisphaerae	o__Phycisphaerales	f__UBA1924	g__UBA1924	91.70	blast	94.00 iPHoP-RF
D115B_0000195074__full		d__Bacteria	p__Bacteroidota	c__Bacteroidia	o__Bacteroidales	f__Paludibacteraceae	g__UBA1723	93.50	iPHoP-RF	95.40
D115B_0000203033__full	41.21	d__Bacteria	p__Bacteroidota	c__Bacteroidia	o__NS11-12g	f__UBA9320	g__UBA9320	90.00	blast	92.50 iPHoP-RF
D115B_0000203899__full	11.46	d__Bacteria	p__Pseudomonadota	c__Gammaproteobacteria	o__GCA-002705445	f__GCA-002705445	g__GCA-2705445	91.40	blast	93.70
D115B_0000214259__full	16.80	d__Bacteria	p__Bacillota	c__Bacilli	o__Lactobacillales	f__Streptococcaceae	g__Streptococcus	94.50	iPHoP-RF	96.10	79.00
D115B_0000220870__full	26.52	d__Bacteria	p__Pseudomonadota	c__Alphaproteobacteria	o__Rhodospirillales_A	f__Magnetovibrionaceae	g__Magnetovibrio	90.40	blast	92.90	66.00
D115B_0000252427__full	7.96	d__Bacteria	p__Bacteroidota	c__Bacteroidia	o__Flavobacteriales	f__Flavobacteriaceae	g__GCA-002733185	92.30	blast	94.50 iPHoP-RF
D115B_0000258025__full	16.13	d__Archaea	p__Nanoarchaeota	c__Nanoarchaeia	o__UBA10117	f__ARS21	g__ARS21	91.80	blast	94.10 iPHoP-RF
D115B_0000290110__full	25.96	d__Bacteria	p__Cyanobacteriota	c__Cyanobacteriia	o__Cyanobacteriales	f__Nostocaceae	g__Pelatocladus	90.70	iPHoP-RF	93.10
D115B_0000306383__full	28.35	d__Bacteria	p__Pseudomonadota	c__Gammaproteobacteria	o__Pseudomonadales	f__Pseudohongiellaceae	g__UBA9145	92.10	blast	94.30 iPHoP-RF
D115B_0000322831__full	12.06	d__Bacteria	p__Pseudomonadota	c__Alphaproteobacteria	o__Pelagibacterales	f__Pelagibacteraceae	g__Pelagibacter	91.70	blast	94.00 iPHoP-RF	61.10
D115B_0000377504__full	33.33	d__Bacteria	p__Bacteroidota	c__Bacteroidia	o__Flavobacteriales	f__Flavobacteriaceae	g__Polaribacter	90.10	blast	92.60 iPHoP-RF
D115B_0000384162__full	8.88	d__Bacteria	p__Bacteroidota	c__Bacteroidia	o__Flavobacteriales	f__Flavobacteriaceae	g__Flavobacterium	92.20	iPHoP-RF	94.40
D115B_0000390340__full	13.23	d__Bacteria	p__Pseudomonadota	c__Gammaproteobacteria	o__Pseudomonadales	f__Halieaceae	g__Luminiphilus	91.40	blast	93.70	70.90
D124_0000005274__full	27.41	d__Bacteria	p__Bacteroidota	c__Bacteroidia	o__NS11-12g	f__UBA9320	g__UBA9320	95.30	iPHoP-RF	96.70
D124_0000017625__full	77.18	d__Bacteria	p__Bacteroidota	c__Bacteroidia	o__Flavobacteriales	f__Schleiferiaceae	g__UBA10364	96.40	blast	97.50 iPHoP-RF	76.60
D124_0000020546__full	4.86	d__Bacteria	p__Cyanobacteriota	c__Cyanobacteriia	o__PCC-6307	f__Cyanobiaceae	g__Prochlorococcus_A	91.80	iPHoP-RF	94.10
D124_0000028682__full	20.53	d__Bacteria	p__Planctomycetota	c__GCA-002687715	o__GCA-002687715	f__GCA-002687715	g__GCA-2683135	91.00	blast	93.40 iPHoP-RF
D124_0000035420__full	39.65	d__Archaea	p__Nanoarchaeota	c__Nanoarchaeia	o__UBA10117	f__ARS21	g__ARS21	94.60	blast	96.20 iPHoP-RF
D124_0000055281__full	20.69	d__Bacteria	p__Bacteroidota	c__Bacteroidia	o__Sphingobacteriales	f__Sphingobacteriaceae	g__Sphingobacterium	93.10	iPHoP-RF	95.10
D124_0000058084__full	41.62	d__Bacteria	p__Bacteroidota	c__Bacteroidia	o__Chitinophagales	f__Chitinophagaceae	g__Sediminibacterium	91.50	blast	93.80 iPHoP-RF
D124_0000069637__full	30.41	d__Bacteria	p__Bacteroidota	c__Bacteroidia	o__Flavobacteriales	f__Flavobacteriaceae	g__Winogradskyella	90.30	iPHoP-RF	92.80	67.70
D124_0000073482__full	9.88	d__Bacteria	p__Pseudomonadota	c__Gammaproteobacteria	o__Pseudomonadales	f__Nitrincolaceae	g__Neptunomonas	92.20	iPHoP-RF	94.40
D124_0000076719__full	15.97	d__Bacteria	p__Pseudomonadota	c__Gammaproteobacteria	o__Pseudomonadales	f__Moraxellaceae	g__Acinetobacter	95.90	iPHoP-RF	97.10	56.50
D124_0000102610__full	5.62	d__Bacteria	p__Pseudomonadota	c__Alphaproteobacteria	o__Bin95	f__Bin95	g__VMCJ01	91.50	blast	93.80 iPHoP-RF
D124_0000140531__full	61.38	d__Bacteria	p__Pseudomonadota	c__Alphaproteobacteria	o__Rhodobacterales	f__Rhodobacteraceae	g__MED-G52	94.60	blast	96.20 iPHoP-RF	85.10
D124_0000143267__full	8.57	d__Bacteria	p__Bacillota_A	c__Clostridia	o__Peptostreptococcales	f__Peptostreptococcaceae	g__Clostridioides	91.00	CRISPR	93.40 iPHoP-RF
D124_0000150325__full	11.80	d__Bacteria	p__Pseudomonadota	c__Gammaproteobacteria	o__Pseudomonadales	f__Porticoccaceae	g__TMED48	95.40	blast	96.80 iPHoP-RF
D124_0000173478__full	38.49	d__Bacteria	p__Planctomycetota	c__GCA-002687715	o__GCA-002687715	f__GCA-002687715	g__GCA-2683135	90.90	blast	93.30 iPHoP-RF	57.10
D124_0000208596__full	12.91	d__Bacteria	p__Verrucomicrobiota	c__Verrucomicrobiae	o__Opitutales	f__MB11C04	g__MB11C04	91.20	blast	93.60 iPHoP-RF
D124_0000300285__full_1_7596-37695/37695	17.34	d__Bacteria	p__Pseudomonadota	c__Alphaproteobacteria	o__Pelagibacterales	f__Pelagibacteraceae	g__Pelagibacter	90.10	blast	92.60 iPHoP-RF
D124_0000306232__full	12.45	d__Bacteria	p__Pseudomonadota	c__Alphaproteobacteria	o__Pelagibacterales	f__Pelagibacteraceae	g__Pelagibacter	94.60	blast	96.20 iPHoP-RF	52.20
D124_0000308970__full	11.60	d__Bacteria	p__Pseudomonadota	c__Gammaproteobacteria	o__Enterobacterales_A	f__Vibrionaceae	g__Photobacterium	91.80	iPHoP-RF	94.10
D124_0000314870__full	4.00	d__Bacteria	p__Pseudomonadota	c__Gammaproteobacteria	o__Enterobacterales_A	f__Vibrionaceae	g__Vibrio	93.50	iPHoP-RF	95.40	65.30
D124_0000353014__full	25.93	d__Bacteria	p__Pseudomonadota	c__Alphaproteobacteria	o__Pelagibacterales	f__Pelagibacteraceae	g__Pelagibacter	91.50	blast	93.80 iPHoP-RF	53.30
D124_0000354490__full	59.16	d__Bacteria	p__Pseudomonadota	c__Alphaproteobacteria	o__Pelagibacterales	f__Pelagibacteraceae	g__Pelagibacter	90.10	blast	92.60 iPHoP-RF
D124_0000356273__full	4.04	d__Bacteria	p__Actinomycetota	c__Acidimicrobiia	o__Actinomarinales	f__Actinomarinaceae	g__Actinomarina	91.60	blast	93.90 iPHoP-RF	72.60
D124_0000370985__full	49.23	d__Bacteria	p__Pseudomonadota	c__Gammaproteobacteria	o__PS1	f__Thioglobaceae	g__Pseudothioglobus	90.30	iPHoP-RF	92.80
D124_0000376754__full	5.31	d__Bacteria	p__Bacillota_A	c__Clostridia	o__TANB77	f__UBA1234	g__RGIG6105	91.40	iPHoP-RF	93.70	77.50
D138_0000020018__full	7.91	d__Bacteria	p__Bacteroidota	c__Bacteroidia	o__Flavobacteriales	f__Flavobacteriaceae	g__UBA3478	91.60	blast	93.90
D138_0000026439__full	27.85	d__Bacteria	p__Bacteroidota	c__Bacteroidia	o__Flavobacteriales	f__Flavobacteriaceae	g__Psychroserpens	91.00	iPHoP-RF	93.40
D138_0000032794__full	16.35	d__Bacteria	p__Bacteroidota	c__Bacteroidia	o__Flavobacteriales	f__Flavobacteriaceae	g__Polaribacter	95.30	iPHoP-RF	96.70
D138_0000037504__full	20.88	d__Bacteria	p__Bacillota	c__Bacilli	o__Lactobacillales	f__Streptococcaceae	g__Streptococcus	93.50	iPHoP-RF	95.40	77.30
D138_0000038627__full	18.82	d__Bacteria	p__Pseudomonadota	c__Gammaproteobacteria	o__SAR86	f__D2472	g__SCGC-AAA076-P13	94.50	blast	96.10 iPHoP-RF	60.60
D138_0000039163__full	36.84	d__Bacteria	p__Actinomycetota	c__Actinomycetia	o__Nanopelagicales	f__Nanopelagicaceae	g__Planktophila	94.90	iPHoP-RF	96.40
D138_0000041274__full	18.38	d__Bacteria	p__Pseudomonadota	c__Gammaproteobacteria	o__Enterobacterales_A	f__Vibrionaceae	g__Vibrio	95.90	iPHoP-RF	97.10
D138_0000053435__full	6.25	d__Bacteria	p__Bacillota	c__Bacilli	o__RF39	f__UBA660	g__CAG-1000	96.30	CRISPR	97.40 iPHoP-RF	64.30
D138_0000065564__full		d__Bacteria	p__Bacteroidota	c__Bacteroidia	o__Flavobacteriales	f__Flavobacteriaceae	g__Winogradskyella	91.80	iPHoP-RF	94.10
D138_0000072608__full	6.03	d__Bacteria	p__Pseudomonadota	c__Alphaproteobacteria	o__Caulobacterales	f__Maricaulaceae	g__Oceanicaulis	91.10	blast	93.50 iPHoP-RF	75.70
D138_0000076849__full	43.86	d__Bacteria	p__Bacteroidota	c__Bacteroidia	o__Flavobacteriales	f__Schleiferiaceae	g__UBA10364	91.10	blast	93.50 iPHoP-RF	52.80
D138_0000079919__full_1_933-10626/10626	6.52	d__Bacteria	p__Bacteroidota	c__Bacteroidia	o__Bacteroidales	f__Bacteroidaceae	g__Prevotella	95.30	iPHoP-RF	96.70
D138_0000087682__full	16.81	d__Bacteria	p__Planctomycetota	c__Planctomycetia	o__Pirellulales	f__UBA7805	g__UBA7805	90.10	blast	92.60
D138_0000091366__full	11.28	d__Bacteria	p__Pseudomonadota	c__Gammaproteobacteria	o__Comchoanobacterales	f__UBA7916	g__UBA7916	91.00	blast	93.40 iPHoP-RF	57.10
D138_0000131971__full	19.44	d__Bacteria	p__Pseudomonadota	c__Alphaproteobacteria	o__Pelagibacterales	f__Pelagibacteraceae	g__Pelagibacter	91.60	blast	93.90 iPHoP-RF	68.60
D138_0000132993__full	19.08	d__Bacteria	p__Bacteroidota	c__Bacteroidia	o__NS11-12g	f__UBA9320	g__UBA9320	90.70	blast	93.10 iPHoP-RF	63.00
D138_0000161845__full	10.87	d__Bacteria	p__Pseudomonadota	c__Gammaproteobacteria	o__Pseudomonadales	f__Marinomonadaceae	g__Marinomonas	94.90	iPHoP-RF	96.40	83.10
D138_0000168160__full	11.57	d__Bacteria	p__Pseudomonadota	c__Alphaproteobacteria	o__Puniceispirillales	f__AAA536-G10	g__AAA536-G10	93.10	iPHoP-RF	95.10
D138_0000175440__full	16.07	d__Bacteria	p__Pseudomonadota	c__Gammaproteobacteria	o__Pseudomonadales	f__Halomonadaceae	g__Halomonas	91.10	blast	93.50 iPHoP-RF	60.90
D138_0000185102__full	16.57	d__Bacteria	p__Bacteroidota	c__Bacteroidia	o__Chitinophagales	f__Chitinophagaceae	g__Sediminibacterium	95.30	iPHoP-RF	96.70
D138_0000193898__full	5.88	d__Bacteria	p__Bacteroidota	c__Bacteroidia	o__Bacteroidales	f__Bacteroidaceae	g__Phocaeicola	97.90	CRISPR	98.50 iPHoP-RF
D138_0000226403__full	6.54	d__Bacteria	p__Pseudomonadota	c__Gammaproteobacteria	o__Enterobacterales_A	f__Vibrionaceae	g__Vibrio	94.90	iPHoP-RF	96.40
D138_0000229524__full	34.14	d__Bacteria	p__Campylobacterota	c__Campylobacteria	o__Campylobacterales	f__Sulfurovaceae	g__Sulfurovum	91.40	iPHoP-RF	93.70	83.60
D138_0000237864__full_1_1-12390/16646	19.81	d__Bacteria	p__Pseudomonadota	c__Gammaproteobacteria	o__Pseudomonadales	f__Pseudohongiellaceae	g__UBA9145	92.70	blast	94.80 iPHoP-RF
D138_0000265288__full	24.13	d__Bacteria	p__Pseudomonadota	c__Gammaproteobacteria	o__Pseudomonadales	f__Halieaceae	g__Luminiphilus	90.30	blast	92.80 iPHoP-RF	79.50
D138_0000302601__full	40.60	d__Bacteria	p__Actinomycetota	c__Actinomycetia	o__Nanopelagicales	f__Nanopelagicaceae	g__Planktophila	92.60	iPHoP-RF	94.70
D150_0000002410__full	32.98	d__Bacteria	p__Bacteroidota	c__Bacteroidia	o__Flavobacteriales	f__Flavobacteriaceae	g__Maribacter	90.70	iPHoP-RF	93.10
D150_0000006355__full	37.08	d__Bacteria	p__Actinomycetota	c__Actinomycetia	o__Nanopelagicales	f__Nanopelagicaceae	g__MAG-120802	92.00	blast	94.20 iPHoP-RF	51.50
D150_0000010251__full	9.84	d__Bacteria	p__Bacteroidota	c__Bacteroidia	o__Flavobacteriales	f__Flavobacteriaceae	g__UBA3478	90.80	blast	93.20 iPHoP-RF
D150_0000018030__full	26.76	d__Bacteria	p__Pseudomonadota	c__Gammaproteobacteria	o__Enterobacterales_A	f__Alteromonadaceae	g__Pseudoalteromonas	90.30	iPHoP-RF	92.80	75.20
D150_0000028250__full	7.29	d__Bacteria	p__Pseudomonadota	c__Gammaproteobacteria	o__Pseudomonadales	f__Porticoccaceae	g__HTCC2207	90.90	blast	93.30 iPHoP-RF	69.30
D150_0000051975__full	5.79	d__Bacteria	p__Pseudomonadota	c__Alphaproteobacteria	o__Pelagibacterales	f__Pelagibacteraceae	g__HIMB114	90.70	blast	93.10 iPHoP-RF	75.40
D150_0000071546__full	33.41	d__Bacteria	p__Pseudomonadota	c__Alphaproteobacteria	o__Pelagibacterales	f__Pelagibacteraceae	g__Pelagibacter	92.20	blast	94.40 iPHoP-RF	70.40
D150_0000074345__full	16.35	d__Bacteria	p__Pseudomonadota	c__Gammaproteobacteria	o__Enterobacterales_A	f__Vibrionaceae	g__Vibrio	95.90	iPHoP-RF	97.10
D150_0000085189__full	32.83	d__Bacteria	p__Bacteroidota	c__Bacteroidia	o__Flavobacteriales	f__Flavobacteriaceae	g__Winogradskyella	91.40	iPHoP-RF	93.70
D150_0000133100__full	90.47	d__Bacteria	p__Planctomycetota	c__Planctomycetia	o__Pirellulales	f__Pirellulaceae	g__UBA721	93.40	blast	95.30 iPHoP-RF
D150_0000169987__full	51.06	d__Bacteria	p__Pseudomonadota	c__Alphaproteobacteria	o__Parvibaculales	f__RS24	g__Micropelagos	91.60	blast	93.90 iPHoP-RF
D150_0000213042__full	39.42	d__Bacteria	p__Pseudomonadota	c__Alphaproteobacteria	o__Parvibaculales	f__RS24	g__UBA7378	91.70	blast	94.00	72.60
D150_0000216006__full	24.94	d__Bacteria	p__Bacteroidota	c__Bacteroidia	o__Flavobacteriales	f__Flavobacteriaceae	g__Patiriisocius	90.30	iPHoP-RF	92.80
D150_0000219962__full	16.74	d__Bacteria	p__Pseudomonadota	c__Gammaproteobacteria	o__Pseudomonadales	f__Marinomonadaceae	g__Marinomonas	92.20	iPHoP-RF	94.40
D150_0000267352__full	37.89	d__Bacteria	p__Patescibacteria	c__Microgenomatia	o__UBA1400	f__PJMF01	g__CG1-02-43-31	93.10	blast	95.10 iPHoP-RF	76.80
D150_0000272019__full	19.99	d__Bacteria	p__Bacteroidota	c__Bacteroidia	o__Flavobacteriales	f__Flavobacteriaceae	g__Zobellia	93.50	iPHoP-RF	95.40	63.00
D150_0000317145__full	49.11	d__Bacteria	p__Planctomycetota	c__Planctomycetia	o__Pirellulales	f__Pirellulaceae	g__UBA721	94.70	blast	96.30 iPHoP-RF
D150_0000340551__full	17.68	d__Bacteria	p__Pseudomonadota	c__Gammaproteobacteria	o__Enterobacterales_A	f__Vibrionaceae	g__Vibrio	93.10	iPHoP-RF	95.10	65.10
D162_0000005743__full	58.37	d__Archaea	p__Nanoarchaeota	c__Nanoarchaeia	o__UBA10117	f__ARS21	g__ARS21	94.20	blast	95.90
D162_0000009137__full	7.16	d__Bacteria	p__Pseudomonadota	c__Gammaproteobacteria	o__Enterobacterales_A	f__Vibrionaceae	g__Vibrio	95.30	iPHoP-RF	96.70
D162_0000036160__full	43.20	d__Bacteria	p__Pseudomonadota	c__Gammaproteobacteria	o__SAR86	f__TMED112	g__TMED112	93.10	iPHoP-RF	95.10	64.30
D162_0000058226__full	25.55	d__Bacteria	p__Pseudomonadota	c__Gammaproteobacteria	o__Pseudomonadales	f__HTCC2089	g__UBA9926	90.20	blast	92.70 iPHoP-RF
D162_0000063327__full	8.28	d__Bacteria	p__Pseudomonadota	c__Alphaproteobacteria	o__Bin95	f__Bin95	g__VMCJ01	90.90	blast	93.30	72.80
D162_0000065913__full	4.37	d__Bacteria	p__Pseudomonadota	c__Alphaproteobacteria	o__Puniceispirillales	f__UBA1172	g__	91.10	blast	93.50 iPHoP-RF
D162_0000071783__full	24.68	d__Bacteria	p__Pseudomonadota	c__Gammaproteobacteria	o__Enterobacterales_A	f__Vibrionaceae	g__Vibrio	95.90	iPHoP-RF	97.10	69.30
D162_0000091742__full	22.45	d__Bacteria	p__Pseudomonadota	c__Alphaproteobacteria	o__Pelagibacterales	f__Pelagibacteraceae	g__GCA-002704185	91.40	blast	93.70 iPHoP-RF	79.80
D162_0000100969__full	6.11	d__Bacteria	p__Cyanobacteriota	c__Cyanobacteriia	o__PCC-6307	f__Cyanobiaceae	g__Parasynechococcus	94.90	iPHoP-RF	96.40	55.20
D162_0000117204__full	4.37	d__Bacteria	p__Pseudomonadota	c__Gammaproteobacteria	o__Enterobacterales_A	f__Alteromonadaceae	g__Pseudoalteromonas	94.50	iPHoP-RF	96.10
D162_0000123641__full	6.09	d__Bacteria	p__Actinomycetota	c__Actinomycetia	o__Nitriliruptorales	f__Nitriliruptoraceae	g__CSBr16-57R1	90.30	blast	92.80 iPHoP-RF	83.10
D162_0000125831__full	21.75	d__Bacteria	p__Bacteroidota	c__Bacteroidia	o__Bacteroidales	f__Bacteroidaceae	g__Bacteroides	91.80	iPHoP-RF	94.10
D162_0000139771__full	23.54	d__Bacteria	p__Bacteroidota	c__Bacteroidia	o__Flavobacteriales	f__Crocinitomicaceae	g__UBA952	91.70	blast	94.00
D162_0000142467__full	8.92	d__Bacteria	p__Bacteroidota	c__Bacteroidia	o__Bacteroidales	f__Bacteroidaceae	g__Phocaeicola	94.00	CRISPR	95.80 iPHoP-RF
D162_0000146991__full	55.50	d__Bacteria	p__Cyanobacteriota	c__Cyanobacteriia	o__PCC-6307	f__Cyanobiaceae	g__AG-409-J19	93.50	iPHoP-RF	95.40	82.50
D162_0000160604__full	10.31	d__Bacteria	p__Chlamydiota	c__Chlamydiia	o__2-12-FULL-49-11	f__2-12-FULL-49-11	g__JAJACQ01	91.60	blast	93.90 iPHoP-RF
D162_0000181540__full	26.92	d__Archaea	p__Nanoarchaeota	c__Nanoarchaeia	o__UBA10117	f__ARS21	g__ARS21	90.80	blast	93.20 iPHoP-RF	60.60
D162_0000225360__full	8.09	d__Bacteria	p__Cyanobacteriota	c__Cyanobacteriia	o__PCC-6307	f__Cyanobiaceae	g__Synechococcus_C	92.60	iPHoP-RF	94.70
D162_0000227422__full	53.12	d__Bacteria	p__Bacteroidota	c__Bacteroidia	o__Flavobacteriales	f__Flavobacteriaceae	g__WTJH01	90.80	blast	93.20 iPHoP-RF
D162_0000272027__full	7.32	d__Bacteria	p__Pseudomonadota	c__Gammaproteobacteria	o__SAR86	f__TMED112	g__TMED112	94.50	iPHoP-RF	96.10
D162_0000306705__full	5.14	d__Bacteria	p__Pseudomonadota	c__Gammaproteobacteria	o__Burkholderiales	f__Burkholderiaceae_C	g__Pusillimonas_A	91.60	blast	93.90 iPHoP-RF	75.20
D162_0000322727__full	17.44	d__Bacteria	p__Pseudomonadota	c__Gammaproteobacteria	o__Pseudomonadales	f__Moraxellaceae	g__Acinetobacter	93.50	iPHoP-RF	95.40	51.20
D162_0000330161__full	5.84	d__Bacteria	p__Pseudomonadota	c__Alphaproteobacteria	o__TMED109_A	f__TMED131	g__TMED131	93.10	blast	95.10
D26_0000017776__full	27.41	d__Bacteria	p__Bacteroidota	c__Bacteroidia	o__Chitinophagales	f__Saprospiraceae	g__UBA7328	92.30	blast	94.50	65.10
D26_0000025985__full	61.54	d__Archaea	p__Nanoarchaeota	c__Nanoarchaeia	o__UBA10117	f__ARS21	g__ARS21	92.30	blast	94.50 iPHoP-RF	66.00
D26_0000058654__full	7.53	d__Bacteria	p__Pseudomonadota	c__Alphaproteobacteria	o__Rhodobacterales	f__Rhodobacteraceae	g__Falsiruegeria	90.10	blast	92.60 iPHoP-RF
D26_0000064550__full	4.78	d__Bacteria	p__Bacteroidota	c__Bacteroidia	o__Bacteroidales	f__Bacteroidaceae	g__Prevotella	93.50	iPHoP-RF	95.40	69.10
D26_0000068232__full	20.19	d__Bacteria	p__Bacteroidota	c__Bacteroidia	o__Flavobacteriales	f__Flavobacteriaceae	g__Psychroserpens	91.40	iPHoP-RF	93.70
D26_0000071209__full	18.03	d__Bacteria	p__Pseudomonadota	c__Alphaproteobacteria	o__Pelagibacterales	f__Pelagibacteraceae	g__Pelagibacter	93.10	blast	95.10 iPHoP-RF
D26_0000075806__full	3.67	d__Bacteria	p__Verrucomicrobiota	c__Verrucomicrobiae	o__Chthoniobacterales	f__Terrimicrobiaceae	g__UBA967	91.00	blast	93.40
D26_0000080754__full	14.37	d__Bacteria	p__Pseudomonadota	c__Gammaproteobacteria	o__Pseudomonadales	f__Porticoccaceae	g__TMED48	91.10	blast	93.50 iPHoP-RF
D26_0000125468__full	25.98	d__Bacteria	p__Pseudomonadota	c__Gammaproteobacteria	o__Comchoanobacterales	f__UBA7916	g__UBA7916	91.60	blast	93.90 iPHoP-RF	56.00
D26_0000130211__full	11.96	d__Bacteria	p__Bacteroidota	c__Bacteroidia	o__NS11-12g	f__UBA955	g__	90.80	blast	93.20 iPHoP-RF	58.40
D26_0000139992__full	26.92	d__Bacteria	p__Pseudomonadota	c__Alphaproteobacteria	o__Pelagibacterales	f__Pelagibacteraceae	g__Pelagibacter	91.60	blast	93.90 iPHoP-RF	69.30
D26_0000147164__full	20.03	d__Bacteria	p__Pseudomonadota	c__Alphaproteobacteria	o__Pelagibacterales	f__Pelagibacteraceae	g__Pelagibacter	90.80	blast	93.20 iPHoP-RF
D26_0000192058__full	8.02	d__Bacteria	p__Pseudomonadota	c__Alphaproteobacteria	o__Rhodobacterales	f__Rhodobacteraceae	g__Amylibacter	91.20	blast	93.60 iPHoP-RF
D26_0000193290__full	11.70	d__Bacteria	p__Pseudomonadota	c__Alphaproteobacteria	o__Rhodospirillales_A	f__Magnetovibrionaceae	g__Magnetovibrio	90.00	blast	92.50 iPHoP-RF
D26_0000202236__full	26.58	d__Bacteria	p__Pseudomonadota	c__Alphaproteobacteria	o__Pelagibacterales	f__Pelagibacteraceae	g__Pelagibacter	90.10	blast	92.60 iPHoP-RF
D26_0000203429__full	13.52	d__Archaea	p__Nanoarchaeota	c__Nanoarchaeia	o__UBA10117	f__ARS21	g__ARS21	90.00	blast	92.50
D26_0000208824__full_1_2176-32763/32763	3.83	d__Bacteria	p__Bacteroidota	c__Bacteroidia	o__Bacteroidales	f__Bacteroidaceae	g__Bacteroides	97.80	CRISPR	98.40 iPHoP-RF
D26_0000221228__full	8.26	d__Bacteria	p__Bacteroidota	c__Bacteroidia	o__Flavobacteriales	f__Flavobacteriaceae	g__UBA724	94.50	iPHoP-RF	96.10	52.20
D26_0000275673__full	30.42	d__Bacteria	p__Bacteroidota	c__Bacteroidia	o__Flavobacteriales	f__Flavobacteriaceae	g__SCGC-AAA160-P02	92.00	blast	94.20 iPHoP-RF
D26_0000281359__full	6.79	d__Bacteria	p__Bacteroidota	c__Bacteroidia	o__Flavobacteriales	f__Flavobacteriaceae	g__Marisimplicoccus	91.40	iPHoP-RF	93.70	63.50
D26_0000288716__full	68.33	d__Bacteria	p__Pseudomonadota	c__Alphaproteobacteria	o__Pelagibacterales	f__Pelagibacteraceae	g__Pelagibacter	93.60	blast	95.50 iPHoP-RF	73.70
D26_0000306194__full	14.58	d__Bacteria	p__Pseudomonadota	c__Alphaproteobacteria	o__Pelagibacterales	f__Pelagibacteraceae	g__Pelagibacter	91.20	blast	93.60 iPHoP-RF
D26_0000324673__full	4.83	d__Bacteria	p__Bacteroidota	c__Bacteroidia	o__Chitinophagales	f__Saprospiraceae	g__JALZUU01	90.30	iPHoP-RF	92.80	64.00
D26_0000335981__full	9.10	d__Bacteria	p__Pseudomonadota	c__Alphaproteobacteria	o__Caulobacterales	f__Caulobacteraceae	g__Phenylobacterium	90.30	blast	92.80 iPHoP-RF	60.90
D32_0000005301__full	6.39	d__Bacteria	p__Bacteroidota	c__Bacteroidia	o__Flavobacteriales	f__Flavobacteriaceae	g__UBA8316	90.60	blast	93.00 iPHoP-RF	64.30
D32_0000005692__full	5.94	d__Bacteria	p__Pseudomonadota	c__Alphaproteobacteria	o__Pelagibacterales	f__Pelagibacteraceae	g__Pelagibacter	91.10	blast	93.50 iPHoP-RF	67.30
D32_0000006550__full	19.55	d__Bacteria	p__Bacteroidota	c__Bacteroidia	o__Flavobacteriales	f__Flavobacteriaceae	g__TMED220	90.80	blast	93.20 iPHoP-RF	68.20
D32_0000008311__full	16.71	d__Archaea	p__Asgardarchaeota	c__Sifarchaeia	o__Borrarchaeales	f__Borrarchaeaceae	g__Borrarchaeum	91.50	blast	93.80 iPHoP-RF
D32_0000022511__full	26.51	d__Bacteria	p__Pseudomonadota	c__Alphaproteobacteria	o__Pelagibacterales	f__Pelagibacteraceae	g__Pelagibacter	90.70	blast	93.10 iPHoP-RF	55.20
D32_0000025440__full	23.12	d__Archaea	p__Nanoarchaeota	c__Nanoarchaeia	o__UBA10117	f__ARS21	g__ARS21	90.20	blast	92.70
D32_0000033243__full	34.49	d__Bacteria	p__Pseudomonadota	c__Alphaproteobacteria	o__Caulobacterales	f__Maricaulaceae	g__Hyphobacterium	91.60	blast	93.90	66.30
D32_0000040981__full	12.36	d__Archaea	p__Nanoarchaeota	c__Nanoarchaeia	o__UBA10117	f__ARS21	g__ARS21	91.20	blast	93.60 iPHoP-RF
D32_0000042590__full	20.57	d__Bacteria	p__Bacteroidota	c__Bacteroidia	o__Flavobacteriales	f__Flavobacteriaceae	g__Psychroserpens	90.70	iPHoP-RF	93.10	61.90
D32_0000050990__full	38.61	d__Bacteria	p__Pseudomonadota	c__Alphaproteobacteria	o__Pelagibacterales	f__Pelagibacteraceae	g__Pelagibacter_A	92.50	blast	94.60 iPHoP-RF	84.80
D32_0000052287__full	30.67	d__Bacteria	p__Pseudomonadota	c__Alphaproteobacteria	o__Pelagibacterales	f__AG-422-B15	g__CACCCN01	91.20	blast	93.60 iPHoP-RF	68.20
D32_0000053037__full	4.93	d__Bacteria	p__Pseudomonadota	c__Gammaproteobacteria	o__Enterobacterales_A	f__Vibrionaceae	g__Vibrio	91.80	iPHoP-RF	94.10
D32_0000055742__full	15.78	d__Bacteria	p__Cyanobacteriota	c__Cyanobacteriia	o__PCC-6307	f__Cyanobiaceae	g__Prochlorococcus_B	91.40	iPHoP-RF	93.70
D32_0000060489__full	27.00	d__Bacteria	p__Marinisomatota	c__Marinisomatia	o__Marinisomatales	f__TCS55	g__TMED108	94.60	blast	96.20
D32_0000076857__full	32.98	d__Bacteria	p__Bacteroidota	c__Bacteroidia	o__Flavobacteriales	f__Crocinitomicaceae	g__UBA952	91.10	blast	93.50 iPHoP-RF	61.10
D32_0000078207__full	8.55	d__Bacteria	p__Bacteroidota	c__Bacteroidia	o__Flavobacteriales	f__Flavobacteriaceae	g__Aequorivita	92.20	iPHoP-RF	94.40
D32_0000080078__full	6.75	d__Bacteria	p__Bacteroidota	c__Bacteroidia	o__Flavobacteriales	f__Flavobacteriaceae	g__UBA7446	93.10	iPHoP-RF	95.10	63.50
D32_0000108550__full	33.97	d__Bacteria	p__Bacteroidota	c__Bacteroidia	o__Flavobacteriales	f__Schleiferiaceae	g__UBA10364	91.50	blast	93.80 iPHoP-RF
D32_0000112998__full	32.17	d__Archaea	p__Thermoproteota	c__Nitrososphaeria	o__Nitrososphaerales	f__Nitrosopumilaceae	g__Nitrosarchaeum	90.70	iPHoP-RF	93.10
D32_0000123516__full	27.21	d__Bacteria	p__Bacteroidota	c__Bacteroidia	o__Flavobacteriales	f__Flavobacteriaceae	g__Winogradskyella	90.70	iPHoP-RF	93.10
D32_0000124064__full	33.67	d__Bacteria	p__Pseudomonadota	c__Alphaproteobacteria	o__Pelagibacterales	f__Pelagibacteraceae	g__Pelagibacter_A	91.20	blast	93.60 iPHoP-RF	86.70
D32_0000134639__full	23.80	d__Bacteria	p__Pseudomonadota	c__Alphaproteobacteria	o__TMED127	f__TMED127	g__GCA-2710765	92.70	blast	94.80 iPHoP-RF
D32_0000143672__full	58.17	d__Bacteria	p__Planctomycetota	c__Planctomycetia	o__Pirellulales	f__Pirellulaceae	g__UBA721	91.40	blast	93.70 iPHoP-RF
D32_0000148824__full	14.54	d__Bacteria	p__Pseudomonadota	c__Alphaproteobacteria	o__Rhodobacterales	f__Rhodobacteraceae	g__JAKVBH01	91.10	blast	93.50	76.80
D32_0000152717__full	2.85	d__Bacteria	p__Bacteroidota	c__Bacteroidia	o__Flavobacteriales	f__Flavobacteriaceae	g__Polaribacter	91.70	blast	94.00 iPHoP-RF	65.60
D32_0000165782__full	7.24	d__Bacteria	p__Pseudomonadota	c__Alphaproteobacteria	o__Rhodobacterales	f__Rhodobacteraceae	g__MED-G52	91.50	blast	93.80 iPHoP-RF
D32_0000183472__full	19.75	d__Bacteria	p__Bacteroidota	c__Bacteroidia	o__Flavobacteriales	f__Schleiferiaceae	g__UBA10364	94.60	blast	96.20 iPHoP-RF	70.90
D32_0000186093__full	24.42	d__Bacteria	p__Bacillota	c__Bacilli	o__Erysipelotrichales	f__Erysipelotrichaceae	g__UBA1783	92.20	iPHoP-RF	94.40	76.40
D32_0000211163__full	40.57	d__Bacteria	p__Bacteroidota	c__Bacteroidia	o__Sphingobacteriales	f__Sphingobacteriaceae	g__Pedobacter	91.00	iPHoP-RF	93.40
D32_0000214278__full	35.53	d__Bacteria	p__Pseudomonadota	c__Alphaproteobacteria	o__Rhodobacterales	f__Rhodobacteraceae	g__MED-G52	90.60	blast	93.00 iPHoP-RF
D32_0000217310__full	22.62	d__Bacteria	p__Patescibacteria	c__Paceibacteria	o__UBA9983_A	f__UBA9973	g__UBA9973	90.70	iPHoP-RF	93.10
D32_0000235043__full	4.17	d__Bacteria	p__Pseudomonadota	c__Gammaproteobacteria	o__Pseudomonadales	f__Pseudohongiellaceae	g__UBA9145	91.60	blast	93.90 iPHoP-RF
D32_0000245885__full	33.40	d__Bacteria	p__Bacteroidota	c__Bacteroidia	o__Bacteroidales	f__Bacteroidaceae	g__Prevotella	90.30	iPHoP-RF	92.80
D32_0000248861__full	33.92	d__Bacteria	p__Bacteroidota	c__Bacteroidia	o__Flavobacteriales	f__Flavobacteriaceae	g__Joostella	91.40	blast	93.70 iPHoP-RF	61.40
D32_0000269323__full	8.10	d__Archaea	p__Nanoarchaeota	c__Nanoarchaeia	o__Woesearchaeales	f__UBA10216	g__JAAGZO01	93.60	blast	95.50 iPHoP-RF	75.00
D32_0000271655__full	25.99	d__Bacteria	p__Pseudomonadota	c__Gammaproteobacteria	o__Comchoanobacterales	f__UBA7916	g__UBA7916	91.00	blast	93.40 iPHoP-RF	70.90
D32_0000278294__full	9.56	d__Bacteria	p__Bacteroidota	c__Bacteroidia	o__Flavobacteriales	f__Flavobacteriaceae	g__Algibacter_A	90.30	iPHoP-RF	92.80
D32_0000290990__full	19.01	d__Bacteria	p__Bacteroidota	c__Bacteroidia	o__Flavobacteriales	f__Flavobacteriaceae	g__Winogradskyella	93.50	blast	95.40 iPHoP-RF	93.20
D32_0000315586__full	12.83	d__Bacteria	p__Pseudomonadota	c__Gammaproteobacteria	o__SAR86	f__TMED112	g__TMED112	91.80	iPHoP-RF	94.10
D44_0000004597__full	17.28	d__Bacteria	p__Pseudomonadota	c__Alphaproteobacteria	o__Pelagibacterales	f__Pelagibacteraceae	g__Pelagibacter	92.50	blast	94.60 iPHoP-RF	84.20
D44_0000025453__full	4.11	d__Bacteria	p__Bacillota	c__Bacilli	o__Lactobacillales	f__Enterococcaceae	g__Enterococcus	90.70	iPHoP-RF	93.10	52.00
D44_0000056452__full	6.73	d__Archaea	p__Nanoarchaeota	c__Nanoarchaeia	o__UBA10117	f__ARS21	g__ARS21	91.00	blast	93.40 iPHoP-RF	59.00
D44_0000068867__full	1.96	d__Bacteria	p__Bacteroidota	c__Bacteroidia	o__Flavobacteriales	f__Flavobacteriaceae	g__UBA724	91.20	blast	93.60
D44_0000071226__full	4.49	d__Bacteria	p__Pseudomonadota	c__Gammaproteobacteria	o__Pseudomonadales	f__HTCC2089	g__UBA4421	94.60	blast	96.20 iPHoP-RF	74.30
D44_0000082877__full	67.20	d__Bacteria	p__Pseudomonadota	c__Alphaproteobacteria	o__Pelagibacterales	f__Pelagibacteraceae	g__Pelagibacter	92.00	blast	94.20 iPHoP-RF	63.30
D44_0000127923__full	40.74	d__Bacteria	p__Bacteroidota	c__Bacteroidia	o__Bacteroidales	f__Paludibacteraceae	g__Paludibacter	93.10	iPHoP-RF	95.10
D44_0000139773__full	36.40	d__Bacteria	p__Campylobacterota	c__Campylobacteria	o__Campylobacterales	f__Arcobacteraceae	g__Poseidonibacter	95.30	blast	96.70 iPHoP-RF	88.90
D44_0000156454__full_1_5981-49818/49818	28.91	d__Bacteria	p__Pseudomonadota	c__Gammaproteobacteria	o__Xanthomonadales	f__Xanthomonadaceae	g__Stenotrophomonas	91.40	blast	93.70 iPHoP-RF	83.10
D44_0000166249__full	14.30	d__Archaea	p__Nanoarchaeota	c__Nanoarchaeia	o__UBA10117	f__ARS21	g__ARS21	90.60	blast	93.00	56.50
D44_0000209888__full	3.87	d__Bacteria	p__Planctomycetota	c__Phycisphaerae	o__Phycisphaerales	f__UBA1924	g__UBA1924	90.30	blast	92.80 iPHoP-RF	54.60
D44_0000214373__full	14.69	d__Bacteria	p__Pseudomonadota	c__Gammaproteobacteria	o__Enterobacterales_A	f__Vibrionaceae	g__Vibrio	95.90	iPHoP-RF	97.10
D44_0000238436__full	9.86	d__Bacteria	p__Bacillota	c__Bacilli	o__Lactobacillales	f__Streptococcaceae	g__Streptococcus	94.50	iPHoP-RF	96.10
D44_0000246819__full	20.10	d__Bacteria	p__Cyanobacteriota	c__Cyanobacteriia	o__PCC-6307	f__Cyanobiaceae	g__Prochlorococcus_B	93.10	iPHoP-RF	95.10
D44_0000254745__full	10.19	d__Bacteria	p__Pseudomonadota	c__Gammaproteobacteria	o__Pseudomonadales	f__Marinomonadaceae	g__Marinomonas	91.40	iPHoP-RF	93.70	90.80
D44_0000271284__full	38.92	d__Bacteria	p__Bacteroidota	c__Bacteroidia	o__Chitinophagales	f__Chitinophagaceae	g__Sediminibacterium	91.50	blast	93.80 iPHoP-RF	56.50
D44_0000283718__full	20.63	d__Bacteria	p__Bacteroidota	c__Bacteroidia	o__Flavobacteriales	f__BACL11	g__GCA-2697505	90.70	iPHoP-RF	93.10	64.80
D44_0000311372__full	12.01	d__Bacteria	p__Bacillota	c__Bacilli	o__RF39	f__UBA660	g__CAG-1000	96.90	CRISPR	97.80 iPHoP-RF
D44_0000319821__full	20.55	d__Bacteria	p__Pseudomonadota	c__Alphaproteobacteria	o__Pelagibacterales	f__Pelagibacteraceae	g__Pelagibacter	91.70	blast	94.00 iPHoP-RF	57.30
D44_0000328625__full	8.34	d__Bacteria	p__Pseudomonadota	c__Gammaproteobacteria	o__UBA11654	f__UBA11654	g__UBA11654	91.10	blast	93.50 iPHoP-RF
D4_0000028371__full	32.30	d__Bacteria	p__Bacteroidota	c__Bacteroidia	o__Flavobacteriales	f__Flavobacteriaceae	g__Aquimarina	90.30	iPHoP-RF	92.80
D4_0000036685__full	12.07	d__Bacteria	p__Bacteroidota	c__Bacteroidia	o__Flavobacteriales	f__BACL11	g__GCA-002715885	91.40	iPHoP-RF	93.70
D4_0000043970__full	34.53	d__Bacteria	p__Bacteroidota	c__Bacteroidia	o__Chitinophagales	f__Chitinophagaceae	g__Sediminibacterium	94.50	blast	96.10
D4_0000073447__full	18.30	d__Bacteria	p__Pseudomonadota	c__Gammaproteobacteria	o__Woeseiales	f__Woeseiaceae	g__OFTM247	91.20	blast	93.60 iPHoP-RF
D4_0000084084__full	18.72	d__Bacteria	p__Bacillota	c__Bacilli	o__Acholeplasmatales	f__Acholeplasmataceae	g__Acholeplasma	91.00	iPHoP-RF	93.40
D4_0000098978__full	17.12	d__Bacteria	p__Pseudomonadota	c__Alphaproteobacteria	o__Pelagibacterales	f__Pelagibacteraceae	g__Pelagibacter	91.50	blast	93.80
D4_0000248035__full	32.30	d__Bacteria	p__Pseudomonadota	c__Gammaproteobacteria	o__Pseudomonadales	f__Moraxellaceae	g__Acinetobacter	94.50	iPHoP-RF	96.10	64.30
D4_0000258886__full	2.87	d__Bacteria	p__Pseudomonadota	c__Alphaproteobacteria	o__Pelagibacterales	f__Pelagibacteraceae	g__Pelagibacter	91.70	blast	94.00 iPHoP-RF	51.50
D4_0000331590__full	12.78	d__Bacteria	p__Pseudomonadota	c__Gammaproteobacteria	o__Comchoanobacterales	f__GCA-002691585	g__GCA-002691585	93.60	blast	95.50 iPHoP-RF
D4_0000343831__full	7.60	d__Bacteria	p__Bacteroidota	c__Bacteroidia	o__Chitinophagales	f__Chitinophagaceae	g__Flavipsychrobacter	92.00	blast	94.20 iPHoP-RF
D50_0000007251__full	44.01	d__Bacteria	p__Pseudomonadota	c__Alphaproteobacteria	o__Pelagibacterales	f__AG-422-B15	g__AG-422-B15	90.70	iPHoP-RF	93.10
D50_0000056703__full	29.22	d__Bacteria	p__Pseudomonadota	c__Gammaproteobacteria	o__SAR86	f__SAR86	g__GCA-2707915	92.20	iPHoP-RF	94.40	61.70
D50_0000061849__full	7.59	d__Bacteria	p__Pseudomonadota	c__Alphaproteobacteria	o__Pelagibacterales	f__Pelagibacteraceae	g__Pelagibacter	91.20	blast	93.60 iPHoP-RF	73.90
D50_0000063625__full	17.53	d__Bacteria	p__Pseudomonadota	c__Alphaproteobacteria	o__Pelagibacterales	f__Pelagibacteraceae	g__Pelagibacter	93.60	blast	95.50 iPHoP-RF
D50_0000086884__full	32.89	d__Bacteria	p__Bacteroidota	c__Bacteroidia	o__NS11-12g	f__UBA9320	g__UBA987	90.30	blast	92.80 iPHoP-RF
D50_0000125551__full	27.57	d__Bacteria	p__Pseudomonadota	c__Gammaproteobacteria	o__Burkholderiales	f__Methylophilaceae	g__GCA-2401735	91.10	blast	93.50 iPHoP-RF
D50_0000126788__full_1_1-20950/26306	10.21	d__Bacteria	p__Bacteroidota	c__Bacteroidia	o__Chitinophagales	f__Chitinophagaceae	g__Sediminibacterium	90.70	blast	93.10 iPHoP-RF
D50_0000130557__full	31.13	d__Bacteria	p__Pseudomonadota	c__Alphaproteobacteria	o__Rhodobacterales	f__Rhodobacteraceae	g__MED-G52	93.90	iPHoP-RF	95.70	71.50
D50_0000135456__full	19.30	d__Bacteria	p__Bacteroidota	c__Bacteroidia	o__Flavobacteriales	f__Flavobacteriaceae	g__SCGC-AAA160-P02	91.60	blast	93.90 iPHoP-RF	74.30
D50_0000172254__full	32.92	d__Bacteria	p__Bacteroidota	c__Bacteroidia	o__Flavobacteriales	f__Flavobacteriaceae	g__Winogradskyella	95.30	iPHoP-RF	96.70
D50_0000194312__full	2.87	d__Bacteria	p__Pseudomonadota	c__Alphaproteobacteria	o__Pelagibacterales	f__Pelagibacteraceae	g__Pelagibacter	91.70	blast	94.00 iPHoP-RF
D50_0000207072__full	12.43	d__Bacteria	p__Pseudomonadota	c__Gammaproteobacteria	o__Enterobacterales_A	f__Vibrionaceae	g__Vibrio	91.80	iPHoP-RF	94.10
D50_0000262044__full	4.14	d__Bacteria	p__Pseudomonadota	c__Alphaproteobacteria	o__Puniceispirillales	f__Puniceispirillaceae	g__JADHLI01	90.40	blast	92.90 iPHoP-RF	66.80
D50_0000282287__full	34.97	d__Bacteria	p__Bacteroidota	c__Bacteroidia	o__Flavobacteriales	f__Schleiferiaceae	g__UBA10364	92.50	blast	94.60 iPHoP-RF	81.40
D50_0000284183__full	8.74	d__Bacteria	p__Actinomycetota	c__Acidimicrobiia	o__Actinomarinales	f__Actinomarinaceae	g__Actinomarina	91.50	blast	93.80 iPHoP-RF	71.90
D50_0000312364__full	3.93	d__Bacteria	p__Bacteroidota	c__Bacteroidia	o__Bacteroidales	f__Bacteroidaceae	g__Bacteroides	98.50	CRISPR	98.90
D50_0000371984__full_1_10625-27802/34270	8.51	d__Bacteria	p__Pseudomonadota	c__Alphaproteobacteria	o__Puniceispirillales	f__Puniceispirillaceae	g__UBA8309	91.40	blast	93.70 iPHoP-RF	63.50
D67_0000002571__full	14.25	d__Bacteria	p__Bacteroidota	c__Bacteroidia	o__Flavobacteriales	f__Flavobacteriaceae	g__Polaribacter	95.40	blast	96.80 iPHoP-RF	69.50
D67_0000016542__full	27.95	d__Bacteria	p__Pseudomonadota	c__Alphaproteobacteria	o__Pelagibacterales	f__Pelagibacteraceae	g__Pelagibacter	94.90	blast	96.40 iPHoP-RF
D67_0000019381__full	23.96	d__Bacteria	p__Actinomycetota	c__Actinomycetia	o__Nanopelagicales	f__Nanopelagicaceae	g__Planktophila	94.90	iPHoP-RF	96.40	75.00
D67_0000023645__full	10.24	d__Bacteria	p__Pseudomonadota	c__Alphaproteobacteria	o__Pelagibacterales	f__Pelagibacteraceae	g__Pelagibacter	92.00	blast	94.20 iPHoP-RF
D67_0000024848__full	18.25	d__Bacteria	p__Bacillota	c__Bacilli	o__Lactobacillales	f__Streptococcaceae	g__Streptococcus	91.00	iPHoP-RF	93.40	85.10
D67_0000033636__full	37.09	d__Bacteria	p__Bacteroidota	c__Bacteroidia	o__Chitinophagales	f__Chitinophagaceae	g__Sediminibacterium	90.10	blast	92.60	80.00
D67_0000035274__full	26.87	d__Bacteria	p__Bacteroidota	c__Bacteroidia	o__Flavobacteriales	f__Flavobacteriaceae	g__Winogradskyella	90.30	iPHoP-RF	92.80	88.20
D67_0000037137__full	42.82	d__Bacteria	p__Pseudomonadota	c__Alphaproteobacteria	o__Pelagibacterales	f__Pelagibacteraceae	g__Pelagibacter	91.40	blast	93.70 iPHoP-RF	82.20
D67_0000069167__full	5.38	d__Archaea	p__Nanoarchaeota	c__Nanoarchaeia	o__SCGC-AAA011-G17	f__UBA489	g__JACOVP01	92.60	iPHoP-RF	94.70	52.20
D67_0000078438__full	37.63	d__Bacteria	p__Verrucomicrobiota	c__Verrucomicrobiae	o__Pedosphaerales	f__UBA1096	g__UBA1096	91.40	blast	93.70	69.80
[truncated: 4,158 more rows]

## Sheet: lowest_host_taxon_per_contig
contig	Lowest_taxon
D109_0000000238__full	No_host
D109_0000000520__full	No_host
D109_0000000951__full	No_host
D109_0000001049__full	No_host
D109_0000001181__full_1_1-41800/47252	No_host
D109_0000001531__full	No_host
D109_0000001583__full	No_host
D109_0000001706__full	No_host
D109_0000001729__full	No_host
D109_0000001753__full	No_host
D109_0000001876__full	No_host
D109_0000001936__full	No_host
D109_0000002188__full	No_host
D109_0000002190__full	No_host
D109_0000002335__full	g__Mf105b01
D109_0000002501__full	No_host
D109_0000002522__full	No_host
D109_0000002582__full	No_host
D109_0000002708__full	No_host
D109_0000002728__full	No_host
D109_0000002884__full_1_261-5327/5327	No_host
D109_0000003129__full	No_host
D109_0000003150__full	No_host
D109_0000003169__full	No_host
D109_0000003222__full	No_host
D109_0000003649__full	No_host
D109_0000003880__full	No_host
D109_0000003901__full	No_host
D109_0000003914__full	No_host
D109_0000004050__full	g__Vibrio
D109_0000004074__full	No_host
D109_0000004079__full	No_host
D109_0000004090__full	g__UBA1858
D109_0000004206__full	No_host
D109_0000004443__full	No_host
D109_0000004609__full	No_host
D109_0000004706__full	No_host
D109_0000005090__full	g__SCGC-AAA160-P02
D109_0000005175__full	No_host
D109_0000005188__full	No_host
D109_0000005440__full	No_host
D109_0000005605__full	No_host
D109_0000005738__full	g__Vibrio
D109_0000005814__full	No_host
D109_0000006037__full	No_host
D109_0000006056__full	g__Lancefieldella
D109_0000006091__full	g__Halomonas
D109_0000006300__full	No_host
D109_0000006328__full	No_host
D109_0000006929__full	No_host
D109_0000007010__full	No_host
D109_0000007031__full	No_host
D109_0000007184__full	No_host
D109_0000007198__full	No_host
D109_0000007301__full	No_host
D109_0000007658__full	No_host
D109_0000007670__full	No_host
D109_0000007710__full	g__Maribacter OR g__Zobellia
D109_0000007753__full	No_host
D109_0000007809__full	No_host
D109_0000007843__full	g__Yersinia
D109_0000007889__full	No_host
D109_0000007914__full	No_host
D109_0000008110__full_1_1-13010/18489	g__Clostridioides OR g__Terrisporobacter
D109_0000008136__full	No_host
D109_0000008151__full	No_host
D109_0000008157__full	No_host
D109_0000008164__full	No_host
D109_0000008245__full	No_host
D109_0000008278__full	No_host
D109_0000008522__full	No_host
D109_0000008590__full	No_host
D109_0000009020__full	No_host
D109_0000009077__full	No_host
D109_0000009248__full	No_host
D109_0000009290__full	No_host
D109_0000009334__full	No_host
D109_0000009340__full	No_host
D109_0000009343__full_1_1-11547/14977	No_host
D109_0000009351__full	No_host
D109_0000009422__full	No_host
D109_0000009437__full	No_host
D109_0000009615__0_partial	g__Phaeodactylibacter
D109_0000009819__full	No_host
D109_0000009844__full_1_889-6478/6478	No_host
D109_0000009877__full	No_host
D109_0000010527__full	No_host
D109_0000010610__full	No_host
D109_0000010612__full	No_host
D109_0000010914__full	No_host
D109_0000010948__full	No_host
D109_0000010952__full	No_host
D109_0000010970__full	No_host
D109_0000010982__full	No_host
D109_0000011186__full	No_host
D109_0000011208__full	No_host
D109_0000011216__full	No_host
D109_0000011377__full	No_host
D109_0000011411__full	No_host
D109_0000011494__full	No_host
D109_0000011644__full_1_1-5269/5927	No_host
D109_0000012272__full	No_host
D109_0000012387__full	No_host
D109_0000012444__full	No_host
D109_0000012610__full	No_host
D109_0000012818__full	g__CAIZLB01
D109_0000012829__full	No_host
D109_0000012896__full	g__Parasynechococcus
D109_0000012934__full	g__UBA2126
D109_0000013258__full	g__Coprosoma
D109_0000013409__full	No_host
D109_0000013605__full	No_host
D109_0000013620__full	No_host
D109_0000013667__full	No_host
D109_0000013688__full	No_host
D109_0000013843__full	g__Flavobacterium
D109_0000014042__full	No_host
D109_0000014205__full	No_host
D109_0000014340__full	No_host
D109_0000014518__full	No_host
D109_0000014521__full	No_host
D109_0000014866__full	No_host
D109_0000015256__full	No_host
D109_0000015263__full	No_host
D109_0000015303__full	No_host
D109_0000015337__full	No_host
D109_0000015342__full	No_host
D109_0000015795__full	No_host
D109_0000015866__full	No_host
D109_0000015878__full_1_4703-69855/69855	No_host
D109_0000016011__full	No_host
D109_0000016163__full	No_host
D109_0000016525__full	No_host
D109_0000016530__full	No_host
D109_0000016600__full	No_host
D109_0000016836__full	No_host
D109_0000016864__full	No_host
D109_0000017088__full	No_host
D109_0000017214__full	g__Polaribacter
D109_0000017271__full	No_host
D109_0000017292__full	No_host
D109_0000017498__full	No_host
D109_0000017544__full	No_host
D109_0000017555__full	No_host
D109_0000017637__full	No_host
D109_0000017670__full	No_host
D109_0000017846__full	g__ARS21
D109_0000018211__full	No_host
D109_0000018825__full	No_host
D109_0000019223__full	No_host
D109_0000019318__full	No_host
D109_0000019615__full	No_host
D109_0000019648__full	No_host
D109_0000019657__full	No_host
D109_0000019846__full	No_host
D109_0000019849__full	No_host
D109_0000019853__full	No_host
D109_0000020224__full	No_host
D109_0000020438__full	No_host
D109_0000020599__full	g__Methanobrevibacter_C
D109_0000020683__full	No_host
D109_0000020875__full	No_host
D109_0000020890__full	No_host
D109_0000021070__full	g__MGIIb-O3
D109_0000021200__full	No_host
D109_0000021210__full	g__ARS21
D109_0000021325__full	g__Pelagibacter
D109_0000021355__full	No_host
D109_0000021392__full	No_host
D109_0000021440__full	No_host
D109_0000021471__full	No_host
D109_0000021572__full	No_host
D109_0000021710__full	g__UBA9148
D109_0000021804__full	No_host
D109_0000022004__full	No_host
D109_0000022438__full	No_host
D109_0000022496__full	No_host
D109_0000022509__full	No_host
D109_0000022649__full	No_host
D109_0000022752__full	No_host
D109_0000022767__full	No_host
D109_0000022790__full	No_host
D109_0000022795__full	No_host
D109_0000022805__full	No_host
D109_0000022918__full	No_host
D109_0000023087__full	No_host
D109_0000023302__full	g__Acinetobacter
D109_0000023426__full	No_host
D109_0000023544__full	No_host
D109_0000023906__full	No_host
D109_0000023977__full	No_host
D109_0000024188__full	No_host
D109_0000024225__full	No_host
D109_0000024277__full	No_host
D109_0000024625__full	No_host
D109_0000024827__full	No_host
D109_0000024905__full	No_host
D109_0000024913__full	g__Colwellia
D109_0000024930__full	No_host
D109_0000025020__full	No_host
D109_0000025074__full	No_host
D109_0000025300__full	No_host
D109_0000025326__full	No_host
D109_0000025584__full	No_host
D109_0000025720__full	No_host
D109_0000025821__full	No_host
D109_0000026123__full	No_host
D109_0000026661__full	g__Vibrio
D109_0000026749__full	No_host
D109_0000026917__full	No_host
D109_0000026971__full	No_host
D109_0000026989__full	No_host
D109_0000027277__full	No_host
D109_0000027413__full	No_host
D109_0000027426__full	No_host
D109_0000027478__full	No_host
D109_0000027701__full	No_host
D109_0000027747__full	No_host
D109_0000028074__full	No_host
D109_0000028160__full	No_host
D109_0000028268__full_1_1-7054/8724	No_host
D109_0000028307__full	No_host
D109_0000028349__full	No_host
D109_0000028408__full	No_host
D109_0000028581__full	No_host
D109_0000028893__full	No_host
D109_0000028914__full	No_host
D109_0000029100__full	No_host
D109_0000029127__full	No_host
D109_0000029214__full	No_host
D109_0000029403__full	No_host
D109_0000029549__full	g__Pelagibacter_A
D109_0000029822__full	g__Joostella
D109_0000029895__full	No_host
D109_0000030209__full	No_host
D109_0000030273__full	No_host
D109_0000030383__full	No_host
D109_0000030525__full	No_host
D109_0000030566__full	No_host
D109_0000030606__full	g__Winogradskyella
D109_0000030745__full	No_host
D109_0000031112__full	No_host
D109_0000031207__full	No_host
D109_0000031243__full	No_host
D109_0000031267__full	No_host
D109_0000031430__full	No_host
D109_0000031527__full	No_host
D109_0000031586__full	No_host
D109_0000031683__full	No_host
D109_0000031703__full	No_host
D109_0000031738__full	No_host
D109_0000032034__full	No_host
D109_0000032099__full	No_host
D109_0000032103__full	No_host
D109_0000032360__full	No_host
D109_0000032384__full	No_host
D109_0000032497__full	No_host
D109_0000032727__full	No_host
D109_0000033034__full	No_host
D109_0000033292__full	No_host
D109_0000033351__full	No_host
D109_0000033359__full	No_host
D109_0000033518__full	No_host
D109_0000033567__full	No_host
D109_0000033600__full	No_host
D109_0000033632__full	No_host
D109_0000033641__full	No_host
D109_0000033659__full_1_1-11733/12894	No_host
D109_0000033756__full	No_host
D109_0000033849__full	No_host
D109_0000033912__full	No_host
D109_0000033996__full	No_host
D109_0000034004__full	No_host
D109_0000034053__full	No_host
D109_0000034133__full	No_host
D109_0000034160__full	No_host
D109_0000034195__full	No_host
D109_0000034260__full	No_host
D109_0000034302__full	No_host
D109_0000034423__full	No_host
D109_0000034644__full	No_host
D109_0000034651__full	No_host
D109_0000034661__full	No_host
D109_0000034867__full	No_host
D109_0000034930__full	No_host
D109_0000034978__full	g__Vibrio
D109_0000035130__full	g__Vibrio
D109_0000035194__full	No_host
D109_0000035238__full	No_host
D109_0000035543__full	No_host
D109_0000035625__full	No_host
D109_0000035668__full	No_host
D109_0000036136__full_1_1-7778/8348	No_host
D109_0000036277__full	No_host
D109_0000036433__full	No_host
D109_0000036793__full	No_host
D109_0000036849__full	No_host
D109_0000037559__full	No_host
D109_0000037672__full	No_host
D109_0000038171__full	No_host
D109_0000038232__full	No_host
D109_0000038356__full	No_host
D109_0000038373__full	No_host
D109_0000038475__full	No_host
D109_0000038620__full	No_host
D109_0000038621__full	g__Pelagibacter
D109_0000038772__full	No_host
D109_0000038791__full	No_host
D109_0000038864__full	No_host
D109_0000038943__full	No_host
D109_0000039010__full	No_host
D109_0000039077__full	No_host
D109_0000039295__full	g__Nonlabens
D109_0000039325__full	No_host
D109_0000039394__full	No_host
D109_0000039438__full	No_host
D109_0000039518__full	No_host
D109_0000039549__full	No_host
D109_0000039688__full	No_host
D109_0000039731__full	No_host
D109_0000040327__full	No_host
D109_0000040399__full	No_host
D109_0000040788__full	No_host
D109_0000041007__full	No_host
D109_0000041130__full	No_host
D109_0000041177__full	No_host
D109_0000041464__full	No_host
D109_0000041708__full	g__UBA7446 OR g__VFLK01
D109_0000041807__full	No_host
D109_0000041809__full	g__UBA3566
D109_0000041901__full	No_host
D109_0000041945__full	No_host
D109_0000041957__full	No_host
D109_0000042038__full	No_host
D109_0000042039__full	No_host
D109_0000042073__full	No_host
D109_0000042163__full	No_host
D109_0000042190__full	No_host
D109_0000042194__full	No_host
D109_0000042264__full	No_host
D109_0000042667__full	o__Rickettsiales
D109_0000042770__full	g__Brasilonema OR g__Tolypothrix_B
D109_0000042818__full	No_host
D109_0000042861__full	No_host
D109_0000043138__full	No_host
D109_0000043182__full	No_host
D109_0000043193__full	No_host
D109_0000043638__full	No_host
D109_0000043659__full	No_host
D109_0000043706__full	No_host
D109_0000043745__full	No_host
D109_0000043764__full	g__MGBC107952 OR g__UBA5026
D109_0000044310__full	g__GCA-002704185
D109_0000044367__full	f__Cyclobacteriaceae
D109_0000044398__full	No_host
D109_0000044737__full	No_host
D109_0000044924__full	No_host
D109_0000045141__full	No_host
D109_0000045413__full	No_host
D109_0000045641__full	No_host
D109_0000045698__full	No_host
D109_0000045969__full	No_host
D109_0000046055__full	No_host
D109_0000046119__full	No_host
D109_0000046144__full	No_host
D109_0000046171__full	No_host
D109_0000046183__full	No_host
D109_0000046203__full	No_host
D109_0000046241__full	No_host
D109_0000046267__full	No_host
D109_0000046602__full	No_host
D109_0000046615__full	No_host
D109_0000046820__full	No_host
D109_0000046879__full	No_host
D109_0000046978__full	No_host
D109_0000047142__full	No_host
D109_0000047331__full	No_host
D109_0000047512__full	g__NZNC01
D109_0000047521__full	No_host
D109_0000048132__full	No_host
D109_0000048151__full_1_1373-8179/8179	No_host
D109_0000048348__full	No_host
D109_0000048637__full	No_host
D109_0000048768__full	No_host
D109_0000048807__full	No_host
D109_0000048906__full	No_host
D109_0000048918__full	No_host
D109_0000048949__full	No_host
D109_0000049194__full	No_host
D109_0000049225__full	No_host
D109_0000049467__full	No_host
D109_0000049979__full	No_host
D109_0000050112__full	No_host
D109_0000050412__full	No_host
D109_0000050415__full	No_host
D109_0000050645__full	No_host
D109_0000050692__full	No_host
D109_0000050929__full	No_host
D109_0000051122__full	No_host
D109_0000051154__full	g__Flavobacterium
D109_0000051370__full	No_host
D109_0000051425__full	No_host
D109_0000051598__full	No_host
D109_0000051618__full	No_host
D109_0000051904__full	No_host
D109_0000051948__full	g__Bacteroides_H
D109_0000052034__full	No_host
D109_0000052114__full	No_host
D109_0000052196__full	No_host
D109_0000052557__full	No_host
D109_0000052823__full	No_host
D109_0000052904__full	No_host
D109_0000053102__full	No_host
D109_0000053136__full	No_host
D109_0000053229__full	No_host
D109_0000053475__full	No_host
D109_0000053519__full	No_host
D109_0000053538__full	No_host
D109_0000053573__full	No_host
D109_0000053600__full	No_host
D109_0000053635__full	No_host
D109_0000053666__full	No_host
D109_0000053703__full	g__Mycobacterium
D109_0000053875__full	No_host
D109_0000053899__full	No_host
D109_0000053910__full	No_host
D109_0000053915__full	No_host
D109_0000053974__full	No_host
D109_0000054173__full	No_host
D109_0000054359__full	No_host
D109_0000054826__full	f__GCF-002020875
D109_0000054869__full	No_host
D109_0000054978__full	No_host
D109_0000055020__full	g__Coprococcus OR g__TMED48
D109_0000055049__full	g__Vibrio
D109_0000055095__full	No_host
D109_0000055123__full	No_host
D109_0000055133__full	No_host
D109_0000055349__full	g__TMED2
D109_0000055521__full	No_host
D109_0000055545__full	No_host
D109_0000055651__full	g__JAACFF01 OR g__QQUD01
D109_0000055707__full	No_host
D109_0000056195__full	No_host
D109_0000056219__full	No_host
D109_0000056470__full	No_host
D109_0000056560__full	g__GCA-2689925
D109_0000056592__full	No_host
D109_0000056678__full	No_host
D109_0000056865__full	No_host
D109_0000056926__full	No_host
D109_0000056988__full	No_host
D109_0000056997__full	No_host
D109_0000057002__full	g__ARS21
D109_0000057128__full	No_host
D109_0000057159__full	No_host
D109_0000057238__full	No_host
D109_0000057549__full	g__Hyphobacterium
D109_0000057634__full	g__Streptococcus
D109_0000057888__full	No_host
D109_0000058062__full	No_host
D109_0000058087__full	No_host
D109_0000058205__full	No_host
D109_0000058329__full	g__Joostella
D109_0000058414__full	No_host
D109_0000058492__full	No_host
D109_0000058557__full	No_host
D109_0000058571__full	g__Phascolarctobacterium_A OR g__URXU01
D109_0000058582__full	No_host
D109_0000058596__full	No_host
D109_0000059142__full	No_host
D109_0000059172__full	No_host
D109_0000059326__full	No_host
D109_0000059396__full	g__Vibrio
D109_0000059883__full	g__JAKISE01
D109_0000060687__full	No_host
D109_0000060753__full	g__UBA1924
D109_0000060773__full	No_host
D109_0000060867__full	No_host
D109_0000061014__full	No_host
D109_0000061198__full	No_host
D109_0000061333__full	No_host
D109_0000061403__full	No_host
D109_0000061551__full	No_host
D109_0000061924__full	No_host
D109_0000062036__full	No_host
D109_0000062058__full	g__Polaribacter
D109_0000062189__full	No_host
D109_0000062240__full	No_host
D109_0000062263__full	No_host
D109_0000062289__full	No_host
D109_0000062349__full_1_1-112060/119135	No_host
D109_0000062381__full	No_host
D109_0000062675__full	No_host
D109_0000062969__full	No_host
D109_0000063138__full	No_host
D109_0000063226__full	No_host
D109_0000063305__full	No_host
D109_0000063504__full	No_host
D109_0000063778__full	No_host
D109_0000063814__full	No_host
D109_0000063928__full	g__GCA-002704185
D109_0000064068__full	No_host
D109_0000064250__full	No_host
D109_0000064519__full	No_host
D109_0000064638__full	f__Cyclobacteriaceae
D109_0000064683__full	No_host
D109_0000064845__full	No_host
D109_0000065096__full	No_host
D109_0000065106__full	No_host
D109_0000065429__full	No_host
D109_0000065434__full	No_host
D109_0000065515__full	No_host
D109_0000066042__full	No_host
D109_0000066295__full	No_host
D109_0000066371__full	No_host
D109_0000066439__full	No_host
D109_0000066639__full	g__Pectobacterium
D109_0000066690__full	No_host
D109_0000066749__full	No_host
D109_0000066774__full	No_host
D109_0000066793__full	No_host
D109_0000066913__full	No_host
D109_0000066944__full	No_host
D109_0000067044__full	No_host
D109_0000067231__full	No_host
D109_0000067406__full	No_host
D109_0000067453__full	g__JADKBO01 OR g__JAHDBF01 OR g__Sediminibacterium
D109_0000067651__full_1_216-7601/7601	No_host
D109_0000067716__full	No_host
D109_0000068360__full	No_host
D109_0000068431__full	g__Phaeodactylibacter
D109_0000068692__full	No_host
D109_0000068735__full	No_host
D109_0000068764__full	No_host
D109_0000069164__full_1_1-9492/13561	No_host
D109_0000069246__full	No_host
D109_0000069289__full	No_host
D109_0000069323__full	g__CSBr16-57R1
D109_0000069365__full	No_host
D109_0000069456__full	No_host
D109_0000069767__full	No_host
D109_0000070036__full	No_host
D109_0000070205__full	No_host
D109_0000070264__full	No_host
D109_0000070278__full	No_host
D109_0000070331__full	No_host
D109_0000070627__full	No_host
D109_0000070691__full	No_host
D109_0000070704__full	No_host
D109_0000070907__full_1_1-26224/31729	No_host
D109_0000070947__full	No_host
D109_0000070949__full	g__UBA4151
D109_0000070950__full	No_host
D109_0000070997__full	No_host
D109_0000071154__full	No_host
D109_0000071245__full	No_host
D109_0000071259__full	No_host
D109_0000071272__full	No_host
D109_0000071352__full	No_host
D109_0000071374__full	No_host
D109_0000071495__full	No_host
D109_0000071716__full	g__Planktophila OR g__Synechococcus_C
D109_0000071834__full	No_host
D109_0000071967__full	No_host
D109_0000072173__full	No_host
D109_0000072277__full	g__Acinetobacter
D109_0000072736__full	No_host
D109_0000072757__full	No_host
D109_0000073153__full	No_host
D109_0000073268__full	No_host
D109_0000073342__full	No_host
D109_0000073700__full	No_host
D109_0000073931__full	No_host
D109_0000074019__full	g__UBA7446
D109_0000074053__full	No_host
D109_0000074140__full_1_1-87331/88425	No_host
D109_0000074181__full	No_host
D109_0000074297__full	No_host
D109_0000074564__full	No_host
D109_0000074574__full	No_host
D109_0000074966__full_1_5939-13947/13947	No_host
D109_0000075004__full	No_host
D109_0000075066__full	g__HIMB114
D109_0000075122__full	No_host
D109_0000075276__full	No_host
D109_0000075411__full	No_host
D109_0000075664__full	No_host
D109_0000075665__full	No_host
D109_0000075727__full	No_host
D109_0000075926__full_1_2082-22526/22526	No_host
D109_0000076100__full	No_host
D109_0000076155__full	No_host
D109_0000076204__full	No_host
D109_0000076520__full	No_host
D109_0000077081__full	g__Flavobacterium
D109_0000077212__full	No_host
D109_0000077457__full	No_host
D109_0000077512__full	No_host
D109_0000077911__full	No_host
D109_0000078025__full	No_host
D109_0000078251__full	No_host
D109_0000078257__full	No_host
D109_0000078259__full	No_host
D109_0000078394__full	No_host
D109_0000078448__full	No_host
D109_0000079295__full	No_host
D109_0000079851__full	No_host
D109_0000080051__full	No_host
D109_0000080143__full	No_host
D109_0000080240__full	No_host
D109_0000080296__full	No_host
D109_0000080320__full	No_host
D109_0000080362__full	No_host
D109_0000080482__full	No_host
D109_0000080520__full	No_host
D109_0000080620__full	No_host
D109_0000080708__full	No_host
D109_0000081003__full	No_host
D109_0000081041__full	No_host
D109_0000081203__full	No_host
D109_0000081229__full	No_host
D109_0000081245__full	No_host
D109_0000081254__full	No_host
D109_0000081456__full	No_host
D109_0000081467__full	No_host
D109_0000081763__full	No_host
D109_0000081848__full	No_host
D109_0000081856__full	No_host
D109_0000082063__full	No_host
D109_0000082214__full	No_host
D109_0000082416__full	g__UBA1924
D109_0000082475__full	No_host
D109_0000082552__full	No_host
D109_0000082576__full	No_host
D109_0000082609__full	No_host
D109_0000082685__full	No_host
D109_0000082839__full	No_host
D109_0000082874__full	No_host
D109_0000082895__full	No_host
D109_0000083074__full	No_host
D109_0000083440__full	No_host
D109_0000083503__full	No_host
D109_0000083522__full	No_host
D109_0000083547__full	No_host
D109_0000083687__full	No_host
D109_0000084002__full	No_host
D109_0000084041__full	No_host
D109_0000084045__full	No_host
D109_0000084093__full	No_host
D109_0000084138__full	No_host
D109_0000084248__full	No_host
D109_0000084453__full	No_host
D109_0000084491__full	No_host
D109_0000084550__full	No_host
D109_0000084563__full	No_host
D109_0000085038__full	No_host
D109_0000085171__full	No_host
D109_0000085375__full	No_host
D109_0000085581__full	No_host
D109_0000085656__full	No_host
D109_0000085916__full	No_host
D109_0000085989__full	No_host
D109_0000086054__full	No_host
D109_0000086112__full	No_host
D109_0000086157__full	No_host
D109_0000086219__full	No_host
D109_0000086295__full	No_host
D109_0000086441__full	No_host
D109_0000086548__full	No_host
D109_0000086549__full	No_host
D109_0000086738__full	No_host
D109_0000086871__full	No_host
D109_0000086920__full	No_host
D109_0000086931__full	No_host
D109_0000087163__full	No_host
D109_0000087282__full	No_host
D109_0000087320__full	No_host
D109_0000087370__full	No_host
D109_0000087513__full	No_host
D109_0000087709__full	No_host
D109_0000087980__full	No_host
D109_0000088084__full	No_host
D109_0000088176__full	No_host
D109_0000088477__full	No_host
D109_0000088478__full	No_host
D109_0000088485__full	No_host
D109_0000088556__full	No_host
D109_0000088695__full	No_host
D109_0000088884__full	No_host
D109_0000089076__full	No_host
D109_0000089077__full	No_host
D109_0000089128__full	No_host
D109_0000089224__full	No_host
D109_0000089366__full	No_host
D109_0000089817__full	No_host
D109_0000089866__full	No_host
D109_0000089958__full	No_host
D109_0000090037__full	No_host
D109_0000090067__full	No_host
D109_0000090358__full	No_host
D109_0000090405__full	No_host
D109_0000090640__full	No_host
D109_0000090716__full	No_host
D109_0000090784__full	No_host
D109_0000091146__full	No_host
D109_0000091282__full	No_host
D109_0000091338__full	g__JACOVP01
D109_0000091428__full	No_host
D109_0000091506__full	g__NZNC01
D109_0000091539__full	g__Vibrio
D109_0000091679__full	No_host
D109_0000091841__full	No_host
D109_0000091894__full	No_host
D109_0000091949__full	No_host
D109_0000092112__full	g__CACCCN01
D109_0000092311__full	No_host
D109_0000092582__full	No_host
D109_0000092689__full	No_host
D109_0000092995__full	No_host
D109_0000093163__full	No_host
D109_0000093188__full	No_host
D109_0000093483__full	No_host
D109_0000093770__full	No_host
D109_0000093982__full	No_host
D109_0000093988__full	No_host
D109_0000094014__full	No_host
D109_0000094098__full	No_host
D109_0000094171__full	No_host
D109_0000094295__full	No_host
D109_0000094397__full	No_host
D109_0000094548__full	No_host
D109_0000094581__full	No_host
D109_0000094769__full	No_host
D109_0000094771__full	No_host
D109_0000094836__full	No_host
D109_0000094852__full	No_host
D109_0000094931__full	No_host
D109_0000095276__full	No_host
D109_0000095309__full	No_host
D109_0000095370__full	No_host
D109_0000095412__full	No_host
D109_0000095743__full	No_host
D109_0000095771__full	No_host
D109_0000095795__full	No_host
D109_0000095954__full	No_host
D109_0000096052__full	No_host
D109_0000096118__full	No_host
D109_0000096138__full	No_host
D109_0000096246__full	No_host
D109_0000096338__full	No_host
D109_0000096340__full	g__Flavobacterium OR g__Hel1-33-131
D109_0000096462__full	No_host
D109_0000096489__full	No_host
D109_0000096669__full_1_1-7426/9146	No_host
D109_0000096774__full	g__Vibrio
D109_0000096838__full	No_host
D109_0000097014__full	g__Vibrio
D109_0000097132__full	No_host
D109_0000097282__full	No_host
D109_0000097419__full	No_host
D109_0000097616__full	No_host
D109_0000097787__full	g__Hyphobacterium
D109_0000097798__full	No_host
D109_0000097847__full	g__SCGC-AAA160-P02
D109_0000097922__full	No_host
D109_0000098068__full	No_host
D109_0000098132__full	No_host
D109_0000098138__full	No_host
D109_0000098509__full	No_host
D109_0000098519__full	No_host
D109_0000098694__full	No_host
D109_0000099012__full	No_host
D109_0000099034__full	No_host
D109_0000099436__full	No_host
D109_0000099560__full	No_host
D109_0000099725__full	g__Flavipsychrobacter OR g__Phaeodactylibacter
D109_0000099727__full	No_host
D109_0000099895__full	No_host
D109_0000100001__full	g__UBA7805
D109_0000100017__full	No_host
D109_0000100037__full	No_host
D109_0000100085__full	No_host
D109_0000100207__full	No_host
D109_0000100282__full	No_host
D109_0000100352__full	No_host
D109_0000100376__full	No_host
D109_0000100390__full	No_host
D109_0000100410__full	No_host
D109_0000100623__full	No_host
D109_0000100726__full	No_host
D109_0000100808__full	No_host
D109_0000100862__full	No_host
D109_0000100951__full	g__Parasynechococcus
D109_0000101003__full	No_host
D109_0000101377__full	No_host
D109_0000101502__full	No_host
D109_0000101566__full_1_4903-11383/11383	g__UBA2126
D109_0000101751__full	No_host
D109_0000101906__full	No_host
D109_0000101934__full	No_host
D109_0000102006__full	g__Mycobacterium
D109_0000102055__full	No_host
D109_0000102120__full	No_host
D109_0000102253__full	No_host
D109_0000102423__full	No_host
D109_0000102573__full	No_host
D109_0000102868__full	No_host
D109_0000102890__full	No_host
D109_0000103018__full	No_host
D109_0000103112__full	No_host
D109_0000103122__full	No_host
D109_0000103488__full	No_host
D109_0000103529__full	g__Fuerstiella
D109_0000103840__full	No_host
D109_0000103906__full	g__Vibrio
D109_0000103961__full	No_host
D109_0000104019__full	No_host
D109_0000104020__full	No_host
D109_0000104085__full	No_host
D109_0000104234__full	No_host
D109_0000104534__full	g__Pelagibacter
D109_0000104674__full	No_host
D109_0000104921__full	No_host
D109_0000105308__full	No_host
D109_0000105696__full	No_host
D109_0000105997__full	No_host
D109_0000106105__full	f__Thermoguttaceae
D109_0000106179__full	No_host
D109_0000106386__full	No_host
D109_0000106503__full	No_host
D109_0000106527__full	No_host
D109_0000106934__full	g__Polaribacter
D109_0000106962__full	No_host
D109_0000107062__full	g__Tenacibaculum
D109_0000107472__full	No_host
D109_0000107627__full	No_host
D109_0000107915__full	No_host
D109_0000107993__full	No_host
D109_0000108401__full_1_676-8530/8530	No_host
D109_0000108558__full	No_host
D109_0000108814__full	No_host
D109_0000108902__full	No_host
D109_0000109040__full	No_host
D109_0000109297__full_1_1-59417/73144	No_host
D109_0000109595__full	No_host
D109_0000109813__full	No_host
D109_0000110136__full	No_host
D109_0000110362__full	No_host
D109_0000110424__full	No_host
D109_0000110453__full	No_host
D109_0000110531__full	No_host
D109_0000110612__full	No_host
D109_0000110677__full	No_host
D109_0000111067__full	No_host
D109_0000111217__full	No_host
D109_0000111225__full	No_host
D109_0000111293__full	No_host
D109_0000111462__full	No_host
D109_0000111912__full	No_host
D109_0000111970__full	No_host
D109_0000112143__full	No_host
D109_0000112272__full	No_host
D109_0000112447__full	g__Staphylococcus
D109_0000112457__full	No_host
D109_0000112593__full	No_host
D109_0000112639__full	No_host
D109_0000112646__full	No_host
D109_0000112675__full	o__Rickettsiales
D109_0000112725__full	No_host
D109_0000112732__full	No_host
D109_0000112874__full	No_host
D109_0000112914__full	No_host
D109_0000112938__full	No_host
D109_0000112955__full	No_host
D109_0000112983__full	No_host
D109_0000113112__full	No_host
D109_0000113261__full	No_host
D109_0000113479__full	No_host
D109_0000113558__full	g__Vibrio
D109_0000113827__full	No_host
D109_0000114071__full	No_host
D109_0000114210__full	No_host
D109_0000114236__full	No_host
D109_0000114341__full	No_host
D109_0000114653__full	No_host
D109_0000114730__full	g__UBA4465
D109_0000114751__full	No_host
D109_0000114760__full	No_host
D109_0000114812__full	No_host
D109_0000115139__full	No_host
D109_0000115152__full	g__HIMB100
D109_0000115281__full	No_host
D109_0000115366__full	g__UBA2126
D109_0000115432__full	No_host
D109_0000115488__full	No_host
D109_0000115791__full	No_host
D109_0000115952__full	No_host
D109_0000115964__full	No_host
D109_0000116492__full	No_host
D109_0000116636__full	No_host
D109_0000116762__full	No_host
D109_0000117212__full	No_host
D109_0000117279__full	No_host
D109_0000117383__full	No_host
D109_0000117595__full	No_host
D109_0000117687__full	No_host
D109_0000117718__full	No_host
D109_0000118093__full	No_host
D109_0000118321__full	No_host
D109_0000118443__full	No_host
D109_0000118630__full	No_host
D109_0000118925__full	No_host
D109_0000118990__full	No_host
D109_0000119077__full	g__MB11C04
D109_0000119118__full	No_host
D109_0000119139__full	No_host
D109_0000119168__full	No_host
D109_0000119298__full	No_host
D109_0000119441__full	No_host
D109_0000119574__full	No_host
D109_0000119586__full	No_host
D109_0000119773__full	No_host
D109_0000119835__full	No_host
D109_0000119844__full	No_host
D109_0000120035__full	g__KM106-2
D109_0000120047__full	No_host
D109_0000120066__full	No_host
D109_0000120068__full	No_host
D109_0000120485__full	No_host
D109_0000120724__full	g__Pelagibacter
D109_0000121021__full	No_host
D109_0000121269__full	No_host
D109_0000121608__full	g__ARS21
D109_0000121620__full	No_host
D109_0000121822__full	No_host
D109_0000121898__full	No_host
D109_0000122209__full	g__Hyphobacterium
D109_0000122690__full	No_host
D109_0000122707__full	No_host
D109_0000123088__full	No_host
D109_0000123098__full	No_host
D109_0000123211__full	No_host
D109_0000123292__full	No_host
D109_0000123519__full	No_host
D109_0000123524__full	g__Winogradskyella
D109_0000124005__full	No_host
D109_0000124012__full	No_host
D109_0000124049__full	No_host
D109_0000124207__full	No_host
D109_0000124266__full	No_host
D109_0000124421__full	No_host
D109_0000124576__full	No_host
D109_0000124940__full	No_host
D109_0000125340__full	No_host
D109_0000125537__full	No_host
D109_0000125679__full	g__Erysipelothrix
D109_0000125720__full	No_host
D109_0000125738__full	No_host
D109_0000125745__full	No_host
D109_0000125852__full	g__Acinetobacter
D109_0000125932__full	No_host
D109_0000126228__full_1_2261-9483/9483	No_host
D109_0000126686__full	No_host
D109_0000127414__full	No_host
D109_0000127781__full	No_host
D109_0000127930__full	No_host
D109_0000127977__full	g__SCGC-AAA076-P13
D109_0000127985__full	No_host
D109_0000128060__full	No_host
D109_0000128171__full	No_host
D109_0000128204__full	No_host
D109_0000128641__full	No_host
D109_0000128902__full	No_host
D109_0000128964__full	g__Pelagibacter
D109_0000128977__full	No_host
D109_0000129297__full	No_host
D109_0000129406__full	No_host
D109_0000129407__full	No_host
D109_0000129439__full	No_host
D109_0000129590__full	No_host
D109_0000129640__full	No_host
D109_0000129663__full	No_host
D109_0000129776__full	No_host
D109_0000129827__full	No_host
D109_0000130065__full	No_host
D109_0000130201__full	No_host
D109_0000130224__full	No_host
D109_0000130518__full	No_host
D109_0000130576__full	g__Longimonas
D109_0000130639__full	No_host
D109_0000130801__full	No_host
D109_0000130855__full	No_host
D109_0000130903__full	No_host
D109_0000131041__full	No_host
D109_0000131251__full	No_host
D109_0000131515__full	g__Pelagibacter
D109_0000131739__full	No_host
D109_0000132019__full	No_host
D109_0000132055__full	No_host
D109_0000132091__full	No_host
D109_0000132115__full	No_host
D109_0000132767__full	No_host
D109_0000132816__full	No_host
D109_0000132874__full	No_host
D109_0000133192__full	No_host
D109_0000133407__full	No_host
D109_0000133432__full	No_host
D109_0000133477__full	No_host
D109_0000133683__full	No_host
D109_0000133768__full	No_host
D109_0000133830__full	No_host
D109_0000133886__full	No_host
D109_0000133988__full	No_host
D109_0000134029__full	No_host
D109_0000134330__full	No_host
D109_0000134420__full	No_host
D109_0000134421__full	No_host
D109_0000134461__full	No_host
D109_0000134478__full	No_host
D109_0000134506__full	No_host
D109_0000134550__full	No_host
D109_0000134561__full	No_host
D109_0000134696__full	No_host
D109_0000134862__0_partial	No_host
D109_0000134946__full	No_host
D109_0000134957__full	No_host
D109_0000135010__full	No_host
D109_0000135080__full	No_host
D109_0000135114__full	No_host
D109_0000135169__full	No_host
D109_0000135390__full	No_host
D109_0000135454__full	g__Amylibacter
D109_0000136169__full	No_host
D109_0000136291__full	No_host
D109_0000136500__full	No_host
D109_0000136542__full	No_host
D109_0000136602__full	No_host
D109_0000136611__full	No_host
D109_0000136632__full	No_host
D109_0000136900__full	No_host
D109_0000136970__full	No_host
D109_0000137163__full	No_host
D109_0000137265__full	No_host
D109_0000137762__full	No_host
D109_0000137766__full	No_host
D109_0000138228__full	g__MGIIa-I
D109_0000138346__full	No_host
D109_0000138423__full	No_host
D109_0000138460__full	No_host
D109_0000138639__full	No_host
D109_0000139004__full	No_host
D109_0000139085__full	No_host
D109_0000139116__full	No_host
D109_0000139259__full	No_host
D109_0000139293__full	No_host
D109_0000139360__full	No_host
D109_0000139743__full	No_host
D109_0000139901__full	No_host
D109_0000140214__full	No_host
D109_0000140326__full	No_host
D109_0000140545__full	No_host
D109_0000140557__full	No_host
D109_0000140700__full	No_host
D109_0000140901__full	No_host
D109_0000141005__full	No_host
D109_0000141070__full	No_host
D109_0000141082__full	No_host
D109_0000141127__full	No_host
D109_0000141213__full	No_host
D109_0000141411__full	No_host
D109_0000141672__full	No_host
D109_0000141794__full	No_host
D109_0000141892__full	No_host
D109_0000141944__full	No_host
D109_0000141963__full	No_host
D109_0000142265__full	No_host
D109_0000142549__full	No_host
D109_0000142856__full	f__Dysgonomonadaceae
D109_0000142872__full	No_host
D109_0000143610__full	No_host
D109_0000143960__full	g__Staphylococcus
D109_0000144036__full	g__CACCCN01
D109_0000144275__full	No_host
D109_0000144413__full	No_host
D109_0000144485__full	No_host
D109_0000144651__full	No_host
D109_0000144783__full	No_host
D109_0000144905__full	No_host
D109_0000145337__full	g__Sediminibacterium
D109_0000145497__full	No_host
D109_0000145611__full	No_host
D109_0000145790__full	No_host
D109_0000145969__full	No_host
D109_0000146185__full	No_host
D109_0000146223__full	No_host
D109_0000146230__full	No_host
D109_0000146437__full	No_host
D109_0000146611__full	No_host
D109_0000146634__full	No_host
D109_0000146844__full	No_host
D109_0000147259__full	No_host
D109_0000147316__full	g__GCA-002733105
D109_0000147526__full	No_host
D109_0000147548__full	No_host
D109_0000147803__full	No_host
D109_0000148188__full	No_host
D109_0000148525__full	g__Daejeonella
D109_0000148618__full	No_host
D109_0000148634__full	No_host
D109_0000148697__full	g__JAHDDO01
D109_0000148830__full	No_host
D109_0000149017__full	No_host
D109_0000149163__full	No_host
D109_0000149248__full	No_host
D109_0000149310__full	No_host
D109_0000149353__full	No_host
D109_0000149653__full	No_host
D109_0000149684__full	No_host
D109_0000149736__full	No_host
D109_0000149797__full	No_host
D109_0000149997__full	No_host
D109_0000150148__full	No_host
D109_0000150405__full	No_host
D109_0000150557__full	No_host
D109_0000150592__full	No_host
D109_0000150663__full	No_host
D109_0000151054__full	No_host
D109_0000151083__full	No_host
D109_0000151234__full	No_host
D109_0000151422__full	No_host
D109_0000151551__full	No_host
D109_0000151915__full	No_host
D109_0000151923__full	No_host
D109_0000151924__full	No_host
D109_0000152015__full	No_host
D109_0000152142__full	No_host
D109_0000152284__full	No_host
D109_0000152292__full	No_host
D109_0000152433__full	No_host
D109_0000152486__full	No_host
D109_0000152804__full	No_host
D109_0000153013__full	No_host
D109_0000153070__full	No_host
D109_0000153190__full	No_host
D109_0000153216__full_1_12493-65592/65592	No_host
D109_0000153679__full	No_host
D109_0000153683__0_partial	g__SMTZ1-45
D109_0000154047__full	No_host
D109_0000154264__full	No_host
D109_0000154491__full	No_host
D109_0000154599__full	No_host
D109_0000154615__full	No_host
D109_0000154897__full	No_host
D109_0000154901__full	No_host
D109_0000154956__full	No_host
D109_0000155037__full	No_host
D109_0000155130__full	No_host
D109_0000155227__full	No_host
D109_0000155475__full	No_host
D109_0000155791__full	No_host
D109_0000155884__full	No_host
D109_0000155931__full	No_host
D109_0000156049__full	No_host
D109_0000156578__full	No_host
D109_0000156654__full	No_host
D109_0000156982__full	g__CBW1002 OR g__Cyanobium_A
D109_0000157351__full	No_host
D109_0000157603__full	g__Psychroserpens
D109_0000157620__full	No_host
D109_0000158014__full	No_host
D109_0000158428__full	No_host
D109_0000158436__full	No_host
D109_0000158546__full	No_host
D109_0000158642__full	No_host
D109_0000158827__full	No_host
D109_0000158833__full	No_host
D109_0000158866__full	g__Colwellia
D109_0000158876__full	g__M30B19
D109_0000159004__full	g__GCA-2697345
D109_0000159151__full	No_host
D109_0000159800__full	No_host
D109_0000160520__full	No_host
D109_0000160635__full	No_host
D109_0000160636__full	No_host
D109_0000160933__full	No_host
D109_0000161057__full	No_host
D109_0000161539__full	No_host
D109_0000161788__full	No_host
D109_0000161811__full	No_host
D109_0000161825__full	No_host
D109_0000161829__full	No_host
D109_0000161880__full	No_host
D109_0000161889__full	No_host
D109_0000162179__full	No_host
D109_0000162182__full	No_host
D109_0000162432__full	No_host
D109_0000162454__full	No_host
D109_0000162705__full	g__Vibrio
D109_0000162804__full	No_host
D109_0000162807__full_1_1-46740/56510	No_host
D109_0000162955__full	No_host
D109_0000163221__full	No_host
D109_0000163390__full	No_host
D109_0000163452__full	No_host
D109_0000163589__full	g__Vibrio
D109_0000163627__full	No_host
D109_0000163816__full	No_host
D109_0000163851__full	No_host
D109_0000163964__full	No_host
D109_0000163976__full	No_host
D109_0000164140__full	No_host
D109_0000164384__full	No_host
D109_0000164447__full	No_host
D109_0000164610__full	No_host
D109_0000164820__full	No_host
D109_0000164984__full	No_host
D109_0000165105__full	No_host
D109_0000165271__full	No_host
D109_0000165344__full	No_host
D109_0000165475__full	g__Joostella
D109_0000165570__full	No_host
D109_0000165874__full	No_host
D109_0000166229__full	No_host
D109_0000166282__full	No_host
D109_0000166423__full	No_host
D109_0000166530__full	No_host
D109_0000167062__full	No_host
D109_0000167346__full	No_host
D109_0000167348__full	No_host
D109_0000167355__full	No_host
D109_0000167560__full	No_host
D109_0000167683__full	No_host
D109_0000167836__full	No_host
D109_0000168515__full	No_host
D109_0000168618__full	g__Flavobacterium
D109_0000168623__full	No_host
D109_0000168809__full	No_host
D109_0000168860__full	No_host
D109_0000168973__full	No_host
D109_0000169062__full	No_host
D109_0000169201__full	g__GCA-2689995
D109_0000169705__full	g__Prevotella
D109_0000170194__full	No_host
D109_0000170248__full	No_host
D109_0000170500__full	No_host
D109_0000170717__full	No_host
D109_0000170762__full	No_host
D109_0000170783__full	No_host
D109_0000171058__full	No_host
D109_0000171663__full	No_host
D109_0000171847__full	No_host
D109_0000171966__full	No_host
D109_0000172334__full	No_host
D109_0000172676__full	No_host
D109_0000172833__full	g__ARS21
D109_0000172931__full	No_host
D109_0000173320__full	No_host
D109_0000173568__full	No_host
D109_0000173582__full	No_host
D109_0000173612__full	No_host
D109_0000173620__full	No_host
D109_0000173723__full	No_host
D109_0000173857__full	No_host
D109_0000174566__full	No_host
D109_0000174829__full	g__MED-G52
D109_0000174940__full	No_host
D109_0000174963__full	No_host
D109_0000175282__full	No_host
D109_0000176051__full_1_3714-10269/10269	No_host
D109_0000176225__full	No_host
D109_0000176307__full	No_host
D109_0000176641__full	No_host
D109_0000176949__full	No_host
D109_0000176967__full	No_host
D109_0000177111__full	No_host
D109_0000177260__full	No_host
D109_0000177590__full	g__Haliscomenobacter
D109_0000177606__full	No_host
D109_0000177840__full	No_host
D109_0000177866__full	No_host
D109_0000178271__full	No_host
D109_0000178710__full	No_host
D109_0000178755__full	No_host
D109_0000179015__full	No_host
D109_0000179345__full	No_host
D109_0000179565__full	No_host
D109_0000179680__full	No_host
D109_0000179867__full	No_host
D109_0000180166__full	No_host
D109_0000180265__full	g__JAHDBF01 OR g__Nonlabens
D109_0000180344__full	No_host
D109_0000180380__full	No_host
D109_0000180469__full	No_host
D109_0000180560__full	No_host
D109_0000180578__full	No_host
D109_0000180590__full	No_host
D109_0000180901__full	No_host
D109_0000181244__full	No_host
D109_0000181338__full	No_host
D109_0000181520__full	No_host
D109_0000181561__full	No_host
D109_0000181601__full	No_host
D109_0000181668__full	No_host
D109_0000181888__full	No_host
D109_0000182483__full	g__Streptococcus
D109_0000182710__full	No_host
D109_0000182980__full	No_host
D109_0000183231__full	No_host
D109_0000183663__full	No_host
D109_0000183779__full	No_host
D109_0000183820__full	No_host
D109_0000183844__full	g__Amylibacter
D109_0000184229__full	No_host
D109_0000184319__full	No_host
D109_0000184677__full	g__UBA2450
D109_0000184742__full	No_host
D109_0000184845__full	No_host
D109_0000184867__full	No_host
D109_0000185402__full_1_1-5272/6312	No_host
D109_0000185408__full_2_17667-31408/31408	No_host
D109_0000186218__full	No_host
D109_0000186294__full	No_host
D109_0000186351__full	No_host
D109_0000186415__full	No_host
D109_0000186566__full	No_host
D109_0000186567__full	No_host
D109_0000186576__full	No_host
D109_0000186921__full	No_host
D109_0000187014__full	No_host
D109_0000187154__full	No_host
D109_0000187238__full	No_host
D109_0000187608__full	No_host
D109_0000187982__full_1_2150-7568/7568	No_host
D109_0000188058__full	No_host
D109_0000188075__full	No_host
D109_0000188498__full	No_host
D109_0000188545__full	No_host
D109_0000188579__full	No_host
D109_0000188858__full	No_host
D109_0000188954__full	No_host
D109_0000188979__full	No_host
D109_0000189073__full	No_host
D109_0000189177__full	No_host
D109_0000189212__full	No_host
D109_0000189708__full	No_host
D109_0000189741__full	No_host
D109_0000190009__full	No_host
D109_0000190061__full	No_host
D109_0000190141__full	No_host
D109_0000190276__full	No_host
D109_0000190347__full	No_host
D109_0000190418__full	No_host
D109_0000190863__full	No_host
D109_0000191366__full	No_host
D109_0000191524__full	No_host
D109_0000191722__full	No_host
D109_0000191935__full_1_1-5578/6221	g__Prevotella
D109_0000192012__full	No_host
D109_0000192273__full	No_host
D109_0000192310__full	No_host
D109_0000192358__full	No_host
D109_0000192367__full	No_host
D109_0000192636__full	No_host
D109_0000192699__full	No_host
D109_0000192863__full	No_host
D109_0000193337__full	g__Hyphobacterium
D109_0000193346__full	No_host
D109_0000193364__full	No_host
D109_0000193393__full	No_host
D109_0000193596__full	g__Mycobacterium
D109_0000193648__full	No_host
D109_0000193903__full	No_host
D109_0000193906__full	No_host
D109_0000193907__full	g__TMED112
D109_0000194024__full	No_host
D109_0000194300__full	No_host
D109_0000194313__full	No_host
D109_0000194572__full	No_host
D109_0000194729__full	No_host
D109_0000194739__full_1_1-11840/39543	No_host
D109_0000194848__full	No_host
D109_0000194858__full	No_host
D109_0000195358__full	No_host
D109_0000195503__full	No_host
D109_0000195576__full	No_host
D109_0000196312__full	g__JACQSP01
D109_0000196574__full	No_host
D109_0000196988__full_1_1-7954/16759	No_host
D109_0000197058__full	No_host
D109_0000197210__full	No_host
D109_0000197360__full	No_host
D109_0000197448__full	No_host
D109_0000197594__full	No_host
D109_0000197703__full	No_host
D109_0000197858__full	No_host
D109_0000197925__full	g__Zwartia
D109_0000198010__full	No_host
D109_0000198169__full	No_host
D109_0000198380__full	No_host
D109_0000198397__full	f__UBA489
D109_0000198636__full	No_host
D109_0000198728__full	No_host
D109_0000198762__full	g__G020344215
D109_0000199048__full	No_host
D109_0000199092__full	No_host
D109_0000199334__full	No_host
D109_0000199396__full	No_host
D109_0000199701__full	No_host
D109_0000200030__full_1_1-8559/16983	No_host
D109_0000200218__full	No_host
D109_0000200667__full	No_host
D109_0000201222__full	No_host
D109_0000201344__full	No_host
D109_0000201490__full	No_host
D109_0000201504__full	No_host
D109_0000201721__full	No_host
D109_0000201863__full	No_host
D109_0000201923__full	No_host
D109_0000202246__full	No_host
D109_0000202327__full	No_host
D109_0000202381__full	No_host
D109_0000202545__full	No_host
D109_0000202817__full	No_host
D109_0000202860__full	No_host
D109_0000202911__full	No_host
D109_0000203357__full	No_host
D109_0000203456__full	No_host
D109_0000203570__full	No_host
D109_0000203823__full	No_host
D109_0000203857__full	No_host
D109_0000203951__full	No_host
D109_0000204218__full	No_host
D109_0000204799__full	No_host
D109_0000204837__full	g__Lachnospira
D109_0000205121__full	No_host
D109_0000205572__full	g__UBA952
D109_0000205733__full	No_host
D109_0000206129__full	No_host
D109_0000206227__full	No_host
D109_0000206251__full	No_host
D109_0000206356__full	No_host
D109_0000206379__full	No_host
D109_0000206415__full	No_host
D109_0000206419__full	g__RFSX01
D109_0000206888__full	No_host
D109_0000207128__full	g__Pelagibacter_A
D109_0000207200__full	No_host
D109_0000207210__full	No_host
D109_0000207348__full	No_host
D109_0000207349__full	No_host
D109_0000207785__full	No_host
D109_0000208323__full	No_host
D109_0000208501__full	No_host
D109_0000208538__full	No_host
D109_0000208939__full	No_host
D109_0000209195__full	No_host
D109_0000209658__full	No_host
D109_0000209713__full	No_host
D109_0000209906__full	No_host
D109_0000210313__full	No_host
D109_0000210547__full	No_host
D109_0000210585__full	No_host
D109_0000210592__full	g__Phaeodactylibacter
D109_0000210655__full	No_host
D109_0000210960__full	No_host
D109_0000211136__full	g__MGIIa-K1
D109_0000211309__full	No_host
D109_0000211364__full	No_host
D109_0000211379__full	No_host
D109_0000211449__full	No_host
D109_0000211473__full	No_host
D109_0000211619__full	No_host
D109_0000211633__full	No_host
D109_0000212052__full	g__OLB9 OR g__UBA3362
D109_0000212089__full	No_host
D109_0000212305__full	No_host
D109_0000212819__full	No_host
D109_0000212825__full	No_host
D109_0000212912__full	No_host
D109_0000213086__full	No_host
D109_0000213146__full	No_host
D109_0000213161__full	No_host
D109_0000213399__full	No_host
D109_0000213462__full	No_host
D109_0000213535__full	No_host
D109_0000213862__full	No_host
D109_0000214095__full	No_host
D109_0000214260__full	No_host
D109_0000214388__full	No_host
D109_0000214689__full	No_host
D109_0000214980__full	No_host
D109_0000215221__0_partial	No_host
D109_0000215333__full	No_host
D109_0000215413__full	No_host
D109_0000215612__full	No_host
D109_0000215775__full	No_host
D109_0000216267__full	No_host
D109_0000216287__full	No_host
D109_0000216740__full	No_host
D109_0000216771__full	No_host
D109_0000217164__full	g__RFSX01
D109_0000217198__full	No_host
D109_0000217407__full	No_host
D109_0000217863__full	No_host
D109_0000217973__full	No_host
D109_0000218141__full	No_host
D109_0000218165__full	No_host
D109_0000218198__full	No_host
D109_0000218265__full	No_host
D109_0000218309__full	No_host
D109_0000218506__full	No_host
D109_0000218847__full	No_host
D109_0000219057__full	No_host
D109_0000219531__full	No_host
D109_0000219631__full	g__Phenylobacterium
D109_0000219710__full	No_host
D109_0000219725__full	No_host
D109_0000219809__full	No_host
D109_0000219875__full	g__UBA9145
D109_0000219889__full	No_host
D109_0000219975__full	No_host
D109_0000220018__full	g__GCA-2717485
D109_0000220026__full	No_host
D109_0000220077__full	No_host
D109_0000220314__full	No_host
D109_0000220376__full	No_host
D109_0000220459__full	No_host
D109_0000220476__full	No_host
D109_0000220511__full	No_host
D109_0000220946__full	No_host
D109_0000221518__full	g__Winogradskyella
D109_0000221537__full	No_host
D109_0000221538__full_1_575-6747/6747	No_host
D109_0000221599__full	g__GCA-2693325
D109_0000221721__full	No_host
D109_0000221854__full	No_host
D109_0000221983__full	No_host
D109_0000222071__full	No_host
D109_0000222570__full	No_host
D109_0000222684__full	No_host
D109_0000222698__full	No_host
D109_0000222829__full	No_host
D109_0000223006__full	No_host
D109_0000223029__full	No_host
D109_0000223173__full	No_host
D109_0000223222__full	No_host
D109_0000223497__full	No_host
D109_0000223779__full	No_host
D109_0000223789__full	No_host
D109_0000223842__full	No_host
D109_0000223921__full	No_host
D109_0000224103__full	No_host
D109_0000224123__full	No_host
D109_0000224202__full	No_host
D109_0000224349__full	No_host
D109_0000224394__full	No_host
D109_0000224417__full	No_host
D109_0000224519__full	No_host
D109_0000224653__full	No_host
D109_0000224667__full	No_host
D109_0000224786__full	No_host
D109_0000224826__full	g__ARS21
D109_0000224904__full	No_host
D109_0000224907__full	g__Flavobacterium
D109_0000225368__full	No_host
D109_0000225487__full	No_host
D109_0000226493__full	No_host
D109_0000226568__full	No_host
D109_0000226625__full	No_host
D109_0000226813__full	No_host
D109_0000226924__full	No_host
D109_0000227072__full	No_host
D109_0000227187__full	No_host
D109_0000227286__full	No_host
D109_0000227473__full	g__Pelagibacter
D109_0000227475__full	No_host
D109_0000227780__full	g__AG-337-I02
D109_0000227897__full	g__UBA952
D109_0000227978__full	No_host
D109_0000228016__full	g__VMCJ01
D109_0000228369__full	No_host
D109_0000228466__full	No_host
D109_0000228888__full	No_host
D109_0000228889__full	No_host
D109_0000228944__full	No_host
D109_0000229047__full	No_host
D109_0000229330__full	No_host
D109_0000229361__full	No_host
D109_0000229389__full	No_host
D109_0000229653__full	No_host
D109_0000229817__full	No_host
D109_0000229977__full	g__Ventrenecus
D109_0000230111__full	g__VMCJ01
D109_0000230144__full	No_host
D109_0000230269__full	No_host
D109_0000230350__full	No_host
D109_0000230358__full	No_host
D109_0000230373__full	No_host
D109_0000230527__full	No_host
D109_0000230783__full	No_host
D109_0000231081__full	g__M3007
D109_0000231213__full	g__Acinetobacter
D109_0000231452__full	No_host
D109_0000231495__full	g__Winogradskyella
D109_0000231510__full	No_host
D109_0000231596__full	No_host
D109_0000231658__full	No_host
D109_0000232002__full	No_host
D109_0000232335__full	No_host
D109_0000232437__full	No_host
D109_0000232722__full	No_host
D109_0000233006__full	No_host
D109_0000233205__full	No_host
D109_0000233345__full	No_host
D109_0000233609__full	No_host
D109_0000233868__full	No_host
D109_0000233932__full	g__ARS21
D109_0000233933__full	No_host
D109_0000233935__full	No_host
D109_0000233937__full	No_host
D109_0000234118__full	No_host
D109_0000234436__full	No_host
D109_0000234503__full	No_host
D109_0000234755__full	g__Pseudothioglobus
D109_0000235053__full	g__JADJSS01
D109_0000235088__full	No_host
D109_0000235443__full	g__Vibrio
D109_0000235669__full	No_host
D109_0000235801__full	No_host
D109_0000236013__full_1_1-7637/11107	g__Bacteroides
D109_0000236169__full	No_host
D109_0000236438__full	No_host
D109_0000236482__full	No_host
D109_0000236567__full_1_2328-11190/11190	No_host
D109_0000236621__full	No_host
D109_0000236789__full	No_host
D109_0000236994__full	No_host
D109_0000237090__full	No_host
D109_0000237388__full	No_host
D109_0000237460__full	No_host
D109_0000237791__full	No_host
D109_0000237884__full	No_host
D109_0000238055__full	No_host
D109_0000238151__full	No_host
D109_0000238195__full	No_host
D109_0000238232__full	No_host
D109_0000238664__full	No_host
D109_0000238747__full	No_host
D109_0000239197__full	No_host
D109_0000239243__full	No_host
D109_0000239785__full	No_host
D109_0000239808__full	No_host
D109_0000240102__full	No_host
D109_0000240604__full	No_host
D109_0000240623__full	No_host
D109_0000240827__full	No_host
D109_0000241006__full	No_host
D109_0000241291__full	No_host
D109_0000241520__full	No_host
D109_0000241755__full	No_host
D109_0000241814__full	No_host
D109_0000241836__full_1_27354-40874/40874	No_host
D109_0000241943__full	No_host
D109_0000242172__full	No_host
D109_0000242408__full	No_host
D109_0000242519__full	No_host
D109_0000242699__full	No_host
D109_0000242703__full	g__Ascidiaceihabitans
D109_0000242836__full	No_host
D109_0000243523__full	No_host
D109_0000243808__full	No_host
D109_0000244378__full	No_host
D109_0000244621__full	No_host
D109_0000244695__full	No_host
D109_0000244722__full	No_host
D109_0000244778__full	No_host
D109_0000245296__full	No_host
D109_0000245734__full	g__UBA7377
D109_0000246072__full	No_host
D109_0000246122__full	No_host
D109_0000246234__full	No_host
D109_0000246236__full	No_host
D109_0000246239__full	No_host
D109_0000246292__full	No_host
D109_0000246388__full	No_host
D109_0000246448__full	g__JAGLWJ01
D109_0000246505__full	No_host
D109_0000246553__full	No_host
D109_0000246827__full	No_host
D109_0000246872__full	No_host
D109_0000246874__full	No_host
D109_0000247253__full	No_host
D109_0000247784__full	No_host
D109_0000247952__full	No_host
D109_0000248054__full	No_host
D109_0000248159__full	g__Flavobacterium
D109_0000248383__full	No_host
D109_0000248390__full	No_host
D109_0000248703__full	g__GCA-2690565
D109_0000249152__full	No_host
D109_0000249254__full	No_host
D109_0000249373__full	No_host
D109_0000249451__full	No_host
D109_0000249571__full	No_host
D109_0000249713__full	No_host
D109_0000249782__full	No_host
D109_0000249863__full	No_host
D109_0000249940__full	No_host
D109_0000249993__full	No_host
D109_0000250223__full	g__CAJQQY01
D109_0000250296__full	No_host
D109_0000250490__full	No_host
D109_0000250579__full	No_host
D109_0000251049__full	No_host
D109_0000251107__full	No_host
D109_0000251211__full	No_host
D109_0000251635__full	No_host
D109_0000251786__full	No_host
D109_0000251836__full	No_host
D109_0000252029__full	No_host
D109_0000252491__full	No_host
D109_0000252545__full	No_host
D109_0000252657__full	No_host
D109_0000253113__full	No_host
D109_0000253196__full	No_host
D109_0000253342__full	No_host
D109_0000253441__full	No_host
D109_0000253687__full	No_host
D109_0000253718__full	No_host
D109_0000253722__full	No_host
D109_0000253753__full	No_host
D109_0000253857__full	No_host
D109_0000253944__full	No_host
D109_0000254570__full_1_490-6056/6056	No_host
D109_0000254612__full	No_host
D109_0000254821__full	No_host
D109_0000254876__full	No_host
D109_0000254991__full	g__Actinomarina
D109_0000255023__full	No_host
D109_0000255642__full	No_host
D109_0000255814__full	No_host
D109_0000255889__0_partial	No_host
D109_0000256056__full	No_host
D109_0000256187__full	No_host
D109_0000256362__full	No_host
D109_0000256454__full	No_host
D109_0000256498__full	No_host
D109_0000256617__full	No_host
D109_0000256723__full	No_host
D109_0000257100__full	No_host
D109_0000257217__full	No_host
D109_0000257289__full	g__ARS21
D109_0000257524__full	No_host
D109_0000258089__full	No_host
D109_0000258244__full	No_host
D109_0000258893__full	g__Paenibacillus_S
D109_0000258939__full	No_host
D109_0000259196__full	No_host
D109_0000259267__full	No_host
D109_0000259748__full	No_host
D109_0000259764__full	No_host
D109_0000260011__full	No_host
D109_0000260593__full	No_host
D109_0000260968__full	g__Pelagibacter
D109_0000260988__full	No_host
D109_0000261290__full	No_host
D109_0000261421__full	No_host
D109_0000261583__full	No_host
D109_0000261734__full	No_host
D109_0000261894__full	No_host
D109_0000261899__full	No_host
D109_0000262431__full	No_host
D109_0000262600__full	No_host
D109_0000262622__full	No_host
D109_0000262665__full	No_host
D109_0000263327__full	No_host
D109_0000263451__full	No_host
D109_0000263561__full	No_host
D109_0000263624__full	No_host
D109_0000263708__full	g__Vibrio
D109_0000263995__full	No_host
D109_0000264008__full	No_host
D109_0000264063__full	No_host
D109_0000264129__full	No_host
D109_0000264189__full	No_host
D109_0000264267__full	No_host
D109_0000264660__full	No_host
D109_0000264784__full	No_host
D109_0000264806__full	No_host
D109_0000264932__full	No_host
D109_0000265187__full	No_host
D109_0000265285__full	No_host
D109_0000265292__full	No_host
D109_0000265453__full	No_host
D109_0000265503__full	No_host
D109_0000265760__full	No_host
D109_0000265778__full	g__MGIIa-K1
D109_0000265916__full	No_host
D109_0000266007__full	No_host
D109_0000266371__full	No_host
D109_0000266765__full	No_host
D109_0000266822__full	No_host
D109_0000266924__full	No_host
D109_0000267057__full	No_host
D109_0000267687__full	No_host
D109_0000267875__full	No_host
D109_0000268034__full	No_host
D109_0000268417__full	No_host
D109_0000268961__full	No_host
D109_0000269207__full	No_host
D109_0000269417__full	No_host
D109_0000269804__full	No_host
D109_0000269954__full	No_host
D109_0000269971__full	No_host
D109_0000270167__full	No_host
D109_0000270656__full	No_host
D109_0000270765__full	No_host
D109_0000271527__full	No_host
D109_0000271662__full	No_host
D109_0000272218__full	No_host
D109_0000272332__full	No_host
D109_0000272702__full	No_host
D109_0000272770__full	No_host
D109_0000272775__full	No_host
D109_0000273052__full	No_host
D109_0000273122__full	No_host
D109_0000273468__full	No_host
D109_0000273856__full	No_host
D109_0000273862__full	No_host
D109_0000273952__full	No_host
D109_0000274106__full	No_host
D109_0000274253__full	No_host
D109_0000274367__full	No_host
D109_0000275106__full	No_host
D109_0000275160__full	No_host
D109_0000275499__full	No_host
D109_0000275647__full	No_host
D109_0000275701__full	No_host
D109_0000275916__full	No_host
D109_0000275950__full_1_1851-8254/8254	No_host
D109_0000276008__full	No_host
D109_0000276205__full	No_host
D109_0000276293__full	No_host
D109_0000276335__full	No_host
D109_0000276388__full	No_host
D109_0000277245__full	No_host
D109_0000277550__full	No_host
D109_0000277570__full	No_host
D109_0000278194__full	No_host
D109_0000278378__full	g__OLB9
D109_0000278396__full	No_host
D109_0000278419__full	No_host
D109_0000278574__full	No_host
D109_0000278628__full	No_host
D109_0000278776__full	No_host
D109_0000278934__full	No_host
D109_0000278954__0_partial	No_host
D109_0000279163__full	No_host
D109_0000279265__full	No_host
D109_0000279364__full	No_host
D109_0000279408__full_1_1207-7602/7602	No_host
D109_0000279663__full	No_host
D109_0000279956__full	No_host
D109_0000280438__full	No_host
D109_0000280650__full	No_host
D109_0000280700__full	No_host
D109_0000280717__full	No_host
D109_0000280770__full	No_host
D109_0000280780__full	No_host
D109_0000280818__full	No_host
D109_0000281086__full	No_host
D109_0000281270__full	No_host
D109_0000281377__full	No_host
D109_0000281433__full	No_host
D109_0000281459__full	No_host
D109_0000281861__full	g__Flavobacterium
D109_0000282456__full	No_host
D109_0000282571__full	No_host
D109_0000282632__full	No_host
D109_0000282680__full	No_host
D109_0000282921__full	g__MGIIa-L2
D109_0000283208__full	No_host
D109_0000283461__full	g__RGIG1752
D109_0000283680__full	No_host
D109_0000283782__full	No_host
D109_0000283898__full	No_host
D109_0000284509__full	No_host
D109_0000285212__full	No_host
D109_0000285255__full	No_host
D109_0000285428__full	No_host
D109_0000285443__full	No_host
D109_0000285725__full	No_host
D109_0000285827__full	No_host
D109_0000285886__full	No_host
D109_0000286147__full	No_host
D109_0000286311__full	No_host
D109_0000286329__full	No_host
D109_0000286528__full	No_host
D109_0000286550__full	No_host
D109_0000286668__full	No_host
D109_0000286696__full	No_host
D109_0000287160__full	No_host
D109_0000287343__full	No_host
D109_0000287423__full	No_host
D109_0000287500__full	No_host
D109_0000287786__full	No_host
D109_0000287809__full	No_host
D109_0000287946__full	g__Microvirga
D109_0000288009__full	No_host
D109_0000288232__full	No_host
D109_0000288532__full	No_host
D109_0000288658__full	g__Vibrio
D109_0000288835__full	No_host
D109_0000289097__full	No_host
D109_0000289148__full	No_host
D109_0000289489__full	No_host
D109_0000289638__full	No_host
D109_0000289883__full	No_host
D109_0000290192__full	No_host
D109_0000290221__full	No_host
D109_0000290339__full	No_host
D109_0000290396__full	No_host
D109_0000290444__full	No_host
D109_0000290472__full	No_host
D109_0000290535__full	No_host
D109_0000290859__full	No_host
D109_0000291194__full	No_host
D109_0000291613__full	No_host
D109_0000291809__full	g__Flavobacterium
D109_0000291935__full	No_host
D109_0000292204__full	No_host
D109_0000292250__full	No_host
D109_0000292285__full	No_host
D109_0000292545__full	No_host
D109_0000292937__full	No_host
D109_0000294185__full	No_host
D109_0000294362__full	No_host
D109_0000294398__full	No_host
D109_0000294653__full	No_host
D109_0000294668__full	No_host
D109_0000295401__full	No_host
D109_0000295445__full	No_host
D109_0000295769__full	g__Joostella
D109_0000295981__full	No_host
D109_0000296178__full	No_host
D109_0000296462__full	No_host
D109_0000296729__full	g__UBA952
D109_0000297498__full	No_host
D109_0000298176__full	g__Winogradskyella
D109_0000298200__full	g__SXXK01
D109_0000298203__full	No_host
D109_0000298504__full	No_host
D109_0000298576__full	g__Pelagibacter
D109_0000298659__full	No_host
D109_0000299040__full	No_host
D109_0000299291__full	No_host
D109_0000299534__full	No_host
D109_0000299575__full	No_host
D109_0000299600__full	No_host
D109_0000299691__full	No_host
D109_0000299872__full	No_host
D109_0000300292__full	No_host
D109_0000300424__full	g__CACCCN01
D109_0000300918__full	No_host
D109_0000301198__full	No_host
D109_0000301416__full	No_host
D109_0000301548__full	No_host
D109_0000301945__full	No_host
D109_0000302555__full	No_host
D109_0000302645__full	No_host
D109_0000303053__full	No_host
D109_0000303594__full	No_host
D109_0000303610__full_1_1-6518/8606	No_host
D109_0000304204__full	No_host
D109_0000304221__full	No_host
D109_0000304381__full	No_host
D109_0000304656__full	No_host
D109_0000305143__full	No_host
D109_0000305175__full	No_host
D109_0000305341__full	No_host
D109_0000305342__full	g__Flavobacterium OR g__SMXJ01
D109_0000305389__full	No_host
D109_0000305452__full	No_host
D109_0000305820__full	No_host
D109_0000306036__full	No_host
D109_0000306176__full	No_host
D109_0000306261__full	No_host
D109_0000306343__full	No_host
D109_0000306415__full	No_host
D109_0000307769__full	No_host
D109_0000307803__full	g__Rhodoferax
D109_0000308126__full	No_host
D109_0000308185__full	No_host
D109_0000308414__full	No_host
D109_0000308432__full	No_host
D109_0000308856__full	No_host
D109_0000308988__full	No_host
D109_0000309358__full	g__GCA-2402195 OR g__Wolbachia
[truncated: 40,359 more rows]

## Sheet: Med-MM_vOTU_hosts
vOTU	Lowest_taxon	TARA_007_SRF_0.22-1.6	TARA_009_SRF_0.22-1.6	TARA_018_SRF_0.22-1.6	Med-OCT2015-15m_0.22-5	TARA_023_SRF_0.22-1.6	TARA_025_SRF_0.22-1.6	TARA_030_SRF_0.22-1.6	Oct_2019	Feb_2020	Jul_2020	Oct_2020	Dec_2020	Feb_2021	Apr_2021	Jul_2021	Aug_2021	Nov_2021	Feb_2022	May_2022	Jul_2022	Oct_2022
D109_0000000520__full	No_host	0	0	0	0	0	0	0	0	0	0	0	0	0	0	0	3.49145	1.14814	0.638675	0	0	0.723842
D109_0000000951__full	No_host	0	0	0	0	0	0	0	0	0	0	0	0	0	0	0	0.7659	0	0	0	0	0
D109_0000001181__full_1_1-41800/47252	No_host	0	0	0	0	0	0	0	0	0	0	0	0	0.195914	0.231037	0	2.70225	0.337646	0.221802	0	0	0
D109_0000001583__full	No_host	0	0	0	0	0	0	0	0.27243	0	0	0	0	0	0	0	2.54741	0	0	0	0	0
D109_0000001706__full	No_host	0	0	0	0	0	0	0	0	0	0	0	0	0	0	0	0.890963	0	0	0	0	0
D109_0000001729__full	No_host	0	0	0	0	0	0	0	0	0.451882	0	0	0	0	0	0	3.34945	0.575297	0	0	0	0
D109_0000001753__full	No_host	0	0	0	0	0	0	0	0.744194	0	0	0	0	0	0	0	5.54739	0	0	0	0	0
D109_0000001876__full	No_host	0	0	0	0	0	0	0	0	0	0	0	0	0	0	0	2.85436	0.324415	0	0	0	0
D109_0000001936__full	No_host	0	0	0	0	0	0	0	0	0	0.617772	0	0	0	0	0.264293	1.57844	0.393346	0.269679	0	0.216691	0
D109_0000002188__full	No_host	0	0	0	0	0	0	0	0	1.57132	0.804897	0	0	2.36602	4.29276	0.728815	2.38226	0	0	0.649815	0.681712	0
D109_0000002190__full	No_host	0	0	0	0	0	0	0	0	0	0	0	0	0	0	0	8.42508	0	0	0	0	0
D109_0000002335__full	g__Mf105b01	0	0	0	0	0	0	0	0	0	0	0	0	0	0	0	3.36188	1.06574	0.216591	0	0	0
D109_0000002501__full	No_host	0	0	0	0	0	0	0	0	0	0	0	0	0	0	0	0.717047	0	0	0	0	0
D109_0000002708__full	No_host	0	0	0	0	0	0	0	0	0	0	0	0	0	0	0	1.0054	0	0	0	0	0
D109_0000002728__full	No_host	0	0	0	0	0	0	0	0	0	0	0	0	0	0	0	1.58673	5.89362	8.8613	0.264004	0	0.354806
D109_0000002884__full_1_261-5327/5327	No_host	0	0	0	0	0	0	0	0	0	2.42228	0.814617	1.63516	1.29194	7.87446	0	0.42473	1.27563	1.50695	0.530447	0	0
D109_0000003129__full	No_host	0	0	0	0	0	0	0	0	0	0	0	0	0	0	0	1.19231	0.11881	0	0	0	0
D109_0000003150__full	No_host	0	0	0	0	0	0	0	0	0	0	0	0	0	0	0.306282	4.20172	0	0	0	0	0.531025
D109_0000003169__full	No_host	0	0	0	0	0	0	0	0	3.53824	0	0	0	0	0	0	0.958509	0	0	0	0	0
D109_0000003222__full	No_host	0	0	0	0	0	0	0	0	0	0	0.32596	0	0	0	0	3.31971	0.383107	0	0	0	0
D109_0000003880__full	No_host	0	0	0	0	0	0	0	0	0	0	0.541005	0	0	0	0	1.56179	0.45096	0.233003	0	0	0.722619
D109_0000003901__full	No_host	0	0	0	0	0	0	0	0	0	0	0	0	0	0	0	1.25853	0	0	0	0	0
D109_0000003914__full	No_host	0	0	0	0	0	0	0	4.17165	0	0	0	0	0	0	0	1.23601	0	0	0	0	0
D109_0000004074__full	No_host	0	0	0	0	0	0	0	0	0	0	0.602925	0	0	0	0.439611	4.29977	0	0	0	0	0
D109_0000004206__full	No_host	0	0	0	0	0	0	0	0	0	0	0.157493	0	0	0	0	0.854164	0	0	0	0	0
D109_0000004443__full	No_host	0	0	0	0	0	0	0	0	0	0	0	0	0	0	0.200227	0.841613	0	0	0	0	0
D109_0000004609__full	No_host	0	0	0	0	0	0	0	0	0	0	0	0	0	0	0	2.85789	0	0	0	0	0
D109_0000004706__full	No_host	0	0	0	0	0	0	0	0.587303	0	0	0	0	0	0	0	1.52158	0	0	0	0	0
D109_0000005090__full	g__SCGC-AAA160-P02	0	0	0	0	0	0	0	0	0	1.94789	0.739468	0.534149	0.76232	0.515351	0.498562	3.19817	1.34997	2.4129	2.2583	0	0
[truncated: 30,608 more rows]

## Sheet: host-linked_vOTU_contribution
Sample	Ecosystem	sum_all_abs	sum_abs_vOTUs_w_hosts	pct_abs_vOTUs_w_hosts (%)
[truncated: 21 more rows]

[truncated: 4 more sheets: perc_vOTUs_per_host_and_sample, effect_size, MM_vOTU_hosts, spearman]
