# Supplementary material for: Ecology of prokaryotic DNA viruses in a highly impacted coastal lagoon revealed through comparative and temporal metagenomics
Source: ISME Commun. 2026 Apr 21;6(1):ycag110. doi: 10.1093/ismeco/ycag110 (PMC13184970; doi:10.1093/ismeco/ycag110)
Supplement: ycag110_Supplementary_materials [file ycag110_supplementary_materials.zip › Supplementary_Dataset_4.xlsx]

## Sheet: Table_of_Contents
Sheet	Description
bacphlip_hmmsearch	Output hmmsearch.tsv generated by BACPHLIP analysis on the complete and high-quality viral genomes across ecosystems (Contig_ID), indicating hits with the HMM database (206 profiles)
bacphlip_contigs	Output bacphlip.txt generated by the BACPHLIP analysis on the complete and high-quality viral genomes across ecosystems (Contig_ID), indicating the prediction probability for the replicative strategy (either "Virulent" or "Temperate"), which was assigned only if it was ≥0.95
bacphlip_abundances	Normalized abundances of the vOTUs whose representative genome sequence was complete or high-quality across ecosystems.
bacphlip_vOTU_perc	Counts (n_vOTUs) and percent (perc) of vOTUs associated to different replicative strategy categories (replicative_strategy; virulent, temperate, or undetermined) per sample (Sample) across ecosystems (Group)
bacphlip_wilcox	Results of the Wilcox test on the percent of vOTUs associated to the replicative strategy predicted by BACPHLIP per sample comparing in each ecosystem (Mar_Menor or Medit_Sea), indicating the sample size of Virulent and Temperate hq-vOTUs, raw p-value (p), Wilcoxon U (statistic), and adjusted p-value (p.adj).
khedkar_viral_recombinases	List of models of viral recombinases selected from ones provided by Khedkar et al.(2022) (10.1093/nar/gkac163)
viral_recombinases_hmmsearch	HMMsearch results of the proteins encoded by viral contigs against the HMM database of viral recombinases selected from Khedkar et al. (2022).
viral_recombinases_vOTUs	Detection of temperate vOTUs from combining viral contigs from both ecosystems (Med-MM_vOTUs) and solely from the Mar Menor (MM_vOTUs) based on member contigs encoding the viral recombinases above.
Med-MM_vOTUs	Normalized abundances of the vOTUs from combining viral contigs from both ecosystems (vOTUs), indicating if they are temperate viruses (i.e., presence of viral recombinases; Lysogeny_markers) and their putative lowest host taxa (Lowest_host_taxon)
MM_vOTUs	Normalized abundances of the vOTUs from the Mar Menor viral contigs (vOTUs), indicating if they are temperate viruses (i.e., presence of viral recombinases; Lysogeny_markers) and their putative lowest host taxa (Lowest_host_taxon)
recombinase_vOTUs_perc	Percent of temperate vOTUs (Marker_percent) per sample (Sample_ID) of the two ecosystems (Group) based on the vOTUs associated to viral recombinases (Marker_vOTUs) with respect to the total number of vOTUs (Total_vOTUs)
recombinase_wilcox_ecosysts	Results of the Wilcox test of the percent of temperate vOTUs per sample across ecosystems, indicating the group1 and group2, sample size of groups (n1, n2), Wilcoxon statistic (statistic), raw p-value (p_value), adjusted p-value (p_adj), and significance code (signif).
recombinase_perc_per_host	Results of percent of temperate vOTUs per sample and host across ecosystems, indicating the lowest host taxonomic assignment (Lowest_host_taxon), the total number of vOTUs per sample (Total_vOTUs), the number of temperate vOTUs associated to the corresponding host and sample (Temperate_vOTUs) and the percent of temperate vOTUs per sample and host (Temperate_percent)
wilcox_temperate_vOTUs_per_host	Results of the Wilcoxon test with FDR correction on frequency of temperate vOTUs associated to host genera between ecosystems. Host genus for which the statistical requirements were accomplished, i.e., at least 5 vOTUs not shared between ecosystems that were present in at least one ecosystem, and with median differences ≥0.1 (Lowest_host_taxon), raw p value (p_value), number of samples in the Mar…
rec_perc_Pelagi_Vibrio_ARS21_ot	Results of counts and percentage of temperate vOTUs linked to the three most important hosts (Pelagibacter, Vibrio, and ARS21) in the Mar Menor over time
Spearman_hosts	Spearman correlation coefficients (ρ) and corresponding p-values for pairwise comparisons of temperate virus percentages across the three host groups over time.
Spearman_env_factors	Spearman correlation results between temperate virus percentages (across the three host groups over time) and environmental variables, including the correlation coefficient (rho), raw p-value, and FDR-adjusted p-value.

## Sheet: MM_vOTUs
vOTU	Lysogeny_markers	Lowest_host_taxon	Oct_2019	Feb_2020	Jul_2020	Oct_2020	Dec_2020	Feb_2021	Apr_2021	Jul_2021	Aug_2021	Nov_2021	Feb_2022	May_2022	Jul_2022	Oct_2022
D4_0000276837__full	No	f__Alkalispirochaetaceae	1.7794	2.38202	0.621856	0	0	0	0	0	0.228722	0.575855	0.645127	0	0	0
D115B_0000071193__full	No	f__Alkalispirochaetaceae	0	0	0.645452	0	0	0	0.933474	0	0	0.564762	2.26636	1.23441	0	0
D67_0000229451__full	No	f__Bacteroidaceae OR g__UBA7446	0	0	0	0	0.507627	0.448659	0.277468	0	0	0	0	0	0	0
D150_0000219778__full	No	f__Bacteroidaceae OR g__UBA7446	0	0	0	0	0	0	0	0.249305	0	0.648491	0.1673	0	0.845618	0
D50_0000275145__full_1_11621-30321/30321	No	f__Beggiatoaceae	0	0	0	0.295814	1.16324	0.173852	0	0	0	0	0	0	0	0
D109_0000044367__full	No	f__Cyclobacteriaceae	0	0	0	0	0	0	0	0	1.48245	0	0	0	0	0
D109_0000064638__full	No	f__Cyclobacteriaceae	0	0	0	0	0	0	0	0	2.53926	0	0	0	0	0
D26_0000142088__full	No	f__Cyclobacteriaceae	0	0.900132	0	0	0	0	0	0	0	0	0	0	0	0
D44_0000350677__full	No	f__Cyclobacteriaceae	0	0	0	2.71831	0.359384	0.508161	0.675262	0	0	0	0	0	0	0
D79_0000104444__full	No	f__Cyclobacteriaceae	0	0	0	0	0.131655	0.390669	3.13145	0	0	0	0	0	0	0
D79_0000082202__full	No	f__DHVEG-1 OR g__JAGLML01 OR g__SG8-52-3	0	0	0	0	0	0	9.04258	0	0	0	0	0	0	0
D109_0000142856__full	No	f__Dysgonomonadaceae	0	0	0	0	0	0	0	0	0.781873	0	0	0	0	0
D109_0000054826__full	No	f__GCF-002020875	0	0	0	0	0	0	0	0	0.889647	0	0	0	0	0.671952
D109_0000383924__full	No	f__GCF-002020875	0	0	0	0	0	0	0	0	1.21468	0	0	0	0	0.470176
D26_0000075676__full	No	f__GCF-002020875	0	8.4518	0	0	0	0	0	0	0	0	0	0	0	0
D26_0000257345__full	No	f__GCF-002020875	0	5.00505	0	0	0	0	0	0	0	0	0	0	0	0
D4_0000010099__full	No	f__GCF-002020875	2.38373	0	0	0	0	0	0	0	0	0	0	0	0	0
D4_0000026224__full	No	f__GCF-002020875	1.45662	0.291911	0	0	0	0	0	0	0	1.91718	0.348438	0	0	0
D4_0000139780__full	No	f__GCF-002020875	2.46177	0	0	0	0	0	0	0	0	0	0	0	0	0
D4_0000243680__full	No	f__GCF-002020875	1.86019	0	0	0	0	0	0	0	0	0	0	0	0	0
D115B_0000042111__full	No	f__GCF-002020875	1.12763	0	0	0	0	0	0	0	0	1.78424	0.765959	0	0	0
D115B_0000146916__full	No	f__GCF-002020875	0	0	0	0	0	0	0	0	0	0.503768	0	0	0	0
D79_0000015741__full	No	f__MAG-NZ	0	0	0	0	0.913884	0	6.06706	4.17446	1.36929	0	1.5834	0.844081	0	0
D44_0000025888__full	No	f__Puniceispirillaceae	0	0	0	0.736661	0	0	0	0	0	0	0	0	0	0
D50_0000060300__full	No	f__Puniceispirillaceae OR g__MED-G116 OR g__UBA3439	0.671189	0.474034	0.916124	4.45002	2.40973	3.98109	0.96305	0.641752	0.483488	1.66837	1.5879	2.25117	1.76217	2.98553
D138_0000091776__full	No	f__Saprospiraceae	0	0	0	0	0	0	0	2.19341	0	0	0	0.494675	0.192893	0
D109_0000106105__full	No	f__Thermoguttaceae	1.20106	0	0	0	0	0	0	0	0.939526	0	0	0	0	0
D162_0000065913__full	No	f__UBA1172	0	0	1.03388	0	0	0	3.67253	0.572022	1.08656	0.280239	1.74111	1.34854	1.75384	2.48232
D50_0000031361__full	No	f__UBA489 OR g__JACOVP01 OR g__JAGVYI01	0.265827	0	0	0	0.490664	1.72011	1.66829	0	0	0	0.734143	0	0	0
D115B_0000031486__full	No	f__UBA6191	0	0	0	0	0	0	0	0	0	2.07123	0.522755	0	0	0
D50_0000268693__full	No	f__UBA6191	0	0	0	0.368147	0.868684	0	0	0	0	0	0	0	0	0
D26_0000288527__full	No	f__UBA955	0.819749	1.62233	0	0	0	0	0	0	0	0	0	0	0	0
D67_0000041227__full	No	f__UBA955	0	0	0	0	0.35812	5.09328	1.8894	0	0	0	0	0	0	0
D115B_0000205089__full	No	f__UBA955	0	0	0.217223	0	0	0	0	0	0.205532	0.753892	0.418464	0	0	0
D138_0000225544__full	No	f__UBA955	0	0	0	0	0	0	0	0	0	0	0	0.872862	0	0
D150_0000033450__full	No	f__UBA955	0	1.07369	0	0	0	0	0	0	0	0	0.149716	0.515673	0.356607	0
D162_0000099576__full	No	g__1-19 OR g__Citrobacter OR g__Erwinia OR g__Escherichia OR g__Serratia_I	0	0	0	0	0	0	0	0	0	0	0	0	0	0.92437
D26_0000210898__full_1_1-296382/299023	No	g__AAA536-G10	0	1.97876	0.131067	0.826116	0	0.318857	0.283467	0	0	0	0	0	0	0
D138_0000168160__full	No	g__AAA536-G10	0	3.14341	5.87565	1.04474	0.487998	1.97131	4.6604	0	0.436429	1.17199	2.46586	0.827962	0.634722	0
D4_0000019938__full	No	g__Acetatifactor	0.797794	0	0	0	0	0	0	0	0	0	0	0	0	0
D4_0000084084__full	No	g__Acholeplasma	1.85423	3.99035	2.28121	0	0	0	0.274996	0.177069	0	0.231498	1.3487	0.648981	0.689967	0.235707
D115B_0000096994__full	No	g__Acholeplasma OR g__JAAZDN01	0	1.59854	1.46046	1.08119	1.51302	3.50154	6.46751	0.939908	1.89099	1.51415	1.28325	1.03953	0.935194	0.163014
D44_0000112066__full	No	g__Acholeplasma OR g__JAAZDN01 OR g__RUG521 OR g__Zrk29	0	0.248543	0.67501	0.826851	1.12227	2.03926	3.40322	0.655085	0	2.81273	1.27295	0	0	0
D109_0000023302__full	No	g__Acinetobacter	0	0	0	0	0	0	0	0	5.22649	0.391864	0.363228	0	0	0
D109_0000072277__full	No	g__Acinetobacter	0	0	0	0	0	0	0	0	1.84193	0	0	0	0	0
D109_0000125852__full	No	g__Acinetobacter	0	0	0	0.483391	0	0	0	0	0.50388	0	0	0	0	0
D109_0000231213__full	No	g__Acinetobacter	0	0	0	0.340185	0	0	0	0	0.948183	0	0	0	0	0
D109_0000321763__full	No	g__Acinetobacter	0	0	0	0.852958	0.158032	0	0	0	1.08787	0	0	0	0	0
D26_0000081541__full	No	g__Acinetobacter	0.396103	1.52641	1.02803	0	0	0	0	0	0	0	0	0.364103	0.327313	0
D26_0000113632__full	No	g__Acinetobacter	0	1.16269	0.493015	0	0	0.778266	0.594762	0.3792	0	0.425854	1.4447	0.583559	0	0
D32_0000270740__full	No	g__Acinetobacter	0	0	0.860535	0	0	0	0	0	0.391172	0	0.231147	0.29444	0	0.24488
D44_0000169745__full	No	g__Acinetobacter	0	0	0	0.706542	0	0	0	0	0.814952	0	0	0	0	0
D44_0000180414__full	No	g__Acinetobacter	0	0	0	1.04282	0	0	0	0	0	0	0	0	0	0
D44_0000284703__full	No	g__Acinetobacter	0	0	0	1.98687	0.243808	0	0	0	0	0.239793	0.223227	0	0	0
D44_0000287166__full	No	g__Acinetobacter	0	0	0	1.17021	0	0	0	0	0	0	0	0	0	0
D79_0000048994__full	No	g__Acinetobacter	0	0	0	0	0	2.23783	0.48068	0	0	0	0	0.22284	0	0
D79_0000067995__full	No	g__Acinetobacter	0	0	0	0	0	0	1.92769	0	0	0	0	0	0	0
D86_0000102491__full	No	g__Acinetobacter	0	0	0	0	0	0	0	1.03186	0	0	0	0	0	0
D115B_0000051545__full	No	g__Acinetobacter	0	0	0	0	0	0	0	0	0	1.41326	0.591505	0	0	0
D115B_0000062010__full	No	g__Acinetobacter	0	0	0	0	0	0	0	0	0	1.33101	0.248665	0	0	0
D115B_0000082810__full	No	g__Acinetobacter	0	0	0	0	0	0	0	0	0	0.798366	0.44297	0	0	0
D115B_0000135512__full	No	g__Acinetobacter	0	0	0	0	0	0	0	0	0	0.713682	0.32853	0	0	0
D115B_0000159885__full	No	g__Acinetobacter	0	0	0	0	0	0	0	0	0	0.639556	0	0	0	0
D124_0000076719__full	No	g__Acinetobacter	0	1.23164	0.265641	0	0	0	0	0.291472	0	0.214702	3.33406	1.15428	0	0
D124_0000284357__full	No	g__Acinetobacter	0.205488	0	1.24805	0	0	0	0	0.14574	0	0	1.77713	3.42386	0	0.288958
D138_0000033300__full	No	g__Acinetobacter	0	0	0.500569	0.331474	1.2414	1.43794	1.96717	5.97504	0.348389	0	0.605082	1.06241	2.54054	0.30218
D138_0000038637__full	No	g__Acinetobacter	0	0	0	0	0	0	0	0	0	0	0	1.15711	0	2.28462
D138_0000087264__full	No	g__Acinetobacter	0	0	0	0.221404	0.291126	0	0	0	0	0	0	0.832071	0.285228	0
D138_0000104887__full	No	g__Acinetobacter	0	0	0	0	0	0.53588	1.01451	0	0	0	0	1.33568	0	0
D138_0000132366__full	No	g__Acinetobacter	0	0	0	0	0.506319	0.668364	0.5211	0	0	0.592803	0.811957	1.02545	0	0
D150_0000137136__full	No	g__Acinetobacter	0	0	0	0	0	0	0	0.28215	0	0	0	0.155095	0.913784	0
D162_0000092089__full	No	g__Acinetobacter	0	0	0	0	0	0	0	0	0	0	0	0	0	1.02304
D162_0000312754__full	No	g__Acinetobacter	0	0	0	0	0	0	0	0	0	0	0	0	0	1.18291
D162_0000321060__full	No	g__Acinetobacter	0	0	0	0	0	0	0	0	0	0	0	0	0.270107	1.012
D162_0000322727__full	No	g__Acinetobacter	0.464501	0	1.31797	1.8497	0.502486	0.341794	0	0.430254	0.543207	0.278482	0.236469	0	1.12681	3.67233
D162_0000377164__full	No	g__Acinetobacter	0	0.267833	0	0	0	0.210546	0	0	0	0	0.20085	0.360025	0	0.354873
D50_0000052470__full	No	g__Acinetobacter	0	0	0	0.371165	0.527701	0.315119	0	0	0	0	0	0	0	0
D50_0000069057__full	No	g__Acinetobacter	0	0	0	0.698099	0.78801	0.297802	0	0.64273	0	0	0	0	0	0.760576
D109_0000254991__full	No	g__Actinomarina	0	0	0	0	0	0	0	0	3.42598	0	0	0	0	0
D26_0000151859__full	No	g__Actinomarina	0	1.33182	0.282551	0	0	0	0	0.192677	0	0	0	0	0.774332	0
D32_0000246752__full	No	g__Actinomarina	0	0	3.24617	0	0	0	0	0	0	0	0.398618	0	0	0
D67_0000103990__full	No	g__Actinomarina	0	0	0.343998	0	0	0.83301	0.905156	0	0	0	0	0	0	0
D50_0000114650__0_partial	No	g__Actinomarina	0	0	0	0	1.78027	0	0	0	0	0	0	0	0	0
D115B_0000022742__full	No	g__Actinomarina	0	3.22352	1.73648	0	0	0.44218	1.63773	0.716423	2.97859	0.873882	4.69837	5.61167	0	0
D115B_0000046019__full	No	g__Actinomarina	0	0	0	0.56354	0	0	0	0	0	1.58859	0.458225	0	0	0
D115B_0000108623__full	No	g__Actinomarina	0	0	0	0.677353	0	0	0	0	0	1.27966	0.301876	0	0	0
D115B_0000109171__full	No	g__Actinomarina	0	0	0.915569	0	0	0	0	0	0	1.41576	0	0	0	0
D124_0000215147__full	No	g__Actinomarina	0	0	0	0.498019	0	0	0	0	0	1.86696	0.538101	0	0	0
D124_0000290779__full	No	g__Actinomarina	0	0	0	0	0.413516	0.203102	0	0	0	0.49584	0.413716	0	0	0
D150_0000210890__full	No	g__Actinomarina	0	0	0.413853	0	0	0	0	0.437383	0	0	0	0	0.774025	0
D79_0000114065__full	No	g__AEGEAN-183	0	0.416825	0	0	0	0	3.88407	0.55584	0	0	0.205546	0.313352	0	0
D32_0000012611__full	No	g__Aequorivita	0	0	2.8929	0	0	0	0	0	0	0	0	0	0	0
D32_0000078207__full	No	g__Aequorivita	0	0	2.75124	0	3.65069	0.383769	0	0	0	0	0.517501	0.746728	0	0
D79_0000135955__full	No	g__Aestuariibaculum OR g__Algibacter_B OR g__Arenitalea OR g__Bizionia OR g__Jejuia OR g__Sabulilitoribacter OR g__Seonamhaeicola OR g__Tamlana_A	0	0	0	0	0	0	4.12978	0	0	0	0	0	0	0
D44_0000237814__full	No	g__Aestuariibaculum OR g__Confluentibacter OR g__Flaviramulus OR g__Yeosuana	0	0	0	0.72695	0	0	0	0	0	0	0	0	0	0
D79_0000047228__full	No	g__Aestuariivivens	1.03233	0	0	0	0	0	0.907463	0.154168	0	0	0	0	0	0
D44_0000268061__full	No	g__Aetokthonos OR g__Brasilonema OR g__Stigonema OR g__Tolypothrix_B	0	0	0.180683	2.61314	0	0	0	0	0	0	0	0	0	0.804623
D109_0000227780__full	No	g__AG-337-I02	0	0.348413	0	0	0	0	0	0	0.294162	1.12292	1.61774	0.64774	0	0
D26_0000115104__full	No	g__Agrobacterium	0.937144	1.48293	0	0	0	0	0	0	0	0	0	0	0	0
D67_0000022593__full	No	g__Algibacter OR g__Algibacter_A OR g__Algibacter_B OR g__Algibacter_C OR g__Changchengzhania OR g__Flavivirga OR g__Jejuia OR g__Tamlana_A OR g__Wocania	0	0	0	0	0.514174	41.0678	5.02389	0	0	0	0	1.83298	0	0
D162_0000265113__full	No	g__Algibacter OR g__Flaviramulus OR g__Jejuia OR g__Wocania	0	0	0	0	0	0	0	0	0	0	0	0	0	2.3444
D32_0000278294__full	No	g__Algibacter_A	0	0	1.02241	0	0	0	0	0	0	0	0	0	0	0.149186
D124_0000333636__full	No	g__Algibacter_B OR g__Changchengzhania OR g__Confluentibacter OR g__Flavivirga OR g__Jejuia OR g__Seonamhaeicola OR g__Tamlana_C	0	0	0	0	0	0	0	0	0	0	0.661554	0.133833	0	0
D67_0000200076__full	No	g__Algibacter_B OR g__Flaviramulus	0	0	0	0	0	1.13641	2.4442	0	0	0	0	0	0	0
D4_0000332450__full	No	g__Algibacter_C OR g__Flavivirga OR g__Wocania	0.75737	0	0	0	0	0	0	0	0	0	0	0	0	0
D26_0000258544__full	No	g__Algibacter_C OR g__Tamlana_A	0	0.896918	0	0	0	0	0	0	0	0	0	0	0	0
D4_0000042471__full	No	g__Algibacter_D OR g__Jejuia OR g__Tamlana_B OR g__Wocania	4.6657	0	0	0	0.254971	0	0	0	0	0	0.181456	0	0	0
D44_0000061065__full	No	g__Aliivibrio	0	0	0	0.374377	0.276413	0	2.50112	0	0	0	0	0	0	0
D44_0000139654__full	No	g__Aliivibrio	0	0	0	19.124	0.36383	0	0	0	0	0	0	0	0	0
D79_0000063041__full	No	g__Aliivibrio	0	0	0	0	0	0	3.94635	0	0	0	0	0	0	0
D86_0000414040__full	No	g__Aliivibrio	0	0	0	0	0	0	0	0.529594	0	0	0	0	0	0
D138_0000143600__full	No	g__Aliivibrio	0	0	0	0	0	0	0	0	0	0	0	0.819646	0	0
D50_0000162434__full	No	g__Aliivibrio	0	0	0	0.678102	0.77857	0.255424	4.52071	0	0	0	0	0	0	0
D50_0000337595__full	No	g__Aliivibrio	0	0	0	0.5259	0.706226	0.223959	4.15142	0	0	0	0	0	0	0
D50_0000358057__full	No	g__Aliivibrio	0	0	0	0	0.809559	0	0	0.463272	0	0	0	0	0	0
D115B_0000023604__full	No	g__Aliivibrio OR g__Photobacterium	0	3.64384	0	0	0	0	0	0	0	1.86668	1.55602	0	1.30987	0
D44_0000053150__full	No	g__Alistipes	0	0	0	0.5154	0	0	0	0	0.439135	0.472645	0.340814	0	0	0
D150_0000015862__full	No	g__Alistipes	0	0	0	0	0	0	0	0	0	0	0.522269	0.507727	1.7281	0
D44_0000311480__full	No	g__Alteromonas	0	0	0	0.939775	0	0	0	0	0	0	0	0	0.987837	0.17062
D44_0000322089__full	No	g__Alteromonas	0	0	0	5.22624	0.264907	0	0	0	0	0	1.08922	0.579755	0	0
D44_0000342380__full	No	g__Alteromonas	0	0	0	0.929749	0.176287	0	0	0	0	0	0	0	0	0
D67_0000041567__full	No	g__Alteromonas	0	0	0	0	0.777267	0.457675	0	0	0	0	0	0	0	0
D67_0000242861__full	No	g__Alteromonas	0	0	0	0	0	11.2608	0.507408	0	0	0	3.52723	0	0	0
D79_0000014802__full	No	g__Alteromonas	0	0	0	0	0	0	5.5199	0	0	0	0	0.255238	0	0
D79_0000171106__full	No	g__Alteromonas	0	0	0	0	0	0	2.44625	0	0	0	0	0	0	0
D115B_0000118290__full	No	g__Alteromonas	0	0	0.265018	0	0	0	0	0	0	0.497177	0.220414	0.251321	0	0
D115B_0000374781__full	No	g__Alteromonas	0	0	0	0	0	0	0	0	0	0.602899	0.278677	0	0	0
D124_0000035228__full	No	g__Alteromonas	0	0	0	0	0	0	0	0	0	0	1.69851	0.200274	0	0
D138_0000117394__full	No	g__Alteromonas	0	0	0	0	0	0	0	0	0	0.212127	1.2931	0.98391	0	0
D50_0000151763__full	No	g__Alteromonas	0	0	0	0	1.35917	0.239498	0	0	0	0	0	0	0	0
D50_0000340524__full	No	g__Alteromonas	0	0	0	0	0.851387	0.499807	0	0	0	0	0	0	0	0
D124_0000017453__full	No	g__Alteromonas OR g__Alteromonas_F	0	0	0	0	0	0	0	0	0	0	3.44113	0	0	0
D115B_0000117696__full	No	g__AM-2324	0	0	0	0	0	0	0	0	0	1.0952	0.229046	0	0	0
D86_0000041639__full	No	g__AM-2324 OR g__JADKKF01 OR g__JAHDHU01	0.479624	0.605679	1.99857	0.304562	0.338476	0	0	0.806508	0	0	0	1.23109	0	0
D79_0000177180__full	No	g__Amazonocrinis OR g__Aulosira OR g__Dendronalium OR g__Komarekiella OR g__Mojavia OR g__Nostoc	0	0	0	0	0	0	0.437411	0	0	0	0	0.246561	0	0
D109_0000135454__full	No	g__Amylibacter	0	0	0	0	0	0	0	0	5.26831	0	1.05205	0	0	0
D26_0000192058__full	No	g__Amylibacter	0	0.912934	0	0	0	0	0	0	0	0	0.629767	0	0	0
D26_0000260504__full	No	g__Amylibacter	0	14.44	0	0	0	0	0	0	0	0	0	0	0	0
D44_0000369454__full	No	g__Amylibacter	0.603359	0.212247	0	1.20171	0	0	0	0	0	0	0	0	0	0.637441
D4_0000005197__full	No	g__Amylibacter	3.77789	0	0.194492	0	0.46437	0.547092	2.10691	0.534741	0	0	0	2.93397	0	0
D4_0000038604__full	No	g__Amylibacter	1.28297	0	0	0	0	0	0	0	0	0	0	0	0	0
D79_0000007111__full	No	g__Amylibacter	0	2.27234	0.131113	0	0.370594	0.331205	1.24155	0.324628	0	0.48528	1.87862	0.888893	0	0
D79_0000022314__full	No	g__Amylibacter	0	0	0.287591	0	0.241078	0.37311	2.78671	0	0	0	0	0	0	0
D79_0000239396__full	No	g__Amylibacter	0	0	0	0	0	0	0.731869	0	0	0	0	0.52408	0	0
D86_0000276443__full	No	g__Amylibacter	0	1.83007	0.151741	0	0.308274	0.245392	0.985252	0.370491	0	0.486625	1.6308	0.814935	0	0
D86_0000309110__full	No	g__Amylibacter	0	0	0	0	0.73717	0	0	0.875761	0.349207	0.205455	0.873023	0	0	0
D115B_0000167026__full	No	g__Amylibacter	0	0	0	0	0	0	0	0	0	1.13402	1.12673	0.39777	0	0
D115B_0000304636__full	No	g__Amylibacter	0	0	0	0	0	0	0	0	0	0.502628	0.4303	0	0	0
D124_0000004811__full	No	g__Amylibacter	0	0	0	0	0	0	0	0	0	0.194801	1.79689	0	0	0
D124_0000071688__full	No	g__Amylibacter	0	0	0	0	0	0.187316	0	0	0	0	0.639194	7.33253	0.235502	0
D124_0000076340__full	No	g__Amylibacter	0	0	0	0	0	0	0	0	0	2.95327	1.19433	0.136564	0	0
D124_0000077700__full	No	g__Amylibacter	0	0	0	0	0	0	0	0	0	0	1.99433	0.231695	0	0
D138_0000017907__full	No	g__Amylibacter	0	0	0	0	0	0	0	0.489668	0	0	0	1.03064	0.128917	0
D138_0000145618__full	No	g__Amylibacter	0	0.167347	0	0	0	0	0	0	0	0	0	0.611793	0	0
D162_0000343219__full	No	g__Amylibacter	0	0	0	0	0	0	0	0	0	0	0	0	0	1.5724
D50_0000008967__full	No	g__Amylibacter	0	0	0	0	0.865921	0	0	0	0	0	0	0	0	0.197608
D50_0000280250__full	No	g__Amylibacter	0	1.9834	0	0	0.476808	0.374894	1.17628	0.279296	0	0.276186	1.25896	0.567696	0	0
D138_0000202252__full	No	g__Amylibacter OR g__Planktomarina OR g__Tateyamaria	0	0	0	0	0	0	0	2.69314	0.441271	0	0	0.724472	0.345093	0.455272
D4_0000094575__full	No	g__Aquaticitalea	6.39235	0	11.3384	4.28028	2.01882	0.46912	0	0	0.220692	2.70979	0.484739	0.675464	1.2946	0
D124_0000047278__full	No	g__Aquaticitalea	0	0.179405	0	0	0	0	0.58119	0	0	0	1.16411	1.11563	0	0
D124_0000062193__full	No	g__Aquaticitalea	0	0	0	0	0	0	0	0	0	6.47219	0.945664	0	0	0
D138_0000292418__full	No	g__Aquaticitalea	0	0	0	0	0	0	0	0	0	0	0	1.35253	0	0
D115B_0000197110__full	No	g__Aquaticitalea OR g__Gelidibacter OR g__Psychroserpens OR g__Winogradskyella	0	0	0	0	0	0	0	0	0	1.07133	0	0	0	0
D67_0000127033__full	No	g__Aquiluna	0	0	0	0	0	1.39406	0.234522	0	0	0	0	0.783517	0	0
D86_0000036629__full	No	g__Aquiluna	0	0	0.692363	0	0	0	0.172075	2.48243	0	0	0	0.630253	0	0
D150_0000195245__full	No	g__Aquiluna	0.549834	0	0	0	0	0.174542	0	0	0	0	0	0	0.742047	0
D50_0000038284__full	No	g__Aquiluna	0	0	0	0	1.17816	1.1283	0.875483	0	0	0	0	0	0	0
D26_0000179940__full	No	g__Aquimarina	0.177335	0.796397	0	0	0	0	0	0	0	0	0	0	0	0
D26_0000253644__full	No	g__Aquimarina	0	0.951097	0	0	0	0	0	0	0.79679	0.205026	0	0	0	0
D32_0000085449__full	No	g__Aquimarina	0	0	1.55615	0.495722	1.33872	0.978063	6.46998	0	0	0	0	0	0	0
D4_0000028371__full	No	g__Aquimarina	1.67738	0	0	0	0	0	0	0	0	0	0	0	0	0
D115B_0000145009__full	No	g__Aquimarina	0	0	0	0	0	0	0	0	0	1.12351	0	0	0	0
D138_0000132697__full	No	g__Aquimarina	0	0	0.216737	0.256738	0.36294	0	0	0.235827	0	0	0	2.1181	0	0
D162_0000210881__full	No	g__Aquimarina	0	0.419825	1.61462	0	0	0	0.271851	2.33568	1.09558	0.566564	0.831503	0.715226	0.628635	1.00533
D50_0000163039__full	No	g__Aquimarina	0	0	0	0.34202	0.585033	0.649228	0.302962	0	0	0.189662	0	0	0	0
D79_0000254813__full	No	g__Aquimarina OR g__Dokdonia	0.165354	0.507935	2.06544	0.200875	0.255089	0.446958	1.22763	0.541619	0.193768	0.221654	0.353369	0.590902	0.513277	0
D162_0000251586__full	No	g__Aquimarina OR g__Dokdonia	0	0	0	0.339091	2.09958	0.277851	0	0	0	0	0.153931	0.144319	0	0.541417
D26_0000185781__full	No	g__Arcicella	0.420476	3.14812	0	0	0	0	0	0	0	0	0	0	0	0
D138_0000181303__full	No	g__Arcicella	0	0.89043	0	0	0	0	0	0	0	0	0.192582	0.728376	0	0
D4_0000027675__full_1_1-23429/42162	No	g__Arctic96AD-7	2.87303	9.42806	0	0	0	0	0	0	0	0	0	0	0	0
D86_0000192143__full	No	g__Arcticimaribacter	0	0	0	0.52856	1.04853	0	0	1.52337	0	0	0	0	0.629544	0
D109_0000017846__full	No	g__ARS21	0.221661	0.429653	0.422268	0.202921	0	0.145186	0.692389	1.44226	0.67339	0.368765	0.129817	0	0	0
D109_0000121608__full	No	g__ARS21	0	0	0	0	0	0	0	0.761614	0.983983	0.281358	0	0	0	0
D109_0000224826__full	No	g__ARS21	0	0	0	0	0	0	0	1.2024	1.38738	0	0	0	0	0
D109_0000233932__full	No	g__ARS21	0	0	0	0	0	0	0	0	10.963	2.15617	1.03815	0.402946	0	0
D109_0000392915__full	No	g__ARS21	0	0	0	0	0	0	0	0	1.18131	0	0	0	0.372541	0
D26_0000025985__full	No	g__ARS21	0	25.6561	0	0	0	0	0	0	0	0	0	0	0.438553	0
D26_0000064664__full	No	g__ARS21	0	7.27189	3.43376	0	0.571651	1.16607	1.64678	0	2.10024	2.95703	2.43896	0.551813	0	0
D26_0000102746__full	No	g__ARS21	0	7.19086	0	0	0	0	0	0	0	0.143496	0.292059	0	0.356646	0
D26_0000127261__full	No	g__ARS21	1.54443	6.15589	0.885195	0.342939	0	0	0	0.136722	0.627085	1.32867	0.58177	0	0	0
D26_0000163225__full	No	g__ARS21	0	2.31442	0.317626	0	0	0.270436	0.657419	0	0.347328	0	0	0	0	0
D26_0000203429__full	No	g__ARS21	0	2.03127	0	0	0	0	0	0	0	0	0	0	0.492435	0
D26_0000266572__full	No	g__ARS21	0	2.14923	0	0	0	0	0	0	0	0	0	0	0	0
D26_0000269553__full	No	g__ARS21	0	1.2679	0	0	0	0	0	0	0	0	0	0	0	0
D26_0000278799__full	No	g__ARS21	0	2.91989	0	0.223906	1.06248	3.15524	3.61034	0.239509	0.256073	1.97652	1.68782	0.440118	0.404922	0
D32_0000010163__full	No	g__ARS21	0.658717	15.9325	10.2601	1.7892	1.51425	4.55291	10.0663	1.64599	8.47142	13.4524	7.66751	2.35027	0	0
D32_0000025440__full	No	g__ARS21	0	0	4.26808	0	0	0	0	0	0	0	0.42886	0	0	0
D32_0000097235__full	No	g__ARS21	0	0.292481	1.72146	0	0	0	0	0	0	0.222176	0.353729	0.23048	0	0
D32_0000098096__full	No	g__ARS21	0	0	2.27304	0	0	0	0	0	0	0	0	0	0.222333	0
D32_0000102206__full	No	g__ARS21	0	2.69778	0.482369	0.401284	0	0	0	0	0	0.249327	0.688764	0	2.81498	1.07557
D32_0000115161__full	No	g__ARS21	0	0	2.5668	1.06105	0	0.206948	0	0.224743	0.964623	0.739922	0.295499	0	0	0
D32_0000128852__full	No	g__ARS21	0	0.447955	2.35271	0	0.363146	0.353273	0.301207	0.377577	0.4044	0.538779	0.356527	0	0	0
D32_0000218093__full	No	g__ARS21	0	0	1.63619	0.46149	5.20652	4.56494	1.13819	0	0	0	0	0	0	0
D32_0000218551__full	No	g__ARS21	0	0	0.96803	0	0	0	0	0	0	0	0	0	0	0.532012
D32_0000229237__full	No	g__ARS21	0	0	0.864244	0	0	0	0	0	0	0	0	0	0	0
D32_0000233450__full	No	g__ARS21	0	0	0.817016	0.174823	0	0	0	0	0	0	0	0	0	0
D32_0000249141__full	No	g__ARS21	0	0	0.786224	0.227646	2.7854	1.97175	0.411469	0	0	0	0	0	0	0
D32_0000304516__full	No	g__ARS21	0	0.411916	1.13927	0.440368	0	0	0	0	0	0	0	0	0	0
D32_0000333268__full	No	g__ARS21	0	0	0.978744	0	0	0	0	0	0	0	0	0	0	0.548952
D44_0000033324__full	No	g__ARS21	0	0	0.288545	0.440105	0.160876	0	0.707492	0	1.47543	1.00883	0.203795	0.602973	0.330982	0
D44_0000140913__full	No	g__ARS21	0	0	0.627214	1.27393	0	0	0	0	0	0	0	0	0	0
D44_0000143952__full	No	g__ARS21	0	0	0	0.873045	0	0	0	0	0	0	0	0	0	0
D44_0000166249__full	No	g__ARS21	0	0	0	2.30657	0.151503	0	0	3.80525	0.451401	0.341351	0.141629	0.135523	0	0
D44_0000243694__full	No	g__ARS21	0	0	0	0.82184	0	0	0	0	0	0	0	0	0	0
D44_0000272450__full	No	g__ARS21	0	0	0	0.766869	0	0	0	0	0	0	0	0	0	0
D4_0000037604__full	No	g__ARS21	1.61316	4.54407	1.88778	0.720203	0.80598	4.50488	3.80272	0.776782	2.34659	5.92328	2.52896	0.810678	0.219425	0
D67_0000006347__full	No	g__ARS21	0	0	0	0	0.255732	1.16026	0.38911	0	0.264152	0.406203	0.39965	0	0	0.269227
D67_0000042637__full	No	g__ARS21	0	0	0	0	0	0.769318	2.22518	0	0	0	0	0	0	0
D67_0000155567__full	No	g__ARS21	0	3.30719	4.8804	1.15339	0.758331	2.69137	5.18198	0.225871	0.876805	1.43566	1.87058	0.538507	0.266898	0.244601
D79_0000012078__full	No	g__ARS21	0	0	0	0	0.281008	0.728741	0.952973	0	0	0	0	0	0	0
D79_0000042987__full	No	g__ARS21	0	0	0	0.172058	0	0.570829	1.34194	0	0	0	0	0	0	0
D79_0000064078__full	No	g__ARS21	0	0	0	0	0	0.350559	1.34215	0.187437	0.20775	0	0.151915	0	0.307637	0
D79_0000144630__full	No	g__ARS21	0	0	0.661733	0	1.655	2.41985	9.28854	0	0	0	3.14305	0.815054	0	0
D79_0000174030__full	No	g__ARS21	0	0	0.550757	0.148316	2.30268	1.97623	0.484251	0	0	0	0	0	0	0
D86_0000001035__full	No	g__ARS21	0	0	0	1.72509	0.128249	0	0	3.49235	0.432252	0.334825	0.152248	0	0	0
D86_0000010668__full	No	g__ARS21	0	0	0	1.35305	0	0	0	2.5821	0.268794	0.214213	0.110639	0	0	0
D86_0000028217__full	No	g__ARS21	0	0	0	1.27573	0	0	0	4.93977	0.217757	0.639157	0.36546	0	0.604413	0.501692
D86_0000105177__full	No	g__ARS21	0	0	0.201021	0	0	0	0	1.04547	0	0	0	0.295047	0.345891	0
D86_0000205970__full	No	g__ARS21	0	0	0	0.312758	0	0	0	1.03983	0	0	0	0	0.282254	0.34655
D86_0000239443__full	No	g__ARS21	0	0	0	2.45302	0.222172	0	0	4.8859	0.549504	0.402811	0.23714	0.160155	0	0
D86_0000275833__full	No	g__ARS21	0	0.495232	0	0	0	0	0	1.25287	0	0	0	0	0.532508	0
D86_0000506840__full	No	g__ARS21	0	0	4.66655	0	0	0	0	1.097	0	0	0	0.219286	0.775349	0
D115B_0000020194__full	No	g__ARS21	0	3.19764	0	0	0	0	0	0	0	1.85116	0	0	0	0
D115B_0000069540__full	No	g__ARS21	0	0	0	0	0	0	0	0	0	2.10389	0.557503	0	0	0
D115B_0000084852__full	No	g__ARS21	0	0.439368	0.361718	0	0	0	1.15311	0.452804	0.704904	1.42483	0.881495	0.468935	0	0
D115B_0000093801__full	No	g__ARS21	0	0	0.651499	0	0	0	0	0	0	1.2978	0.345367	0	0	0
D115B_0000139565__full	No	g__ARS21	0	0	0	0	0	0	0	0	0	1.3376	0.869719	0	0	0
D115B_0000152810__full	No	g__ARS21	0.715937	10.8214	4.08671	1.26182	1.05967	4.49163	5.12192	2.08584	4.18767	7.15315	3.59416	1.19137	0.266622	0
D115B_0000164601__full	No	g__ARS21	0	0	0	0	0	1.65482	3.8919	0	0	7.30489	2.84373	0.788091	0	0
D115B_0000172011__full	No	g__ARS21	0	0.151426	0	0	0	0	0	0	0	10.9288	3.12306	0	0	0.270408
D115B_0000211025__full	No	g__ARS21	0	0	0	0	0	0	0	0	0	2.04447	0.165484	0	3.38776	0
D115B_0000258025__full	No	g__ARS21	0	0	0	0.316607	0	0	0	0	0	0.793891	0	0	0	0.341972
D124_0000036002__full	No	g__ARS21	0	0	0	0	0	0	0	0	0	5.74138	3.76913	1.27011	0.4496	0
D124_0000124950__full	No	g__ARS21	0	0.672461	0	0	0	0	0	0	0	8.52214	1.78078	0	0	0
D124_0000178693__full	No	g__ARS21	0	0	0	0	0.731344	0	0	1.01285	0.453278	0.564455	2.92402	0	0	0.310945
D124_0000314028__full	No	g__ARS21	1.41997	5.92671	1.20599	0.287747	0	0	0.15437	0.137253	0.699315	2.45989	0.867517	0.171442	0	0
D138_0000075450__full	No	g__ARS21	0	0	0	0.782052	0	0	0	1.04449	0	0	0.319735	0.331191	0.697011	0.928835
D150_0000018053__full	No	g__ARS21	0	0	0	0.749667	0	0	0	0	0	0	0	0	0.869178	0.288434
D150_0000050998__full	No	g__ARS21	0	0	0	0	0	0	0	1.11386	0	0	0	0	0.497844	0
D150_0000247451__full	No	g__ARS21	0	0	0.196183	0.224349	0	0	0.497479	0	1.35518	0.787107	0	0.599943	1.38726	0
D162_0000014663__full	No	g__ARS21	0	0	0	0	0	0	0	0	0	0	0	0	0.406087	0.393653
D162_0000063758__full	No	g__ARS21	0.401269	0	0	0	0	0	0	0	0	0.392948	0.112303	0	0.505119	1.78008
D162_0000082067__full	No	g__ARS21	0	0	0	0	0	0	0	0	0.507427	0	0	0	0	0.658841
D162_0000128839__full	No	g__ARS21	0	0	0	1.72083	0	0	0	0	0	0	0	0	0	1.34409
D162_0000156396__full	No	g__ARS21	0	0	0	0	0	0	0	0	0	0	0	0	0	1.27891
D162_0000183866__full	No	g__ARS21	0	0	0.637835	0	1.45603	1.81734	2.01225	0	0	0	1.9906	0.504453	0	0.67153
D162_0000279102__full	No	g__ARS21	0	0	0	0	0	0	0	0	0	0	0	0	0.234172	0.748647
D162_0000302709__full	No	g__ARS21	0	0	0.296035	0	0	0	0	0	0	0	0	0	0	0.581391
D50_0000069444__full	No	g__ARS21	0	0	0.527419	0.129708	2.0962	1.57556	0.388225	0	0	0	0	0	0	0
D26_0000191276__full	No	g__Asaccharospora	0	0.687303	0	0	0	0	0	0	0	0	0	0	0	0
D109_0000242703__full	No	g__Ascidiaceihabitans	0	0	0	0	0	0	0	0	2.63038	0	0	0	0	0
D162_0000228931__full	No	g__Ascidiaceihabitans	0	0	0	0	0	0	0	0	0	0	0	0	0.846073	1.91866
D124_0000021767__full	No	g__ASP10-05a	0	0	0	0	0	0	0	0	0	0.418863	0.39037	0.14016	0	0
D124_0000084175__full	No	g__Aurantibacter_A OR g__Aureicoccus OR g__JADNYK01	0	0.337493	1.2024	0	0	0	0	0	0	0.98691	0.567697	0	0	0.232611
D138_0000045203__full	No	g__Aurantibacter_A OR g__JADNYK01 OR g__Maribacter OR g__Maribacter_C	0	0	1.69772	0.995386	0.700297	0.607452	2.44397	0	0.574426	1.86163	2.45172	0.675958	0	0
D115B_0000296830__full	No	g__Bacillus_A	3.21789	0	0	0	0	0	0	0	0	0.843187	0	0	0	0
D124_0000017207__full	No	g__Bacillus_A	0	0	0	0	0	0	0	0	0	0	0.48533	0	0	0
D32_0000124112__full	No	g__BACL11	0	0	1.07074	0	0	0	0	0	0	0	0	0	0	0
D44_0000068340__full	No	g__BACL21	0	0	0	0.805937	0	0	0	0	0	0	0	0	0	0
D4_0000290073__full	No	g__BACL21	1.84512	0	0	0	0	0	0	0	0	0	0	0	0	0
D32_0000255982__full_1_18463-92049/92049	No	g__BACL21	0	0	1.35227	0	0	0	0	0	0	0	0	0	0	0
D150_0000102762__full	No	g__BACL21	0	0	0	0	0	0	0	0	0	0.311766	0	0	1.19555	0
D26_0000135258__full	No	g__Bacteroides	0	0.985786	0	0	0	0	0	0	0	0	0	0	0	0
D26_0000204836__full	No	g__Bacteroides	0	0.929994	0	0	0	0	0	0	0	0	0	0	0	0
D26_0000229974__full	No	g__Bacteroides	0	0.869958	0	0	0	0	0	0	0	0	0	0	0	0
D26_0000279753__full	No	g__Bacteroides	0	1.50502	0	0	0	0	0	0	0	0	0	0	0	0
D32_0000059010__full	No	g__Bacteroides	0	0	1.02949	0	0	0	0	0	0	0	0	0	0.435402	0
D86_0000236652__full	No	g__Bacteroides	1.48259	0	0	0	0	0	0	1.24299	0.384117	0	0	0	0	0
D109_0000236013__full_1_1-7637/11107	No	g__Bacteroides	0	0	0	0	0	0	0	0	0.83375	0	0	0	0	0
D26_0000208824__full_1_2176-32763/32763	No	g__Bacteroides	0	1.62687	0	0	0	0	0	0	0	0	0	0	0	0
D115B_0000099877__full	No	g__Bacteroides	0	0	0	0	0	0	0	0	0	1.33504	0.433609	0	0	0
D138_0000259860__full	No	g__Bacteroides	0	0	0	0	0.425784	0	0	0	0	0	0	0.764035	0	0
D50_0000052490__full	No	g__Bacteroides	0	1.46211	1.81162	0	0.734496	0	0	2.03758	0	0.531801	0	0	1.57682	0
D50_0000291152__full	No	g__Bacteroides OR g__Hyphobacterium	0	0	0	0	1.36149	2.38203	3.12006	0.306445	0.81937	1.16856	2.82508	2.08916	0	0
D32_0000246079__full	No	g__Bacteroides OR g__Mediterranea	0	0	0.856516	0	0	0	0	0	0	1.24235	1.56362	1.78487	0	0
D44_0000219164__full	No	g__Bacteroides OR g__Phocaeicola	0	0	0	2.07159	0	0	0	0	0	0	0	0	0	0
D79_0000149637__full	No	g__Bacteroides OR g__Phocaeicola	0	0	0.262462	0	0.662161	0.522404	1.52921	1.11514	0	0.469345	1.41801	0.966735	0	0.210369
D50_0000211271__full	No	g__Bacteroides OR g__Phocaeicola	0	0	0	0	2.10311	0.585901	0.255787	0	0	0	0	0	0	0
D32_0000312023__full	No	g__Bacteroides_E	0	0	0.684465	0	0	0	0	0.21252	0	0	0	0	0	0
D138_0000056660__full	No	g__Bacteroides_E	0	0	0	0	0	0	0	0	0	0	11.367	1.22035	0	0
D109_0000051948__full	No	g__Bacteroides_H	4.46479	0	0	0	0	0	0	0	1.13649	0	0	0	0	0
D115B_0000104514__full	No	g__Balneola OR g__Phascolarctobacterium_A	0	0	0	0	0	0.328767	0	0.23329	0	2.65643	0	0.829738	0	0
D4_0000317700__full	No	g__Bartonella	0.940529	0	0	0	0	0	0	0	0	0	0	0	0	0
D162_0000109292__full	No	g__Bin134	0	0	0	0	0	0	0	0	3.35241	0.234313	0.191803	0	0	1.22791
D162_0000026571__full	No	g__Bin25	0	0	0	0	0	0	0	0	0	0	0	0	0.335627	0.930706
D44_0000017430__full	No	g__Bordetella_A OR g__Zwartia	0	0	0	4.54684	0.169698	0	0	0	0.283601	0	0	0	0	0.915785
D26_0000249387__full	No	g__Borrarchaeum	0	4.05102	0.425468	0	0	0	0	0	0	0	0	0	0.405518	0.217203
D32_0000008311__full	No	g__Borrarchaeum	0	0.41334	1.94224	0.538118	0	0	0	0	0	0	0	0	0.592347	0.261254
D32_0000019216__full	No	g__Borrarchaeum	0	0	1.95622	0	0	0	0	0	0	0	0	0	0	0
D32_0000019557__full	No	g__Borrarchaeum	0.300083	3.22286	3.70972	1.27238	2.17918	3.87329	3.38346	0.368286	0.721078	2.61782	4.74049	3.29347	1.33427	0.775409
D32_0000269638__full	No	g__Borrarchaeum	0	0	1.62151	1.22204	0.28012	0.305245	0	0.311195	0.44524	0.462002	0.459993	1.52067	0.406627	0.489067
D44_0000272236__full	No	g__Borrarchaeum	0	0	0.156961	1.26436	0.167576	0	0	0	0	0	0	0	0	0
D115B_0000188893__full	No	g__Borrarchaeum	0.738134	0.526742	0	0.227322	0.365893	0	0	0.236274	0.188814	0.697566	0	0	0.467928	0
D124_0000183755__full	No	g__Borrarchaeum	0	0	0	0	0.619196	2.48743	2.92757	0.235108	0	0.202472	3.63841	0.241739	0	0
D162_0000066223__full	No	g__Borrarchaeum	0	0	0	0	0	0	0	0	0	0	0	0	0	1.17766
D138_0000308608__full_1_832-77180/77180	No	g__Borrarchaeum	0	0	0	0	0	0	0	0	0	0	0	1.24163	0	0
D32_0000193253__full	No	g__Brasilonema OR g__Komarekiella OR g__Mojavia OR g__Tolypothrix_B	0	0	4.27899	0	0	0	0	0	0	0	0	0	0	0
D109_0000042770__full	No	g__Brasilonema OR g__Tolypothrix_B	0.172502	0.523076	0.185781	0	0	0	0	0.254423	0.877036	0.380037	0.350376	0.341445	0	0
D26_0000114960__full	No	g__Brasilonema OR g__Tolypothrix_B	0	2.32184	0	0	0	0	0	0	0	0	0.155777	0.501102	0	0
D32_0000129473__full	No	g__Brenneria	0	0	1.20757	0	0.331279	0	0.350322	0	0	0.49255	0.452427	0	0	0
D26_0000077118__full	No	g__Brenneria OR g__Dickeya OR g__Ewingella OR g__Serratia_J OR g__Yersinia	0	3.08907	0	0	0	0	0	0	0	0	1.04365	0.464339	0	0
D26_0000093848__full	No	g__Brevundimonas	0	0.536994	1.17863	0.142811	0	0	0	0.782595	0	0.233306	0.113017	0	5.56049	0.165899
D115B_0000072339__full	No	g__Brevundimonas	0	0.278106	1.44835	0.169989	0	0	0	0.805145	0	0.337454	0.12462	0	5.31667	0.259684
D26_0000251616__full	No	g__Brevundimonas OR g__LFER01	0	0.502921	1.39876	0.14563	0	0	0	0.745071	0	0.215988	0	0	5.1772	0.195344
D67_0000128800__full	No	g__Breznakia	0	0	0	0	0	0.685275	5.21886	0	0	0	0	0	0	0
D86_0000242407__full	No	g__BRH-c0	0	0	0	0	0	0	0	2.15126	0	0.267919	0	0	0	0
D26_0000086841__full	No	g__BRH-c54	0	2.39565	0	0	0	0	0	0	0	0	0.320083	0.289102	0	0
D32_0000026674__full	No	g__BRH-c54	0	1.19251	1.69961	0	0	0	0	0	0	0	0	0.25169	0	0
D32_0000038748__full	No	g__BRH-c54	0	0	1.01849	0	0	0	0	0	0	0	0	0	0	0
D32_0000122628__full	No	g__BRH-c54	0	0	2.31656	0.565024	0	0	0	0	0	0	0	0	0	0
D32_0000141712__full	No	g__BRH-c54	0	0	0.686632	0	0	0.266396	0	0	0	0	0	0	0	0
D115B_0000079513__full	No	g__BRH-c54	0	0	0	0	0	0	0	0	0	1.53441	0.576037	0.233397	0	0
D115B_0000265725__full	No	g__BRH-c54	0	0	0	0	0	0.603902	0.337975	0	0.158503	0.857022	1.64705	1.14569	0	0
D150_0000196248__full	No	g__BRH-c54	0	0	0	0	0	0	0	0	0	0	0	0	0.815907	0.239939
D50_0000057658__full	No	g__BRH-c54	0	0	0	0	1.7068	0.681189	0.242606	0	0	0	0	0	0	0
D138_0000083192__full	No	g__BrNp1-15	0	0	0	0	0	0	0	0	0	0	0	4.65135	0	0
D44_0000009311__full	No	g__Bulleidia	0	0	0.63825	0.235581	0.555425	0.316137	2.36865	0	0	0	0	0	0	0
D50_0000050372__full	No	g__Bulleidia OR g__Catenibacterium	0	0	0	0	0.270976	0.526854	1.73398	0	0	0	0	0	0	0
D115B_0000291678__full	No	g__Buttiauxella	0	0	0	0	0	0	0	0	0	1.01753	0.232526	0	0	0
D115B_0000089086__full	No	g__Buttiauxella OR g__Cedecea	0	0	0	0	0	0	0	0	0	0.707587	0.661325	0	0.148971	0
D79_0000162980__full	No	g__C7867-002 OR g__JACQCV01 OR g__UBA10103	0	0	0	0	0	0	2.8725	0	0	0	0	0	0	0
D67_0000001897__full	No	g__CABZJG01	0	0	0	0	0.59459	1.96598	0.925116	0	0	0	0	0	0	0
D124_0000188010__full	No	g__CABZJG01	0	0	0	0	0	0	1.17002	0	0	0	0.898714	0.210763	0	0
D109_0000092112__full	No	g__CACCCN01	0	0	0	0	0	0.189753	0.180156	0	2.53343	0.32387	0.170471	0	0	0
D109_0000144036__full	No	g__CACCCN01	0	0	0.670213	0.288137	0	0	0	0	1.46626	1.14224	0.443268	0	0	0
D26_0000009215__full	No	g__CACCCN01	0.491603	0.973218	0	0	0	0	0	0	0	0	0	0	0.617245	0
D26_0000060094__full	No	g__CACCCN01	0.251123	1.4094	0.493359	0.282066	0	0	0	0	0	0	0.372904	0.330866	0	0
D26_0000165036__full	No	g__CACCCN01	0.201545	0.734004	0.736255	0.46247	0	0	0	0.572481	0.172182	0	0	0	0.605203	0.368905
D26_0000171000__full	No	g__CACCCN01	0.276248	2.82659	0	0	0	0	0	0	0	0	0	0	0	0
D32_0000170607__full	No	g__CACCCN01	0	0.416943	1.90827	0.551592	0	0.254755	0	0	0	0	0	0.170367	0.481092	0.214732
D44_0000036261__full	No	g__CACCCN01	0	0	0	3.57277	0.160818	0	0	0	0	0	0	0	0	0
D4_0000342728__full	No	g__CACCCN01	0.642678	0	0.433931	0	0.236961	1.32848	1.0027	0.167094	0	0	0.302674	0.19453	0	0
D79_0000035594__full	No	g__CACCCN01	0.214868	0	0	0	0.487291	2.22629	2.55613	0.15236	0	0	1.49022	0.177632	0	0
D79_0000191990__full	No	g__CACCCN01	0	1.04377	0.655518	0	0	0.195723	2.93026	0	0	0.178231	0.757791	1.06785	0	0
D115B_0000352666__full	No	g__CACCCN01	0	0	0	0	0	0	0	0	0	1.42173	0.73447	0.300054	0.338857	0.202979
D124_0000208305__full	No	g__CACCCN01	0	0	0	0	0	0	0	0	0	1.6977	0.424321	0	0	0
D109_0000346451__full	No	g__Caccenecus OR g__Coprosoma OR g__Pelethosoma	0	0	0	0	0	0	0	0	1.31997	0	0	0	0	0
D150_0000183288__full	No	g__Caccosoma	0.277558	0	0.617767	0	0	0	0	0	0	0	0	0	0.918113	0
D26_0000231219__full	No	g__CACNXK01	0	2.16675	0	0	0	0	0	0	0	0	0	0	0	0
D109_0000383217__full	No	g__CAG-1000	0	0	0	0	0	0	0	0	6.39541	0	0	0	0	0
D26_0000060426__full	No	g__CAG-1000	0	2.20088	0	0	0	0	0	0	0	0	0	0	0	0
D44_0000311372__full	No	g__CAG-1000	0	0	0	1.14494	0.709475	0	0	0	0	0	0	0	0	0
D79_0000247837__full	No	g__CAG-1000	0	0	0	0	0	0	1.10802	0	0	0	0.202565	0	0	0
D138_0000053435__full	No	g__CAG-1000	0	0.544111	0	0	0	0	0	0	0	0	0.213416	0.693496	0	0
D162_0000149824__full	No	g__CAG-1000	0	0	0	0	0	0	0	0	0	0	0	0	0	0.759813
D32_0000237981__full	No	g__CAG-1000 OR g__UBA6448	0	0	0.715737	0	0	0	0	0	0	0	0	0	0	0
D32_0000260472__full	No	g__CAG-313 OR g__CAJOLV01	0	0	0.581978	0	0	0	0	0	0	0	0	0.130312	0	0
D150_0000242854__full	No	g__CAG-877 OR g__Coprosoma OR g__Faecimonas OR g__JAEDES01 OR g__UBA5578 OR g__UMGS995	0	3.78305	1.12671	0.91078	0	0.647667	0	0	0	0	1.11109	0	0.73123	0.258602
D86_0000280230__full	No	g__CAILDB01	0	0.836893	0	0	0	0	0	0.719864	0	0	0	0	0	0
D4_0000061125__full	No	g__CAINEC01 OR g__JAJTFW01	0.592479	0	0	0	0	0	0	0	0	0	0	0	0	0
D162_0000023876__full	No	g__CAIUKX01	0	0	0	0	0	0	0	0	0	0	0	0	0	0.598074
D109_0000012818__full	No	g__CAIZLB01	0	0	0	0	0	0	0	0	6.36403	0	0	0	0	0
D50_0000369572__full_1_14595-22984/22984	No	g__CAJGDV01 OR g__Coprosoma	0	0	0	0	0.689706	0	0.263595	1.11044	0	0	0	0	0	0
D32_0000077074__full	No	g__CAJQLB01 OR g__Hanstruepera OR g__Lutibacter OR g__Psychroserpens OR g__Winogradskyella	0	0	1.79129	0.245406	0	0.42417	1.0064	0	0	0	0	0	0	0
D109_0000250223__full	No	g__CAJQQY01	0	0	0	0	0	0	0	0	1.53799	2.99824	2.71008	0.43775	0	0
D150_0000074168__full	No	g__CAJQQY01	0	0	0	0	0	0	0	0	0	0	0	0	0.986227	0
D115B_0000187999__full	No	g__CAJXUU01 OR g__SAR86A	0	0.44977	0.379049	0	0	0	3.25043	0	0	0.837243	0.213831	0	0	0
D124_0000148164__full	No	g__CAJXVU01 OR g__JAADHG01 OR g__Pontimicrobium	0	0	0.205204	0	0	0	0.246312	0.240134	0	0.28563	0.524471	0.345288	0.310276	0
D44_0000195383__full	No	g__Calothrix OR g__Nostoc	0	0.1728	0	0.242629	0.508801	0.678948	0.562361	0	0	0	0	0	0	0
D150_0000318262__full	No	g__Capnocytophaga OR g__RF16	0.335021	1.27306	4.04017	0.232767	0.401522	0.512878	2.90843	0	0.455506	2.85163	2.98937	0.392494	0.652731	0.665085
D150_0000192484__full	No	g__Casp-actino5	0	0	0	0.262716	0	0	0	0	0.225713	0	0	0	2.77067	0
D115B_0000175128__full_1_6167-14111/14111	No	g__Casp-actino5	0	0	0.392301	0	0	0	0	0.14325	0.184343	0.477961	0.162626	0.299599	4.73505	0.285919
D109_0000156982__full	No	g__CBW1002 OR g__Cyanobium_A	3.45026	2.56199	0.451972	0	0	0	0	0	0.815341	0	0	0	0.387202	0.592216
D79_0000093908__full	No	g__Cellulophaga OR g__Winogradskyella	0	0	0	0	0.169623	0.160804	1.18751	0	0	0	0	0.170699	0	0
D79_0000014700__full	No	g__Cellulophaga OR g__Zobellia	0	0	0	0	0	0.275034	2.81128	0.186923	0	0.746208	0.557258	0	0	0.342323
D86_0000493411__full	No	g__Cellulosilyticum	0	0	0	0	0	0	0	0.287581	0	0	1.14742	0.244918	0.190747	0
D115B_0000143767__full	No	g__Cellulosilyticum	0	0	0	0	0.783963	0.42145	0	0	0	1.35414	0.411462	0	0	0
D124_0000185664__full	No	g__Cellulosilyticum	0	0	0	0	0	0	0	0.418277	0.431589	0	3.77248	1.41349	0	0
D162_0000384351__full	No	g__Cellulosilyticum	0	0	0	0	0	0	0.431302	0	0	0	0	0	0	1.62399
D124_0000260133__full	No	g__Cellvibrio	0	2.75901	0	0	0.647727	0.325246	0	1.60813	2.28741	2.69252	1.1124	0	0	1.83424
D67_0000146121__full	No	g__CG1-02-43-31	0	0	0	0	0	0.617095	0.187539	0.454967	0	0	0	1.99148	0.604013	0
D124_0000229817__full	No	g__CG1-02-43-31	0	0	0	0	0	0	0.536184	0.389653	0	0	1.81112	0.258874	0	0
D124_0000136733__full	No	g__Chania	0	0	0.569729	0	0	0	0	0	0	0.827236	1.01893	1.2416	0	0
D162_0000273604__full	No	g__Chania OR g__Serratia_A	0	0	0	0	0	0	0	0	0	0	0	0	0	2.82671
D124_0000271548__full	No	g__Citrobacter	0	0	0	0	0	0	0	0	0	0.804495	0.384117	0	0	0.250862
D32_0000156789__full	No	g__Citrobacter OR g__Pectobacterium	0	0	1.6943	0	0	0	0	0	0	0	0	0	0	0
D26_0000307229__full	No	g__Clostridioides	0	0.845659	0	0	0	0	0	0	0	0	0	0	0	0
D44_0000014686__full	No	g__Clostridioides	1.96317	0	5.61121	1.56692	0.51031	0.221829	0	8.78271	0.638556	0	0	0	0	2.37577
D124_0000143267__full	No	g__Clostridioides	0.817204	0	0	0	0	0	0	0.382825	0	0	5.71715	0.431969	0.203911	0
D115B_0000178609__full_1_1-5523/7711	No	g__Clostridioides	3.73758	0	0	0	0	0	0	0	0.852578	0.711704	0	0	0	0
D109_0000008110__full_1_1-13010/18489	No	g__Clostridioides OR g__Terrisporobacter	0	0	0.385501	0	0	0	0	0	0.89125	0	0	0	0	0
D32_0000171049__full	No	g__Clostridium	0	0	4.94637	0	0	0	0	0	0	0	0	0	0	0
D86_0000005817__full	No	g__Clostridium_AD	0	0	0.212802	0	0	0	0	1.16488	0	0	0	0	0	0
D162_0000243696__full	No	g__Clostridium_Q OR g__Lacrimispora	0	0	0	0	0	0	0	0	0	0	0	0	0	2.39677
D109_0000024913__full	No	g__Colwellia	0	0	0	0	0	0	0	0	0.753798	0.331743	0.203956	0	0.258525	0
D109_0000158866__full	No	g__Colwellia	0	0	0	0	0	0	0	0	1.02149	0.619135	0.281201	0.139424	0.449632	0.318411
D115B_0000085296__full	No	g__Colwellia	0	0	0	0	0	0	0	0	0.281247	0.358492	0.155192	0	0	0
D44_0000229893__full	No	g__Comamonas	0	0	0	1.30698	0	0	0	0	0	0.164538	0	0	0	0
D86_0000480521__full	No	g__Companilactobacillus	0	0	0	0.90937	0	0	0	4.11904	0.16328	0.3776	0.141352	0	0.293163	0.28238
D150_0000150438__full	No	g__Companilactobacillus	0	0	0	0	0	0	0	0.38461	0	0	0	0	2.73707	0
D79_0000054068__full	No	g__Confluentibacter	0	0	0	0	0	0	0.743074	0	0	0	0	0	0	0
D79_0000137193__full	No	g__Confluentibacter	0.999652	0	0	0	0	0	0.839215	0	0	0	0	0.141006	0	0
D115B_0000147439__full	No	g__Conservatibacter OR g__Haemophilus	0	0	0	0	0	0	0	0	0	0.837508	0	0	0	0
D50_0000001165__full	No	g__Coprobacter OR g__Dysgonomonas OR g__UBA1181	0	0	0	0	1.78936	0	0	0	0	0	0	0	0	0
D109_0000055020__full	No	g__Coprococcus OR g__TMED48	0	0.321311	0	0	0	0	0	0	1.07036	0.658709	0	0	0	0
D109_0000013258__full	No	g__Coprosoma	0	0	0	0	0	0	0	0	1.32861	0	0	0	0	0
D32_0000106672__full	No	g__Coprosoma	0	0	0.677058	0	0	0	0	0	0	0	0	0	0	0
D138_0000198484__full	No	g__Coprosoma	0	0	0	0	0	0	0	0	0	1.49531	1.5001	0.516529	0	0
D115B_0000071784__full	No	g__Coprosoma OR g__RUG11241	0	0	0	0	0.630378	1.0875	1.42578	0	0	0.732178	0.332418	0.833966	0	0
D138_0000156244__full	No	g__Coprovivens	0	0	0	0	0	0	0	0	0	0	0	2.63918	0	0
D67_0000225499__full	No	g__Corynebacterium	0	0	0	0	0	0.776115	0	0	0	0	0.17595	0	0	0
D162_0000381582__full	No	g__Corynebacterium	0	0	0	0	0	0	0	0	0	0	0	0	0	0.850813
D4_0000150928__full	No	g__CP070648	1.2639	0	0	0	0	0	0	0	0	0	0	0	0	0.572449
D4_0000252261__full	No	g__CP070648	1.24881	0	0	0	0	0	0	0	0	0	0	0	0	0.460755
D109_0000069323__full	No	g__CSBr16-57R1	0	0	0	0	0	0	0	0	1.75507	0	0.128619	0	0	0
D162_0000123641__full	No	g__CSBr16-57R1	0	0	0	0	0	0	0	0	0	0.402739	0.537541	0	0	1.2274
D138_0000035893__full	No	g__CSBr16-58	0	0	0.784795	0	0	0	0	0	0	0	0	0.332231	0	0
D4_0000126325__full	No	g__Cyanobium	1.28347	0.897946	0	0	0	0	0	0	0	0	0	0	0	0
D4_0000137667__full	No	g__Cyanobium	2.35397	1.35141	0	0	0	0	0	0	0	0	0	0	0	0.216375
D4_0000160475__full	No	g__Cyanobium	2.33367	1.25925	0.448825	0	0	0	0	0	0	0	0	0	0.245421	0.355084
D109_0000391091__full	No	g__Cyanobium_A	22.7647	6.83502	0.720429	0	0	0	0	0	1.1186	0	0	0.161593	0.661395	0.838303
D115B_0000215072__full	No	g__Cyclobacterium	0.468729	0	0.199282	0.898424	0.325115	0.179381	0	0.86085	0.521656	0.612831	0.161612	0.870526	0.716494	1.04481
D124_0000017408__full	No	g__D2472	0	0	0	0	0	0	0	0	0	0	0.597695	0	0	0
D50_0000062860__full	No	g__D2472	0	0	0	0	0.743182	0	0	0	0	0	0	0	0	0
D109_0000148525__full	No	g__Daejeonella	0	0	0	1.05029	0.6675	0	0	0.512393	2.08638	0	0	0	0	0
D26_0000089087__full	No	g__Dickeya OR g__Pectobacterium	0	0.577248	0	0	0	0	0.824373	0	0	0	0	0	0	0
D86_0000245371__full	No	g__Dokdonia	0	0	0	0	0	0	0	1.97567	0	0.8891	0.274669	0	1.51672	0
D115B_0000086841__full	No	g__Dokdonia	0	0	0	0	0	0	0	0.559441	0	0.7421	0	0	0.830444	0
D124_0000246743__full	No	g__Dokdonia	0	0	0	0	0	0	0	0	0	0	0.71978	0	0	0
D50_0000214614__full	No	g__Dokdonia	0	0	0	3.09084	0.397424	0	0	0.442509	0	0.842462	0	0	0	0
D4_0000165387__full	No	g__Dokdonia OR g__Flavobacterium	0.838868	0.507705	0.204368	0	0	0	0	0	0	0	0	0	0	0
D86_0000412047__full	No	g__DRUK01	0	0	0	0	0	0	0	1.42521	0	0	0	0	0	0
D50_0000036038__full	No	g__DT-34 OR g__Flavivirga OR g__Winogradskyella	0	0	0	0	1.04634	0.595381	1.84169	0	0	0	0	0	0	0
D124_0000040730__full	No	g__DT-34 OR g__JABABD01	0	0	0	0	0	0	0.230737	0.274969	0.141172	0	0.393967	0.570451	0.752823	0
D79_0000052048__full	No	g__DT-34 OR g__Winogradskyella	0	0	0	0	0	0	4.22558	0	0	0	0	0	0	0.502262
D138_0000209696__full	No	g__DUPI01	0	0	0	0	0	0	0.5321	0	0	0	0	0.505753	0	0
D124_0000182502__full	No	g__DXJG01	0	0	0.477624	0	0.136045	1.79751	2.9467	0.264994	0	0.811189	2.42325	2.49005	0	0
D4_0000123261__full	No	g__Dyella_B OR g__Dyella_C OR g__Rhodanobacter	2.37032	0	0	0	0	0	0	0	0	0	0	0	0	0
D86_0000079132__full	No	g__Dysgonomonas	0	0	0	0	0	0	0	0.636341	0	0	0	0	0	0
D50_0000137857__full	No	g__Dysgonomonas	0	0	0	0	1.45227	0	0	0	0	0	0	0	0	0
D32_0000017962__full	No	g__EC70	0	0	13.5366	0	0	0	0	0	0	0	0	0	0	0
D124_0000297954__full	No	g__EC70	0	0	0	0	0	0	0	0	0.733568	0.115946	1.72552	0.281084	0	0
D79_0000193097__full	No	g__Enterobacter	0	0	0	0	0	0	1.46748	0	0	0	0	0.674645	0	0
D50_0000119756__full	No	g__Enterobacter OR g__Lelliottia	0	0	0.524343	0.698079	0.612174	0	0	0	0	0	0	0	0	0
D44_0000025453__full	No	g__Enterococcus	0	0	0	1.29188	0	0	0	0	0	0	0	0	0	0
D50_0000293171__full	No	g__Enterococcus	0	0	0	0.373953	0.706686	0.72304	0.304564	0	0	0.35067	0	0	0	0
D44_0000019893__full	No	g__Enterococcus OR g__Enterococcus_A	0	0	0	3.18985	0	0	0	0	0	0	0	0	0	0.205534
D115B_0000373186__full	No	g__Enterococcus_A	0	0	0	0.416923	0	0	0	0	0	0.516919	0.557968	0	0	0
D162_0000099624__full	No	g__Enterococcus_B	0	0	0	0	0	0	0	0	0	0	0	0	0	0.64286
D138_0000002116__full	No	g__Enterocola	0	0	0	0	0	0	0	0	0	0	0	1.06378	0	0
D86_0000255945__full	No	g__Enterocola OR g__Macellibacteroides OR g__RGIG9608 OR g__UBA7446	0.879405	0.428428	0.271113	0.228754	0.698817	0.190261	0.230187	4.83287	0.693813	0.59604	0.119086	0.169245	1.18321	0
D50_0000236738__full	No	g__Epulopiscium_A	0	0	0.387295	0.220772	0.616381	0.486136	0	0	0	0	0	0	0	0
D32_0000057759__full	No	g__Erysipelothrix	0	0	1.79334	0	0	0	0	0	0	0	0	0	0.194137	0
D115B_0000293165__full	No	g__Erythrobacter	0	0	0	0	0	0	0	0	0	0.611548	0.392872	0	0	0
D32_0000065201__full	No	g__Erythrobacter OR g__Qipengyuania	0	0	2.05549	0	0	0	0	0	0	0	0	0	0	0
D115B_0000172995__full	No	g__Escherichia	0	3.77015	0	0	0	0	0	0	0	2.89871	1.0735	0	1.84772	1.24122
D162_0000217017__full	No	g__Escherichia OR g__Kosakonia	0	0	0.397659	0	0	0	0	0	0	0	0	0	0	0.721139
D115B_0000078237__full	No	g__Eubacterium_G	0	0	0	0	0	0	0	0	0	0.744809	0.181288	0	0	0
D32_0000108337__full	No	g__F23-D06	0	0	6.02174	0	0	0	0	0	0	0	0	0	0	0.424074
D32_0000274097__full	No	g__F23-D06	0	0	0.621238	0	0	0	0	0	0	0	0	0	0.236332	0
D150_0000110577__full	No	g__Faecalibacillus	0	0.648338	0.182838	0.322577	0	0	0	0.156486	0	0	0.242224	0	0.979867	0.37876
D150_0000023748__full	No	g__Faecalibacillus OR g__UBA2284 OR g__UBA6181	0	0	0	0	0	0	0	0	0	0	0	0	1.25498	0.20775
D26_0000044686__full	No	g__Faecimonas	0	0.937422	0	0	0	0	0	0	0	0.341754	0	0	0	0
D67_0000225385__full	No	g__Faecimonas OR g__UBA3789	0	0	0	0	0	0.528307	0	0	0	0	0	0	0	0
D86_0000328298__full	No	g__Faecisoma	0	0	0	0	0	0	0	2.33483	0	0	0	0	0	0
D26_0000058654__full	No	g__Falsiruegeria	0.400861	1.24166	0	0	0	0	0	0	0	0	0	0	0	0
D162_0000138159__full	No	g__Falsiruegeria OR g__OMPR01 OR g__Ruegeria	0	0	0	0.176712	0.401269	0	0	0	0	0	0	0	0	2.83726
D150_0000151178__full	No	g__Fischerella OR g__Pelatocladus	0	0	0	0	0	0	0	0.185666	0	0	0	0	3.92072	0
D138_0000297300__full	No	g__Flammeovirga	0	0	0	0	0	0	0	0.187792	0	0	0.153271	1.17282	0.153745	0
D4_0000343831__full	No	g__Flavipsychrobacter	2.07782	0	0.161278	0	0	0	0	0	0	0.63612	0	0.156447	0	0
D109_0000099725__full	No	g__Flavipsychrobacter OR g__Phaeodactylibacter	0.312743	0.300305	0	0	0	0	0	0	8.24805	0	0	0	0	0
D109_0000013843__full	No	g__Flavobacterium	0	0	0	0	0	0	0	0	5.48687	0	0	0	0	0
D109_0000051154__full	No	g__Flavobacterium	0	0	0	0	0	0	0	0	4.9711	0	0	0	0	0
D109_0000077081__full	No	g__Flavobacterium	0	0	0	0	0	0	0	0	4.22003	0	0.181603	0	0	0
D109_0000168618__full	No	g__Flavobacterium	0	0	0	0.324002	0	0	0	0	5.02129	0	0	0	0	0
D109_0000224907__full	No	g__Flavobacterium	0	0	0	0	0	0	0	0	5.44331	0	0	0	0	0
D109_0000248159__full	No	g__Flavobacterium	0	0	0	0	0	0	0	0	0.826634	0	0	0	0	0
D109_0000281861__full	No	g__Flavobacterium	0	0	0.806487	0	0	0	0	0	1.90957	0	0	0	0	0
D109_0000291809__full	No	g__Flavobacterium	0.595005	0	0	0	0	0	0	0	9.22102	0.293975	0	0	0	0
D109_0000377359__full	No	g__Flavobacterium	0	2.00813	0.721852	0	0	0	0.329941	0.660106	4.12127	1.53383	0.982447	0.201665	0	0
D26_0000002476__full	No	g__Flavobacterium	0	5.11297	0.592043	0	0	0	0	0	0	0	0	0	0	0
D26_0000086285__full	No	g__Flavobacterium	0	2.50949	0	0	0	0	0	0	0	0	0	0	0	0
D26_0000107320__full	No	g__Flavobacterium	0.252933	16.1836	0	0	0.723973	0.416774	0.431289	0	0	0	0	0	0	0
D26_0000208150__full	No	g__Flavobacterium	0.958134	0.666599	0	0.226241	0	0	0	0	0	0	0	1.22203	0	0
D26_0000311480__full	No	g__Flavobacterium	0	0.92711	1.45822	0	0	0	0	0	0	0	0	0	0	0
D26_0000324191__full	No	g__Flavobacterium	0	3.59631	0	0.257294	0.400977	0.422873	0	0	0	0	0.793198	0	0	0
D32_0000011045__full	No	g__Flavobacterium	1.35563	0	3.17229	0	0.143609	0	0	0	0	0	0	0	0	0
D32_0000017330__full	No	g__Flavobacterium	0	0	1.93259	0	0	0	0	0	0	0.471614	0	0	0	0
D32_0000039495__full	No	g__Flavobacterium	0	0	0.821803	0.541057	0	0	0	0.231024	0	0	0	0	0.593602	0
D32_0000060420__full	No	g__Flavobacterium	0.47794	0.406941	2.33002	0	0	0	0	0	0	0	0	0	0	0
D32_0000064675__full	No	g__Flavobacterium	0	0	11.0542	0	0.817371	0	0	0.878855	0	0	0	10.7816	0	0
D32_0000069740__full	No	g__Flavobacterium	0	0	1.69614	0	0	0	0	0	0	0	0	1.61164	0.614874	0
D32_0000070419__full	No	g__Flavobacterium	0	0	1.55411	0	0	0	0	0	0	0	0	0	0	0
D32_0000090581__full	No	g__Flavobacterium	0.273693	0.259822	1.9758	0.350172	0	0	0	0	0	0	0	0	0	0
D32_0000099662__full	No	g__Flavobacterium	0	0.321139	1.14921	0	0	0	0	0	0	0	0	0	0	0
D32_0000126578__full	No	g__Flavobacterium	0	0	0.505858	0	0	0	0	0	0	0	0.247946	0.376139	0	0
D32_0000168823__full	No	g__Flavobacterium	0	0	1.0903	0.566124	0.179479	0	0	0	0	0	0	0	0	0
D32_0000175913__full	No	g__Flavobacterium	0	0	0.776942	0	0	0	0	0	0	0	0	0	0.513503	0
D32_0000249104__full	No	g__Flavobacterium	0	0	1.3969	0	0	0	0	0	0	0	0	0	0	0
D32_0000321393__full	No	g__Flavobacterium	0	2.6061	0.791929	0	1.41484	0.951559	1.03484	0	0	0	0	0	0	0
D32_0000342276__full	No	g__Flavobacterium	0	0	0.690213	0	0	0	2.78506	0	0	0	0	0	0	0
D44_0000004926__full	No	g__Flavobacterium	0	0	0.233542	1.55945	0.275778	0	0	0	0	0	0.242913	0.284018	0	0
D44_0000097886__full	No	g__Flavobacterium	0	0.492414	0	0.562059	0.138203	0	0	0	0	0	0	0	0.430165	0.50174
D4_0000066163__full	No	g__Flavobacterium	0.998003	0	0	0	0	0	0	0	0	0	0	0	0	0
D4_0000071344__full	No	g__Flavobacterium	3.03394	0	0	0	0	0	0	0	0.756932	0	0	0	0	0
D4_0000155721__full	No	g__Flavobacterium	0.906619	0	0	0	0	0	0	0	0	0	0	0	0	0
D4_0000157507__full	No	g__Flavobacterium	1.04603	0	0	0	0	0	0	0	0	0	0	0	0	0
D4_0000334479__full	No	g__Flavobacterium	1.27737	0	0.25579	0	0	0	0	0	0	0	0	0	0	0
D67_0000028963__full	No	g__Flavobacterium	0.157726	0	0	0	1.76466	1.01154	0	0	0	0	0	0	0	0
D67_0000123890__full	No	g__Flavobacterium	0	0	0	0	0.365375	0.516046	0.966601	0	0	0	0	0	0	0
D67_0000141291__full	No	g__Flavobacterium	0	1.48911	0	0	0	0.99734	4.85455	0	0	0	13.3672	0.720646	0	0
D67_0000156522__full	No	g__Flavobacterium	0	0	0	0	0.498115	0.730403	0.18089	0	0	0	0	0	0	0
D79_0000013913__full	No	g__Flavobacterium	0	0	0.295848	0	0.596376	0.556885	0.512997	0.732583	0.3561	0.259109	0.122434	0	0	0
D79_0000069821__full	No	g__Flavobacterium	0	0	0	0	0	0	0.194081	0	0	0	0	0	0	0
D79_0000074289__full	No	g__Flavobacterium	0	0	0	0.175177	1.74792	1.14754	1.14004	0	0	0	0	0	0	0
D79_0000121827__full	No	g__Flavobacterium	0.654117	0	0	0	0	0.196442	1.74967	0.248046	0	0	0	0	0	0
D79_0000159551__full	No	g__Flavobacterium	0	0	0	0	0	0	1.33256	0	0	0	0	0.208199	0	0
D79_0000162791__full	No	g__Flavobacterium	0	0	1.07543	0	0	0.330173	1.39587	0.291201	0	0	0.150057	0.186925	0.155624	0
D79_0000233951__full	No	g__Flavobacterium	0	0	0.763237	0	0	0.288763	0.972808	0	0.414129	1.10466	0.334243	0	0	0
D86_0000086703__full	No	g__Flavobacterium	0	0	0.251814	0	0.545789	0.545938	0.590242	0.713985	0.496856	0.234429	0	0	0	0
D86_0000216939__full	No	g__Flavobacterium	0	0	0	0	0	0	0	0.623478	0	0	0	0	0	0
D86_0000273167__full	No	g__Flavobacterium	0	0	1.16525	0	0	0	0	1.41291	0	0	0	0	1.2154	0
D4_0000255008__full_1_238-5441/5441	No	g__Flavobacterium	0.649402	0.250558	0.415619	0	0	0	0	0	0	0	0	0	0	0
D115B_0000012735__full	No	g__Flavobacterium	0	0	0	0	0	0	0	0	0	1.16544	1.10369	0.727641	0	0
D115B_0000024964__full	No	g__Flavobacterium	0	0	0	0	0.647637	0.211579	0	0	0	8.6172	2.26682	0	0	0.213151
D115B_0000236471__full	No	g__Flavobacterium	0	0	0	0	0	0	0	0	0	1.83174	0.491374	0	0	0.646273
D115B_0000360691__full	No	g__Flavobacterium	0	0	0	0	0	0.158759	0	0	0	0.554974	0.216768	0	0	0
D124_0000060488__full	No	g__Flavobacterium	0	0	0.834146	0.304276	0	0	4.15045	0	0	0	0.839543	0.277693	0	0
D124_0000214816__full	No	g__Flavobacterium	0	0	0	0	0	0.260817	0.907658	0.244432	0	0	2.32748	0	0	0
D124_0000227589__full	No	g__Flavobacterium	0	0	0.935657	1.22917	2.29962	0.312856	0	1.09702	0	3.61613	1.53129	0.208793	0.475277	0
D124_0000265688__full	No	g__Flavobacterium	0	0	0.555673	0	1.33891	1.27996	1.05903	1.16611	0.841388	3.17202	2.18547	0.230399	0	0
D138_0000122453__full	No	g__Flavobacterium	0	0	0	0	0	0	0	0	0	0	0	1.20622	0	0
D138_0000184887__full	No	g__Flavobacterium	0	1.31839	0.443123	0.452057	0	0	0	0	0	1.10004	0.658233	1.47116	0	0
D138_0000234538__full	No	g__Flavobacterium	0	0	0	0	0	0	0	0	0	0	0	0.82837	0	0
D150_0000323825__full	No	g__Flavobacterium	0	0	0.783874	0	0	0	0	0	0	0	0	0.514026	0.819878	0
D162_0000169281__full	No	g__Flavobacterium	0	0	0	0	0	0	0	0	0	0	0	0	0	5.09762
D162_0000174997__full	No	g__Flavobacterium	0	0	0	0	0	0	0	0	0	0	0	0	0	0.658993
D162_0000259345__full	No	g__Flavobacterium	0	0	0	0	0	0	0	0	0	0	0	0	0	0.544366
D50_0000045980__full	No	g__Flavobacterium	0	0	0	0	0.226154	0.229582	0.369943	0.855198	0	0	0	0.151472	0.35727	0
D50_0000118505__full	No	g__Flavobacterium	0	0	0	0.24703	0.813819	0.451643	0	0	0	0.38435	0.325668	0	0	0
D50_0000119641__full	No	g__Flavobacterium	0	0	0	0	0.632538	0.245744	0	0	0	0	0	0	0	0
D50_0000266732__full	No	g__Flavobacterium	0.451342	0	0	0	2.5514	1.16702	0	0	0	0.322201	0	0	0	0
D138_0000270847__full_1_5447-10919/10919	No	g__Flavobacterium	1.6552	0	0	0	0	0	0	0	0	0	0	1.51182	0	0
D109_0000096340__full	No	g__Flavobacterium OR g__Hel1-33-131	0.201562	0.728182	0.217676	0	0	0	0	0.247163	0.849777	0.39134	0.283563	0.35811	0	0
D26_0000099114__full	No	g__Flavobacterium OR g__Hel1-33-131	0	2.83061	0	0	0	0	0	0	0	0	0	0.44233	0	0
D32_0000178431__full	No	g__Flavobacterium OR g__Hel1-33-131	0	0	0.945262	0.513814	0	0	0	0	0	0	0	0	0	0
D32_0000094943__full	No	g__Flavobacterium OR g__JAHDBF01	0.46995	0.455683	2.61612	0	0	0	0	0	0	0	0	0	0	0
D50_0000321963__full	No	g__Flavobacterium OR g__Kordia OR g__OLB9 OR g__Urechidicola	0	0	0	0.373653	0.897036	0.244027	0.277914	0	0	0.27703	0.168525	0.203175	0.53228	0
D32_0000173449__full	No	g__Flavobacterium OR g__Patiriisocius OR g__Polaribacter	0	0	0.699251	0	0.37868	0	0	0	0	0	0	0	0	0
D4_0000054175__full	No	g__Flavobacterium OR g__Psychroserpens	2.50816	0.905214	6.13696	1.61011	1.64583	1.78413	1.64628	1.20534	0	0	0.258742	4.27048	1.75593	0
D109_0000305342__full	No	g__Flavobacterium OR g__SMXJ01	0	0	0	0	0	0	0	0	0.76168	0	0	0	0	0
D26_0000183671__full	No	g__Flavobacterium OR g__UBA3362 OR g__UBA952	0	1.35988	0.301878	0	0	0	0	0	0	0	0	0.256069	0.320814	0
D115B_0000351444__full	No	g__Flavobacterium OR g__UBA724	0	0	0	0	0	0.68357	6.28623	0	0	0.574468	5.59716	0.3003	0	0
D44_0000027993__full	No	g__Flavobacterium OR g__UBA7446	0	0	0	3.53328	0	0	0	0	0	0	0	0	0	0
D44_0000077588__full	No	g__Flavobacterium OR g__UBA7446 OR g__UWMA-0277	0	0	3.56185	1.00124	0	0	0	0	0	0	0	0	0	0
D4_0000189679__full	No	g__Flavobacterium OR g__UBA974	1.94872	0.247298	0	0.362188	0	0	0	0	0	0	0	0	0	0
D150_0000270201__full	No	g__Flavobacterium OR g__Winogradskyella	0	0	0	0	0	0	0	0	0	0	0	0	0.848387	0
D86_0000501745__full	No	g__G020343875	0.189688	0	0	0	0	0	0	0.894557	0	0	0	0	0	0
D124_0000335731__full	No	g__G020343875	0	0	0	0	0	0	0	0	0	0.165208	1.29361	0	0	0
D150_0000121788__full	No	g__G020343875	0	0	0	0	0	0	0	0	0	0	0	0	0.89817	0
D162_0000257787__full	No	g__G020343875	0	0	0	0	0	0	0	0	0	0.298153	0.236166	0	0	0.943515
D109_0000198762__full	No	g__G020344215	0	0	0	0	0	0	0	0	4.92982	0	0	0	0	0
D50_0000099629__full	No	g__G020344215	0	0	0	0.447932	1.92102	0.43115	0	0	0	0	0.23511	0	0	0
D44_0000240290__full	No	g__G020351775	0	0	0	0.624886	0.972162	0	0	0	0	0	0	0	0	0
D50_0000234821__full	No	g__G020351775	0	0	0	0.573516	1.09635	0	0	0	0	0	0	0	0	0
D4_0000071570__full	No	g__G020353235	1.06437	0	0.990908	1.00232	0.76472	0.362282	0	0	0	0	0.188616	0	0	4.32608
D162_0000050289__full	No	g__G020353235	0.517011	0	0.658439	0.687047	0.587601	0.188965	0	0	0	0	0	0	0	6.02261
D50_0000379785__full	No	g__G020353235	0.44917	0	0.620626	0.773584	0.588093	0.22011	0	0	0	0	0	0	0	3.23557
D26_0000219028__full	No	g__G023898705 OR g__GCA-2687185	0	2.05248	0	0	0	0	0	0	0.211259	0.26592	0	0	0	0
D150_0000047291__full	No	g__GCA001735715 OR g__Hel1-33-131 OR g__Kordia OR g__UBA7446	0	0	0	0	0	0	0	0	0	0	0	0	0.824767	0.24311
D32_0000157827__full	No	g__GCA001735715 OR g__Hel1-33-131 OR g__UBA7446	0.51199	0.381658	2.5553	0	0	0	0	0	0	0	0	0	0	0
D162_0000248939__full	No	g__GCA001735715 OR g__Psychroserpens OR g__UBA7446	0	0	0	3.78695	0.150942	0	0	1.65564	0	0.169621	0	0.256078	10.9581	1.70872
D4_0000331590__full	No	g__GCA-002691585	5.56528	0	0	0	0	0	0	0	0	0	0	0	0	0
D109_0000044310__full	No	g__GCA-002704185	0.27697	9.44164	5.1889	1.62931	0.979804	2.71685	5.02205	0.606271	1.97901	1.5434	2.03488	0.706265	0.445403	0
D109_0000063928__full	No	g__GCA-002704185	0	0	15.4062	5.10189	0.569174	0	0	0	2.80291	0.666966	0	0	0.651624	0
D32_0000066776__full	No	g__GCA-002704185	0.582841	0	2.57214	0	0	0	0	0	0	0	0	0	0	0
D32_0000172623__full	No	g__GCA-002704185	0	0	0.559081	0	0	0	0	0	0	0	0	0	0	0
D32_0000219744__full	No	g__GCA-002704185	0	0	3.00215	1.04269	0	0	0	0	0	0.44492	0	0	0	0
D4_0000185122__full	No	g__GCA-002704185	0.614123	0	0	0	0	0	0	0	0	0	0	0	0	0
D79_0000057351__full	No	g__GCA-002704185	0	0	1.34884	0.417712	0.254703	1.06356	2.34403	0.238873	0	0	0.499343	0.259113	0	0
D86_0000417772__full	No	g__GCA-002704185	0	0.66249	2.26975	0.339876	0	0	0.352382	2.5782	0.5819	0.151902	0.222706	0.205671	1.08405	0.499909
D115B_0000015391__full	No	g__GCA-002704185	0	0	0	0	0	0	0	0	0	0.787368	0.408949	0.149344	0	0.223934
D115B_0000110923__full	No	g__GCA-002704185	0	0	0	0	0.561333	0.880196	0.611415	0	0	0.605262	0.793737	0.447732	0	0
D32_0000165440__full	No	g__GCA-002707905	0	0	2.38392	0.775346	0	0	0	0	0	0.4022	0	0	0.246063	0
D115B_0000095557__full	No	g__GCA-002707905	0.371857	0	1.49031	0	0.189116	0	0	1.122	0	1.11571	0.836045	0.654395	0.24862	0
D150_0000223119__full	No	g__GCA-002707905 OR g__Lachnospira	0	0	5.63229	0	0	0	0	0.437205	0	0	0	0.316732	1.95033	0
D50_0000250350__full	No	g__GCA-002712045	0	0	0	0	1.77865	0	0	0	0	0	0	0	0	0
D4_0000036685__full	No	g__GCA-002715885	2.50394	0.488911	0.34507	0	0.281601	0	0.824142	0	0	0	0	0.358919	0	0
D115B_0000124303__full	No	g__GCA-002715885	0	0	0	0	0	0	0	0	0.244996	1.75512	1.52231	0.944338	0	0
D124_0000143411__full	No	g__GCA-002715885	2.03207	1.57278	2.05588	0.338578	1.86844	1.94668	3.67694	1.66861	1.17929	0.65563	1.93488	0.864242	1.27523	0
D50_0000067035__full	No	g__GCA-002722245	0	0	0	0	0.654897	0	0	0	0	0	0	0	0	0
D109_0000147316__full	No	g__GCA-002733105	0	0	0	0	0	0	0	0	1.7299	0	0	0	0	0
D32_0000328187__full	No	g__GCA-002733105	0	0	1.87858	0	0	0	0	0.30706	0	0	0	0	0	0
D86_0000075199__full	No	g__GCA-002733105	0	0	0	0	2.4122	0	0	2.10941	0.361069	0.542796	0.95558	0	0	0.215421
D115B_0000346776__full	No	g__GCA-002733105	0	0	0	0.765039	0.239974	0	0	0	0	0.66654	0	0	0	0
D124_0000047161__full	No	g__GCA-002733105	0	0	0	0	1.65989	0	0	1.63752	0.510674	0.762449	2.83457	0	0	0.35132
D124_0000316023__full	No	g__GCA-002733105	0	0	0.279304	0	0	0	0	0	0	0.188705	1.86214	0	0	0
D50_0000078261__full	No	g__GCA-002733105	0	0	0	0.325042	0.486278	0	0	0	5.08307	0	0	0	0	0
D50_0000108497__full	No	g__GCA-002733105	0	1.85312	0	0	0.683624	0.719635	0	0	0	0	0	0	0	0
D50_0000126344__full	No	g__GCA-002733105	0	0	0	0	1.76618	0.392346	0	0	0	0	0	0	0	0
D44_0000349483__full	No	g__GCA-002733185	0	0	0	1.16331	0	0	0	0	0	0	0.324494	0.0990361	0	0
D115B_0000252427__full	No	g__GCA-002733185	0	0.428515	0	0	0	0	0	0	0	0.434613	0	0	0	0
D115B_0000315867__full	No	g__GCA-020348445	0	0	0	0	0	0	0	0	0	0.529176	0	0	0	0
D79_0000081932__full	No	g__GCA-2401735	0	0	0	0	0	0	2.70656	0	0	0	0	0.500576	0	0
D50_0000125551__full	No	g__GCA-2401735	0	0	0	0	0.649052	0.543002	0.327876	0	0	0	2.88516	1.10711	0	0
D109_0000309358__full	No	g__GCA-2402195 OR g__Wolbachia	0	0	0	0	0	0	0	0	7.40056	0	0	0	0	0
D115B_0000168529__full	No	g__GCA-2402195 OR g__Wolbachia	0	0	0	0	0	0	0	0	0	0.612019	0.359909	0	0	0
D26_0000020025__full	No	g__GCA-2683135	1.76949	17.5759	4.5765	1.45678	0	1.39876	2.47896	0	6.12474	6.13888	2.56731	0	0.687561	0
D26_0000094610__full	No	g__GCA-2683135	0	3.20517	0.339002	0	0.163576	0.300081	0	0	0	0	0	0	0	0
D44_0000080807__full	No	g__GCA-2683135	0	0	0	2.40744	0.32473	0	0	0	0	0	0	0	0	0
D4_0000033975__full	No	g__GCA-2683135	2.94952	13.6762	0	0	0	0.5136	0	0	0	0.819784	1.95757	0	0	0
D67_0000026208__full	No	g__GCA-2683135	0	0	0	0	0.374051	3.32829	2.45086	0	0	0	0	0	0	0
D79_0000039811__full	No	g__GCA-2683135	0.355675	3.86526	1.21977	0.45655	0	0.395134	0.540836	0	1.68324	0.86616	0.486655	1.08827	0	0
D79_0000253931__full	No	g__GCA-2683135	0	3.58743	0.582279	0	0	0.311641	0.844703	0	0	0	0	0	0	0
D115B_0000226029__full	No	g__GCA-2683135	0	0	0	0	0	0.897566	2.02143	0	0	14.0576	9.275	0.237627	0	0
D124_0000028682__full	No	g__GCA-2683135	0	0.713274	0	0	0.33187	0.457242	0	0	0	0.139425	1.71237	0	0	0
D50_0000017726__full	No	g__GCA-2683135	0	9.06024	1.31425	0	0.994074	1.69829	0.73417	0	0	0	0	0	0	0
D50_0000067693__full	No	g__GCA-2683135	1.59698	7.67058	0	0.148279	0.683963	1.10282	0.376391	0	0	0.624611	0.827665	0	0	0
D32_0000233690__full	No	g__GCA-2687185	0	0	0.448391	0.203378	0.326324	0	0	0.35525	0	0	0	0	0.195184	0
D67_0000171055__full	No	g__GCA-2687185	0	0	0	0	0	1.58159	0.254759	0	0	0	0	0	0.27945	0
D86_0000229488__full	No	g__GCA-2689605 OR g__UBA1547	0	0	0	0	0	0	0	0.870402	0	0	0	0	0.59365	0
D26_0000331008__full	No	g__GCA-2689925	0	1.74306	0	0	0	0	0	0	0	0	0	0	0	0
D67_0000055964__full	No	g__GCA-2689925	0	0	0	0	0.164297	0.504719	0.409245	0.411557	0.153287	0.610532	0.877683	0.929746	0.157535	0.167453
D86_0000099909__full	No	g__GCA-2689925	0	0	0	0	0	0	0.356354	0.816405	0.250248	0	0	0	0	0
D115B_0000374135__full	No	g__GCA-2689925	0	0	0	0	0	0	0	0	0	1.11021	0.42642	0.651299	0	0
D162_0000019548__full	No	g__GCA-2689925	0	0	1.20774	0	0	0	0	0	0	0.126046	0	0.385675	0	1.24862
D162_0000176927__full	No	g__GCA-2689925	0	0	0	0	0	0.360161	0.263295	0.691933	0.197773	0.545581	0.713384	0.954965	0.15164	0.299472
D50_0000102551__full	No	g__GCA-2689925	0.287894	0.276848	0	0	0.511686	1.30126	0.826686	1.07957	0.279131	1.28844	1.40622	2.00806	0.342686	0.352894
D109_0000169201__full	No	g__GCA-2689995	0	2.34458	0	0	0.394859	0.502901	0.622961	0	1.80894	2.40582	1.04428	0.227365	0	0
D26_0000166090__full	No	g__GCA-2689995	0	2.30754	0	0	0	0	0	0	0	0	0	0	0	0
D44_0000012136__full	No	g__GCA-2689995	0	0.406976	0.646268	0.942583	1.21994	4.08712	4.88244	0.210189	1.08954	3.7174	2.49494	0.463412	0.544472	0
D67_0000084707__full	No	g__GCA-2689995	0	0	0	0	0.327374	1.32693	0.587627	0	0	0.306238	0.386104	0.240181	0.212005	0.317347
D79_0000045260__full	No	g__GCA-2689995	0	0	0	0	0	1.45676	1.2691	0	0	0	0	0	0	0
D109_0000248703__full	No	g__GCA-2690565	0	0	0	0	0	0	0	0	0.945333	0	0	0	0	0
D4_0000166332__full	No	g__GCA-2691145	1.90371	2.88253	0	0	0	0	0	0	0	0	0	0	0	0
D4_0000350392__full	No	g__GCA-2691145	0.903133	1.96074	0	0	0	0	0	0	0	0	0	0	0	0
D67_0000004603__full	No	g__GCA-2691145	0	0	0	0	0.192664	1.01751	0.654243	0	0	0	0	0	0	0
D32_0000123485__full_1_1-5147/7646	No	g__GCA-2691145	0	0	4.18719	0	0	0	0	0	0	0	0	0	0.565673	0
D115B_0000167782__full	No	g__GCA-2691145	0	0	0	0.247461	0	0	0	0	0	5.87305	0.57376	0	0	0.483499
D124_0000041761__full	No	g__GCA-2691145	0.161031	0.459757	0.287011	0.235491	0	0	0	0	0	0	0.371205	0.267216	0	0
D138_0000034447__full	No	g__GCA-2691145	0	0	0	0	0	0	0	0	0	0	0.322874	1.22104	0	0
D138_0000301974__full	No	g__GCA-2691145	0	0	0.30242	0	0	0	0.226636	0	0	0	0	0.645917	0.529843	0
D150_0000259117__full	No	g__GCA-2691145	0	0	0	0	0	0	0	0	0	0	0.395435	0.800505	0.902336	0
D162_0000048569__full	No	g__GCA-2691145	0	0	0	0.33288	0	0	0	0	0	1.0235	0	0	0	0.744861
D109_0000221599__full	No	g__GCA-2693325	0	0	0	0	0	0	0	0	0.811901	0.224188	0.853843	0	0	0
D32_0000172570__full	No	g__GCA-2693325	0	0	2.48283	0	0	0	0	0	0	0	0	0	0	0
D86_0000261167__full	No	g__GCA-2693325	0	0	0.314437	0	0	0	0	5.32399	0	0	0	0	0	0
D115B_0000006186__full	No	g__GCA-2693325	0	0	0	0.277419	0.329892	0	0	0	0	1.19981	2.09668	1.41736	0.994802	3.96367
D124_0000117079__full	No	g__GCA-2693325	1.6532	0	0.466145	1.77298	0.571822	0	0	2.08236	0.272624	1.29815	1.59627	1.17505	1.22298	2.33908
D162_0000107049__full	No	g__GCA-2693325	0	0	0	0	0	0	0	0	0	0	0.788436	0	0	13.2892
D50_0000032860__full	No	g__GCA-2693325	0	0	0	3.03629	0.801343	0.23935	0	0	0.700839	0.451127	0	0	2.11846	1.78818
D50_0000285281__full	No	g__GCA-2693325	0	0	0	0	1.32631	0.528577	0	0	0	0	0	0	0	0
D32_0000306141__full	No	g__GCA-2693335	0	0	0.977034	0	0	7.80719	1.9803	0	0	0.934131	3.38597	2.61746	0	0
D32_0000325139__full	No	g__GCA-2693335	0	0	0.516879	0	0	0	0.440892	0	0	0	0.411429	0.504885	0	0
D109_0000159004__full	No	g__GCA-2697345	0	0	0	0	0	0	0	0	1.31459	0	0	0	0	0
D44_0000031520__full	No	g__GCA-2697345	0	0	0	1.15847	0	0	0	0	0	0	0	0	0	0
D4_0000120039__full	No	g__GCA-2697345	2.92203	0.479182	0	0	0	0	0	0	0	0	0	0	0	0
D79_0000008321__full	No	g__GCA-2697345	0.334211	0	0	0	0	0	6.58799	0	0	0	0	0	0	0
D124_0000347755__full	No	g__GCA-2697345	0	0	0	0	0	0	0	0	0	4.87312	1.61143	0.128438	0	0
D50_0000149055__full_1_11978-48317/48317	No	g__GCA-2697345	0	0	0	0.346233	1.09974	0.17547	0	0	0	0	0	0	0	0
D4_0000229287__full	No	g__GCA-2697345 OR g__Prochlorococcus_B	1.6779	0	0	0	0	0	0	0	0	0.646078	0	0	0	0
D4_0000293719__full	No	g__GCA-2697505	6.39051	0	0.272029	0	0.407981	0.190073	0	0	0	0	0	0	0	0
D162_0000225759__full	No	g__GCA-2699365	0	0	0	0	0	0	0	0	0	0	0	0	0	0.677758
D150_0000320246__full	No	g__GCA-2700405	0	0	0	0	0	0	0	0	0	0	0	0	1.00589	0
D86_0000030341__full	No	g__GCA-2704625	0	0	0	0	0	0	0	0.603547	0	2.95805	2.24398	0.738915	0	0
D26_0000031161__full_1_4343-34096/34096	No	g__GCA-2704625	0.15995	5.6691	0	0	0	0	0	0	0	0	0	0	0	0
D150_0000217772__full	No	g__GCA-2704625	0	0	0	0	0.345144	0.280298	0	0	0	4.05066	3.00859	1.01216	0.544745	0.333547
D115B_0000203899__full	No	g__GCA-2705445	0	0	0.303428	0	0	0	0	0	0	0.794909	0.158467	0	0	0
D26_0000146376__full	No	g__GCA-2707915	0.246748	7.70966	2.99519	0.436992	0	0	0	2.13959	0.201548	0.231721	0	0	0.472407	0
D26_0000201277__full	No	g__GCA-2707915	0	2.25533	0	0	0	0	0.230169	0	0	0	0	0	0	0
D26_0000272239__full	No	g__GCA-2707915	0.359421	4.34696	0.878864	0	0	0	0	0	0	0	0	0	0	0
D79_0000145826__full	No	g__GCA-2707915	0	0.22357	0	0	0	0	2.52017	0	0	0.346733	0	0	0	0
D138_0000035017__full	No	g__GCA-2707915	0	0	0	0	0	0.488797	1.70152	0.160722	0	0.623299	5.6173	2.78329	0.172001	0.640777
D162_0000297982__full	No	g__GCA-2707915	0	0	0	0	0	0	0	0.243274	4.85366	0	0	0	0	1.39707
D50_0000056703__full	No	g__GCA-2707915	0	0	0	0	1.10984	0	0	0	0	0	0.314405	0	0	0
D138_0000151779__full	No	g__GCA-2707915 OR g__GCA-2730855	0	0	0	0	0.311493	0	0	0	0	0	0	0.913736	0	0
D44_0000121650__full	No	g__GCA-2707915 OR g__TMED112	0	0	0	0.703542	0	0	0	0	0.494509	0	0	0	0	0.264711
D124_0000090544__full	No	g__GCA-2707915 OR g__TMED112	0	0	0	0	0	0	0	0	0	0	0.935643	0.198999	0	0
D124_0000292456__full	No	g__GCA-2708415	0	0	0	0	0	0	0.186506	0	0	0	3.94544	0.322112	0	0
D32_0000054304__full	No	g__GCA-2710765	0	0	3.94539	0	0	0	0	0	0	0	0	0	0.206097	0
D32_0000134639__full	No	g__GCA-2710765	0	0.509507	1.08251	0	0	0	0	0	0	0	0	0	0	0
D124_0000031486__full	No	g__GCA-2712005	0	0.828058	1.94085	1.2842	0.935637	1.14308	1.28932	0	0.874694	1.00778	3.24282	1.96449	0.647755	0.636074
D124_0000182355__full	No	g__GCA-2712005	0	0	0.345221	0.311744	0	0	0	0	0.301314	0.146664	2.01279	0.599478	0.268134	0
D115B_0000242329__full	No	g__GCA-2717285 OR g__Kiloniella OR g__PALSA-926 OR g__UBA3439 OR g__UBA4479 OR g__UBA5701 OR g__UBA9664	0	0	0	0	0	0	0	0	0	0.688683	0.17784	0	0	0
D109_0000220018__full	No	g__GCA-2717485	0	0	0	0	0	0	0	0	0.898067	0	0	0	0.424784	0
D26_0000189462__full	No	g__GCA-2717485	0	1.04898	0	0	0.572511	0	0	0	0	0	0	0	0	0
D26_0000159003__full	No	g__GCA-2718715	0.465476	2.88772	0	0	0	0	0	0	0	0.158281	0	0	0	0
D4_0000131524__full	No	g__GCA-2718715	1.7371	0.461136	0	0	0	0	0	0	0	0	0	0	0	0
D67_0000031359__full	No	g__GCA-2718715	0.439004	0	0	0	0	4.26122	0	0	0	0	0	0	0	0
D115B_0000180364__full	No	g__GCA-2721545	0	0	0	0	0.230491	0	0	0	0	0.691164	1.18244	0	0	0
D162_0000219134__full	No	g__GCA-2721545	0	0	0	0	0	0	0	0	0	0	0.363017	0	0.275228	2.4488
D4_0000213465__full	No	g__GCA-2729495	0.963496	0.341151	0	0	0	0	0	0	0	0	0	0	0	0
D4_0000248972__full	No	g__GCA-2729495	1.13479	0.375922	0	0	0	0	0	0	0	0	0	0	0	0
D4_0000254900__full	No	g__GCA-2729495	0.999974	0.490287	0	0	0	0	0	0	0	0	0	0	0	0
D4_0000321588__full	No	g__GCA-2729495	1.0248	0.604579	0	0	0	0	0	0	0	0	0	0.175533	0	0
D79_0000136624__full	No	g__GCA-2732015	0	0.361189	1.04743	1.08482	2.0714	4.82883	5.95811	0.99539	4.13311	5.21392	3.11742	0.480933	0.977397	0
D124_0000101570__full	No	g__GCA-2747695	0	0	0	0	0	0	0	0	0	0	1.50164	0.439507	0.267371	1.08513
D124_0000084211__full	No	g__Gelidibacter	1.03481	1.06255	0.847762	0.608173	0.229398	0.339448	1.26387	2.3396	1.62452	0.911771	0.578265	0	0	0.344912
D32_0000109661__full	No	g__Gelidibacter OR g__Psychroserpens OR g__UBA3537	0	0	0.718923	0	0	0.226368	1.00229	0.21849	0	0	0	0.116051	0	0
D50_0000147264__full_1_1-5078/6849	No	g__Gemella	0	0	0	0	1.98245	0.357383	0	0	0	0	0	0	0	0.447
D32_0000051934__full	No	g__Gordonia	0	0	0.848378	0	0	0	0	0	0	0	0	0	0	0.349251
D86_0000215271__full	No	g__Gracilibacillus	0	0	0	0	0	0	0.417202	2.49143	0.945845	0	1.09959	0.369761	0	0
D4_0000343373__full	No	g__Granulicatella	0.78798	0	0	0	0	0	0	0	0	0	0	0	0	0
D124_0000141580__full	No	g__Granulosicoccus OR g__SZUA-146	0	0	0	0	0	0	0	0	0	0.392799	1.11786	0	0	0
D32_0000148202__full	No	g__Haemophilus_D	0	0	0.730036	0	0	0	0	0	0	0	0	0	0	0
D138_0000004602__full	No	g__Hafnia	0	0	0	0	0	0	0	0	0	0	0	4.07605	0	0
D26_0000227735__full	No	g__Halioglobus	0	0.989125	0	0	0	0	0	0	0	0	0	0	0	0
D26_0000341516__full	No	g__Halioglobus	0	0.973893	0	0	0	0	0	0	0	0	0	0	0	0
D109_0000177590__full	No	g__Haliscomenobacter	0	0	0	0	0	0	0	0	0.685179	0	0	0	0	0
D50_0000248609__full	No	g__Haliscomenobacter	0	0	0	0.264855	0.859768	0.401695	0.230491	0	0	0.344226	0.38972	0	0	0
D109_0000006091__full	No	g__Halomonas	0	0	0	0	0.327869	0	0	0.977583	1.07525	0	0	1.23195	0	0
D32_0000072842__full	No	g__Halomonas	0	0	5.23598	0	0	0	0	0	0	0	0	0	0	0
D86_0000088806__full	No	g__Halomonas	0	0	0	0	0	0	0	0.747063	0.601034	0	0	0.426904	0	0
D124_0000178949__full	No	g__Halomonas	0	0	0	0	0	0	0	0	0	0	1.08998	0	0	0
D138_0000167698__full	No	g__Halomonas	0	0	2.64019	0	0	0	0	0	0	0	0.203506	1.69958	0	0
D138_0000175440__full	No	g__Halomonas	0.322097	0.235347	0.60062	0.197679	0	0	0	0	0	0	0	16.7079	0	0
D67_0000016832__full	No	g__Halothiobacillus	0	0	0	0	2.38666	1.25723	3.12953	0	0	0	2.09155	0	0	0
D26_0000088194__full	No	g__Hanstruepera	0.17972	3.60106	0	0	0	0	0	0.178063	0	0.684672	0	0	0	0.385505
D86_0000076810__full	No	g__Hanstruepera	0	0	0	0.184461	0.300739	0	0	0.720791	0	0	0	0	0	0
D32_0000124067__full	No	g__Hel1-33-131	0	0.185723	0.347309	0.134994	0	0	0	0	0	0	0	0	0	0
D4_0000067575__full	No	g__Hel1-33-131	0.903341	0.418172	0.306223	0	0	0	0	0	0	0	0	0	0	0
D67_0000101043__full	No	g__Hel1-33-131	0	0	0	0	2.11131	2.02482	0	0	0	0	0	0	0	0
D79_0000005876__full	No	g__Hel1-33-131	0	0.313175	1.18397	0	0	0.231093	0.930006	0.281322	0	0	0.176054	0.256593	0.214302	0
D79_0000109368__full	No	g__Hel1-33-131	0	0	0	0	0	0.181808	3.48348	0	0	0	0	0	0	0
D79_0000117945__full	No	g__Hel1-33-131	0	0	0.393362	0	0	0	0.823443	0	0	0	0	0.19375	0	0
D86_0000449560__full	No	g__Hel1-33-131	0	0	0	0.158506	0.300029	0	0	0.762138	0	0	0	0	0	0
D32_0000281884__full_1_5267-10770/10770	No	g__Hel1-33-131	0	0	1.27463	0	0	0	0	0	0	0	0	0	0	0
D124_0000254980__full	No	g__Hel1-33-131	0	0	0.776707	0	0.193733	0.308573	0.709146	0.787189	0	0	0.281118	0.206183	0.456163	0
D50_0000200147__full	No	g__Hel1-33-131 OR g__Psychroserpens	0	0	0	0.629542	3.05563	0.903353	0.15371	0	0	0	0	0	0	0
D4_0000042012__full_1_1667-7110/7110	No	g__Hel1-33-131 OR g__UBA7446	2.14123	0	0	0	0	0	0	0	0	0	0	0	0	0
D109_0000115152__full	No	g__HIMB100	0.327118	0.177558	0	0.148304	0.337535	0	0	1.60949	0.367697	0.299636	0	0	0.545268	0
D79_0000021780__full	No	g__HIMB100	0	0	0	0	0.177977	0.289844	0.630229	0.342665	0	0	0	0	0	0
D32_0000141392__full	No	g__HIMB11	0.210401	0.889588	2.68982	1.34027	1.55502	0	1.90806	1.24234	0.589421	1.37545	1.1474	5.58237	2.63872	3.25234
D44_0000063614__full	No	g__HIMB11	0	0	0	3.79363	0	0	0	0	0	0	0	0	0	5.26885
D26_0000116686__full	No	g__HIMB114	1.67859	3.4905	2.75621	0.670621	0.678627	2.38426	1.8605	1.81543	1.00499	0.800417	0.595822	0.593891	3.43407	0
D86_0000164210__full	No	g__HIMB114	0.693663	7.82354	6.99619	3.01765	1.09584	4.80927	6.80199	4.72977	4.65291	3.80934	3.87862	5.16214	1.06404	0.377867
D124_0000072786__full	No	g__HIMB114	0	0	0	0	0	0	0	0	0	2.00417	1.29142	0.318366	0	0
D150_0000051975__full	No	g__HIMB114	0.991269	1.54303	0	0	0	0	0	0	0	0	0	0	2.88313	0
D150_0000135834__full	No	g__HIMB114	0	0	0	0	0	0	0	0	0	0	0	0	2.68957	0
D67_0000035218__full	No	g__HIMB30	0.401069	0.636977	0.583906	0	0.644537	5.41566	1.51615	0.679134	0	0.649932	1.09592	2.51818	0.379751	0
D67_0000141163__full	No	g__HIMB30	0	0	0	0	0	0.803537	0	0	0	0	0	0	0	0
D67_0000231383__full	No	g__HIMB30	0	0	0	0	0	0.910355	0	0	0	0	0.23751	0	0	0
D138_0000057694__full	No	g__HIMB30	0	0	0	0	0.744555	1.29927	0.710016	0	0	0	0	0.916943	0	0
D150_0000237528__full	No	g__HIMB59	0	0	0	0	0	0	0	0	0.389062	0.808477	0	0	1.18086	0
D79_0000043117__full	No	g__Holdemanella OR g__MGBC102946 OR g__UBA3566	0	0	0	0	0.322531	3.31092	1.60466	0	0	0	0.83664	0.709727	2.84567	0
D124_0000082243__full	No	g__Holdemanella OR g__Staphylococcus	0	0.838371	1.10711	0	0	0.343243	0.537097	0	1.18653	1.84496	3.81537	0.706963	0	0
D32_0000179627__full	No	g__HTCC2207	0	0	0.875245	1.30914	0.171876	0	0	0	0	0	0	0	0	0
D4_0000037815__full	No	g__HTCC2207	0.796072	0	0	0	0	0	0	0	0	0	0	0	0	0
D79_0000000113__full	No	g__HTCC2207	0	0	0	0	0	0	2.37019	0	0	0	0	0	0	0
D86_0000178285__full	No	g__HTCC2207	2.37824	0.966587	0	0.719123	0.260653	0	0	0.251883	0	0	0	3.41627	0	0
D150_0000028250__full	No	g__HTCC2207	0	0	0	0	0	0	0	0.648101	0	3.35775	0.286964	0.376045	0.446372	0
D150_0000038298__full	No	g__HTCC2207	0	0	0	0	0	0	0	0	0	0.20327	0	0	3.89556	0
D109_0000057549__full	No	g__Hyphobacterium	0	0	0	1.24733	0.666023	0	0	0.535305	2.05574	0	0	0	0	0
D109_0000097787__full	No	g__Hyphobacterium	0	0	0	0	0	0	0	0	2.02697	0	0	0	0	0
D109_0000193337__full	No	g__Hyphobacterium	0.209646	2.84285	1.61564	1.5446	0.363779	0.641096	0.406832	0	1.24653	1.12485	0.876211	0.92921	0	0.416775
D109_0000339240__full	No	g__Hyphobacterium	0	0	0	0	0	0	0	0	1.0575	3.61659	2.40864	0.640393	0	0
D32_0000009243__full	No	g__Hyphobacterium	0	0	4.5284	0.172353	0	0	0	0	0	0	0	0.511836	0	0
D32_0000090803__full	No	g__Hyphobacterium	0	0.242308	1.10088	0	0	0	0	0	0	0	0	0	0	0
D32_0000159843__full	No	g__Hyphobacterium	0	0	1.04639	0.202701	0	0	0	0	0	0	0	0	0	0
D44_0000116716__full	No	g__Hyphobacterium	0	0	0	0.478635	0.251246	0	0	0.218055	0.691025	0	0	0	0	0
D44_0000143022__full	No	g__Hyphobacterium	0	0	0	2.9548	0.706727	0.502107	0.194712	0	0	0	0	0	0	0
D44_0000155731__full	No	g__Hyphobacterium	0	0	0.129282	0.607066	0	0	0	0	0	0	0	0	0	0
D67_0000049855__full	No	g__Hyphobacterium	0	2.9014	1.10966	0.31612	0.168841	3.33452	1.20512	0	0	0.461933	0.775215	0.692365	0	0
D67_0000084891__full	No	g__Hyphobacterium	0	0	0	0	0.877429	0.611913	0.169397	0	0	0	0	0	0	0
D79_0000039007__full	No	g__Hyphobacterium	0	0	0	0	0	0.334934	3.21803	0	0	0	0	0	0	0
D79_0000046202__full	No	g__Hyphobacterium	0	0	0	0	0.48772	0	0.793263	0.14234	0	0	0	0	0	0
D79_0000131089__full	No	g__Hyphobacterium	0	0	0	0	0	0	1.38255	1.08946	0.597647	0.19782	0.204747	0	0.363957	0.266689
D79_0000133126__full	No	g__Hyphobacterium	0	0	0.314928	0	0	0	0.803192	0	0	0	0	0	0	0
D79_0000133753__full	No	g__Hyphobacterium	0	0	0	0	0	0	5.5088	0	0	0	0	0.419746	0	0
D79_0000241993__full	No	g__Hyphobacterium	0	0	0	0	0	0	1.31112	0	0	0	0	4.20768	0	0
D86_0000084815__full	No	g__Hyphobacterium	0	3.11933	0	0	0	0	0.218979	0.321625	0	0.135864	0.942494	0.179144	0	0.156431
D115B_0000160633__full	No	g__Hyphobacterium	0	0	0	0	0	0	0	0	0	0.990475	0.316176	0	0	0
D115B_0000212505__full	No	g__Hyphobacterium	0	0	4.06806	0	0	0	6.32007	1.48199	0.612415	0.730119	0.732474	1.33589	0.845257	0
D138_0000018258__full	No	g__Hyphobacterium	0	0	0	0	0	0	3.94715	0	0	0	0	0.509636	0	0
D162_0000001929__full	No	g__Hyphobacterium	0	0	0	0	0	0	0	0	0	0	0	0	0.141005	1.27562
D162_0000150738__full	No	g__Hyphobacterium	0	0	0	0	0	0	0.561244	0	0	0	0	0	0	0.780682
D50_0000198696__full	No	g__Hyphobacterium	0	0	0	0	1.24878	0	0	0	0	0	0	0	0	0.47566
D86_0000335654__full	No	g__Hyphomonas	0	0	0	0	0	0	0	0.842877	0	0	0	0	0	0
D50_0000056342__full	No	g__HyVt-613	0	0	1.05707	0	1.23443	1.30585	0.604833	0.152257	0	0	0	0	0	0
D124_0000183601__full	No	g__Ichthyenterobacterium	0	0	0	0	0	0	0	0	0	0	0.931329	0	0	0
D124_0000171882__full	No	g__Idiomarina	0	0	0	0	0	0	0	0	0	1.25928	0.960815	0	0	0
D50_0000095522__full	No	g__JAACFF01	0	0	0	0.481051	0.695499	0.253599	0	0	0	0	0	0	0	0.190273
D109_0000055651__full	No	g__JAACFF01 OR g__QQUD01	0	0	0	0	0	0	0	0	14.1651	0	0	0	0	0
D32_0000067035__full	No	g__JAADHG01 OR g__Marinirhabdus OR g__Wocania	0	0	0.73601	0	0	0	0	0	0	0	0	0	0	0
D50_0000052515__full	No	g__JAADHG01 OR g__Pontimicrobium OR g__Site-B15	1.13175	0.340887	2.99824	0.813646	1.03612	0.928906	1.0442	0.669946	0	0	0	2.2188	0.805817	0
D32_0000256473__full	No	g__JAAFHB01	0	0	1.36	0	0	0	0	0	0	0	0	0	0	0
D67_0000137253__full	No	g__JAAFHG01 OR g__UBA7446	0	0	0	0	0.485484	2.29988	0.698098	0	0	0	0	0	0	0
D26_0000017042__full	No	g__JAAGZO01	0	3.4794	0	0	0	0	0	0	0	3.61637	0.664881	0	0	0
D32_0000227246__full	No	g__JAAGZO01	0	0	0.847555	0	0	0	0	0	0	0	0	0	0	0
D32_0000269323__full	No	g__JAAGZO01	0	0	1.13708	0	0	0	0	0	0	0	0	0	0	0
D44_0000053633__full	No	g__JAAGZO01	0.376999	0	0	1.0533	0	0	0	0	0	0.22674	0	0	3.89686	4.74461
D4_0000063378__full	No	g__JAAGZO01	1.9428	1.18478	0.82619	0	0	0	0	0	0.354874	3.55297	4.05929	2.44204	0	0
D79_0000136516__full	No	g__JAAGZO01	0	0	0	0	0	0	7.19701	0	0	0	0	0	0	0
D79_0000166343__full	No	g__JAAGZO01	0	0	0	0	0	0	2.23806	0	0	0	0	0	0	0
D86_0000034577__full	No	g__JAAGZO01	0	0.728651	0	0.279312	0	0	0	0.20873	0	0.230462	0.5604	0	0	0.329901
D86_0000143255__full	No	g__JAAGZO01	0	0	0	1.08164	0	0	0	4.15501	0.157385	0.501153	0.242414	0	0.372406	0.390656
D50_0000019668__full	No	g__JAAGZO01	0	0	4.50543	0	0.648633	0	0.205692	0	0	0	0	0	0	0
D50_0000034677__full	No	g__JAAGZO01	0	0	0.638533	0.306053	4.06733	0.187026	0.330216	0	0	0	0	0	0	0
D50_0000045101__full	No	g__JAAGZO01	0	0	0	0	2.05478	0	0	0	0	0	0	0	0	0
D124_0000045573__full	No	g__JAAYBG01	0	0.334642	0	0.251761	0	0	0	0.122987	0	0.30595	0.536826	0	0	0
D162_0000229296__full	No	g__JAAZGG01 OR g__Mariniplasma OR g__Zrk29	0.280248	0.270403	1.6602	1.2097	2.55293	4.41226	6.34334	1.39355	8.18063	6.70446	3.34997	0.421721	1.71303	0.744391
D115B_0000044912__full	No	g__JABCPE02	0	0	0	0	0	0	0	0	0	3.44871	2.66914	0.30571	0.135024	0.150196
D86_0000321760__full_1_1-5656/7729	No	g__JABDMD01 OR g__JAHCVB01 OR g__UBA1858	0	0	0	0	0	0	0	0.638207	0	0	0	0	0.485113	0
D50_0000090128__full	No	g__JABDMV01	0	0	0	0	2.07317	0.333588	0.734385	0	0	0	0	0	0	0
D86_0000236896__full	No	g__JABICX01	0	0	1.13609	0	0	0	0	2.24627	0.314212	0	0	0	0.255037	0
D162_0000027268__full	No	g__JABIRX01	0	0	0	0	0	0	0	0	0	0	0	0	0	0.969764
D26_0000301819__full	No	g__JABLTI01	0	0.569102	8.09459	1.99471	5.09022	8.06285	13.3611	0.400645	3.24923	3.26182	6.99291	2.26136	0.262398	0.470859
D67_0000165608__full	No	g__JACIWG01	0	0	0	0	0	1.36499	0	0	0	0	0	0	0.151716	0
D115B_0000078515__full	No	g__JACKFZ01	0	0	0	0	0	0	0	0	0.257262	1.00005	0.472301	0.259195	0	0
D109_0000091338__full	No	g__JACOVP01	0	0	0	0	0	0	0	2.99788	0.552154	0.578746	0.269144	0	0	0
D67_0000069167__full	No	g__JACOVP01	0	0	0	0	0.187503	1.49791	0.542077	0.165062	0	0	0.156839	0	0	0
D32_0000340338__full	No	g__JACOZP01	0	0	2.10157	0	0	0	0	0.440882	0	0.215982	0	0	3.44455	0
D109_0000196312__full	No	g__JACQSP01	0.292944	0	0	0	0	0	0	0	1.11171	0	0	0	0	0
D67_0000104457__full	No	g__JACQX01	0	0	0	0	0	1.53564	0	0	0	0	0	0	0	0
D150_0000311427__full	No	g__JADHLK01	0	0	0.301408	0	0	0	0	0	0.296132	0	0	0	0.942766	0
D109_0000235053__full	No	g__JADJSS01	0.580636	0	0	0	0	0	0	0	0.972242	0	0	0	0	0
D115B_0000197831__full	No	g__JADJSS01	0.626812	0	0	0	0	0	0	0	0	2.01915	1.45802	0	0	0
D32_0000187634__full	No	g__JADJSS01 OR g__JAKVCT01	0.741366	0.503964	3.07842	0.528816	0.526247	0	0	0	0	0	0	0	0.24963	0
D109_0000067453__full	No	g__JADKBO01 OR g__JAHDBF01 OR g__Sediminibacterium	0	0	0	0	0	0	0	0	0.593316	0	0	0	0	0
D79_0000158979__full	No	g__JAEDES01	0	0	0	0	0	0	1.22189	0	0	0	0	0	0	0
D138_0000003448__full	No	g__JAEDES01 OR g__UBA3789	0	0	0	0	0	0	0	0	0	0	0	0.556898	0	0
D79_0000035763__full	No	g__JAFGUF01	0	0	0	0	0	0	11.1729	0	0	0	9.16651	0	0	0
D32_0000021126__full	No	g__JAFMDF01 OR g__JAHDBJ01 OR g__JAKVCT01	0.328186	0.336435	2.17911	0.54179	0.482918	0	0	0	0	0	0	0	0	0
D4_0000070499__full	No	g__JAGLWJ01	1.99998	0.494063	0	0	0	0	0	0	0	0	0	0	0	0
D32_0000081899__full	No	g__JAGVKQ01	0	0	1.37257	0	0	0	0	0	0	0	0	0	0	0
D32_0000167882__full	No	g__JAHDBF01 OR g__M0103 OR g__RFSX01 OR g__UBA4466	0	0.471497	1.89925	0	0	0	0	0.187861	0.243533	0	0	0	0.396984	0
D109_0000180265__full	No	g__JAHDBF01 OR g__Nonlabens	0.235402	0.719601	0.296556	0	0	0	0	0	0.263602	0	0.196409	0.192094	0.436077	0
D26_0000141188__full_1_1-6745/7154	No	g__JAHDBF01 OR g__RFSX01 OR g__UBA1723	0.268235	0.952837	5.44895	0	0	0	0.147917	0.356137	0.489941	0	0	0	0.631678	0
D109_0000148697__full	No	g__JAHDDO01	0	0	0	0.711945	0.684096	0	0	0	1.24643	0	0	0	0	0.852623
D26_0000205909__full	No	g__JAHDGP01	0.165005	1.51575	0.493546	0	0	0	0	0	0	0	0	0.275555	0.395977	0
D115B_0000364123__full	No	g__JAHDHH01	0	0	0	0	0	0	0	0	0	0.706097	0.27551	0	0	0
D32_0000297613__full	No	g__JAHDIA01	0	0	0.798532	0.165253	0	0	0	0	0	0	0	0	0	0
D32_0000209246__full	No	g__JAHDSC01	0	0.585173	0.555235	0.14998	0	0	0	0	0	0.224318	0	0	0	0
D115B_0000129606__full	No	g__JAHEKB01	0	0	0.267219	0	0	0	0	0	0	6.33863	0.775177	0	0	0
D67_0000057530__full	No	g__JAHIMK01	0.310152	1.06466	1.28915	0.314758	0.181928	1.25039	0.714727	0.367035	0.492396	0.222323	1.10196	1.04178	0.925815	0.379111
D150_0000006771__full	No	g__JAHIVB01	0	0	0	0	0	0.875208	0	0	0	0	0	0	1.88498	0
D162_0000160604__full	No	g__JAJACQ01	0	0	0	0	0	0	0	0	0	0	0	0	0	0.92677
D109_0000059883__full	No	g__JAKISE01	0	0	0	0	0	0	0	0	1.57181	0	0	0	0	0
D32_0000148824__full	No	g__JAKVBH01	0	2.59824	2.395	0	0.362004	0.225356	0	0	0	0.395827	0.36744	0	0	0
D32_0000343694__full	No	g__JAKVBH01	0	0	1.29247	0	0	0	0	0	0	0	0	0	0.179653	0
D67_0000165570__full	No	g__JAKVBH01	2.26333	7.30158	5.07338	1.16252	0.651788	4.51994	2.01294	0.658807	1.79122	2.99124	4.40848	1.32821	2.32236	0.725238
D138_0000056095__full	No	g__JAKVBH01	0	0	0	0	0	0	0	0	0	0	0	0.901866	0	0
D150_0000072160__full	No	g__JALQTV01	0.401393	0	0.741455	0	0	0	0	0	0	0	0	0	0.915554	0
D26_0000324673__full	No	g__JALZUU01	0	1.08444	1.03742	0	0.255574	0.319859	0	0	0	0	0	0	0	0
D162_0000326535__full	No	g__JALZVN01 OR g__Lewinella	0	0	0	0	0	0	0	0	0	0	0	0	0	3.60504
D79_0000059006__full	No	g__JAMZMI01	0	0	0	0	0	0	2.77469	0	0	0	0	0	0	0
D50_0000347356__full	No	g__JAMZMI01	0	0	0	0	4.32292	0.764524	0.332734	0	0	0	0	0	0	0
D44_0000012419__full	No	g__JCVI-SCAAA005	0	0	0	2.39267	0	0	0	0	0	0	0	0	0	0
D44_0000069403__full	No	g__JCVI-SCAAA005	0	0	0	8.07941	0.551765	0.139929	0	0	0	0	0	0	0	0.475672
D115B_0000161166__full	No	g__JCVI-SCAAA005	0	0	0	0	0	0	0	0	0	3.50405	2.31165	0	0	0
D115B_0000169845__full	No	g__JCVI-SCAAA005	0	0	0	0	0	0	0	0	0	1.13354	0.650976	0	0	0
D115B_0000196125__full	No	g__JCVI-SCAAA005 OR g__Parasynechococcus	0	0	0	0	0	0	0	0	0	4.93022	0.267382	0	0.316984	0
D4_0000151553__full	No	g__Jejuia	0.877925	0	0	0	0	0	0	0	0	0	0	0	0.246597	0
D79_0000127402__full	No	g__Jejuia	0	0	0	0	0	0	1.93218	0	0	0	0	0	0	0
D79_0000117090__full	No	g__Jezberella OR g__Zwartia	0	0	0	0	0	15.8795	0.832906	0	0	0	0	0	0	0
D32_0000339386__full	No	g__JGIOTU-2	0.259373	0.324684	2.03427	0	0	0	0	0	0	0	0	0	0	0
D124_0000049718__full	No	g__JGIOTU-2	0	0.244712	0.873381	0	0.295198	0.276488	0.485614	0.746882	0.232957	0	0.355257	1.69525	0.792474	0
D115B_0000048356__full	No	g__JJ008	0	0	0	0	0	0	0	0	0	0.882282	0	0	0	0
D79_0000025100__full	No	g__Jonesia	0	3.4632	0	0	0	0	2.39741	0	0	0	0	0.164445	0.539217	0
D109_0000058329__full	No	g__Joostella	0	0	0.235245	0	0	0	0	1.30241	0.611636	0.320044	0.223019	0	0	0
D109_0000165475__full	No	g__Joostella	0	0.395812	1.3773	0.221017	0	0	0	0	1.32602	0	0	0.222647	0	0
D109_0000295769__full	No	g__Joostella	0	0.3014	1.20422	0	0	0	0	0	1.34676	0	0	0	0	0
D109_0000391753__full	No	g__Joostella	0	0	1.33882	0	0	0	0	0	1.23592	0	0	0	0	0
D32_0000020527__full	No	g__Joostella	0	0.200469	3.07576	0	0.236511	0.261242	0	0.212161	0	0.416792	2.69486	1.99851	2.69824	0.853162
D32_0000038537__full	No	g__Joostella	0	0.522117	1.69813	0	0	0	0	0	0.367987	0	0	0.160788	0	0
D67_0000101165__full	No	g__Joostella	0	0	0	0	0	4.66759	1.12883	0	0	0	0	0	0	0
D67_0000127486__full	No	g__Joostella	0	0	0	0	0	1.83563	0.608907	0	0	0.880433	0.474404	0.202282	0	0
D86_0000073561__full	No	g__Joostella	0.359563	5.63652	4.99397	2.01711	2.9585	2.29012	1.73582	2.01637	1.12892	3.29649	2.38115	1.24555	0.798899	0.784978
D115B_0000163288__full	No	g__Joostella	0	0	0	0	0	0	0	0	0	1.1675	0.722784	0.211994	0	0
D124_0000083085__full	No	g__Joostella	0	0	0	0	0	0	0	0.516817	0.2075	2.68386	1.73494	0.725322	0	0
D124_0000170924__full	No	g__Joostella	0	0	0	0	0	0	0	0	0	1.21697	0.965946	0.322262	0	0
D150_0000191025__full	No	g__Joostella	1.42786	2.21166	0.655447	2.33876	0.436424	0.54673	0.272942	0	1.7108	1.54931	1.07311	0.741043	1.02805	0.5323
D86_0000363553__full	No	g__K23-9 OR g__Stieleria	0	0	0	0	0	0	0	0.673666	0	0	0	0	0	0
D44_0000141270__full	No	g__Komarekiella	0.751455	0.191053	1.56099	0.769505	0.665626	0.538395	0.512048	0.508717	0	0	0	1.3257	0.562343	0
D138_0000242988__full	No	g__Komarekiella	0	0	0	0.135202	0.309227	0.198115	0.318817	0.452149	0	0	0	0.418433	0.166691	0
D138_0000256177__full	No	g__Lachnoclostridium	0	0	0	0	0	0	0	0	0	0	0	2.12415	0	0
D109_0000204837__full	No	g__Lachnospira	0.29578	0	0	0	0	0	0	0	1.05688	0	0	0	0	0.81925
D32_0000178828__full	No	g__Lachnospira	0.369508	0	1.29567	0	0	0	0	0	0	0	0	0	0	0
D79_0000052842__full	No	g__Lachnospira	0	0	0	0	0	0.333795	1.49533	0	0	0	0	0	0	0
D86_0000080299__full	No	g__Lachnospira	0	0	0	0	0.725442	0.457898	0	0.773145	0	3.29691	1.20411	0.122061	0	0
D150_0000054939__full	No	g__Lachnospira	0	0.500737	0.253446	0	0	0	0.15544	0	0	0	0	0	0.953983	0
D32_0000012931__full	No	g__Lactobacillus	0	0	17.1411	0.261183	0.326826	0	0	0	0	0	0	0	0	0
D79_0000045644__full	No	g__Lactobacillus	0	0	0	0	0	0	1.45972	1.05451	0.581352	0	0	0	0.372149	0.382741
D44_0000018170__full	No	g__Lactococcus	0	0	0.171792	5.90738	0.240422	0	0	0	0	0	0	0	0	0
D109_0000006056__full	No	g__Lancefieldella	1.59082	0	0	0	0	0	0	0	3.9616	0	0	0	0	0
D44_0000191851__full	No	g__Lancefieldella	0	0	0	0.886956	0	0	0	0	0	0	0	0	0	0
D4_0000165449__full	No	g__LC30	1.28131	0	1.32209	0.259397	0.742043	4.26257	2.93678	0.4139	0	0.226201	1.02582	0.781226	0.319105	0
D115B_0000056954__full	No	g__Legionella	0	0	0	0	0	0	0	0	0	2.08694	0.413865	0	0	0
D115B_0000308374__full	No	g__Lentimonas	0	0	0	0	0	0	0	0	0	2.59994	0	0	0	0
D150_0000184776__full	No	g__Lentimonas	0	0	0	0	0.568801	0	0.84479	0	0	0	0	2.26503	0.690305	0
D67_0000091187__full	No	g__Lentzea	0	0	0	0	0	0.80345	0	0	0	0	0.228129	0	0	0
D4_0000076111__full	No	g__Leuconostoc	6.48661	0	0	0	0	0	0	0	0	0	0	0	0	0
D4_0000327944__full	No	g__Leuconostoc	1.10791	0	0	0	0	0	0	0	0	0	0	0	0	0
D26_0000307309__full	No	g__Leucothrix	0.252393	1.08357	0.35676	0	0	2.84573	1.34813	0.305897	0	0	0.431749	0.82969	0	0
D44_0000103790__full	No	g__LFER01	0	0	0	1.75609	1.72892	0.634519	0	0.531679	0	0	0	0	0	0
D115B_0000262842__full	No	g__LFER01	0	0	0	0.230809	0.331751	0	0	0	0.434965	0.729145	0.819677	0.30834	0	2.51501
D138_0000177447__full	No	g__LFER01	0	0	0	0	0	0	0	0	0	0	0	0.948288	0	0
D150_0000116476__full	No	g__LFER01	0	0	0	0.205202	0	0	0	0	0	0	0	0	5.92506	0.144511
D32_0000060304__full	No	g__LFER01 OR g__Planktomarina	0	0	1.18469	0	0	0	0.664986	0.353007	0.11134	0.171021	0	0	0.187489	0
D79_0000137534__full	No	g__LFER01 OR g__Tateyamaria	0	0	0	0	0	0.2548	1.14966	0	0	0	0	0.261412	0	0
D115B_0000339923__full	No	g__Ligilactobacillus	0	0	0	0	0	0	0	0	0	0.773704	0.480953	0.255421	0.241114	0
D162_0000113547__full	No	g__Ligilactobacillus	0	0	0.562736	0	0	0	0	0	3.91077	0	0	0	0	8.19461
D86_0000280543__full	No	g__Limimorpha	0	0	0	0	0	0	0	3.56037	0	0	0	0	0	0.310442
D44_0000093738__full	No	g__Litoreibacter OR g__Yoonia	0	0	0	3.01573	1.15122	0.207093	0	0.70153	0	0	0	0	0	1.89761
D4_0000281065__full	No	g__LLD-282	2.97473	0.697721	0	0	0	0	0	0	0	0	0	0	0	0
D115B_0000114356__full	No	g__LMEP-6097	0	0	0	0	0	0	0	0	0	3.7348	0.313772	0	0	0.739017
D86_0000156514__full	No	g__Loki-b32	0	0	0	0.167426	0	0	0	5.944	0.920234	0.979329	0.368401	0	0	0
D109_0000130576__full	No	g__Longimonas	0	0	0	0	0	0	0	0	2.25312	0	0	0	0	0
D26_0000184712__full	No	g__Longimonas	0	1.02766	0	0	0	0	0	0	0	0	0	0	0	0
D115B_0000362568__full	No	g__Lonsdalea OR g__Pectobacterium	0	0	0	0	0	0	0	0	0	1.59544	0.921486	0	0.397808	0
D50_0000127550__full	No	g__Lonsdalea OR g__Pectobacterium	0	0	0	0	0.543228	0	0	0	0	0	0	0	0	0
D44_0000006396__full	No	g__Luminiphilus	0	0	0	1.14557	0	0	0	0	0	0	0	0	0	0
D115B_0000173388__full	No	g__Luminiphilus	0	0	0	0	0	0	0	0	0	0.647802	0.492935	0	0	0
D115B_0000235400__full	No	g__Luminiphilus	0	0	0	0	0	0	0	0	0	1.09107	0.699996	0	0	0
D115B_0000390340__full	No	g__Luminiphilus	0	0	0	0	0	0	0	0	0	0.923757	0.379575	0	0	0.128468
D138_0000026273__full	No	g__Luminiphilus	0	3.77032	0	0	0	0	0	0	0	0	1.44708	0.561772	0	0
D138_0000265288__full	No	g__Luminiphilus	0	5.84023	0	0	0	0	0	0	0	0	1.46512	0.787775	0	0
D138_0000292890__full	No	g__Luminiphilus	0	0.245354	0	0	0	0	0	0	0	0	0	0.42398	0	0
D150_0000027708__full	No	g__Luminiphilus	0	0	0	0	0	0	0	0	0	0	0	0	0.692544	0
D150_0000194838__full	No	g__Luminiphilus	4.60411	0	1.91082	0	0	0	0	0	4.92901	0.215827	0.186485	0	0.637233	0
D26_0000033943__full	No	g__Lutibacter	0	2.72592	0.483453	0	0	0.218118	0.808942	0	0	0	0	0	0	0
D86_0000007294__full_1_4289-14004/14004	No	g__Lutibacter	0	0	0	0	0	0	0	1.33261	0	0	0	0	0.502674	0
D115B_0000355209__full	No	g__Lutibacter	0	0	0.248139	0	0	1.26954	1.38995	0.349033	0.8885	0.897254	0.46362	0.43309	0	0
D124_0000166048__full	No	g__Lutibacter	0	0.689511	0.338115	0	0	0	0	0	0	0.599241	0.769066	0	0.753613	0
D50_0000038250__full	No	g__Lutibacter	0	0	0	0	0.56903	0.580001	0	0	0	0	0	0	0	0
D26_0000279127__full	No	g__Lysinibacillus	0	1.03186	0	0	0	0	0	0	0	0	0	0	0	0
D32_0000123471__full	No	g__M0103	0.17425	0.467305	1.65389	0	0	0	0	0.197925	0.270058	0	0	0	0.36032	0
D67_0000085178__full	No	g__M0103	0	0	0	0	0	2.13364	0.139409	0	0	0	0	0	0	0
D86_0000245145__full	No	g__M0103	0.323382	0.733793	0	0	0	0	0	0.683596	0	0	0	0	0	0
D79_0000082949__full	No	g__M3007	0	0	0.814237	0	0	0.473667	1.37964	0.832091	0	0	0.625825	0.788966	0.77662	0
D32_0000016752__full	No	g__M3007 OR g__Paludibacter	0	0.321514	0.742895	0	0	0.137468	0.248807	0.365863	0	0.141594	0.219692	0.204288	0.227173	0
D109_0000158876__full	No	g__M30B19	0	0	0	0	0	0	0	0	1.61363	0	0	0	0	0
D4_0000095310__full	No	g__M30B19	0.846597	0	0	0	0	0	0	0	0.381666	0	0	0	0	0
D86_0000029743__full	No	g__M30B41	0	0	0	0	0	0	0	33.7468	0	0	0	0	0	0
D115B_0000108285__full	No	g__MAAR01	0	0	0	0	0	0	0	0	0	2.83416	0.180199	0	0	0
D138_0000241241__full	No	g__MAAR01	0	0.221884	0	0	0	0	0	0	0	0	0	0.920497	0	0
D44_0000061304__full	No	g__MAAR01 OR g__Psychroserpens	0	0	0	0.952752	0	0	0	1.38456	0	0	0	0	1.22716	0
D86_0000203789__full	No	g__MAAR01 OR g__Psychroserpens OR g__Winogradskyella	0	0	0	0	0	0	0	3.46975	0.382634	0	0	0	0	0
D150_0000006355__full	No	g__MAG-120802	0	0.462487	0.697339	0	0	0	0	0	0	0	0	0.112508	0.440577	0
D4_0000139930__full	No	g__MAG-121220-bin8	1.70732	0.637671	0	0	0	0	0	0	0	0	0	0	0	0
D115B_0000158130__full	No	g__MAG-121220-bin8	0.407796	0	0.706059	0	0.194569	3.9658	1.5151	0.353306	0	2.84153	0.375053	0	0.196184	0
D26_0000193290__full	No	g__Magnetovibrio	0	1.03632	0	0	0	0	0	0	0	0	0	0	0	0
D115B_0000197301__full	No	g__Magnetovibrio	0	0	0	0	0	0	0	0	0	0.664869	0	0	0	0
D115B_0000220870__full	No	g__Magnetovibrio	0	0.75966	0	0	0	0	0	0	0	0.73895	0	0	0	0
D67_0000071259__full	No	g__Maribacter	0	0	0	0	0	2.35839	0.621461	0	0	0	0	1.22035	0	0
D4_0000010113__full_1_1-7011/14991	No	g__Maribacter	2.8176	1.24617	0	0	0	0	0	0	0	0	0	0	0	0
D115B_0000284251__full	No	g__Maribacter	0	0	0	0.276868	0.663462	0	0	0	0	2.45024	1.6543	0	0	0
D138_0000099615__full	No	g__Maribacter	0	0	0	0	0	0	0	0	0	0	0	0.644785	0	0
D150_0000174696__full	No	g__Maribacter	0	0	0	0	0	0.581921	0.48753	0.182467	0	0	0	0	1.06051	0
D109_0000007710__full	No	g__Maribacter OR g__Zobellia	0	0	0	0	0	0	0	0	1.46972	0	1.34772	2.43393	0	0
D79_0000213828__full	No	g__Maribacter OR g__Zobellia	0	0	0.194649	0	0.196728	0.276029	2.48711	0.159435	0	0	0	0.373245	0.309936	0
D26_0000055175__full	No	g__Maribacter_A OR g__Maribacter_C	0	0.924769	0	0	0	0	0	0	0	0	0	0	0	0
D115B_0000262096__full	No	g__Maribacter_A OR g__Maribacter_C	0	0	4.30558	1.0582	0	0	0	0	0	0.700283	0.114219	0	0.235529	0
D138_0000025011__full	No	g__Maricaulis	0	0	0	0	0	0	0	0	0	0	0	1.81125	0	0
D67_0000092357__full	No	g__Mariniblastus	0	0	0	0	0	0.824044	0	0	0	0	0	0	0	0
D124_0000005736__full	No	g__Marinicella	0	0.458407	0.329482	0	0	0.236087	0.36773	0.174873	0.58463	0.831432	1.29402	1.07934	0	0
D32_0000202523__full	No	g__Mariniplasma OR g__UBA2284	0	0	3.8402	0.382881	0	0	0	0	0	0	0	0	0	0
D79_0000145507__full	No	g__Marinisoma	0	0	0	0	0	0	3.10716	0	0	0	0	0	0	0
D86_0000104053__full	No	g__Marinisoma	0	0	0.600505	0.167599	0	0	0	0.683543	0	0	0	0	0	0
D32_0000196547__full	No	g__Marinobacter	0	0	1.04886	0	0	0	0	0	0	0	0	0	0	0
D4_0000009322__full	No	g__Marinobacter	0.719645	0	0	0	0	0	0	0	0	0	0	0	0	0
D115B_0000065995__full	No	g__Marinobacter	0.424126	0	0	0	0	0	0	0	0	0.932772	0.630298	0	0	0.758743
D124_0000105951__full	No	g__Marinobacter_A	0.285804	0	1.1157	0.396301	0	0	0	0	0	0	2.34602	0	0	0.547713
D150_0000161704__full	No	g__Marinobacter_A	0	0	12.4739	0.324169	0	0	0	0	0	0	0	0	0.702254	0.942623
D26_0000180682__full	No	g__Marinomonas	0	1.34981	0	0	0	0	0	0	0	0	0	0	0	0
D44_0000254745__full	No	g__Marinomonas	0	0	0	1.35656	0	0	0	0	0	0	0	0	0	0
D4_0000199663__full	No	g__Marinomonas	0.762939	0	0.262567	2.39008	1.03261	0.241508	0	1.13824	1.38416	0.849337	0.660966	0.313275	0	0.812355
D79_0000203414__full	No	g__Marinomonas	0	0	0.40689	0	0	0	1.49727	0	0	0	0	0	0	0
D124_0000028829__full	No	g__Marinomonas	0	0	0	0	0	0	0	0	0	0	9.80712	0.43793	0	0
D138_0000117756__full	No	g__Marinomonas	0	0	0	0	0.327214	1.20321	0.882026	0	0	0	1.05782	6.36195	0	0
D138_0000161845__full	No	g__Marinomonas	0	0	0.419252	0	0	0	0	0	0	0	0	1.97766	0	0
D138_0000277016__full	No	g__Marinomonas	0	0	0	0	0	0	0	0.37329	0	0	0	2.37355	0	0
D162_0000237198__full	No	g__Marinomonas	0	0	0	0	0	0	0	0	0	0	0	0	0	0.879116
D26_0000281359__full	No	g__Marisimplicoccus	0	3.67242	0	0	0	0	0	0	0	0	0	0	0	0
D67_0000191019__full	No	g__Marisimplicoccus	1.76626	0.550608	0.995969	0	0	0.721415	1.67512	0.773846	0.569375	1.30835	1.8053	0.702096	0	0.323198
D26_0000141404__0_partial_1_5828-20011/25873	No	g__Marivita	0.250488	1.37738	0	0	0	0	0	0	0	0	0	0	0	0
D124_0000220781__full	No	g__Massilimicrobiota	0	0	0	0	0.80101	0	0	0.813979	0.389632	0.7415	2.786	0	0	0.26158
D109_0000119077__full	No	g__MB11C04	0	0	0	0.527994	0	0	0	0.252118	0.788793	0	0	0	0	0
D32_0000134859__full	No	g__MB11C04	0	0.556481	1.57639	0	0	0	0	0	0	0	0	0.785336	0	0
D86_0000036466__full	No	g__MB11C04	0	0	0	0	0	0	0	1.04127	0	0	0	0	0	0
D124_0000208596__full	No	g__MB11C04	0	0	0	0	0	0	0.206311	0	0	3.37844	1.65921	0.199311	0	0
D150_0000161688__full	No	g__MB11C04	0	0	0	0	0	0	0	0.556128	0	0	0	0	3.71718	0
D109_0000313026__full	No	g__MedAcidi-G1	0	0	0.280027	0	0	0	0	0	0.870306	0	0	0	0	0
D32_0000023336__full	No	g__MedAcidi-G1	0	0	0.966794	0	0	0	0	0	0	0	0	0	0	0
D32_0000040868__full	No	g__MedAcidi-G1	0	0	0.833222	0	0	0	0	0	0	0	0	0	0	0
D32_0000061449__full	No	g__MedAcidi-G1	0	0	6.96558	0	0	0	0	0	0	0	0	0	0	0
D32_0000063233__full	No	g__MedAcidi-G1	0	0	0.978417	0	0	0	0	0	0	0	0	0	0	0
D32_0000078159__full	No	g__MedAcidi-G1	0	0	0.885669	0	0	0	0	0	0	0	0	0	0	0
D32_0000125694__full	No	g__MedAcidi-G1	0	0	0.807021	0	0	0	0	0	0	0	0	0	0	0
D32_0000128840__full	No	g__MedAcidi-G1	0	0	0.78009	0	0	0	0	0	0	0	0	0	0	0
D32_0000162783__full	No	g__MedAcidi-G1	0	0	1.43673	0	0	0	0	0	0	0	0	0	0	0
D32_0000175290__full	No	g__MedAcidi-G1	0	0	1.0086	0	0	0	0	0	0	0	0	0	0	0
D32_0000211403__full	No	g__MedAcidi-G1	0	0	0.862896	0	0	0	0	0	0	0	0	0	0	0
D32_0000228489__full	No	g__MedAcidi-G1	0	0	0.758091	0	0	0	0	0	0	0	0	0	0	0
D32_0000264815__full	No	g__MedAcidi-G1	0	0	0.544817	0	0	0	0	0	0	0	0	0	0	0
D32_0000321670__full	No	g__MedAcidi-G1	0	0	0.817159	0	0	0	0	0	0	0	0	0	0	0
D79_0000054923__full	No	g__MedAcidi-G1	0	0	0	0	0	0	2.24178	0	0	0	0	0	0	0
D79_0000128677__full	No	g__MedAcidi-G1	0	0	0	0	0	0	2.19899	0	0	0	0	0	0	0
D79_0000169518__full	No	g__MedAcidi-G1	0	0	0	0	0	0	2.19199	0	0	0	0	0	0	0
D50_0000044229__full	No	g__MedAcidi-G1	0	0	0.59909	0.353026	3.67849	0.284527	0.289847	0	0	0	0	0	0	0
D50_0000090577__full	No	g__MedAcidi-G1	0	0	0.765244	0.396564	4.16862	0.347582	0	0	0	0	0	0	0	0
D50_0000237533__full	No	g__MedAcidi-G1	0	0	0.474754	0.262234	3.2032	0.241195	0	0	0	0	0	0	0	0
D32_0000089780__full	No	g__MED-G116	0	0	0.951285	0	0	0	0	0	0	0	0	0	0	0
D138_0000032102__full	No	g__MED-G116	0	0	0	0	0.501952	0	0	0	0	0	0	0.624557	0	0
D109_0000174829__full	No	g__MED-G52	0	0	1.33284	0.569792	0	1.23865	4.62153	0	1.69461	0	1.48337	1.22864	0	0.221963
D26_0000313630__full	No	g__MED-G52	0	1.82885	0	0	0	0	0	0	0	0	0	0	0	0
D32_0000165287__full	No	g__MED-G52	0	0	1.56916	0	0.904226	0.84847	0.783392	0.264285	0.643219	0.199282	1.30669	0.487652	0.305572	0
D32_0000165782__full	No	g__MED-G52	0	0	1.3158	0.80623	0.418672	1.03034	1.29651	0.239085	0	0	0	0.234881	0	0
D32_0000214278__full	No	g__MED-G52	0	0	1.03523	0.489971	0.335206	0.933761	1.48765	0	0	0	0	0	0	0
D44_0000103238__full	No	g__MED-G52	0	0	0	1.23966	0	0	0	0	0	0	0	0	0	0
D44_0000346179__full	No	g__MED-G52	0	0	0.444392	0.685671	0.338131	0.681346	0.849674	0	0	0	0	0	0	0
D67_0000028628__full	No	g__MED-G52	0.343605	0	0.714826	0	0	2.23778	2.65368	0	0	0	0	0	0	0
D115B_0000313097__full	No	g__MED-G52	0	0	0.746346	0.419784	0.23946	0.703933	5.62393	0	0	0.702116	0.553417	0.547195	0	0
D124_0000140531__full	No	g__MED-G52	0	1.75325	1.94578	0	0	0	0	4.44204	0.356636	0.250793	0.351651	0	0	0
D138_0000041562__full	No	g__MED-G52	0	0	0.326494	0	0.688976	0.547183	0.539919	0.242563	0.498999	0	1.03682	1.78445	0	0
D150_0000237150__full	No	g__MED-G52	0	0	0	0	0	0.250883	0.578117	0.219203	0	0	0	0	0.688796	0
D50_0000119869__full	No	g__MED-G52	0	0	0.284448	0.33241	0.335013	0.394772	0.630259	0	0	0	0	0	0	0
D50_0000130557__full	No	g__MED-G52	0	0	0	0.149146	0.63966	0.358226	0	0	0	0	0	0	0	0
D26_0000304472__full	No	g__MEDG-81	0	5.16089	0	0	0	0	0	0	0	0	0	0	0	0
D44_0000138450__full	No	g__Mesonia	0	0	0	0.623224	0.29956	0	0	0	0	0.500257	0.675336	0	0	0
D50_0000027663__full	No	g__Methanobacterium	0	0	0	0.763566	3.36344	1.03487	0.217887	0	0	0	0	0	0	0
D150_0000319052__full	No	g__Methanobacterium_B	0	0	0	0	0	0	0	0	0	0	0	0	0.575138	0
D124_0000286999__full	No	g__Methanobrevibacter_A	0	0	0	0	0	0	0	0	0	0	1.1111	0.540117	0	0
D109_0000020599__full	No	g__Methanobrevibacter_C	0	0	0	0	0	0	0	0	1.95311	0	0	0	0	0
D32_0000338871__full	No	g__Methylopumilus	0	0	0.653593	0.418327	1.61438	0	0	0	0	0	0	0	0	0
D79_0000002363__full	No	g__Methylotenera	0	0	0	0	0	0	1.54575	0.168986	0	0.461825	0.472931	5.15924	0	0
D79_0000072816__full	No	g__Methylotenera	0	0	0	0	0.285624	0.480693	2.18979	0	0	0.387795	0.361265	5.86873	0	0
D44_0000009417__full	No	g__Methylotenera OR g__Methylotenera_A	0	0	0	2.04682	0.551065	0	0	0	0.492112	0.314691	0.312589	0	0	0
D150_0000311000__full	No	g__Methylotenera_A	0	0	0	0	0	0	0	0	0	0	0	0	0.539858	0
D32_0000160487__full	No	g__Methylovulum	0	0	1.35821	0.208157	0.309369	0.219628	0	0	0	0	0	0	0	0
D109_0000002335__full	No	g__Mf105b01	0	0	0	0	0	0	0	0	3.36188	1.06574	0.216591	0	0	0
D26_0000346693__full	No	g__Mf105b01	0	1.37774	0	0	0	0	0	0	0	0	0	0	0	0
D32_0000228431__full	No	g__Mf105b01	0	0	0.664404	0	0	0	0	0.29331	0	0	0	0	0.296725	0
D44_0000051645__full	No	g__Mf105b01	0	0	0	0.830882	0	0	0	0	0	0	0	0	0	1.12342
D79_0000157765__full	No	g__Mf105b01	0	0	0	0	0	0	1.99387	0	0	0	0	0	0	0
D115B_0000109572__full	No	g__Mf105b01	0	0	0	0	0	0	0	0	0.237143	3.37713	1.17778	0	0	0
D138_0000014196__full	No	g__Mf105b01	0	0	0	0	0	0	0	0	0	0	0	1.89691	0	0
D109_0000043764__full	No	g__MGBC107952 OR g__UBA5026	0	0	0	0	0	0	0	0	0.785198	0	0	0	0	0
D109_0000138228__full	No	g__MGIIa-I	0	0	0.202899	0	0	0	0	0	0.835783	0	0	0	0	0
D26_0000112989__full	No	g__MGIIa-I	0	6.87673	0	0	0	0	0	0	0	2.5223	0.552014	0	0	0
D26_0000272241__full	No	g__MGIIa-I	0	2.4024	0	0	0	0	0	0	0	4.15125	0.666217	0	0	0
D109_0000211136__full	No	g__MGIIa-K1	0	0	0	0	0	0	0	1.33221	0.421734	0	0	0	3.54993	0
D26_0000198174__full	No	g__MGIIa-K1	0	2.03765	0	0	0	0	0	0	0	0	0	0	0	0
D32_0000074363__full	No	g__MGIIa-K1	0.215107	0	0.770078	7.69369	1.33033	0.253799	0.58139	0.143565	0	0	0	0	0	0
D32_0000081499__full	No	g__MGIIa-K1	0.302425	0.77976	2.30673	0	0	0	0	0.322488	0.245105	0	0	0	0.434456	0
D32_0000123279__full	No	g__MGIIa-K1	0.278334	0	0.966026	5.50993	1.17535	0.331829	0.722439	0.159124	0	0	0	0	0	0
D44_0000369142__full	No	g__MGIIa-K1	0	0	0	5.82646	0.307719	0	0	0	0	0	0	0	0	0
D79_0000030054__full	No	g__MGIIa-K1	0	0	0.374452	5.8331	1.0498	0.230494	0.52372	0	0	0	0	0	0	0
D79_0000241139__full	No	g__MGIIa-K1	0	0	0.276981	0	0	0.225424	0.785041	0	0	0	9.88456	0	0	0
D86_0000214103__full	No	g__MGIIa-K1	0.16016	0	0	0	0	0	0	1.51319	0.520411	0	0	0	4.11627	0
D86_0000506826__full	No	g__MGIIa-K1	0	0	0	0	0	0	0	1.14608	0.439801	0	0	0	3.45189	0
D26_0000145394__full_1_1584-16629/16629	No	g__MGIIa-K1	0	0.480702	1.37826	0	0	0	0	0.144614	0.172246	0	0	0	0.268318	0
D86_0000158672__full_1_1-120238/122259	No	g__MGIIa-K1	0	0	0	0	0	0	0	1.07827	0.371207	0	0	0	3.23089	0
D32_0000265541__full	No	g__MGIIa-L1	0	0	0.593095	0	0.246925	0	0	0	0	0.373079	0	0	0	0
D44_0000288951__full	No	g__MGIIa-L1	0	0	0	1.04003	0	0	0	0	0	0	0	0	0	0
D115B_0000198849__full	No	g__MGIIa-L1	0	0	0	0	0	0	0	0	0	0.714912	0	0	0	0
D115B_0000244034__full	No	g__MGIIa-L1	0	0	0	0	0.594661	0.163877	0	0	0	1.25302	0	0	0	0
D162_0000139071__full	No	g__MGIIa-L1	0	0	0	0	0	0	0	0	0	0	0	0	0	0.661449
D50_0000237738__full	No	g__MGIIa-L1	0	0	0	0	0.83418	0	0	0	0	0.27008	0	1.68555	0	0
D109_0000282921__full	No	g__MGIIa-L2	1.24292	0	0	0	0	0	0	1.66342	1.12252	0	0	0	0	0
D67_0000211269__full	No	g__MGIIa-L2	0	0	0	0	0.434047	0.541532	0.411757	0	0.262503	0	0.558864	7.84809	0.697825	0
D124_0000281747__full	No	g__MGIIa-L2	0	0	0	0	0	0	0.193967	0	0	0	0.634114	7.84588	0.719047	0
D150_0000081303__full	No	g__MGIIa-L2	0	0	0	0	0	0	0.280283	0	0	0	0	6.26225	1.01827	0
D26_0000143801__full	No	g__MGIIb-O2	0	1.98511	0	0	0	0	0	0	0	5.24502	0.823311	0	0	0
D79_0000151252__full	No	g__MGIIb-O2	0	0	0	0	0	0.946243	1.1317	0	0	0	0	0.176559	0	0
D67_0000152790__full_1_1-42259/43735	No	g__MGIIb-O2	0	0	0	0	0	1.14129	1.29335	0	0	0	0	0.20476	0	0
D124_0000039991__full	No	g__MGIIb-O2	0	0	0	0	0	0	0	0	0	3.90038	0.404658	0	0	0.904463
D162_0000274415__full	No	g__MGIIb-O2	0	0	0	0	0	0	0	0	0	3.64135	0.40581	0	0	0.940249
D109_0000021070__full	No	g__MGIIb-O3	0	0	0	3.41718	0.313638	0.139478	0	6.14339	1.01738	0.539451	0.330553	0.180331	0	0
D26_0000024244__full	No	g__MGIIb-O3	0	32.9807	0	0	0	0	0	0	0	0	0	0	0.611381	0
D32_0000018019__full	No	g__MGIIb-O3	0	0.608711	0.85423	0	0	0	0	0.665648	0	0	0	0	0.715916	0
D44_0000155694__full	No	g__MGIIb-O3	0	0	0	3.539	0	0	0	0.954047	0	0	0	0	0	0
D115B_0000074283__full	No	g__MGIIb-O3	0	0.427576	0.944138	0	0	0	0	0.44915	0	0.66051	0.192429	0	2.93218	0.156355
D115B_0000153904__full	No	g__MGIIb-O3	0	0.18232	0	0	0	0	0	0	0	1.87586	0.298412	0	0.508838	0
D115B_0000281051__full	No	g__MGIIb-O3	0	0	0	0	0	0	0	0	0	4.08125	1.70169	0	0	0
D115B_0000286626__full	No	g__MGIIb-O3	0	0	0	1.29266	0	0	0	0.650097	0	0.392416	0.13842	0	0	1.10461
D124_0000128709__full	No	g__MGIIb-O3	0	0	0	0	0	0	0	0	0	3.28652	1.37121	0	0	0
D162_0000125027__full	No	g__MGIIb-O3	0	0	0	0	0	0	0	0	0	0	0	0	0	0.488279
D162_0000221678__full	No	g__MGIIb-O3	0	0	0	0	0	0	0	0	0	0.219407	0	0	0.186423	0.695126
D79_0000209996__full	No	g__Microbacter	0	0	0	0	0	0.335217	1.25315	0	0	0	0.367812	0	0	0
D32_0000129896__full	No	g__Micropelagos	0.265483	0	1.45406	0	0	0	0	0	0	0	0	0	3.20074	0
D32_0000306310__full	No	g__Micropelagos	0.273293	0	1.5309	0	0	0	0.255535	0	0	0	0	0	3.91483	0.247576
D115B_0000018014__full	No	g__Micropelagos	0	0	0	0	0	0	0	0	0	1.97203	0.356175	0	0	0.29373
D115B_0000273472__full	No	g__Micropelagos	0	0	0	0	0	0	0	0	0	1.2623	0.195324	0	0	0
D150_0000026504__full	No	g__Micropelagos	0	0	0	0	0	0	0	0	0	0	0	0	39.1798	0
D150_0000143347__full	No	g__Micropelagos	0	0.182242	0	0	0	0	0	0	0	0	0	0	1.34023	0
D150_0000169987__full	No	g__Micropelagos	0	0.211423	0	0	0	0	0	0	0	0	0	0	1.43334	0
D50_0000059440__full	No	g__Micropelagos	0	0	0	0	1.1421	0.491171	0	0	0	0	0	0	0	0
D109_0000287946__full	No	g__Microvirga	0	0.627835	0.214806	0	0	0	0	0	1.01422	0	0	0	0	0
D50_0000167652__full	No	g__Mobilitalea	0	0	0	0	1.45692	0	0	0	0	0	0	0	0	0
D150_0000051159__full	No	g__Mobiluncus	0	0	0	0	0	0	0	0	0	0	0.209213	0	1.16332	0
D79_0000087924__full	No	g__MP8T-1 OR g__SMTZ1-45	0	0	0.296212	0	0.116152	0.232538	0.78381	0	0	0	9.865	0	0	0
D67_0000097302__0_partial	No	g__MS024-2A	0	0	0.354898	0	0.243137	0.6499	0	0	0	0.369702	0	0.301528	0	0
D26_0000004100__full	No	g__MS024-2A	0	2.71704	0	0	0	0	0	0	0	0	0	0	0	0
D115B_0000275474__full	No	g__MS024-2A	0	0	0.417066	1.57243	0	3.64235	0.994975	0	0	0.428013	0	0	0	0.931653
D138_0000155946__full	No	g__MS024-2A	0	0	0	0	0.524634	6.73962	0.903024	0	0	0	0.816603	1.58115	0	0
D50_0000212358__full_1_5286-18150/18150	No	g__MS024-2A	0.25493	0.195405	0	0	0.583549	0.197619	0.318882	0	0	0	0.573712	1.1267	0.987558	0.468543
D4_0000213157__full	No	g__Muricauda	4.26062	0.138005	0.655469	0.466569	0.354091	0	0	0	0	0	0	0	0	0
D79_0000158004__full	No	g__Muricauda	0	0	0	0	0	0.650513	4.67658	0	0	0	0	0	0	0
D67_0000216610__full_1_1-22185/23132	No	g__Muricauda	0	0	0	0	0.214043	0.239727	0.366128	1.05738	0	0	0	0.172655	0.427618	0
D79_0000002221__full_1_1-19584/20531	No	g__Muricauda	0	0.409767	1.73245	0.163002	0.167397	0.249012	1.09169	0.365811	0	0.166325	0.278838	0.397768	0.358895	0
D50_0000093827__full	No	g__Muricauda	0	0	0	0	0.475705	0.560149	4.73758	0.238976	0	0	0	0	0	0
D50_0000143796__full	No	g__Muricauda	0	0	3.75374	1.27999	1.62403	1.18614	2.56983	0.479756	0	0	0.42822	1.14546	0.765076	0
D124_0000106814__full	No	g__Muricauda OR g__UBA5429	0.197378	0	1.07408	0	0	0	0	0.44608	0	0.489334	0.374602	0.295939	0.218034	0
D115B_0000013280__full	No	g__Muricauda_A	0	0	0	0	0	0	0	0	0	8.72744	2.32553	0	0	0
D115B_0000284573__full	No	g__Muricauda_A	0	0	0	0	0	0	0	0	0	2.50076	0.476303	0	0	0
D115B_0000352022__full	No	g__Muricauda_A	0	0	0	0	0	0	0	0	0	0.817141	0.125155	0	0	0
D150_0000124059__full	No	g__MW101C3	0	0	0	1.68537	0	0	0	0	0	0	0	0	2.46095	0.932088
D32_0000334748__full	No	g__MWH-TA3	0	0	0.470005	0	0	0	0	0	0	0	0.578994	0.640746	0	0
D150_0000073297__full	No	g__MWH-TA3	0	0	0.48813	0	0.286748	0.133086	0	0	0	0	0	0	1.06961	0
D150_0000341784__full	No	g__MWH-TA3	0	0	0.479442	0	0	0	0	0	0	0	0	0	1.19741	0
D150_0000227681__full	No	g__Mxb001	0	0	0	0	0	0	0	0	0	0	0	0	0.609098	0
D109_0000053703__full	No	g__Mycobacterium	0	0	0	0	0	0	0	0	3.76665	0	0	0	0	0
D109_0000102006__full	No	g__Mycobacterium	0	0	0	0	0	0	0	0	8.77358	0	0	0	0	0
D109_0000193596__full	No	g__Mycobacterium	0	0	0	0	0	0	0	0	1.32559	0.914691	0.567607	0	0	0
D109_0000329680__full	No	g__Mycobacterium	0	0	0	0	0	0	0	0	0.870111	0	0	0	0	0
D32_0000060452__full	No	g__Mycobacterium	0	0	1.41624	0	0	0	0	0	0	0	0	0	0	0
D79_0000110357__full	No	g__Mycobacterium	0	0	0.287418	0	0	0	1.06211	0	0	0	0	0	0	0
D115B_0000154078__full	No	g__Mycobacterium	0	0	0	0	0	0	0	0	0	2.62304	0.207921	0	0	0
D115B_0000291977__full	No	g__Mycobacterium	0	0	0	0	0	0	0	0	0	1.33734	0.342188	0	0	0
D138_0000304635__full	No	g__Mycobacterium	0	0	0	0	0	0	0	0	0	0.971162	0	1.23301	3.46757	0.217083
D150_0000297146__full	No	g__Mycobacterium	0	0	0	0.78616	0.229106	0	1.02118	0	0	0	0	1.33332	0.473065	0
D162_0000200565__full	No	g__Mycobacterium	0	0	0	0	0	0	0	0	0	0	0	0	0	0.502933
D4_0000164596__full	No	g__Nanosyncoccus	0.767559	0	3.26117	0	0	0	0	0	1.71433	0.308875	0	0	0	0
D79_0000174545__full	No	g__Nanosyncoccus	0.48628	0.25968	0.248679	0	0.160857	3.04866	1.03701	0.292028	0	0	0	0.250774	0	0
D79_0000180610__full	No	g__Neptunomonas	0	0	0	0	0	0	1.63584	0	0	0	0.513121	0	0	0
D138_0000004472__full	No	g__Nereida	0	0	0	0	0	0	0.699919	0	0	0	0	1.07725	0	0
D26_0000212501__full	No	g__Nitrosomonas	0	0.753644	0	0	0	0	0	0	0	0	0	0	0	0
D124_0000048282__full	No	g__Nitrosomonas	0	0	0.940803	0	0	0	0	0	0	0	0.877716	0.493445	0	0
D109_0000039295__full	No	g__Nonlabens	0.428126	4.59088	2.00244	2.36631	0.576476	0.923764	0.783335	0	1.26916	1.51917	1.16777	1.33714	0.319633	0.457046
D44_0000021305__full	No	g__Nonlabens	0	0	0	11.2508	1.16494	1.11877	0.292216	0	0	0	0	0	0	0
D115B_0000020537__full	No	g__Nonlabens	0	0	0	0	0	0	0	0	0	4.75975	1.7661	0	0	0
D124_0000039434__full	No	g__Nonlabens	0	0	0	0	0	0	0.506878	0	0	0	1.21497	0	0	0
D150_0000019471__full	No	g__Nonlabens	0	0	0	0	0	0	0	0	0	0	0	0	0.744548	0
D115B_0000197115__full	No	g__Nonlabens OR g__UBA10364	0	0	0	0	0	0	0	0	0	0.9857	0.200375	0	0	0
D115B_0000137846__full	No	g__NORP181	0	0.821005	0.328115	0	0	0.315685	0.334797	0	0.166423	0.697279	1.17696	1.06286	0.221559	0.480698
D162_0000036568__full	No	g__NORP241 OR g__Vibrio	0	0	0	0	0	0	0	0	0	0	0	0	0	8.65749
D138_0000236390__full	No	g__Nostoc	0	0	0	0	0	0	0	0	0	0	1.78237	0.711457	0	0
D109_0000047512__full	No	g__NZNC01	0	0	0	0	0	0	0	0	1.76151	0.654696	0.683143	0	0	0
D109_0000091506__full	No	g__NZNC01	0	0	0	0	0	0	0	0	0.814703	0	0	0	0	0
D44_0000270556__full	No	g__NZNC01	0	0	0	0.675364	0	0	0	0	0	0	0	0	0	0
D162_0000175258__full	No	g__NZNC01	0	0	0	0	0	0	0	0	0	0.287346	0.237466	0	0	0.946811
D26_0000044500__full	No	g__Oceanicaulis	0	0.986569	0.210199	0	0	0	0	0.155882	0	0	0	0	0.580402	0
D138_0000113384__full	No	g__Oceanicaulis	0	0	0	0	0	0	0	0	0	0	0	11.4136	0	0
D86_0000183771__full	No	g__Ochrobactrum_A	0.246532	0	0	0	0	0	0	1.68941	0	0	0	0	0	0
D44_0000184400__full	No	g__Octadecabacter OR g__Sulfitobacter OR g__Tateyamaria OR g__Yoonia	0	0	0	2.99106	0.654386	0	0	0	0	0	0	0	0	0
D124_0000080217__full	No	g__OFTM247	0.530248	0	0	0.205463	0.254262	0	0	0	0	0	1.5857	0	0	0
D32_0000082430__full	No	g__OLB9	0	0	2.66228	0	0	0	0	0	0	0	0	0	0	0
D124_0000231343__full	No	g__OLB9	0	0	0.157815	0	0	0	0	0	0.124414	0	0.651662	0.347371	0.474607	0
D150_0000129352__full	No	g__OLB9 OR g__UBA7446	0	0	0.930984	0	0	0	0	0	0	0	0	0.63745	0.887814	0
D50_0000123758__full	No	g__OM05-12	0	0	0	0	1.52666	0	0	0	0	0	0	0	0	0
D86_0000483323__full	No	g__Onthousia OR g__UMGS2016	0	0.966135	0.184703	0	0	0	0	0.287317	0.60365	0.268002	0.207524	0	0.372029	0
D50_0000077958__full	No	g__Paenarthrobacter	0	0	0	0	0.936232	0.241851	0	0	0	0	0	0	0	0
D109_0000258893__full	No	g__Paenibacillus_S	0.230486	0	0	0	0	0	0	0	1.25046	0	0	0	0	0
D26_0000319900__full	No	g__PALG01	0	5.65125	0	0	0	0	0	0	0	0	0	0	0	0
D150_0000215549__full	No	g__PALSA-747 OR g__Planktophila	0	0	0	0	0	0	0	0	0	0	0	0	0.762971	0
D50_0000214697__full	No	g__Paludibacter	0	0	0.287518	0	0.592715	0.516259	0.504463	0.280781	0	0	0	0	0	0
D109_0000012896__full	No	g__Parasynechococcus	0	0	0	0	0	0	0	0	3.59032	0	0	0	0	0
D109_0000100951__full	No	g__Parasynechococcus	2.22555	1.05136	0.401763	0	0	0	0	0	0.910832	0	0	0	0.244976	0.395216
D26_0000074263__full	No	g__Parasynechococcus	0	2.27683	0	0	0	0	0	0	0	2.18375	0.393893	0	0	0
D26_0000081109__full	No	g__Parasynechococcus	0	18.4155	0	0	0	0	0	0	0	0	0	0	0.499228	0
D26_0000102580__full	No	g__Parasynechococcus	0	2.4856	0	0	0	0	0	0	0	0	0	0	1.5813	0.94319
D26_0000119354__full	No	g__Parasynechococcus	0	1.15419	0.138048	0.197575	0	0	0	0	0	0	0.31858	0	0	0.295395
D26_0000129383__full	No	g__Parasynechococcus	0	1.30031	0	0	0	0	0	0	0	0	0	0	0	0
D32_0000042596__full	No	g__Parasynechococcus	0	0	1.95203	0	0	0	0	0	0	0	0	0	0	0
D32_0000071482__full	No	g__Parasynechococcus	0	0	16.8528	0	0	0	0	0.232776	0	0	0	0	2.36986	0.171014
D32_0000087692__full	No	g__Parasynechococcus	0.611309	0.699061	0.782925	0	0	0	0	0	0	0	0	0	0.496255	0
D32_0000103184__full	No	g__Parasynechococcus	0	0	2.18372	0	0	0	0	0	0	0	0	0	0	0
D32_0000153236__full	No	g__Parasynechococcus	0	0	1.51683	0	0	0	0	0	0	0	0	0	0	0.208592
D32_0000160025__full	No	g__Parasynechococcus	0	0	1.15192	0	0	0	0	0	0	0	0	0	0	0
D32_0000296729__full	No	g__Parasynechococcus	0	0	0.727141	0	0	0	0	0	0	0	0	0	0	0
D67_0000166288__full	No	g__Parasynechococcus	0	0	0	0	0.221342	0.862132	0.522894	0	0	0	0	0	0	0
D79_0000253314__full	No	g__Parasynechococcus	0	0	0.748445	0	0	0	0.348698	0	0	0	0	0	0.185004	0.972907
D86_0000459963__full	No	g__Parasynechococcus	0	0	0	0	0	0	0	0.683406	0	0	0	0	0.355825	0
D86_0000512170__full	No	g__Parasynechococcus	0	0	0	1.33946	0	0	0	5.11338	0.197167	0.515495	0.251872	0	1.14848	1.04297
D115B_0000319351__full	No	g__Parasynechococcus	0	0	0	0	0	0	0	0	0	0.768083	0	0	0	0
D115B_0000389767__full	No	g__Parasynechococcus	0	0	0	0	0	0	0	0	0	10.9777	0.339661	0	0.296397	0
D124_0000251978__full	No	g__Parasynechococcus	0	0	0	0	0	0.162095	0	0	0	0.373744	1.00711	0	0	0
D138_0000293490__full	No	g__Parasynechococcus	0	0	0	1.27063	0	0	0	2.96476	0.509618	0.139053	0.68034	0.903642	0.601158	0.548574
D150_0000026455__full	No	g__Parasynechococcus	1.19577	4.56418	1.21424	0	0	0	0	0.641914	0	1.75066	0.991366	0.65654	3.08201	1.44146
D150_0000077518__full	No	g__Parasynechococcus	0	0	0	0	0	0	0	0	0	0	0	0	5.47283	0
D150_0000138126__full	No	g__Parasynechococcus	0	0	0	0	0	0	0	0.508019	0	0.164775	0	0	5.20028	0
D150_0000188523__full	No	g__Parasynechococcus	0	0	0.514376	0	0	0	0	0	0	0	0	0	1.01569	0
D150_0000213859__full	No	g__Parasynechococcus	0	0	0	0	0	0	0	0	0	1.01734	0.636604	0	2.90279	0
D150_0000231169__full	No	g__Parasynechococcus	0	0	0	0	0	0	0	0	0	0	0	0	1.18044	0
D150_0000299483__full	No	g__Parasynechococcus	0	0	0	0	0	0	0	0.431974	0	0	0	0	4.6986	0
D150_0000325618__full	No	g__Parasynechococcus	0	0	0	0	0	0	0	0	0	0	0	0	1.04976	0
D162_0000100969__full	No	g__Parasynechococcus	0	0	0	0	0	0	0	0	0	0	0	0	0	0.901622
D162_0000381437__full	No	g__Parasynechococcus	0	0	0.28765	0	0	0	0	0	0	0	0	0	0	0.658728
D44_0000150389__full	No	g__Parasynechococcus OR g__Prochlorococcus_C	0	0	0	1.90226	0	0	0	0	0	0	0	0	0	0
D32_0000135662__full	No	g__Parasynechococcus OR g__Prochlorococcus_C OR g__Synechococcus_C	0	0	1.67451	0	0	0	0	0	0	0	0	0	0	0
D44_0000191695__full	No	g__Parasynechococcus OR g__Prochlorococcus_C OR g__Synechococcus_C	0	0	0	1.39068	0.180543	0	0	0	0	0	0	0	0	0
D150_0000262226__full	No	g__Parasynechococcus OR g__Prochlorococcus_C OR g__Synechococcus_C	0	0	0.489508	0	0	0	0	0	0	0	0	0	0.986232	0
D26_0000129933__full	No	g__Parasynechococcus OR g__Synechococcus_C	0.182219	1.27877	0	0	0	0	0	0	0	0	0	0	0	0
D26_0000266913__full	No	g__Parasynechococcus OR g__Synechococcus_C	0.344418	0.970397	0	0	0	0	0	0	0	0	0	0	0	0
D26_0000292137__full	No	g__Parasynechococcus OR g__Synechococcus_C	0.384587	0.99859	0	0	0	0	0	0	0	0	0	0	0	0
D32_0000040850__full	No	g__Parasynechococcus OR g__Synechococcus_C	0	0	1.14781	0	0	0	0	0	0	0	0	0	0.304058	0.288543
D32_0000184013__full	No	g__Parasynechococcus OR g__Synechococcus_C	0	0	1.42609	0	0	0	0	0	0	0	0	0	0	0.218371
D32_0000220620__full	No	g__Parasynechococcus OR g__Synechococcus_C	0	0	1.69905	0	0	0	0	0.364846	0	0.140039	0	0	3.0314	0
D44_0000152105__full	No	g__Parasynechococcus OR g__Synechococcus_C	0	0	0	3.52131	0	0	0	0	0	0	0	0	0	0
D44_0000320306__full	No	g__Parasynechococcus OR g__Synechococcus_C	0	0	0	0.583408	0	0	0	0	0	0	0	0	1.30105	1.48971
D4_0000007524__full	No	g__Parasynechococcus OR g__Synechococcus_C	0.914119	0.92764	0	0	0	0	0	0	0	0	0	0	0	0
D4_0000274656__full	No	g__Parasynechococcus OR g__Synechococcus_C	0.563165	1.20277	0	0	0	0	0	0	0	0	0	0	0	0
D86_0000050668__full	No	g__Parasynechococcus OR g__Synechococcus_C	0	0	0	0	0	0	0	1.77349	0.205658	0	0	0	0.441194	0.152273
D86_0000113035__full	No	g__Parasynechococcus OR g__Synechococcus_C	0	0	0.144071	0	0	0	0	1.97029	0	0	0	0	4.44809	0
D86_0000150952__full	No	g__Parasynechococcus OR g__Synechococcus_C	0	0.211384	0.786471	0	0	0	0	0.495493	0	0.132785	0	0	3.21142	0.188508
D86_0000212199__full	No	g__Parasynechococcus OR g__Synechococcus_C	0	0	0.232534	0	0	0	0	1.36197	0	0	0	0.443022	0.501529	0
D86_0000299133__full	No	g__Parasynechococcus OR g__Synechococcus_C	0.301664	0	0	0.341813	0.174678	0	0	1.09747	0	1.8497	0.283817	0	0.997889	0.45695
D115B_0000100569__full	No	g__Parasynechococcus OR g__Synechococcus_C	0	0	0	0	0	0	0	0	0	4.50099	0	0	0	0
D150_0000046125__full	No	g__Parasynechococcus OR g__Synechococcus_C	0	0	0	0	0	0	0	0.393198	0	0	0	0	5.65518	0
D150_0000064848__full	No	g__Parasynechococcus OR g__Synechococcus_C	0	0	0	0	0	0	0	0	0	0	0	0	5.33025	0
D150_0000094672__full	No	g__Parasynechococcus OR g__Synechococcus_C	0	0	0	0	0	0	0	0	0	0	0	0	2.26197	0
D150_0000111430__full	No	g__Parasynechococcus OR g__Synechococcus_C	0	0	0	0	0	0	0	0	0	0	0	0	0.927112	0
D150_0000137489__full	No	g__Parasynechococcus OR g__Synechococcus_C	0	1.13787	0.165479	0	0	0	0	0	0	0	0.251264	0	1.278	0.480182
D150_0000205219__full	No	g__Parasynechococcus OR g__Synechococcus_C	0	0	0	0	0	0	0	0	0	0	0	0	0.815597	0
D150_0000225554__full	No	g__Parasynechococcus OR g__Synechococcus_C	0	1.67069	0	0	0	0	0	0.297011	0	0	0	0	0.886684	0.335264
D162_0000053214__full	No	g__Parasynechococcus OR g__Synechococcus_C	0.623578	0	0	0	0	0	0	0	0	0	0	0	0	1.06471
D162_0000204969__full	No	g__Parasynechococcus OR g__Synechococcus_C	0	0	0	0	0	0	0	0	0	0	0	0	0	0.780801
D162_0000269460__full	No	g__Parasynechococcus OR g__Synechococcus_C	21.6574	13.1315	3.38225	0	0.327242	0	0.263376	0.930268	1.36497	4.88123	2.24129	1.77607	8.7503	4.55544
D162_0000296757__full	No	g__Parasynechococcus OR g__Synechococcus_C	0	0	0	0	0	0	0	0	0	0	0	0	0	1.60695
D150_0000023415__full	No	g__Parvicella	0	0.641109	0.628443	0	0	0.252179	0.696482	0.749791	0.386554	0.208794	1.81898	1.42666	1.74219	0.137485
D26_0000105255__full	No	g__Patiriisocius	0	1.0212	0	0	0	0	0	0	0	0	0	0	0	0
D26_0000148427__full	No	g__Patiriisocius	0	1.97161	0.325334	0	0	0	0.458676	0	0	0	0	0	0	0
D67_0000029044__full	No	g__Patiriisocius	2.61643	26.8306	9.02331	1.99198	1.30029	4.53647	4.69161	0.466129	7.31297	7.9181	3.7008	1.37236	0.383147	0
D67_0000225410__full	No	g__Patiriisocius	0	0	0	0	1.18774	0.617388	0.880081	0	0	0	0.976501	0	0	0
D79_0000110463__full	No	g__Patiriisocius	0	0	0	0	0	0	3.21734	0.216082	0	0	0.329105	0.430015	0	0.180354
D79_0000112763__full	No	g__Patiriisocius	0	0	0	0	0.312544	3.40449	3.40965	0	0	0	0	0.153904	0	0
D124_0000042657__full	No	g__Patiriisocius	0	0	0	0	0	0	10.5686	0	0	0	10.163	0.305436	0	0
D124_0000066645__full	No	g__Patiriisocius	0	0	0	0	0	0	6.88877	0	0	0	6.4461	0	0	0
D150_0000216006__full	No	g__Patiriisocius	0	0.179264	0.881398	0	0	0	0	0	0	0	0.121571	0.552645	1.04716	0
D50_0000070485__full	No	g__Patiriisocius	0	0	0	0	8.21013	0.503863	0	0	0	0	0	0	0	0
D115B_0000213439__full	No	g__Patiriisocius OR g__UBA1715	0	0.220517	1.6076	0	0	0	0	0	0	0.72621	0	0	1.02477	0
D109_0000066639__full	No	g__Pectobacterium	0	0	0	0	0	0	0	0	2.0236	0	0	0	0	0
D32_0000114610__full	No	g__Pectobacterium	0	0	2.31338	0	0	0	0	0	0.319834	0	0	0	0	0
D67_0000118856__full	No	g__Pectobacterium	0	0	0	0	0.283006	0.955053	0.168623	0	0	0	0	0	0	0
D79_0000155222__full	No	g__Pectobacterium	0	6.2891	0	0	0	0	3.49902	0	0	0	0	0.324756	0.654473	0
D138_0000014090__full	No	g__Pectobacterium	0	0	0	0	0	0	0	0	0	0	0	2.04995	0	0
D162_0000042245__full	No	g__Pectobacterium	0	0	0	0.796834	0.466777	0	0	0	0	0	0	0	0.512474	0.960558
D162_0000066082__full	No	g__Pectobacterium	0	0	0	0	0	0	0	0	0	0	0	0	0	0.906045
D44_0000215915__full	No	g__Pectobacterium OR g__Symbiopectobacterium	0.207994	0.316253	1.96582	0.76614	0.502397	0.920565	0.364967	0	0	0.865852	1.418	0.721779	0.298617	0
D32_0000211163__full	No	g__Pedobacter	0	0	6.95961	0	0	0	0	0	0	0	0	0	0	0
D109_0000021325__full	No	g__Pelagibacter	0	0	0	0	0.177312	0.484148	0.523013	0.202958	2.66536	0.166029	0.728172	0.256803	0	0
D109_0000038621__full	No	g__Pelagibacter	0	0.300231	0	0	0	1.26481	0.598115	0	2.67122	1.67668	0.938255	0.260613	0	0
D109_0000227473__full	No	g__Pelagibacter	0	1.52364	0.636929	0	0	0.306604	0.488606	0	2.49422	0.482067	0.469265	0.4052	0	0
D109_0000298576__full	No	g__Pelagibacter	0	0	0	0	0	0.3601	0.316611	0	2.53198	0	1.00919	0.229959	0	0
D109_0000325981__full	No	g__Pelagibacter	0	0	0	0.400483	0	0	0	0.472001	1.79238	0.318576	0.274518	0	0	0
D109_0000351175__full	No	g__Pelagibacter	0	0.151685	0	0	0.2086	0	0	0	1.41156	0.247941	0	0	0	0
D109_0000354794__full	No	g__Pelagibacter	0	0	0	2.82332	0.249307	0.192581	0	5.49425	0.779023	0.503108	0.309315	0.184641	0	0
D109_0000368306__full	No	g__Pelagibacter	0	0	0	0	0	0	0	0	0.308528	0.721319	0.862308	0.496183	0	0
D26_0000015916__full	No	g__Pelagibacter	0	2.27689	0	0	0	0	0	0	0	2.70908	0.436158	0	0	0
D26_0000017204__full	No	g__Pelagibacter	0.227329	0.891776	0.784501	0.308966	0	0	0	0.542195	0.192646	0	0	0	0.924635	0.294267
D26_0000019185__full	No	g__Pelagibacter	0	4.62126	0	0	0	0	0	0	0	0	0	0	0	0
D26_0000021780__full	No	g__Pelagibacter	0	2.28308	0.640902	0	0	0	0	0	0	0	0	0	0	0
D26_0000024251__full	No	g__Pelagibacter	0	23.4886	0	0	0	0	0	0	0	0	0	0	0	0
D26_0000027143__full	No	g__Pelagibacter	0	1.80951	0.767896	0	0	0	0	0	0	0	0	0	0	0
D26_0000030598__full	No	g__Pelagibacter	0	2.13579	0	0	0	0	0	0	0	0	0.302476	0.713157	0.542062	0
D26_0000039428__full	No	g__Pelagibacter	0	2.92097	0.759553	0.134377	0.15524	0.701999	0.514853	0	0	0	0	0	0	0
D26_0000045388__full	No	g__Pelagibacter	0	1.84203	0.396473	0	0	0	0	0	0	0	0	0	0	0
D26_0000045880__full	No	g__Pelagibacter	0	1.99261	0.174278	0	0	0	0	0	0	0	0	0	0	0
D26_0000063045__full	No	g__Pelagibacter	0	3.77591	0	0	0	0	0	0	0	0	0	0	0	0
D26_0000071209__full	No	g__Pelagibacter	0.186783	1.48645	0	0	0	0	0	0	0	0	0	0	0	0
D26_0000073405__full	No	g__Pelagibacter	0	2.08013	0.198604	0	0	0	0	0	0	0	0	0	0	0
D26_0000078824__full	No	g__Pelagibacter	0	1.80272	0.497042	0	0	0	0	0	0	0	0	0	0	0
D26_0000112892__full	No	g__Pelagibacter	0.344552	2.93372	0.572922	0	0	0	0	0	0	0	0	0	0	0
D26_0000137787__full	No	g__Pelagibacter	0	2.69776	0.214498	0	0	0	0	0	0	0	0	0	0	0
D26_0000140320__full	No	g__Pelagibacter	0	2.40901	0.652437	0	0	0	0	0	0	0	0	0	0	0
D26_0000147111__full	No	g__Pelagibacter	0	1.47443	0	0	0	0	0	0	0	0	0.269711	0.799289	0.554654	0
D26_0000147164__full	No	g__Pelagibacter	0	2.57522	0.569306	0	0	0.439789	0.307547	0	0	0	0	0	0	0
D26_0000170315__full	No	g__Pelagibacter	0	2.03947	0.643523	0	0	0	1.00995	0	0	0.315298	1.33303	0.842828	0	0
D26_0000194767__full	No	g__Pelagibacter	2.13764	1.58097	0	0	0	0	0	0	0	0	0	0	0	0
D26_0000197248__full	No	g__Pelagibacter	0	2.1022	0.494099	0	0	0	0	0	0	0	0	0	0	0
D26_0000202236__full	No	g__Pelagibacter	0	5.26197	0	0	0	0	0	0	0	0	0	0	0	0
D26_0000227853__full	No	g__Pelagibacter	0	2.67451	0	0	0	0	0	0	0	0	0	0	0	0
D26_0000229119__full	No	g__Pelagibacter	0	0.91919	0	0	0	0	0	0	0	0	0	0.328399	0.30482	0
D26_0000233621__full	No	g__Pelagibacter	1.21883	2.08017	0	0	0	0	0	0	0	0	0	0	0	0
D26_0000252442__full	No	g__Pelagibacter	0	2.6649	0	0	0	0	0	0	0	0	0	0	0	0
D26_0000292452__full	No	g__Pelagibacter	0	0.937189	0	0	0	0	0	0	0	0	0.164634	0.521537	0.392262	0
D26_0000347597__full	No	g__Pelagibacter	0	5.11413	0	0	0	0	0	0	0	0	0	0	0	0
D32_0000022511__full	No	g__Pelagibacter	0	1.48831	2.9557	0	0	0	0	0	0.400707	0	0	0	0	0
D32_0000040941__full	No	g__Pelagibacter	0	0	0.316595	0.187451	0	0	0	0	0	0.222644	0.422672	0.234845	0	0
D32_0000042627__full	No	g__Pelagibacter	0	0	1.00875	0	0	0	0	0	0	0	0	0	0	0.472916
D32_0000050883__full	No	g__Pelagibacter	0	3.50624	3.45555	1.27244	0.755916	0.630683	0.350343	0	0	2.10743	1.38723	0.766873	0.150824	0
D32_0000072937__full	No	g__Pelagibacter	0	0	0.870415	0	0	0	0	0	0	0	0	0	0	0.480264
D32_0000075286__full	No	g__Pelagibacter	0	6.29818	3.716	0.747	0.457619	1.24094	1.11407	0.396979	0.818151	1.88273	1.89799	2.97012	0.564623	0
D32_0000077728__full	No	g__Pelagibacter	0	0	3.93354	0	0.175011	0	0.378498	0	5.29518	0	0.360423	0.143635	0	0
D32_0000133232__full	No	g__Pelagibacter	0	0	2.65029	0	0	0	0	0	0	0	0	0	0	0
D32_0000163921__full	No	g__Pelagibacter	0	0	4.65661	0	0	0	0	0	0	0	0	0	0	0
D32_0000212544__full	No	g__Pelagibacter	0	2.0387	0.815525	0	0	1.82806	1.03109	0	0	0	0	5.34337	0	0
D32_0000231616__full	No	g__Pelagibacter	0	0	0.690915	0	0	0	0	0	0	0	0	0	0	0.403886
D32_0000257478__full	No	g__Pelagibacter	0	0	3.27452	0	0	0	0	0	0	0	0	0	0	0
D32_0000260453__full	No	g__Pelagibacter	0	0	0.761421	0.346667	0	0	0	0	0	0.473607	0.91974	0.439593	0	0
D32_0000300381__full	No	g__Pelagibacter	0	0	0.694352	0	0	0	0	0	0	0	0	0	0	0.520307
D44_0000070064__full	No	g__Pelagibacter	0	2.20976	1.39678	1.37496	0.445305	0.483574	0.264976	0	0	1.93984	1.40395	0.622	0	0.164782
D44_0000082877__full	No	g__Pelagibacter	0	0	0	0.69443	0	0	0	0	0	0	0	0	0	0
D44_0000115251__full	No	g__Pelagibacter	0	0	0	1.50648	0	0	0	5.6341	0.220194	0.560044	0.26176	0	0.66241	0.456743
D44_0000276046__full	No	g__Pelagibacter	0	0	0	0.70954	0	0	0	0	0	0	0	0	0	0
D44_0000365638__full	No	g__Pelagibacter	0	0	0	1.04846	0.185474	0.271724	0	0	0	0	0	0	0	0
D4_0000008940__full	No	g__Pelagibacter	0.957697	1.7547	0	0	0	0	0	0	0	0	0	0	0	0
D4_0000069175__full	No	g__Pelagibacter	1.8263	1.49882	0	0	0	0	0	0	0	0	0	0	0	0
D4_0000098978__full	No	g__Pelagibacter	4.66914	0.929045	0.445151	0.23663	0.229093	0.31605	0.314415	0	1.23871	0.491417	0.500106	0.449363	0	0
D4_0000101153__full	No	g__Pelagibacter	0.973011	2.15933	0	0	0	0	0	0	0	0	0	0.226005	0	0
D4_0000107531__full	No	g__Pelagibacter	1.72729	1.15618	0	0	0	0	0	0	0	0	0	0	0	0
D4_0000115548__full	No	g__Pelagibacter	2.05518	0	0.247568	0.434861	1.7447	2.41714	4.02069	0.635628	1.33601	0.456896	0.549393	0.41355	0	0
D4_0000152866__full	No	g__Pelagibacter	1.41778	0.551438	0	0	0	0	0	0	0	0.308321	0.135504	0	0	0
D4_0000171670__full	No	g__Pelagibacter	2.07833	2.36898	0	0	0	0	0	0	0	0	0	0	0	0
D4_0000218558__full	No	g__Pelagibacter	0.769604	1.40839	0	0	0	0	0	0	0	0	0	0	0	0
D67_0000003833__full	No	g__Pelagibacter	0	0.287632	0.236186	0	0	7.3023	5.36604	0	0	0	0.684873	0.560343	0	0
D67_0000016542__full	No	g__Pelagibacter	0	1.67429	0.881337	0	0	0.728511	0.690179	0	0	0	0.173749	0	0	0
D67_0000023645__full	No	g__Pelagibacter	0	0	0	0	0.754764	1.13589	0.214075	0	0	0	0	0	0	0
D67_0000047867__full	No	g__Pelagibacter	0	0	0	0	0.924412	1.47192	0.705379	0	0	0	0	0	0	0
D67_0000054344__full	No	g__Pelagibacter	0	0	0	0	2.69338	2.8458	0.886726	0.422405	0.399316	0	0	0	0	0
D67_0000061813__full	No	g__Pelagibacter	0	0	0.384795	0.250106	0.663813	0.661869	0.314981	0	0	0	0	0	0	0
D67_0000079278__full	No	g__Pelagibacter	0	9.3471	3.07869	0.740718	0.336111	3.84989	1.92472	0.245519	0.278212	1.44958	1.62618	2.69408	0.305194	0.411252
D67_0000091054__full	No	g__Pelagibacter	0	0	0	0	0	1.29674	2.89232	0	0	0	0	0.311944	0	0
D67_0000096727__full	No	g__Pelagibacter	0	0	0	0	1.05009	0.934509	0.873938	0	0.412845	0.240142	0.433084	0.275593	0.151471	0
D67_0000102835__full	No	g__Pelagibacter	0.946994	0.686329	0.384941	0.52933	1.08414	1.10204	2.19376	0.715944	0.563933	0.312082	0.290087	0.350339	0.294045	0
D67_0000126930__full	No	g__Pelagibacter	0	0	0	0	0.404373	1.423	0.647794	0	0	0	0	0	0	0
D67_0000127219__full	No	g__Pelagibacter	0	0	0	0	0	1.76824	2.82174	0	0	0	0	0	0	0
D67_0000152389__full	No	g__Pelagibacter	0	0	0	0	0.265508	0.956472	0.384955	0	0	0	0	0	0	0
D79_0000001820__full	No	g__Pelagibacter	0	0	0	0	0	0	2.92059	0	0	0	0.789477	0.738696	0	0
D79_0000003846__full	No	g__Pelagibacter	1.0742	0	0.223745	0	0.901487	1.60688	2.49315	0.403154	1.13563	0.415366	0.577765	0.651229	0	0
D79_0000008130__full	No	g__Pelagibacter	0	0	2.83574	0.883104	0.568839	1.70669	7.83364	0	0	0	2.3466	0.847172	0	0
D79_0000013417__full	No	g__Pelagibacter	0	0	0.808214	0.631114	2.7064	1.83684	0.592419	0	0	0.483788	0.434499	0	0	0
D79_0000020600__full	No	g__Pelagibacter	0	0	0	0	0	1.53578	1.09017	0	0	0	0	0	0	0
D79_0000023822__full	No	g__Pelagibacter	0	0	0	0	0.937081	1.66474	0.833655	0	0	0	0	0	0	0
D79_0000024197__full	No	g__Pelagibacter	0	0	0.740056	0	0	0.178937	2.31532	0	0	0.28511	0.698624	1.08114	0	0
D79_0000038019__full	No	g__Pelagibacter	0	0	0	0	0	4.88419	3.84255	0	0	0	0.652758	0.572427	0	0
D79_0000066893__full	No	g__Pelagibacter	0	0	0	1.56839	3.64147	12.6192	6.5583	0.316867	0.980447	1.87135	4.91358	3.67604	0	0
D79_0000100187__full	No	g__Pelagibacter	0	0	0	0	0	1.17077	2.60505	0.238457	0.255768	0	0.643881	0.250746	0.634778	0
D79_0000103880__full	No	g__Pelagibacter	0	0.533527	0.497338	0	0	0.207507	2.96444	0	0	0	0.477279	0.898205	0	0
D79_0000135289__full	No	g__Pelagibacter	0	0	0	0	0	0	2.74983	0	0	0	0.425645	0.302125	0	0
D79_0000224194__full	No	g__Pelagibacter	0	0	0	0	0	0.371219	2.79255	0	0	0	0	0.444534	0	0
D86_0000152206__full	No	g__Pelagibacter	0	0	0.272176	0.19556	1.34658	2.18451	2.59153	0.557991	1.52216	0.643852	0.82508	0.800493	0.129141	0
D86_0000189933__full	No	g__Pelagibacter	0	0	0	1.83684	0	0	0	3.56698	0.495409	0.1883	0.640517	0.805283	1.74244	2.25235
D86_0000382223__full	No	g__Pelagibacter	0	0	0	3.56524	0	0	0	2.93764	0	0.619333	0.436216	0	0.34465	2.01503
D32_0000073052__full_1_1625-9208/9208	No	g__Pelagibacter	0	0	2.95561	0	0	0	0	0	0	0	0	0	0	0
D4_0000241483__full_1_1-20744/24777	No	g__Pelagibacter	1.55144	1.39644	0	0	0	0	0	0	0	0	0	0	0	0
D67_0000066946__full_1_1292-7416/7416	No	g__Pelagibacter	0	0	0	0.409129	0.924253	1.33365	2.57641	0.333278	3.14342	1.52335	0.784166	0	0	0
D67_0000074281__full_1_3949-16476/16476	No	g__Pelagibacter	0	0	0.150453	0	0.415624	6.56879	2.52091	0	0	0	0	0.173095	0	0
D115B_0000003325__full	No	g__Pelagibacter	0	1.52307	0.212345	0	0	0	0	0	0.239684	0.972488	0.849251	0.232632	0	0
D115B_0000034504__full	No	g__Pelagibacter	0	0	0	0	0	0	0	0	0	0.645887	0.436478	0.148841	0	0
D115B_0000048214__full	No	g__Pelagibacter	0	0	0	0	0	0	0.220782	0.510975	1.24398	0.758769	0.188829	0	0.156544	0
D115B_0000053295__full	No	g__Pelagibacter	0	0	0	0	0	0	0	0.557052	0	2.85665	0.20655	0.314629	0.297433	0
D115B_0000083973__full	No	g__Pelagibacter	0	0	0	0	0	0	0	0	0	4.63969	0	0	0	0
D115B_0000157907__full	No	g__Pelagibacter	0	0	0.292264	0	0	0	0	0	0.289913	0.779038	0.525676	0	0	0
D115B_0000160073__full	No	g__Pelagibacter	0	0	0.181303	0	0	0	0	0	0.181602	0.759322	0.345447	0	0	0
D115B_0000171795__full	No	g__Pelagibacter	0	0.346943	0.722172	0	0	0	0.641837	0	0	0.810526	2.99167	1.66652	0	0
D115B_0000185524__full	No	g__Pelagibacter	0	0	0	3.72101	0.127685	0	0	1.33317	0	0.637484	0.271346	0	0.18961	2.01822
D115B_0000189176__full	No	g__Pelagibacter	0	0	0.218887	0	0	0	0	0	0.164603	0.739442	0.469784	0	0	0
D115B_0000227241__full	No	g__Pelagibacter	0	1.49575	0	0	0	0	0	0	0	1.34486	0.225708	0	0	0
D115B_0000322831__full	No	g__Pelagibacter	0	0	0.277475	0.157197	0	0	0	0	0	0.290379	0.51513	0.260213	0	0
D115B_0000390076__full	No	g__Pelagibacter	0	0	0	0	0	0.207054	0.265951	0	0.406505	0.911516	0.314553	0	0	0
D124_0000002808__full	No	g__Pelagibacter	0	0	0	0	0	1.09923	1.97574	0	0	0.264369	9.51866	0.523481	0.499486	0
D124_0000010495__full	No	g__Pelagibacter	0	0.682617	0.546115	0	0	0	0.554577	0	0	0.748474	3.05961	1.84013	0	0
D124_0000022772__full	No	g__Pelagibacter	0	0	0	0	0	0	0	0	0	4.05833	3.75325	0.352853	0.534394	1.18497
D124_0000091171__full	No	g__Pelagibacter	0	0	0	0	0.245611	1.31432	1.54315	0	0	0.167445	2.87065	0.135128	0	0
D124_0000134582__full	No	g__Pelagibacter	0	0	0	0	0	0	1.47264	0	0	0.2897	1.13829	0.371031	0	0
D124_0000145935__full	No	g__Pelagibacter	0	0	0.311223	0.160659	0	0	0	0	0	0.2767	0.505917	0.269285	0	0
D124_0000182168__full	No	g__Pelagibacter	0	0	0.754735	0	0	0	0	0	0	0.573851	2.43386	1.18566	0	0
D124_0000187804__full	No	g__Pelagibacter	0	0	0	0	0	0	0	0	0	0.187028	0.97632	0.180906	0	0
D124_0000193362__full	No	g__Pelagibacter	0	0	0	0	0	0	0	0	0	0.192072	0.801159	0.390431	0	0
D124_0000243703__full	No	g__Pelagibacter	0	0.9614	0.54335	0	0	0	0	0	0	0.413669	2.13702	0.894432	0	0
D124_0000292663__full	No	g__Pelagibacter	0	2.25319	0	0	0	0	0	0	0	0.186172	0.978605	0.20963	1.87866	0.582424
D124_0000306232__full	No	g__Pelagibacter	0	0	0	0	0	0	0	0	0	0.252971	1.71676	0.635398	0	0
D124_0000354490__full	No	g__Pelagibacter	0	0	0	1.1153	0	0	0	1.36285	0.173599	0.141022	0.520128	0.554366	0.882526	1.26392
D138_0000009583__full	No	g__Pelagibacter	0.451331	0.487552	0	0	0	0	0	0.197188	0.791372	0.949948	0.89988	1.26813	0.391702	0
D138_0000011177__full	No	g__Pelagibacter	0	0	0	0.714249	0	0	0	1.11442	0.158217	0	0.349913	0.529777	0.62441	0.772403
D138_0000012674__full	No	g__Pelagibacter	0	0.676311	0	0	0	0	0	0	0	0	0	0.315656	0.245169	0
D138_0000018850__full	No	g__Pelagibacter	0	1.12419	0	0	0	0	0	0	0	0	0	0.510697	0.37159	0
D138_0000049013__full	No	g__Pelagibacter	0	0	0	0	1.75317	1.49933	1.40726	0.169264	0.866176	0.536514	0.68642	0.880288	0.324851	0
D138_0000131971__full	No	g__Pelagibacter	0	0	0	0	0	0	0.423743	0	0	0.574565	2.71344	1.50809	0	0
D138_0000136924__full	No	g__Pelagibacter	0	0	0	0	0	0	0	0	0	0	0.825237	0.898423	0	0
D138_0000154645__full	No	g__Pelagibacter	0	1.01117	0	0	0	0	0	0	0	0	0.663246	0.872781	0	0
D138_0000157196__full	No	g__Pelagibacter	0	0	0.4119	0	0	0	0	0	0	0	0.201923	0.911303	0	0
D138_0000157389__full	No	g__Pelagibacter	0	0	0.415952	0	0.26108	0	0	0.265268	0	0	0	1.70443	0	0
D138_0000241258__full	No	g__Pelagibacter	0	1.33703	0.160811	0	0	0.620956	0	0	0	0	0.400296	0.853357	0.64523	0
D150_0000007991__full	No	g__Pelagibacter	0	0	0	0.487808	0	0	0	0.481154	0	0	0	0	0.787182	0
D150_0000009791__full	No	g__Pelagibacter	0	0	0.764475	0.805559	1.33541	2.42986	3.19062	0.733015	3.6757	3.74682	2.0182	0.44941	1.89812	0.422547
D150_0000044595__full	No	g__Pelagibacter	0	0	0	0	0	0	0	0	0	0.218082	0.419474	0.820142	0.930863	0
D150_0000046546__full	No	g__Pelagibacter	0	0	0	0.339152	0	0	0	0.368967	0	0	0	0	0.463868	0
D150_0000069426__full	No	g__Pelagibacter	0	0	0.266793	0	0	0	0	0	0	0	0	0.655771	0.870869	0
D150_0000071546__full	No	g__Pelagibacter	0	0	0	0	0	0	0	0	0	0	0	0	5.11512	0
D150_0000087084__full	No	g__Pelagibacter	0	0	0	0	0	0	0	0.307934	0.640999	0.292613	0.262263	0.264955	0.579695	0
D150_0000093827__full	No	g__Pelagibacter	0	0	0	0	0	0	0	0	0	0	0	0	1.10858	0
D150_0000175221__full	No	g__Pelagibacter	0	0	0.311578	0	0	0	0	0	0	0.217481	0.497544	1.11402	0.881671	0
D150_0000238801__full	No	g__Pelagibacter	1.33557	1.59555	0.415024	1.94592	0.258971	0.489656	0.231388	0	1.8201	0.93466	0.62182	0.334308	0.871942	0.326953
D150_0000240886__full	No	g__Pelagibacter	0	0	1.52597	0	0	0	0	3.09142	0	0.282761	0	0	9.59292	0
D150_0000271428__full	No	g__Pelagibacter	0	0	0	0	0	0	0	0	0	0	0.177554	0.696553	0.995451	0
D150_0000312316__full	No	g__Pelagibacter	0	0	0	0	1.44117	1.0155	1.06373	0	0.669626	0.489149	0.635607	0.587749	0.352316	0
D150_0000332558__full	No	g__Pelagibacter	0	0	0	0	0	0	0	0	0	0	0.142729	0.518057	0.564726	0
D162_0000048424__full	No	g__Pelagibacter	0	0	0	0	0	0	0	0	0	0.169467	0	0	0.171846	0.739519
D162_0000064559__full	No	g__Pelagibacter	0	0	0	0	0	0	0	0	0	0	0	0	0	0.657352
D162_0000103830__full	No	g__Pelagibacter	0	2.05649	0.242894	0	0	0	0	0	0	1.77199	1.0251	0.493091	0	0.730907
D162_0000176917__full	No	g__Pelagibacter	0	0	0	0	0	0	0	0	0	0	0	0	0	0.92465
D162_0000182949__full	No	g__Pelagibacter	0	0	0	0	0	0	0	0	0	0	0	0	0	0.893573
D162_0000273644__full	No	g__Pelagibacter	0	0	0	0	0	0	0	0	0	0	0	0	0	0.70527
D162_0000306910__full	No	g__Pelagibacter	0	0	0	0	0	0	0	0	0	0	0	0	0	1.40909
D162_0000307522__full	No	g__Pelagibacter	0	0	0	0	0	0	0	0	0	0.128952	0	0	0.209219	0.630414
D162_0000346033__full	No	g__Pelagibacter	0	0	0	0	0	0	0	0	0	0	0	0	0	0.96123
D162_0000360700__full	No	g__Pelagibacter	0	0	0	0	0	0	0	0	0	0	0	0	0	0.57235
D162_0000366988__full	No	g__Pelagibacter	0	0	0	0	0	0	0	0	0	0	0	0	0	1.1256
D162_0000385990__full	No	g__Pelagibacter	0	0	0	2.8078	0	0	0	1.0359	0	0.411457	0.222286	0	0.231074	2.03711
D50_0000032961__full	No	g__Pelagibacter	0	0	0	1.60361	2.53332	2.65993	1.05393	0	0	0	0	0	0	0
D50_0000058389__full	No	g__Pelagibacter	0	0	0	0	1.74219	0.254948	1.72819	0.82393	0	0	0	0	0	0
D50_0000061849__full	No	g__Pelagibacter	0	0	1.50689	1.8039	6.2816	1.64256	2.62245	0	2.27087	0	0	0	0	0
D50_0000063625__full	No	g__Pelagibacter	0	0	0	0.398884	0.937367	1.52566	0.651844	0	0	0	0.392856	0.447387	0	0
D50_0000065354__full	No	g__Pelagibacter	0	0	5.15949	0.354236	4.7156	5.17818	1.44716	0.50563	0	1.55754	12.8137	2.90764	0	0
D50_0000066740__full	No	g__Pelagibacter	0	0	0.299748	0	0.707865	9.33355	4.32417	0	0	0	0.516129	0.474517	0	0
D50_0000127136__full	No	g__Pelagibacter	0.304936	0	0.272963	0.224743	1.43971	2.03607	2.08641	0.786179	1.40321	0	0.591738	0	0	0
D50_0000150747__full	No	g__Pelagibacter	0	0	0.201966	0	0.490781	6.59427	2.76518	0	0	0	0.266306	0.277159	0	0
D50_0000311282__full	No	g__Pelagibacter	1.20813	0.513848	1.43481	0.196571	1.51511	2.0565	1.81415	0.592434	1.51641	0.189969	0.363503	1.06388	0.805758	0
D124_0000041268__full_1_1-5637/7470	No	g__Pelagibacter	0	0	0	0	0	0	0	0	0	0.153906	0.969669	0.220826	0	0
D150_0000245227__full_1_1315-6340/6340	No	g__Pelagibacter	0	0.587792	0	0	0	0	0	0	0	0	0	0.289591	0.210762	0
D26_0000056316__full	No	g__Pelagibacter_A	0	5.46189	2.38224	0.437836	0	0.523116	1.98448	0	0	0	0.527747	0.403712	0	0.21378
D26_0000117343__full	No	g__Pelagibacter_A	0	4.05793	0.354745	0	0	0.424139	0.419908	0	0	0	0	0	0	0
D32_0000037276__full	No	g__Pelagibacter_A	0.300169	0.222099	3.38777	0	0	0	0.210291	0	0	0	0	0	0.293346	0
D32_0000037744__full	No	g__Pelagibacter_A	0.343992	3.47238	2.80958	0	0	0	0.776376	0	0	1.00038	0.613434	0	0	0
D32_0000124064__full	No	g__Pelagibacter_A	0	0.547145	0.656673	0.311561	0.224553	0.439208	1.46505	0.235388	0	0.837583	0.665113	0.257714	0	0
D32_0000263763__full	No	g__Pelagibacter_A	0	0	0.774475	0	0	0.333964	1.09974	0	0	0.402021	0.47374	0	0	0
D44_0000079219__full	No	g__Pelagibacter_A	0	0	0	0.833762	0.397309	1.16111	2.3778	0	2.19447	1.54693	1.339	0.276846	0.509158	0
D4_0000076484__full	No	g__Pelagibacter_A	1.00906	1.74534	1.05555	0.677438	0.41782	0.909413	2.88924	0	0	1.70489	1.32301	0.59747	0	0
D79_0000060352__full	No	g__Pelagibacter_A	0	0	0	0	0	0	1.78267	0	0	0	0	0	0	0
D79_0000092563__full	No	g__Pelagibacter_A	0	0	0	0	0	0.468199	2.2662	0.331532	0.552755	0.255076	0.214677	0.143523	0.581701	0
D79_0000126244__full	No	g__Pelagibacter_A	0.458488	2.15406	2.65892	1.3862	0.455805	1.10751	9.11224	0.319551	0.243917	2.82785	1.97631	1.04099	0.265673	0
D79_0000130826__full	No	g__Pelagibacter_A	0	0	0.2525	0.258348	1.05055	2.97469	3.50069	0.155529	0.510763	2.31317	1.57482	0.272448	0.396798	0
D79_0000156277__full	No	g__Pelagibacter_A	0	0	0	0	0	0.500983	2.41317	0.319371	0	0	0	0	0.487424	0
D86_0000466984__full	No	g__Pelagibacter_A	0	0	0	0	0	0	1.10221	2.1956	0.469972	0.616428	0.431779	0	0	0
D86_0000475841__full	No	g__Pelagibacter_A	0	0	0	0	0	0	0	0.767996	0.996425	0.210276	0	0	0	0
D86_0000498136__full	No	g__Pelagibacter_A	0	0	0	0	0.208485	0.298763	0.656468	1.78092	0.370143	0	0.282152	0.242899	0	0
D26_0000048176__full_1_1-12683/14846	No	g__Pelagibacter_A	0.310083	1.80775	1.1433	0.364497	0	0	0.752797	1.02648	0.510077	0.452733	0.272674	0	0	0
D67_0000053394__full_1_1-7648/9808	No	g__Pelagibacter_A	0	0	0.452407	0.446851	0.893955	1.98311	2.82055	0.533533	1.91997	1.27693	0.938151	0	0.587308	0
D115B_0000019013__full	No	g__Pelagibacter_A	0	0	0	0	0	0	0	0	0	1.27107	0.543298	0	0	0
D124_0000005605__full	No	g__Pelagibacter_A	0	0	0	0	0.312271	4.82748	1.58123	0	0	0.69051	0.993078	0.533421	0	0
D124_0000047588__full	No	g__Pelagibacter_A	0	0	0.951462	0	0.172217	0.917254	3.46971	0	0.214024	1.7255	1.86489	0	0	0
D124_0000242781__full	No	g__Pelagibacter_A	0	0	0	0	0	0	0	0	0.724633	0.128376	1.79194	0.302904	0	0
D150_0000024016__full	No	g__Pelagibacter_A	0	1.86214	1.87285	1.8956	4.00341	12.9251	14.5988	0.85158	3.36518	11.9044	8.15045	1.48216	1.82371	0.28015
D162_0000283912__full	No	g__Pelagibacter_A	4.71308	19.4156	9.09335	2.29173	1.53524	2.44265	3.97645	0.551641	5.83916	8.43238	5.57821	0.950717	0.905745	0.721001
D50_0000010950__full	No	g__Pelagibacter_A	0	0	0	0	0.747321	4.4133	2.7958	0	0.237766	2.32002	1.1621	0	0	0
D124_0000088248__full_1_1-5240/5575	No	g__Pelagibacter_A	0	0	0	0	0	0	0	0	0	0	0.591155	0.213712	0.201484	0
D115B_0000290110__full	No	g__Pelatocladus	0	0	0.208567	0	0	0	0	0.189574	0.265184	0.743913	0.913894	0.405833	0	0
D26_0000178903__full	No	g__Peptostreptococcus	0	1.14884	0	0	0	0	0	0	0	0	0	0	0	0
D115B_0000136124__full	No	g__Perlucidibaca	0	4.52521	0	0	0	0	0	0	0	0.842655	0	0	0	0
D109_0000068431__full	No	g__Phaeodactylibacter	0	0.178244	0	0	0	0	0	0	1.75877	0	0	0	0	0
D109_0000210592__full	No	g__Phaeodactylibacter	0	0	0	0	0	0	0	0	1.12921	0	0	0	0	0
D109_0000058571__full	No	g__Phascolarctobacterium_A OR g__URXU01	0	0	0	0	0	0	0	0	2.14318	0	0	0	0	0
D109_0000219631__full	No	g__Phenylobacterium	0	0	0.254521	0.503523	2.33868	2.86104	1.9983	0	1.5169	3.46392	2.50724	0.584329	0	0
D26_0000264834__full	No	g__Phenylobacterium	0.426679	4.22048	0	0	0	0	0	0	0	0	0	0	0	0
D32_0000233636__full	No	g__Phenylobacterium	0.660752	0.655681	4.34327	0	0	0	0	0	0	0	0	0	0	0
D44_0000021143__full	No	g__Phenylobacterium	0	0	0.354356	3.84869	9.51605	21.7145	10.6011	0.225889	1.31164	2.33571	8.52128	4.49152	0	0
D79_0000082059__full	No	g__Phenylobacterium	2.90385	0	0	0	0	0	6.16714	0	0	0	0	0	0.210991	0
D86_0000149503__full	No	g__Phenylobacterium	0	0	0	0	0	0	0	1.16876	0	0	0	0	0	0
D115B_0000334687__full	No	g__Phenylobacterium	0	0	0	0	0	0.250136	0.79564	0	0.205722	0.609808	0.40449	0	0	0
D124_0000174226__full	No	g__Phenylobacterium	0	0	0	0	0	0	0	0	0	0	6.90743	0.396904	0.178777	0
D124_0000203641__full	No	g__Phenylobacterium	0	0	0	0	0	0	0	0	0.341156	0.636467	1.50031	0.90181	0	0
D138_0000196079__full	No	g__Phenylobacterium	1.56931	0	0	0	0	0	0	0.532121	0	0	0	0.876806	0.336332	0
D86_0000267115__full_1_1-5475/33381	No	g__Phocaeicola	0	0	0	0	0	0	0	2.92439	0	0	0	0	0	0
D124_0000042155__full	No	g__Phocaeicola	0.266721	0	0	0	0	0	0	0	0	0.691955	0.480189	0	0	0.469022
D138_0000040268__full	No	g__Phocaeicola	0	0	0	0	0	0	0	0	0	0	0	1.19852	0	0
D138_0000193898__full	No	g__Phocaeicola	0	0	0	0	0.306583	0	0	0	0	0	0	0.710602	0	0
D138_0000084848__full	No	g__Phocaeicola_A	0	0.584826	0	0	0.669767	2.32205	17.6382	1.11502	0	0.350998	16.0716	2.99638	0.414768	0
D4_0000002160__full	No	g__Photobacterium	7.91116	0	0	0	0	0	0	0	0	0	0	0	0	0
D124_0000308970__full	No	g__Photobacterium	0	0	0	0	0	0	0	0	0	0	2.54607	0	0	0
D26_0000093502__full	No	g__Photorhabdus	0	2.82911	0	0	0	0.266967	1.05907	0	0	0	0.386177	0	0	0
D44_0000002077__full	No	g__Photorhabdus	0	0	0	1.58727	0	0	0	0	0	0	0	0	0	0.568306
D124_0000302452__full	No	g__Photorhabdus OR g__Xenorhabdus	0	0	0.210211	0.199018	0	0.209134	0.399446	0	0	0	0.464695	0.495283	0	0.122226
D32_0000217166__full	No	g__Pinibacter	0.585298	0.278884	2.22071	0	0	0	0	0	0	0	0	0.486076	1.0986	0
D115B_0000368306__full	No	g__Pinibacter	0.312474	0	0	0	0.149837	0	0	1.86962	0.63155	0.521921	0.147217	0	0.614574	0
D32_0000081744__full	No	g__Planktomarina	0	1.01281	1.54912	0	0	0.179319	0	0	0	0	1.25203	1.35439	0	0
D67_0000108697__full	No	g__Planktomarina	0	0.700432	0.329117	0	0.274366	0.459853	0.214172	0	0	0	0.455918	0.661427	0	0.21525
D162_0000376721__full	No	g__Planktomarina	0	0	0	0	0	0	0	0	0.708544	0	2.03068	0	0	1.45449
D67_0000019381__full	No	g__Planktophila	0	0	0	0	0.543931	2.34616	0.631037	0	0	0	0	0	0	0
D67_0000029583__full	No	g__Planktophila	0	0	0	0	0.252526	1.50925	0.329957	0	0	0	0	0	0	0
D79_0000198871__full	No	g__Planktophila	0	0	0	0	0	0	0.928847	0.285737	0	0	0	0	0	0
D86_0000114782__full	No	g__Planktophila	0	0	0.139235	0	0	0	0	0.758306	0	0	0	0.251707	0.312294	0
D124_0000122506__full	No	g__Planktophila	0	0	0	0	0	0	0	0	0	0	2.05998	0	0	0
D138_0000039163__full	No	g__Planktophila	0	0	1.00688	0	0	0	0	0	0	0	0.789665	0.529312	0	0
D138_0000135848__full	No	g__Planktophila	0	0	0	0	0	0.117056	0	0	0	0	0	0.596385	0	0
D138_0000290529__full	No	g__Planktophila	0	0	0	0	0	0	0	0	0	0	0	0.658818	0	0
D150_0000069223__full	No	g__Planktophila	0	0	0.165461	0	0	0	0	1.83257	0	0	0	0	4.60724	0
D124_0000257197__full	No	g__Planktotalea	0.269645	0	0.279227	0.279651	0.271148	0	0	0.353134	0	0.662993	3.64085	1.23585	0.690894	4.27062
D4_0000104495__full	No	g__PLYP01	2.5981	0	0	0	0	0	0	0	0	0	0	0.163618	0.466931	0
D109_0000017214__full	No	g__Polaribacter	0	0	0	0	0	1.31741	0.901033	0	1.87416	4.07496	3.88	1.88774	0	0
D109_0000062058__full	No	g__Polaribacter	0	0	0	0	0.475184	1.02955	0.563925	0.698695	8.03529	4.27345	5.12866	2.36627	0	0
D109_0000106934__full	No	g__Polaribacter	0	0.718469	0	0	0	0	0	0	0.484098	1.64936	2.49833	0.933193	0	0
D26_0000063099__full	No	g__Polaribacter	0	1.77707	0.256253	0	0	0	0	0	0	0.652927	0.446834	0.749251	0	0.283692
D26_0000128693__full	No	g__Polaribacter	0	1.39562	1.34698	0.736946	0.768355	2.53616	13.7145	0.20445	5.50452	0	0.670322	0.235905	0	0
D32_0000038414__full	No	g__Polaribacter	0	0	2.78116	1.17307	1.72914	3.30496	3.68864	0	0.23404	2.68704	2.9511	0.746561	0	0.268384
D32_0000118381__full	No	g__Polaribacter	0	0	2.55942	0	0	0	2.66474	0	0	0	0	0	0.662222	0
D44_0000056775__full	No	g__Polaribacter	0	0	0.272791	2.7308	6.60682	15.4772	7.07168	0.145146	1.15583	1.88617	5.54676	3.00929	0	0
D44_0000112286__full	No	g__Polaribacter	0	0	0	36.4425	0	0	0	0	0	0	0	0	0	0.525783
D44_0000220318__full	No	g__Polaribacter	0	0	0.153644	0.901548	1.07669	0	0.666149	0	0	2.48933	0	0	0	0
D4_0000029249__full	No	g__Polaribacter	0.365639	0.505742	0.758046	0.234596	0	0	0.297674	2.60224	0.674409	0	0	0.205205	0.25302	0.169486
D67_0000002571__full	No	g__Polaribacter	0	0	0	0	1.04231	0.860312	0.458016	0	0	0	0	0	0	0
D79_0000005617__full	No	g__Polaribacter	0	0	0	0	0.456642	1.92502	2.84172	0.469778	1.12095	1.46012	1.08333	0	0	0
D79_0000014099__full	No	g__Polaribacter	0	0	0	0	0	0	1.8596	0	0	0	0	0	0	0
D79_0000039338__full	No	g__Polaribacter	0	0	0	0	0	1.13655	5.32605	0	0	0	0	0	0	0
D79_0000049577__full	No	g__Polaribacter	0	0.211445	0.142621	0	0	0.616946	0.954052	0	0	0.211396	0.273673	0.347632	0.253986	0
D79_0000143113__full	No	g__Polaribacter	0	0	0	0.222022	3.40488	2.45843	0.621736	0	0	1.0867	1.66974	0.538219	0	0.442515
D79_0000235667__full	No	g__Polaribacter	0	0	0	0	2.00076	0	0.988823	0	0	0	0	0	0	0
D44_0000342847__full_1_1-7006/7592	No	g__Polaribacter	0	0	0	4.30398	0	0	0	0	0	0.526516	0	0	0	0
D124_0000014157__full	No	g__Polaribacter	0	1.72311	2.43763	1.79259	0.386896	0.968224	1.61325	0.193159	0	0.193818	1.1198	1.57269	0.428928	0.623404
D138_0000032794__full	No	g__Polaribacter	0	0	0	0.239804	0.295132	0.797869	0.506874	0	0	1.15038	2.332	1.07182	0	0
D138_0000060425__full	No	g__Polaribacter	0	0	0	0	0	0	0	0	0	0	0	1.89147	0	0
D50_0000146584__full	No	g__Polaribacter	0	0.173024	0	0.217855	1.39895	1.27849	0.788861	0	0	0.235338	0	0	0	0
D50_0000297631__full	No	g__Polaribacter	0	0	0	0	0.872856	0	0	0	0	0	0	0	0	0
D26_0000068559__full	No	g__Polaribacter OR g__Polaribacter_A	2.49399	0.982459	0	0.562573	0	0	0.978988	0	0	0.40183	0	0	0	0.399367
D124_0000131971__full	No	g__Polaribacter OR g__SCGC-AAA160-P02	0	0	0	0	0	0	0	0	0	1.79339	1.45485	0.22687	0	0
D50_0000294937__full	No	g__Polaribacter OR g__SCGC-AAA160-P02	0	0	0	14.6074	1.3162	0.875686	0.200802	0	0	0	0	0	0	0
D124_0000018268__full	No	g__Polynucleobacter OR g__SYFN01 OR g__Zwartia	0	0	0	0	0	0	0	0	0	2.43393	1.12747	0	0	0
D138_0000167210__full	No	g__Pontimicrobium	0	0	0	0	0	0	0	0	0	0	13.7258	1.58091	0	0
D86_0000157601__full	No	g__Porticoccus	0.796164	2.80175	2.19698	1.41893	0.489	1.04467	4.75985	0.44985	0.215877	3.32925	2.59108	0.874392	0.344784	0
D79_0000263029__full_1_1-52011/56832	No	g__Porticoccus	3.36503	0	0.350096	0	0	0	0.757902	0	0	0	0	0	0	0.180849
D115B_0000187586__full_1_1-70524/84434	No	g__Porticoccus	0	0	0	0	0	0	0	0	0	2.82584	0.199336	0	0	0
D26_0000316001__full	No	g__Poseidonia	0	1.47953	0	0	0	0	0	0	0	0	0	0	0	0
D115B_0000008633__full	No	g__Poseidonia	0	0	0	0	0	0	0	0	0	1.90641	0.377112	0	0	0
D115B_0000041736__full	No	g__Poseidonia	0	0	0	0	0	0	0	0	0	1.03849	0.749252	0	0	0
D138_0000085286__full	No	g__Poseidonia	1.16549	0	0.936052	0	0	0	0	1.65104	0	0	0	9.97971	0.775109	1.79661
D138_0000104591__full	No	g__Poseidonia	0	0	0	0	0	0	0	0	0	0	0.190997	2.50355	0	0
D44_0000237487__full	No	g__Poseidonibacter	0	0	0	1.27043	0.167017	0	0.544283	0	0.262218	0	0	0	0	0
D4_0000159320__full	No	g__Poseidonibacter	6.13033	4.4709	2.41046	5.25346	3.74595	16.1266	12.33	1.30021	7.54449	3.46852	13.4527	4.80522	0.908257	0
D79_0000018644__full	No	g__Poseidonibacter	0	0	0	0	0	0	4.39586	0	0	0	0	0	0	0.474927
D79_0000019665__full	No	g__Poseidonibacter	0	0	0	0	0	0	5.28629	0	0	0.49424	0.314929	0	0	0
D86_0000083717__full	No	g__Poseidonibacter	0	0	0	0	0.289735	0.96795	0.776892	0.815726	0	0	0	0	0	0
D109_0000169705__full	No	g__Prevotella	0.336362	0	0	0	0	0	0	0	2.55736	0	0	0	0	0
D109_0000315035__full	No	g__Prevotella	0	0	0	0	0	0	0	0	2.90683	0	0	0	0	0
D26_0000306734__full	No	g__Prevotella	0	1.21748	0	0	0	0	0	0	0	0	0	0	0	0
D32_0000018948__full	No	g__Prevotella	0	0	0.97133	0.980164	0.433873	0	0.693475	0	0	0	0	0.212578	0	0
D32_0000078321__full	No	g__Prevotella	0.292599	0.387245	1.13929	0	0	0	0	0	0	0	0	0	0	0
D32_0000225301__full	No	g__Prevotella	0	0	1.08943	0	0	0	0	0	0	0	0	0	0	0
D79_0000160176__full	No	g__Prevotella	0	0	0.264815	0	0.49824	0.544295	0.973039	0	0	0	0	0	0	0
D86_0000361140__full	No	g__Prevotella	0	0	0	0	0	0	0	1.19298	0	0	0	0	0	0
D86_0000434039__full	No	g__Prevotella	0	0	0.187734	0	0	0	0	1.11724	0	0	0	0	0	0
D109_0000191935__full_1_1-5578/6221	No	g__Prevotella	0	0	0	0	0	0	0	0	1.23535	0	0	0	0	0
D115B_0000039386__full	No	g__Prevotella	0	0	0	0	0	0	0	0	0	0.674408	0	0	0	0
D115B_0000272868__full	No	g__Prevotella	0	0.263955	0.246585	0	0	0	1.96706	0	0	0.545533	0.540177	0.799281	0	0
D138_0000034604__full	No	g__Prevotella	0	0	0	0	0	0	1.35888	0	0	0	0	0.48614	0	0
D138_0000035161__full	No	g__Prevotella	0	0	1.27875	0	0	0	2.64303	0	0	0	0	0.598741	0	0
D138_0000101144__full	No	g__Prevotella	0	0.560211	0	0	0	0	0	0	0	0	0	0.5802	0	0
D138_0000125657__full	No	g__Prevotella	0	0	0.227061	0.327416	0.932606	0	3.51163	0.165522	0.565515	1.62687	0.315896	1.065	1.91485	3.49656
D138_0000146040__full	No	g__Prevotella	0	0	0	0	0	0	0	0	0	0	0	3.0433	0	0
D115B_0000192165__full_1_1-29967/36690	No	g__Prevotella	0	0	0	0	0	0	0	0	0	1.48744	0	0	0	0
D138_0000079919__full_1_933-10626/10626	No	g__Prevotella	0	0	0	0	0.692828	1.38964	0.76015	0	0	0	0	0.484868	0	0
D138_0000136892__full	No	g__Prochlorococcus	0	0.169215	0	0	0	0	0	0	0	0.236775	0.860867	0.536279	0	0
D26_0000244774__full	No	g__Prochlorococcus_A	0	5.35245	0	0	0	0	0	0	0	9.72307	2.65627	0	0	0.39311
D86_0000410112__full	No	g__Prochlorococcus_A	0	0.598006	0	0	0	0	0	1.26359	0	0	0	0	0	0
D162_0000034465__full	No	g__Prochlorococcus_A	0	0.182852	0.668675	0	0	0	0.377658	1.27867	0.569455	0.280311	0.42499	0.427078	0	0.776499
D109_0000364450__full	No	g__Prochlorococcus_B	0	0	0	0	0	0	0	0	1.10132	0	0	0	0	0
D26_0000190554__full	No	g__Prochlorococcus_B	0	1.30634	0.297953	0	0	0	0	0.217014	0	0.129149	0	0	0.842436	0
D26_0000337801__full	No	g__Prochlorococcus_B	0	0.870773	0	0	0	0	0	0	0	0	0	0	0	0
D44_0000202800__full	No	g__Prochlorococcus_B	0	0	0	1.41828	0	0	0	0	0	0	0	0	0	0
D44_0000246819__full	No	g__Prochlorococcus_B	0	0	0	0.65925	0	0	0	0	0	0	0	0	0	0.129654
D4_0000011552__full	No	g__Prochlorococcus_B	1.19104	0	0	0.635516	0	0	0	0	0	0	0	0	0	0.217968
D26_0000321232__full	No	g__Prochlorococcus_C	0	0.916405	0	0	0	0	0	0	0	0	0	0	0	0
D50_0000213406__full	No	g__PRS1	0	0	0	0	1.51173	0.237811	0	0	0	0	0	0	0	0.421738
D86_0000404329__full	No	g__Pseudoalteromonas	0.175671	0	0	0	0	0	0	7.54545	1.14887	0	0	0	0	0
D138_0000227813__full	No	g__Pseudoalteromonas	0	0	0	0	0	0	0	0	0	0	0	0.631714	0.743088	0
D150_0000001754__full	No	g__Pseudoalteromonas	0	0	0	0	0	0	0	0	0	0	0	0.373313	1.01866	0
D150_0000018030__full	No	g__Pseudoalteromonas	0	0	0	0	0	0	0	0	0	0	0	0.728653	0.98047	0
D162_0000117204__full	No	g__Pseudoalteromonas	0	0	0	0	0	0	0	0	0	0	0	0	0	0.879307
D50_0000174800__full	No	g__Pseudoalteromonas	0	0	0	0	1.01115	0.262124	0	0	0	0	0	0	0	0
D138_0000078073__full	No	g__Pseudohalocynthiibacter	0	0	0	0	0	0	0	0	0	0	0	1.05917	0	0
D86_0000451646__full	No	g__Pseudomonas_E	0	0	1.53704	0	0	0	0	0.593648	0	0	0	0	0	0
D115B_0000037673__full	No	g__Pseudomonas_E	0	0.270818	0	0	0	0	0	0	0	0.644534	0	0	0	0
D115B_0000041980__full	No	g__Pseudomonas_E	0	0	0	0	0	0	0	0	0	0.570739	0.147935	0	0	0
D115B_0000083491__full	No	g__Pseudomonas_E	0	0	0	0	0	0.164814	0	0	0	0.547241	0	0.372488	0	0.891649
D162_0000196795__full	No	g__Pseudomonas_E	0	0	0	0.165345	0	0	0	0	0	0	0	0	0	0.705799
D86_0000069057__full	No	g__Pseudothioglobus	0	0	0	0	0	0	0	6.66611	7.3652	1.72777	0	0	0	0
D32_0000206025__full	No	g__Pseudovibrio	0	0.17777	0.688327	0.152415	0	0	2.05252	0	0.183289	0	0	0	0	0
D162_0000142290__full	No	g__Pseudovibrio	0	0	0	0	0	0	0	0	0	0	0	0	0	1.04483
D67_0000003930__full	No	g__Psychroflexus	0	0	0	0	0	1.45976	0.481899	0	0	0	2.67294	0	0	0
D115B_0000383292__full	No	g__Psychroflexus	0	0	0	0	0	0	0	0.870615	0.494267	0.64639	0.267937	0	0	0
D26_0000028954__full	No	g__Psychroserpens	0	1.08895	0.57722	0	0	0	0	0	0	0	0	0.551203	0	0
D26_0000068232__full	No	g__Psychroserpens	0.190527	1.03375	2.21848	0	0	0	0	0	0	0	0	0	0	0
D32_0000123532__full	No	g__Psychroserpens	0	0	3.86756	0	0	0	0	0	0	0	0	0	0.176787	0
D32_0000271858__full	No	g__Psychroserpens	0	0	2.11737	0	0	0	0	0	0	0	0	0	0.125514	0
D4_0000082773__full	No	g__Psychroserpens	2.50419	0	0	0	0	0	0	0	0	0	0	0.159609	0.407594	0
D79_0000232896__full	No	g__Psychroserpens	0	0	0	0	0	0	0.737314	0	0	0	0	0.514285	0	0
D86_0000299535__full	No	g__Psychroserpens	0	0	0	0.27655	0.295296	0	0	0.786773	0	0	0	0	0	0
D138_0000026439__full	No	g__Psychroserpens	0.918784	6.12924	0	0	0	0	0	0	0	0	0	2.66406	0.379171	0
D138_0000040259__full	No	g__Psychroserpens	0	0	0	0.110302	0	0	0	0.843174	0	4.41704	0.32983	0.43697	0.454784	0
D162_0000196801__full	No	g__Psychroserpens	0	0	0	0	0	0	0	0	0	0	0	0	0	0.849217
D50_0000264108__full	No	g__Psychroserpens	0	0	0.168456	0	1.07095	0.386658	0	0.460737	0	0	0.178207	0.187784	0	0
D115B_0000279349__full	No	g__Psychroserpens OR g__Ventrenecus	0	0	0.238226	0.253177	0.486124	1.02149	1.39226	0.274051	1.7311	2.6806	0.926154	0	0.248291	0
D32_0000154538__full	No	g__Psychroserpens OR g__Winogradskyella	0.561248	0.396853	1.02348	0	0	0	0	0	0	0	0	0	0	0
D79_0000026956__full	No	g__Psychroserpens OR g__Winogradskyella	0	0	0	0	0.752776	2.60487	7.29334	0	0	0	0	0	0	0
D79_0000192440__full	No	g__Psychroserpens OR g__Winogradskyella	0	0	0	0	0.229882	0.799628	1.13112	0	0	0	1.08262	0.212339	0.202244	0
D86_0000077289__full	No	g__Psychroserpens OR g__Winogradskyella	0	0	0	0	0	0	0	0.790694	0	0	0	0	0	0
D115B_0000034914__full	No	g__Psychroserpens OR g__Winogradskyella	0	0	0.906314	0.435937	0.519837	1.1727	1.25496	0.325071	1.5663	2.99159	1.23389	0	0.268207	0
D124_0000096863__full	No	g__Psychroserpens OR g__Winogradskyella	0	0	0	0	0	2.51671	1.73506	0	0	0	3.30008	0.888412	0	0.420672
D138_0000102281__full	No	g__Psychroserpens OR g__Winogradskyella	0	0	0	0	0	0	0	0	0	0	0	6.5345	0	0
D50_0000067002__full	No	g__Psychroserpens OR g__Winogradskyella	0	0	0	0.214129	2.47618	0	0	0	0	0	0	0	0	0
D79_0000052423__full	No	g__Puniceispirillum	0	0	0	0	0	0	6.35417	0	0	0	0	0	0	0
D162_0000306705__full	No	g__Pusillimonas_A	0	0	0	0.450215	0	0	0	0	0	0.414063	0.237049	0	0	1.50468
D79_0000067223__full	No	g__PZPK01	0	0	0	0	0	0	1.92307	0	0	0	0	0	0	0
D115B_0000082899__full	No	g__QGON01	0	0	0	0	0	0	0	0	0	0.462046	2.28231	0	0	0
D138_0000127350__full	No	g__Qipengyuania	0	0	0	0	0	0	0	0	0	0	0	0.698257	0	0
D26_0000056589__full	No	g__RF16	0	2.428	0	0	0	0	0	0	0	0	0	0	0	0
D124_0000105658__full	No	g__RF16	0	0.836615	0	0	0	0	0	0	0	0	6.92683	0.141114	0	0
D138_0000141393__full	No	g__RF16	0	0	0	0	0	0	0	0	0	0	0	0.74736	0	0
D150_0000127744__full	No	g__RF16 OR g__RUG11139 OR g__UBA1217	0	0	0.183478	0	0	0	0	0	0	0	0	0	1.15285	0
D109_0000206419__full	No	g__RFSX01	0	0	0	0	0	0	0	0	1.33842	0	0	0	0	0
D109_0000217164__full	No	g__RFSX01	0.547532	1.51801	1.17214	0.806236	2.62861	5.26452	2.89025	0.600659	7.47763	5.54885	6.15677	2.62002	0	0
D115B_0000341639__full	No	g__RFSX01 OR g__Urechidicola	0	0	0	0	0	0	0	0	0	0.683586	0	0	0	0
D150_0000115173__full	No	g__RFYP01	0	0	0	0	0	0	0	0	0	0	0	0.642446	1.95564	0
D4_0000330450__full	No	g__RGIG10190 OR g__SMXJ01	0.788167	0	0	0	0	0	0	0	0	0	0	0	0	0
D109_0000283461__full	No	g__RGIG1752	0	0	0	0	0	0	0	0	0.898894	0	0	0	0	0
D32_0000320015__full	No	g__RGIG5418	0	0	2.23033	0	0	0	0	0	0	0	0	0	0	0
D86_0000187718__full_1_985-6914/6914	No	g__RGIG6105	0	0	0	0	0	0	0.414258	1.514	0.250513	0	0	0	0.445292	0
D86_0000510847__full	No	g__Rhodoferax	0	0.991502	0.222832	0	0	0	0	1.43496	0.288015	4.53691	5.68593	0.237221	0	0.167686
D32_0000205665__full	No	g__Rhodoferax_C	0	0	1.26917	0.340572	0	0	0	0	0.171915	0.149342	0.262237	0	0	0
D115B_0000342205__full	No	g__Roseibacillus_B	0	0	0	0	0	0	0	0	0	0.898511	0	0	0	0
D86_0000481893__full	No	g__Roseovarius	0.737857	0.235849	0	0	0	0	0	0.522274	0.248965	0	0	0	0	0.123773
D26_0000160680__full	No	g__RUG11857	0.253314	2.66169	0.230205	0	0	0	0	0	0	0	0	0	0	0
D86_0000316198__full	No	g__Ruminococcus_E	0	0	0	0.313231	0	0	0	3.73168	0	0.133652	0	0	0.229228	0
D115B_0000135334__full	No	g__S36-B12	0	0	0	0	0.536915	0	0	0.24015	0.830553	0.790168	0.689331	0	1.60947	3.64346
D26_0000258956__full	No	g__Saccharicrinis	0	0.624203	0	0	0	0	0	0	0	0	0	0	0	0
D109_0000127977__full	No	g__SCGC-AAA076-P13	0	0	0	0	0	0	0	0	1.42447	0	0	0	0	0
D26_0000116914__full	No	g__SCGC-AAA076-P13	0	3.65478	0	0	0	0.845127	1.25542	0	0	0	0.357672	0	0	0
D44_0000139563__full	No	g__SCGC-AAA076-P13	0	0	0	1.28759	0	0	0	0	0	0	0	0	0	0.230799
D44_0000246855__full	No	g__SCGC-AAA076-P13	0	0	0	7.30733	0.51969	0.452562	0.580087	0	0	0	0.877677	0.842151	0	1.13893
D79_0000071821__full	No	g__SCGC-AAA076-P13	0	0	0	0	0	3.75837	14.6547	0	0	0	0.86716	0.629023	0	0
D79_0000073193__full	No	g__SCGC-AAA076-P13	0	0	0	0.562553	0	0	1.94335	0	0	0	0.851393	0.395375	0	0.678961
D79_0000103274__full	No	g__SCGC-AAA076-P13	0	0	0	0	0	3.67209	12.6236	0	0	0.143004	0.374744	1.45978	0	0
D79_0000121985__full	No	g__SCGC-AAA076-P13	0	0.558656	1.36164	0	0.408178	0.446159	3.05164	0.9901	0	0.242911	2.00229	0.548591	0	0
D124_0000279092__full	No	g__SCGC-AAA076-P13	0	0	0	0	0	0	0	0	0	1.81143	0.970314	0	0	0
D138_0000038627__full	No	g__SCGC-AAA076-P13	0	0	0	0	0	0	0.887107	0	0	0	0	2.58902	0	0
D138_0000094342__full	No	g__SCGC-AAA076-P13	0	0	0	0	0	0	0	0	0	0	0	1.1842	0	0
D162_0000072256__full	No	g__SCGC-AAA076-P13	0	0	0	0	0	0	0	0	0	0	0	0	0	2.00503
D109_0000005090__full	No	g__SCGC-AAA160-P02	0	0	1.94789	0.739468	0.534149	0.76232	0.515351	0.498562	3.19817	1.34997	2.4129	2.2583	0	0
D109_0000097847__full	No	g__SCGC-AAA160-P02	0	0	1.53705	0	0	0	0	0	0.744576	0.657211	0.407564	0	0	0
D26_0000063919__full	No	g__SCGC-AAA160-P02	0	2.58785	1.65703	0.761647	0.553136	0.647631	0	0	0	0	0	0.930214	0.666084	0.553595
D26_0000125432__full	No	g__SCGC-AAA160-P02	0	2.43727	0.650622	0	0	0	0.303827	0	0	2.22967	2.04165	0.727244	0	0.581911
D26_0000144196__full	No	g__SCGC-AAA160-P02	1.18218	5.37765	2.49763	1.26646	0.313271	0.88139	0.6437	0.250289	1.57796	1.38306	1.23896	0.856521	0.463232	0.236952
D26_0000180507__full	No	g__SCGC-AAA160-P02	0.250596	1.30188	0.757847	0.724545	3.80797	7.05375	3.96366	0.979147	8.04464	6.2585	6.32123	2.70054	0	0
D26_0000275673__full	No	g__SCGC-AAA160-P02	0	0.855633	1.03418	0.182367	0	0	0	0	3.2516	0.983693	0.596737	0.434498	0	0
D26_0000313635__full	No	g__SCGC-AAA160-P02	0	5.45156	2.87096	1.06477	0.625021	1.21597	3.46578	0.712496	0.630314	1.16345	1.59683	2.00395	0.577575	0.266975
D32_0000035144__full	No	g__SCGC-AAA160-P02	0	0.816605	3.34749	0.45181	0.205204	0.351878	0.357192	0.141204	0.368876	0	0.489336	0.342069	0.267461	0
D32_0000048689__full	No	g__SCGC-AAA160-P02	0	0	1.20389	0.433815	0.830055	3.18047	2.22241	0.460448	3.18215	0.609937	1.77803	0.984307	0	0
D32_0000069442__full	No	g__SCGC-AAA160-P02	0	0	2.37291	0.642469	2.67259	4.76563	2.90017	0	2.80462	2.71346	3.01727	0.991294	0	0
D32_0000094367__full	No	g__SCGC-AAA160-P02	0	0	1.11206	0	2.06907	3.88384	1.91	0	0	2.35214	0	0	0	0
D32_0000095239__full	No	g__SCGC-AAA160-P02	0	0	0.804239	0	0.156364	0	0.937637	0	0	0	0.238067	0	0	0
D32_0000261209__full	No	g__SCGC-AAA160-P02	0	0	2.35365	0	0	0	0	0	0	0	0	0	0	0
D44_0000023768__full	No	g__SCGC-AAA160-P02	0	0	0	3.9132	0.440052	0.526454	0.219026	0	0	0	0.537481	0.293843	0	0.267419
D44_0000032377__full	No	g__SCGC-AAA160-P02	0	0	0	3.91459	0.508574	0.592724	0.207544	0	0	0	0.422148	0.243473	0	0
D44_0000067920__full	No	g__SCGC-AAA160-P02	0	0	0	2.62824	0.52228	0.57995	0	0	0	0	0	0	0	0
D4_0000057464__full	No	g__SCGC-AAA160-P02	7.30104	0	3.05684	5.24411	4.23707	9.47229	9.55426	0.241586	1.49551	5.13267	6.33821	3.70286	0.357226	0
D4_0000222814__full	No	g__SCGC-AAA160-P02	1.06301	1.89651	0	0	0	0	0	0	0	0	0	2.76558	0	0
D67_0000014726__full	No	g__SCGC-AAA160-P02	0	0	0	1.60618	1.46593	1.11558	0.400748	0	0	0	0	0	0	0
D67_0000151998__full	No	g__SCGC-AAA160-P02	0	0	0	3.40466	0.891082	0.98299	0.374153	0	0	0	0	0	0	0
D86_0000133361__full	No	g__SCGC-AAA160-P02	0	0	0	0	0	0	0	0.818851	0	0	1.05782	0.313726	0.383549	0
D86_0000404930__full	No	g__SCGC-AAA160-P02	0	0.296921	0.708942	0	2.39387	3.49041	1.77907	0.640052	5.50693	3.10126	3.39831	1.95536	0	0
D115B_0000019583__full	No	g__SCGC-AAA160-P02	0	0	0	0	0.440433	0.717051	0.441961	0	0	2.66088	3.57812	1.23107	0	0
D115B_0000126343__full	No	g__SCGC-AAA160-P02	0	0	0	0	0	0	0	0	0.818305	0.252543	0.187154	0	0	0
D124_0000110761__full	No	g__SCGC-AAA160-P02	0	0	0	0	0.227077	0.24166	0.254726	0	0	1.42428	0.834796	0.361573	0	0
D124_0000231473__full	No	g__SCGC-AAA160-P02	0.14727	0	0	0	0.433446	1.1814	0.865752	0	2.11352	1.00246	5.60052	1.46609	0	0
D138_0000024074__full	No	g__SCGC-AAA160-P02	0	0	0	0	0	0	0	0	0	1.53638	1.65811	0.943816	0.228802	0
D138_0000055029__full	No	g__SCGC-AAA160-P02	0	0	0	0	0	0.47433	0.750423	0	0	0	0	2.89489	0	0
D138_0000111187__full	No	g__SCGC-AAA160-P02	0	0.333446	1.03989	0.520385	0	0.545487	0.789056	0.770816	0.21441	0	0.559812	1.10925	1.29409	0.291021
D150_0000065924__full	No	g__SCGC-AAA160-P02	0	0	0	0.477743	0	0	0	0	0	0	0	0	0.699307	0
D162_0000001601__full	No	g__SCGC-AAA160-P02	0	0	13.5631	2.07097	0.833082	2.24981	1.86376	0.346932	0.895165	7.19163	6.70462	6.13387	0	1.6409
D162_0000006658__full	No	g__SCGC-AAA160-P02	0	0	0	0	0	0.464677	0	0	0.673807	0.819866	0.712278	0	0	1.43336
D162_0000371009__full	No	g__SCGC-AAA160-P02	0	4.17703	2.173	0.425818	0	0.207541	0.238992	0	0	1.2975	1.01306	0.788581	0.540188	0.301758
D50_0000261777__full	No	g__SCGC-AAA160-P02	0	0	0	0.216154	0.696961	3.14935	2.10515	0	0	0	0	0	0	0
D44_0000028590__full	No	g__SCGC-AAA160-P02 OR g__VISM01	0	0	0	9.05525	0.57018	0.335192	0	0	0	0	0	0	0	0
D109_0000145337__full	No	g__Sediminibacterium	1.65766	0	0	0	0	0	0	0	4.11006	0	0	0	0	0
D109_0000382428__full	No	g__Sediminibacterium	0.391178	0	0	0	0	0	0	0	1.05301	1.65251	0	0	0	0
D26_0000329753__full	No	g__Sediminibacterium	0	0.668192	0.255864	0	0	0	0	0	0	0	0	0	0	0
D32_0000060695__full	No	g__Sediminibacterium	0	0	0.294045	0	0	0.225396	0.795583	0	0	0	10.1063	0	0	0
D44_0000169607__full	No	g__Sediminibacterium	0	0	0	1.97499	0	0	0	0	0	0	0	0	0	0
D44_0000207360__full	No	g__Sediminibacterium	6.81424	0	0	0.905173	0.720947	0.162974	0	0.415756	0	0	0	0	0	0.159516
D44_0000225418__full	No	g__Sediminibacterium	6.54561	0	0	1.28504	1.08827	0.213576	0	0.549291	0	0	0	0	0	0.233362
D44_0000271284__full	No	g__Sediminibacterium	0	0	0	0.717453	0	0	0	0	0	0	0	0	0	0
D4_0000043970__full	No	g__Sediminibacterium	1.57826	0	0	0	0	0	0	0	0	6.07491	0.76406	0	0	0
D4_0000317129__full	No	g__Sediminibacterium	1.44968	0	0	0	0	0	0	0	1.49474	0	0	0	0	0
D67_0000055048__full	No	g__Sediminibacterium	0.189325	0	0	0.203427	0.564847	1.74693	0	0	0	0	0	0	0	0
D86_0000476295__full	No	g__Sediminibacterium	4.40108	0	0	0.717266	0.497226	0	0	0.367362	0	0	0	0	0	0.156971
D115B_0000019803__full	No	g__Sediminibacterium	0	0	0	0	0	0	0	0	0.36999	2.26959	0.261825	0	0	0
D115B_0000066151__full	No	g__Sediminibacterium	0	0	0	0.270271	0	0	0	0	0	1.83831	1.3095	0	0	0
D115B_0000289063__full	No	g__Sediminibacterium	0	0	0	0	0	0	0	0	0	0.813694	0	0	0	0
D115B_0000304276__full	No	g__Sediminibacterium	0	0	0	0	0	0	0	0	0	1.82258	0.444598	0	0	0
D115B_0000325217__full	No	g__Sediminibacterium	0	0	0	0	0	0	0	0	0	1.23994	0.231126	0	0	0
D115B_0000375770__full	No	g__Sediminibacterium	0	0	0	0	0	0	0	0	0	0.762196	0	0	0	0
D124_0000042854__full	No	g__Sediminibacterium	0	0	0	0	0	0	0	0	0	1.06498	0.44401	0	0	0
D50_0000126788__full_1_1-20950/26306	No	g__Sediminibacterium	0.226693	0	0	0.233815	0.603313	1.82658	0	0	0	0	0	0	0	0
D32_0000033240__full	No	g__Serratia	0	0	3.44226	0.304453	0	0	0	0	0	0	0	0	0	0
D44_0000045599__full	No	g__Serratia_A	0	0	0	0.666914	0.346662	0.198668	0	0	0	0	0	0	0	0
D162_0000159045__full	No	g__Serratia_A	0	0	0.272162	0	0	0	0	0.329387	0	0	0	0	2.79471	2.3671
D26_0000183480__full	No	g__Serratia_G	0	0.846112	0	0	0	0	0	0	0	0	0	0	0	0
D50_0000022711__full	No	g__Serratia_J	0	0	0	0	1.18466	1.4555	0.68519	0	0	0	0.683349	0.86595	0	0
D115B_0000008000__full	No	g__Shimia	0.439513	0	0.639601	2.51305	1.37081	0.307832	0	1.04957	0.345175	1.82412	1.22717	0	0.589894	3.37704
D79_0000224537__full	No	g__Site-B15	0	0	0	0	0.292239	0.228678	0.688173	0.326852	0	0	0	0	0	0
D79_0000165955__full	No	g__SM23-42	0	0	0	0	0	0	0.631756	0	0	0	0.280394	0.430537	0	0
D86_0000023401__full	No	g__SM23-42	0	0	0.58158	1.24751	0.543219	0	0	1.89592	0	1.84306	0.969152	0.734328	0	0.270964
D124_0000018965__full	No	g__SM23-42	0	0	0	0	0	0	0	0	0	0	9.69486	1.56259	0	0
D138_0000042873__full	No	g__SM23-42	0	0	0	0	0	0	0	0	0	0	0	3.65527	0	0
D109_0000153683__0_partial	No	g__SMTZ1-45	0	0	0	0	0	0	0	0	1.97722	0	0	0	0	0
D67_0000229499__full	No	g__SMXJ01 OR g__UBA2632	0	1.45672	0.253611	0	0.673431	0.589666	0.209614	0	0	0	1.95045	0.179322	0	0
D26_0000031050__full	No	g__Sneathiella	0	2.31114	0.572747	0	0	0	0	0	0	0	0	0	0	0
D26_0000307807__full	No	g__SOIY01	0	0.669372	0	0	0	0	2.15877	0	0	0	0	0	0.321139	0.240799
D32_0000014814__full	No	g__SOIY01	0	0.428565	2.64154	0.214227	0	0	0	0	0	0	0	0	0.488681	0.210976
D32_0000059788__full	No	g__SOIY01	0	0.583353	1.35577	0.227098	0	0	0	0	0	0	0	0	0	0
D32_0000119910__full	No	g__SOIY01	0	1.19042	3.94114	0.482056	0	0	0.738524	0	2.28714	1.00909	1.74832	0.826614	0.627826	0.535193
D32_0000219928__full	No	g__SOIY01	0.222128	0.768906	2.91404	0.484783	0	0.173987	0	0	0	0	0	0.210285	0	0
D79_0000102197__full	No	g__SOIY01	0	0.419968	0.863036	0	0	0	3.78936	0.737839	0.292839	0.190234	0.310789	0.466327	0.688659	0.178265
D86_0000371582__full	No	g__SOIY01	0	0.937742	2.93446	0.552229	0	0	0.782992	4.58629	0.964211	0.182956	0.254856	0.282609	1.44448	0.696225
D150_0000053179__full	No	g__SOIY01	0.382954	1.27811	1.46659	0.938932	0	0	0	0.646537	0	0	0	0.332589	4.55085	1.00874
D150_0000090258__full	No	g__SOIY01	0	0	0	0	0	0	0	0	0	2.86668	0.59573	0	0.465961	0
D79_0000018560__full	No	g__Sphingobacterium	0	0	0	0	0	0	1.81432	0	0	0	0	0	0	0
D79_0000165053__full	No	g__Sphingobacterium	0	0	0	0	0	0	1.29075	0	0	0	0.343468	0	0	0
D86_0000380164__full	No	g__Sphingobacterium	0	0	0	0	0	0	0	0.64827	0	0	0	0	0	0
D115B_0000122664__full	No	g__Sphingobacterium	0.19533	0	0	0	0	0	0	0	0	1.61482	0	0	0	0
D124_0000055281__full	No	g__Sphingobacterium	0	0	0.9936	0.6262	0.367585	0.918581	0.57892	0	0.870415	0.294142	1.65565	0.773919	0	0
D124_0000331747__full	No	g__Sphingobacterium	0	0	0	0	0	0	0	0	0	0	0.520882	0.526428	0.224051	0
D138_0000186274__full	No	g__Sphingobacterium	0	0	0	0	0	0	0.772713	0	0	0	0	0.920139	0	0
D150_0000150551__full	No	g__Sphingobacterium	0.209202	7.13112	2.60665	0.51491	0.582853	0.600609	0.167535	0.596237	0.506347	0.595019	0.472088	1.06608	0.9275	0.619956
D109_0000112447__full	No	g__Staphylococcus	0	0	0	0	0	0	0	0.40903	1.63457	0.140065	0.245133	0	0	0
D26_0000122498__full	No	g__Staphylococcus	0.788525	14.7584	8.85318	3.46113	0.778028	1.39263	1.17937	0	0	0.778333	0.483584	0	0.306795	0.760699
D26_0000179200__full	No	g__Staphylococcus	0	4.1667	5.46913	0.555999	0.648069	1.68114	1.66406	0	1.8494	3.83041	2.05949	0.559382	0	0
D32_0000335607__full	No	g__Staphylococcus	0	0	1.19528	0.50233	0.31344	0.200474	0.214557	0	0	0	0.393971	0	0	0
D67_0000051717__full	No	g__Staphylococcus	0	0	0	1.34983	0.322619	0.651306	0.326284	0	0	0	0	0	0	0
D67_0000183899__full	No	g__Staphylococcus	0	0	0	0	0.441423	0.546629	0.254591	0	0	0	0	0	0	0
D86_0000436778__full	No	g__Staphylococcus	11.9082	0	0	1.86422	1.60427	0.324277	0	0.854908	0	0	0	0	0	0.295147
D124_0000166874__full	No	g__Staphylococcus	0	0	0	0	0	0	0	0	0	0.240884	1.62786	0.414845	0	0
D44_0000116555__full	No	g__Stenotrophomonas	0	0	0	1.2388	0	0	0	0	0	0	0	0	0	0
D44_0000250714__full	No	g__Stenotrophomonas	0	0	0	1.24265	0	0	0	0	0	0	0	0	0	0
D44_0000296497__full	No	g__Stenotrophomonas	0	0	0	1.2142	0	0	0	0	0	0	0	0	0	0
D44_0000083475__full_1_9101-21990/21990	No	g__Stenotrophomonas	0	0	0	1.15698	0	0	0	0	0	0	0	0	0	0
D109_0000182483__full	No	g__Streptococcus	0	0	0	0	0	0	0	0	2.61158	0	0	0	0	0
D26_0000157622__full	No	g__Streptococcus	22.282	2.54526	0	0	0	0	0	0	0	0	0	0	0	0
D32_0000155608__full	No	g__Streptococcus	0	0.191174	1.05851	0	0	0	0	0	0	0	0	0	0	0
D44_0000238436__full	No	g__Streptococcus	0.897901	0.284708	0	0.904603	0	0.141101	0	0	0	0	0	0	0	0.138075
D67_0000024848__full	No	g__Streptococcus	0	0	0	0	0.291743	1.18878	0	0	0	0	0	0	0	0
D67_0000187236__full	No	g__Streptococcus	0.170476	0	2.99564	0.659125	0.681422	0.775113	0.689867	0.426036	0	0.835853	1.08343	1.13503	0.248776	0.229103
D79_0000173433__full	No	g__Streptococcus	0	0	0	0	0	0.729996	1.87312	0	0	0	1.24501	0	0	0
D115B_0000214259__full	No	g__Streptococcus	0	0	0	0	0	0	0	0	0	0.59691	0	0	0	0
D115B_0000243208__full	No	g__Streptococcus	0	0	0	0	0	0	0	0	0	3.97406	2.62939	0.519946	0	0
D115B_0000288357__full	No	g__Streptococcus	0	0	0	0	0	0	0	0	0	1.3484	0.232637	0	0	0
D115B_0000309835__full	No	g__Streptococcus	0	0	0	0	0	0	0	0	0	2.05538	0.636031	0	0	0
D124_0000075894__full	No	g__Streptococcus	0	0	0	0	0	0	0	0	0	1.56027	1.31328	0.185231	0	0
D138_0000037504__full	No	g__Streptococcus	0	0	0	0	0	0	0	0	0	0	0	0.90994	0	0
D150_0000260236__full	No	g__Streptococcus	0	0	0	0	0	0	0	0	0	0	0	1.12707	0.3922	0
D150_0000322250__full	No	g__Streptococcus	0	0	0	0	0	0	0	0	0	0	0	0	0.495529	0
D162_0000291039__full	No	g__Streptococcus	0	0	0	0	0	0	0	0.936744	0.358713	0	0	0	0	0.879944
D50_0000264987__full	No	g__Streptococcus	0	0	0	0	0.458799	0.913678	0.412202	0	0	0	0	0.257731	0	0
D115B_0000027098__full	No	g__Stutzerimonas	0	0	0	0	0	0	0	0	0	0.493997	0.36813	0	0	0
D4_0000224445__full	No	g__Sulfitobacter	1.10449	0	0	0	0	0	0	0	0	0	0	0	0	0
D115B_0000112566__full	No	g__Sulfitobacter	0	0	0	0	0	0	0	0	0	2.25944	1.62559	0.131012	0	0
D44_0000012751__full	No	g__Sulfurisphaera	0	0	0	1.63762	0	0	0	0	0	0	0	0	0	0
D32_0000071794__full	No	g__SW10	0	0	4.01079	0	0	0	0	0	0	0	0	0	0	0
D44_0000140190__full	No	g__SW10	0	0	0.134748	1.79659	0	0	0	0	0	0	0	0	0	0
D44_0000311458__full	No	g__SW10	0	0	0.183012	1.85251	0	0	0	0	0	0	0	0	0	0
D67_0000006989__full	No	g__SW10	0	0	0	0	0	0.733548	0.974191	0	0	0	0.245084	0.727785	0	0
D67_0000020308__full	No	g__SW10	0	0	0	0	2.58633	7.68984	3.55201	0	0	0	0	0	0	0
D79_0000073501__full	No	g__SW10	0	0	0	0	0	0.19834	4.44523	0	0	0	0	0	0	0
D138_0000028247__full	No	g__SW10	0	0	0	1.02045	0.706828	0.241311	0	0	0	0	0.216094	7.32727	0	0
D150_0000149487__full	No	g__SW10	0	0	0	0	0	0	0	0	0	0	0	0	7.48706	0
D162_0000224222__full	No	g__SW10	0	0	0	2.4332	0	0	0	0	0	0	0	0	0	0.499835
D162_0000236197__full	No	g__SW10	0	0	0	0	0	0	0	0	0	0	0	0	0	1.44224
D162_0000344131__full	No	g__SW10	0	0	0	0	0	0	0	0	0	0	0	0	0	0.799934
D50_0000281161__full	No	g__SW10	0	0	0	0	0.525543	0.552201	0.317101	0.290332	0	0	0.465326	0	0	0.426039
D50_0000336496__full	No	g__SW10	0	5.02224	1.16241	1.15271	10.8301	7.61586	4.05136	1.5091	1.83365	2.60694	1.5372	1.40806	0	0
D26_0000315723__full	No	g__SXKJ01	0	1.29586	0	0	0	0	0	0	0	0	0	0	0	0
D109_0000298200__full	No	g__SXXK01	0	0	0	0	0	0	0	0	1.88593	0	0	0	0	0
D124_0000051441__full	No	g__SYFI01	0	0	0	0	0	0	0	0	2.22434	8.02533	12.2348	0.35115	0	0.547682
D26_0000004189__full	No	g__Synechococcus_C	0	1.78004	0.287601	0.460567	0	0	0	0.423474	0	0.4332	1.27284	0.15783	0.765108	0.836052
D4_0000011272__full	No	g__Synechococcus_C	11.7953	5.75892	1.56568	0	0	0	0	0.257224	0	0.701372	0.383354	0.488183	2.26394	0.976842
D4_0000086114__full	No	g__Synechococcus_C	1.951	2.28568	0	0	0	0	0	0	0	0	0	0	0	0
D4_0000088495__full	No	g__Synechococcus_C	1.68756	1.92831	0	0	0	0	0	0	0	0	0	0	0	0
D86_0000142986__full	No	g__Synechococcus_C	0	0	0	0.467306	0	0	0	1.49021	0	0	0	0	0	0
D86_0000179062__full	No	g__Synechococcus_C	0	0	0	1.79801	0.207018	0	0	3.07299	0.307875	0.307172	0.179244	0.148943	0	0
D86_0000288581__full	No	g__Synechococcus_C	0	0	0	0.731564	0	0	0	1.53486	0	0	0	0	0.253362	0
D115B_0000166420__full	No	g__Synechococcus_C	4.9284	3.4467	0	0	0	0	0	0	0	0.500683	0	0	0	0
D115B_0000182500__full	No	g__Synechococcus_C	0	0	0	0	0	0	0	0	0	0.507004	0	0	0	0
D150_0000336560__full	No	g__Synechococcus_C	0	0	0.247246	0.27295	0	0	0	0	0	0	0	0	1.84635	0.531616
D162_0000119558__full	No	g__Synechococcus_C	0	0	0	0	0	0	0	0	0	0	0	0	0	0.727026
D162_0000155242__full	No	g__Synechococcus_C	0	0	0	0	0	0	0	0	0	0.269756	0	0.169893	0	0.800626
D162_0000225360__full	No	g__Synechococcus_C	0	0	0	0	0	0	0	0	0	0	0	0	0	0.917331
D79_0000136923__full	No	g__Tateyamaria	0	0	0	0	0	0	0.826665	0	0	0	0	0	0	0
D150_0000317466__full	No	g__Tateyamaria	0	0	0.201409	0.225859	0	0	0	0.258441	0	0	0	0	0.701947	0
D109_0000107062__full	No	g__Tenacibaculum	0	0	0.60341	0	0	0	0	0	0.646917	0	0	0	0	0
D32_0000141312__full	No	g__Tenacibaculum	0	0	1.3083	0	0	0	0	0	0	0	0	0	0.184002	0
D67_0000202103__full	No	g__Tenacibaculum	0	0.170707	0	0	0	1.25411	0.282583	0	0	0	0.177504	0	0	0
D124_0000225961__full	No	g__Tenacibaculum	0	0	0	0	0	0	0	0	0	0	2.4398	0.325398	0	0
D138_0000165690__full	No	g__Tenacibaculum	0	0	0	0	0	0	0	0	0	0	1.58922	0.523031	0	0
D50_0000102393__full	No	g__Tenacibaculum	0	0	0	0.268306	0.990909	0.158069	0	0	0	0	0	0	0	0
D4_0000007795__full	No	g__Tenacibaculum_A OR g__VISM01	7.15457	0	1.40701	2.1268	2.13634	4.87594	5.58675	0	0.745132	2.91306	2.68311	1.59963	0	0
D86_0000258148__full	No	g__Tetragenococcus	0.288914	0	0	0	0	0	0	2.47521	3.23901	0	0	0	0	0
D26_0000157340__full	No	g__Thalassobius	0	1.98542	0	0	0	0	0	0	0	0	0	0	0	0
D4_0000090530__full	No	g__Thalassobius	0.533155	0.400053	0	0	0	0	0	0	0	0	0	0	0	0
D109_0000341643__full	No	g__Thioglobus_A	0	0	0	0	0	0	0	0	5.12603	0	0	0	0	0
D26_0000031019__full	No	g__Thioglobus_A	0	3.82563	0	0	0	0	0	0	0	0	0	0.391438	0	0
D4_0000253710__full	No	g__Thioglobus_A	2.27006	0	0	0	0	0	0	0	0	0	0	0	0	0
D50_0000081539__full	No	g__Thioglobus_A	0	0	0	0	0.906154	0	0	0	0	0	0	0	0	0
D79_0000094129__full	No	g__Thomasclavelia	0	0	0	0	0	0	0.873309	0	0	0	0.186891	1.17393	0	0
D26_0000059323__full	No	g__TMED108	0.739056	1.87786	1.6606	0	0	0	0.877133	0.823707	0	0.398121	0	0.437934	1.12007	0
D32_0000060489__full	No	g__TMED108	0	0	1.75809	0	0	0	0	0	0	0	0	0	0	0
D44_0000168750__full	No	g__TMED108	0	0	0	1.93594	0.443714	0.232848	0	0	0	0	0	0	0	0
D79_0000115772__full_1_6922-31055/31055	No	g__TMED108	0	0	0.756361	0.277081	0.205086	0.155497	3.53775	0.936257	0	0	0	0	0.673456	0.232128
D138_0000100831__full	No	g__TMED108	0	0	0	0	0	0	0	0	0	0	0	5.11785	0	0
D86_0000015276__full	No	g__TMED109	0	0	0	0	0	0	0	1.77443	0	0	0	0	0	0
D150_0000330240__full	No	g__TMED109	0	0.309424	0	0	0	0	0	0	0	2.91867	0.320288	0	0.466536	0
D162_0000034466__full	No	g__TMED109	0	1.03333	0	0	0	0	0	0	0	12.1724	3.50731	0	0	0.390441
D138_0000035331__full_1_1173-7963/7963	No	g__TMED109	0	1.38572	0	0	0	0	0.160108	0	0	0	0.345375	0.748779	0	0
D109_0000193907__full	No	g__TMED112	0	0	0	0	0	0	0	0	1.3505	0	0	0	0	0
D32_0000058577__full	No	g__TMED112	0	0	1.29594	0	0	0	0	0	0.190766	0.488887	0.422351	0.189113	0	0
D32_0000074624__full	No	g__TMED112	0.288446	0	0.750062	0	0	0	0	0	0	0	0	0	0	0
D44_0000051159__full	No	g__TMED112	0	0	0	0.820735	0	0	0	0	0	0	0	0	0	0.173819
D4_0000077681__full	No	g__TMED112	0.927733	0	0	0	0	0	0	0	0	0	0	0	0	0
D115B_0000079912__full	No	g__TMED112	0	0	0	0	0	0	0	0	0	1.0512	0.606541	0.261512	0	0.167399
D115B_0000293931__full	No	g__TMED112	0	0.231604	0	0	0	0	0.287831	0.151657	0.551071	0.347464	0.143115	0	0	0
D138_0000141642__full	No	g__TMED112	0	0	0	0	0	0	0.173766	0	0	0	0	0.692054	0	0
D162_0000036160__full	No	g__TMED112	0	0	0	0	0	0	0	0	0	0	0	0	0	0.634512
D162_0000142315__full	No	g__TMED112	0	0	0	0	0	0	0	0	0	0	0	0	0	1.27649
D162_0000146533__full	No	g__TMED112	0	0	0	0.354795	0	0	0	0	4.00298	0	0	0	0	1.30494
D162_0000241914__full	No	g__TMED112	0	0	0	0	0	0	0	0	0	0	0	0	0	1.3155
D79_0000096026__full	No	g__TMED123	0	0.61681	0.946693	0	0	0	1.57521	0.453843	0.179453	0.217065	0.364485	0.302502	0	0
D4_0000057071__full	No	g__TMED131	0.556159	0	1.2449	0.223414	0.777295	1.43006	1.2294	0.688243	1.15817	0.998995	2.0939	0.760373	0	0
D4_0000071670__full	No	g__TMED131	1.32014	3.31107	0.237702	0	0	0	0.392555	0	0	0	0.348367	0.273942	0	0
D4_0000123517__full	No	g__TMED131	1.33074	1.83735	0	0	0	0	0	0	0	0	0	0	0	0
D4_0000235067__full	No	g__TMED131	0.893696	0	0	0	0	0	0	0	0	0	0	0	0	0
D67_0000066293__full	No	g__TMED131	1.05715	0	1.07249	0	0.630482	2.23602	2.39554	0.512702	0.970112	0	1.95139	0.506309	0	0
D67_0000237241__full	No	g__TMED131	0	3.34145	11.4527	2.25976	2.49286	18.8791	12.8751	0.877412	2.5239	1.57937	5.34796	1.98614	0	1.82199
D115B_0000018266__full	No	g__TMED131	0	0	0.636737	0	0	0	0	0	0.634023	0.718182	0.559516	0	0	0
D124_0000024731__full	No	g__TMED131	0	0	0	0.780295	0.651636	1.33527	1.49792	0	2.02309	0.933566	4.22325	1.32873	0	0
D150_0000042959__full	No	g__TMED131	0	0.564727	0	0	0	0	0	0	0	0	0.107348	0.334852	0.313187	0
D162_0000330161__full	No	g__TMED131	0	0	0	0	0	0	0	0	0	0	0	0	0	1.09558
D50_0000316369__full	No	g__TMED131	0.732691	0.771876	0	0	2.20785	3.20907	3.48184	0	0.68875	0.940159	2.23016	3.54184	0	0
D86_0000290202__full	No	g__TMED167	0	0	0	0	0	0	0	1.77249	0	0	0	0	3.62653	0
D138_0000007094__full	No	g__TMED167	0	0	0	0	0	0	0	0	0	0	0	3.47881	0	0
D138_0000048959__full	No	g__TMED167	0	0	0	0	0	0	0	0	0	0	0	1.44439	0	0
D109_0000055349__full	No	g__TMED2	0	0	0	0	0	0	0	0	2.96113	0.236694	0	0	0	0
D32_0000257136__full	No	g__TMED211	0	0	1.27532	0	0	0.23611	1.3637	0	0	0.742432	2.83245	0	0	0
D67_0000030250__full	No	g__TMED211	0	0	0	0.318898	4.98389	1.45342	0	0	0	0	0	0.415024	0	0
D86_0000152863__full	No	g__TMED211	0	1.27976	0	1.47167	1.37902	1.12457	0.919686	3.53599	2.78758	3.57642	3.45809	1.39093	0	0
D138_0000006799__full	No	g__TMED211	0	0	0	0	2.29356	0.88376	0.709193	0.889802	2.0262	1.39945	1.84169	3.4986	0	0
D138_0000115420__full	No	g__TMED211	0	0	0	0	0	0	0.343412	0	0	0	0.562209	0.979467	0	0
D32_0000006550__full	No	g__TMED220	0	0	0.772084	0	0	0	0	0	0	0	0	0	0	0
D79_0000004735__full	No	g__TMED25	0	0	0	0	0	1.85743	3.01966	0	0	0	0.410307	0.582755	0	0
D79_0000014404__full	No	g__TMED25	0	0	0	0	0.203827	0.824561	1.41521	0	0	0	0	0	0	0
D79_0000104351__full	No	g__TMED25	0	0	0	0	0	0	4.23385	0	0	0	0	0	0	0
D124_0000110463__full	No	g__TMED25	0	0.417074	0.33634	0.414756	0	0.419603	0.949726	0	0	1.29056	1.53415	0.288103	0	0
D138_0000295573__full	No	g__TMED25	0	0	0	0	0	0	0.277065	0	0	0.227535	0.297956	2.19337	0	0
D138_0000296987__full	No	g__TMED25	0	0	0	0.380364	0	0	0	0	0.306159	0.166626	0.709346	0.638975	0	0
D162_0000027461__full	No	g__TMED25	0	0	0	0	0	0	0	0	0	0	0	0.262968	0	0.874738
D162_0000208958__full	No	g__TMED25	0	0	0	0	0	0	0.293061	0	0	0	0	0.320997	0	0.865441
D26_0000080754__full	No	g__TMED48	0	0.811394	0.247644	0	0	0	0	0	0	0	0	0	0	0
D26_0000259060__full	No	g__TMED48	0	0.846094	0.317578	0	0	0	1.13377	0	0	0	0	0	0	0
D26_0000323200__full	No	g__TMED48	0	0.831826	0.28987	0	0	0	0	0	0	0	0	0	0	0
D67_0000076327__full	No	g__TMED48	0	0	0.154008	0.525221	0.714845	0.9664	0.416408	0	0	0.316731	0.161423	0	0	0
D79_0000093334__full	No	g__TMED48	0	0	0	0	0	0	0.89711	0.135942	0	0	0	0	0	0
D79_0000139293__full	No	g__TMED48	0	0	0	0	0	0	2.50373	0	0	0	0	0	0	0
D79_0000213367__full	No	g__TMED48	0	0	0	0	0	0	2.46657	0	0	0	0	0	0	0
D79_0000228232__full	No	g__TMED48	0	0	0	0	0	0	2.26168	0	0	0	0	0	0	0
D4_0000245022__full_1_1-6328/6873	No	g__TMED48	1.26941	1.58909	0	0	0	0	0	0	0	0	0	0	0	0
D115B_0000177069__full	No	g__TMED48	3.83912	0	0	0	0	0	0	0.633461	0	2.1286	0	0	0	0
D124_0000260864__full	No	g__TMED48	0	0	0	0	0	0	0.242417	0	0	0.564051	2.18971	1.00997	0	0
D86_0000071169__full	No	g__TMED78	0	0	0	0	0	0	0	2.86298	0.26365	0	0	0	0	0
D86_0000105916__full	No	g__TMED78	0	0	0	0	0	0	0	2.57242	0.250607	0	0	0	0.201714	0
D50_0000007133__full	No	g__TMED78	0	0	0	0	0.884673	0.223647	0	0	0	0	0	0	0	0
D79_0000028434__full	No	g__TMED96	0	0	0	0	0	0	1.82363	0.329198	0	0	0.18185	0.689708	0	0
D4_0000147681__full	No	g__UBA10329	3.14051	0	0	0	0	0	0	0	0	0	0	0	0	0
D86_0000063029__full	No	g__UBA10329	0	0	0	0	0	0	0	0.997959	0	0	0	0	0	0
D150_0000126355__full	No	g__UBA10329	0	0	0	0	0	0	0	0	0	0.25819	0	0	0.704554	0
D32_0000021306__full	No	g__UBA10364	0	0	7.41269	0	0	0	0	0	0	0	0	0	0	0
D32_0000099787__full	No	g__UBA10364	0	0	5.01029	0	0	0	0	0	0.423009	0.651873	0.5526	0.246461	0	0.282296
D32_0000131410__full	No	g__UBA10364	0	0	1.58112	0	0	0	0	0	0	0	0	0	0	0
D32_0000183472__full	No	g__UBA10364	0	0.174009	5.73166	0	0.229517	2.02948	2.20924	0.2449	0	0	1.03891	1.87601	0.318177	0
D32_0000239118__full	No	g__UBA10364	0.160508	0	1.54712	0	0	0	0	0	0	0	0	0	0	0
D44_0000005943__full	No	g__UBA10364	0	0	0.385974	2.37537	0	0	0	0	0.26412	0.297058	0	0	0	0.880853
D44_0000203902__full	No	g__UBA10364	0	0	0	41.4264	0	0	0	0	0	1.20639	0	0	0	1.99181
D4_0000243391__full	No	g__UBA10364	1.26254	0.871205	3.45251	0.28722	0.186187	0	0	0	0	0	0	0	0.711476	0
D67_0000025783__full	No	g__UBA10364	0	0	0.839013	0	0	6.99425	2.36426	0	0	0	0.839025	1.05329	0	0
D79_0000001768__full	No	g__UBA10364	0	0	2.01447	0	0	0	2.19967	1.05521	0.282909	0.402372	0.509036	0.361825	0.25842	0
D79_0000050012__full	No	g__UBA10364	0	0	0	0	0	0	2.32886	0.208847	0	0	0	0.19042	0	0.260504
D79_0000176077__full	No	g__UBA10364	0	0	0	0	0	3.31652	3.99677	0	0	0	0	0	0	0
D79_0000214357__full	No	g__UBA10364	0	0	0	0	0	0	0.679925	0	0	0	0	0	0	0
D86_0000179426__full	No	g__UBA10364	0	0	0	0	0	0	0	0.629921	0	0	0	0	0	0
D86_0000305615__full	No	g__UBA10364	0	0	2.242	6.65656	0	0	0	0.849249	0	0.375446	0	0	0	2.79197
D86_0000311866__full	No	g__UBA10364	0	0	2.17448	6.89574	0.152194	0	0	0.845889	0	0.382279	0	0	0	0
D115B_0000027864__full	No	g__UBA10364	0	0	0	0	0	0	0	0	0	4.56734	0.155545	0	0	0
D115B_0000050677__full	No	g__UBA10364	0	0	0	0	0	0	0	0	0	6.15663	0.902155	0	0	0
D115B_0000054089__full	No	g__UBA10364	0	0	5.87002	0	0	0	0	0.508341	0.501926	2.77489	2.09315	0.182198	0.645574	0
D115B_0000141415__full	No	g__UBA10364	0	0	0	0	0	0	0	0	0	0.64094	0	0	0	0
D138_0000076849__full	No	g__UBA10364	0	0	0	0	0.345433	0.330381	0.511885	0	0	0	0	7.43761	0	0
D138_0000125477__full	No	g__UBA10364	0	0	0	0	0.435953	0.630452	0	0	0	0	0	1.5527	0	0
D138_0000230797__full	No	g__UBA10364	0	0	0	0	0.403762	0.381934	0	0	0	0	0	1.01978	0	0
D162_0000034502__full	No	g__UBA10364	0	0	0.483941	0	0	4.46841	5.62992	0.265409	0	0.994906	0.707842	0.414579	0	1.4565
D162_0000215977__full	No	g__UBA10364	0	0	1.09142	4.04333	0	0	0	0.493309	0	0.237624	0	0	0	3.88904
D162_0000267782__full	No	g__UBA10364	0	0	0	0	0	0	0	0	0	0	0	0.362259	0	1.70306
D50_0000119952__full	No	g__UBA10364	0	0	0	3.61306	1.52006	0	0	0	0	0	0	0	0	0
D50_0000184761__full	No	g__UBA10364	0	0	1.37971	0	1.03865	0.820017	2.39909	0.714086	0	0	0	1.18264	0.216065	0
D50_0000282287__full	No	g__UBA10364	0	0	0.479381	0	0.84045	0.282507	0	0	0	1.47816	0.157665	0	0	0
D4_0000101851__full	No	g__UBA10438	1.14812	0.160657	0	0	0	0	0	0	0	4.14499	0.75688	0	0.35799	0
D115B_0000153691__full	No	g__UBA10438	0	0	0	0	0	0	0	0	0	4.91911	0.534318	0	0	0
D26_0000026510__full	No	g__UBA1096	0	2.83516	0.967584	0.978603	2.8256	9.84452	9.10319	0.433214	1.87624	6.88066	5.28113	0.958084	1.02012	0.250637
D32_0000012573__full	No	g__UBA1096	0	0	4.50294	0	0	0	0	0	0	0	0	0	0	0
D32_0000081332__full	No	g__UBA1096	0.28141	0.314517	2.17059	0	0	0	0	0	0	0	0	0	0	0
D32_0000112350__full	No	g__UBA1096	0	1.65378	1.57427	0.495873	0	0	1.21646	0.436651	0.357695	0.342396	0.4713	0	0	0.161695
D44_0000107196__full	No	g__UBA1096	0	0	0	0.702758	0.806787	0	0	0	0.391545	0	0	0	0	0.769541
D44_0000157006__full	No	g__UBA1096	0	0	0	0.896636	0.243331	0	0	0	0	0.626653	0	0	0	0
D79_0000043130__full	No	g__UBA1096	0	0.202758	0	0.142155	0.330814	0.844323	0.509214	0	0	0	0	0	0	0
D79_0000087868__full	No	g__UBA1096	0	0	0	0.303072	0	0	2.37111	0	0	0	0	0	0	0
D79_0000094652__full	No	g__UBA1096	0	0	0	0	0.207514	0	1.03255	0	0	0	0	0.311867	0	0
D86_0000211034__full	No	g__UBA1096	0	1.15795	1.10631	1.07469	2.67066	8.72568	9.63916	0.564821	2.18626	7.76469	5.1157	0.894359	0.978807	0.195068
D115B_0000051808__full	No	g__UBA1096	1.48681	10.1845	4.22664	1.00039	0.626069	2.09522	2.63536	0.286408	1.30272	3.20175	2.07372	0.564555	0.250888	0.200349
D115B_0000284419__full	No	g__UBA1096	0	0	0	0.852297	0.212392	0	0	0	0	0.568412	0	0	0	0
D124_0000212476__full	No	g__UBA1096	0	0.182188	0.231391	0	0	0	1.7771	0.143504	0	0.305849	0.449731	0.753293	0.138641	0
D138_0000026140__full_1_4283-11149/11149	No	g__UBA1096	0	0	0	0	0	0	0.587089	0	0	0	0	0.729288	0	0
D115B_0000214236__full	No	g__UBA11591	0	0	0	0.191606	0	0	0	0	0	0.961449	0.271327	0	0	0.223456
D162_0000085588__full	No	g__UBA11591	0	0	0	0.18233	0	0	0	0	0	1.13776	0.440749	0	0	0.620161
D162_0000269688__full	No	g__UBA11591	0	0	0	0.136197	0	0	0	0	0	0.75907	0.281223	0	0	0.453506
D115B_0000040376__full	No	g__UBA11606	0	0	0	0	0	0	0	0	0	2.68021	0.484837	0	0	0
D115B_0000043695__full	No	g__UBA11606	0	0	0	0	0	0	0	0	0	2.32316	0.321413	0	0	0
D124_0000317313__full	No	g__UBA11606	0	0	0	0	0	0	0	0	0	3.32345	0.662227	0	0	0
D44_0000328625__full	No	g__UBA11654	0	0	0	1.08541	0	0	0	0	0	0	0	0	0	0
D124_0000188976__full	No	g__UBA1181	0	0	0	0	0	0	0	0.296375	0	0.158726	0.238899	0	0	0
D138_0000021472__full	No	g__UBA1181	0	0.227822	0	0	0	0.639185	5.11996	0.323204	0	0.197695	4.9769	1.14433	0	0
D162_0000030033__full	No	g__UBA12018 OR g__UBA8389	0.42929	0.139796	0	0.872847	0	0	0	0	0	0	0	0	0	0.504195
D26_0000065464__full	No	g__UBA12158	0	1.03753	0	0	0	0	0	0	0	0	0	0	0	0
D32_0000059403__full	No	g__UBA12202	0	0	0.71302	0	0	0	0	0	0	0	0	0	0	0
D44_0000067548__full	No	g__UBA12202	0	0	0	5.76583	0.501683	0	0	0	0	0	0	0	0	0
D86_0000012835__full	No	g__UBA12202	0	0	2.01485	2.2199	2.39195	1.34731	0.456354	2.47858	5.34606	4.50105	8.57107	1.75095	0.175898	2.11938
D115B_0000168265__full	No	g__UBA12202	0	0	0.678183	0.678747	0.867927	0.550923	0	0.657032	1.59433	2.24222	4.28301	0.790257	0	0.806415
D150_0000003617__full	No	g__UBA12474	0	0	1.3175	0	0	0	0	0	0	0	0.108592	0.657269	1.07131	0
D44_0000271356__full	No	g__UBA1268	0	0	0	0.522017	0	0	0	0	0.900463	0.279129	0	0	0	0.30187
D138_0000150169__full	No	g__UBA1268	0	0	0	0	0	0	0	0	0	0	0	0.626104	0	0
D138_0000112562__full	No	g__UBA1275	0	0.204847	0.756018	0	0	0	0.607225	0	0	0	0	0.654194	0	0
D162_0000175598__full	No	g__UBA1550	0	0	0	0	0.285225	0	0	0	0	0.234241	0	0	0	1.57595
D86_0000030744__full	No	g__UBA1672	0	0	0	0	0	0	0	0.744931	0	0	0	0	0	0
D115B_0000195074__full	No	g__UBA1723	0	0	0	0	0	0	0	0	0	0.616594	0.14703	0	0	0
D32_0000186093__full	No	g__UBA1783	0	0	0.726964	0	0	0	0	0	0	0	0	0	0	0
D26_0000082873__full	No	g__UBA1858	0	0.707883	0	0	0	0	0	0	0	0	0	0	0	0
D44_0000319013__full	No	g__UBA1858	0	0	0	1.1702	0	0	0	0	0	0	0	0	0	0
D109_0000060753__full	No	g__UBA1924	0	0	0	0	0	0	0	0	1.06459	0	0	0	0	0
D109_0000082416__full	No	g__UBA1924	0	0.452798	0	0	0	0	0	0	1.15621	5.08008	4.93275	0.330293	0	0
D109_0000387780__full	No	g__UBA1924	0	0	0	0	0	0	0	0	28.3621	0	0	0	0	0
D26_0000000861__full	No	g__UBA1924	0	0.778114	0	0	0.221107	0	0.548829	0	0	0	0.917712	0.1101	0	0
D26_0000248354__full	No	g__UBA1924	0	2.93055	0	0	0	0	0	0	2.61854	0.331872	1.20734	0.279553	0	0
D26_0000286768__full	No	g__UBA1924	0	2.58016	0	0	0	0	0	0	1.79339	0.255088	0.778502	0	0	0
D32_0000022687__full	No	g__UBA1924	0	0	2.98362	0.891453	0	0	0	0	0	0.632205	0.864864	0	0	0.459966
D44_0000209888__full	No	g__UBA1924	0	0	0	1.74372	0	0	0	0	0	0	0	0	0	0
D44_0000246986__full	No	g__UBA1924	0.321356	0	0	0.914137	0	0	0	0	0	0	0	0	0	0
D4_0000023917__full	No	g__UBA1924	8.45285	0	0	0	0	0	0	0.264273	0	0	0	0	0	0
D4_0000125953__full	No	g__UBA1924	5.85165	0	0	0	0	0	0	0	0	0	0	0	0	0
D67_0000006206__full	No	g__UBA1924	0	0	0	0	0.34696	3.64201	1.43981	0	0	0	0	0.614473	0	0
D67_0000055043__full	No	g__UBA1924	0	0.563986	0	0	0	1.73251	0.297568	0	0	0	0.536918	0.189022	0	0
D67_0000127755__full	No	g__UBA1924	0	0	0	0	0	2.83788	0.338844	0	0	0	0	0	0	0
D79_0000125473__full	No	g__UBA1924	0	0	0.256484	0.618513	0.219346	0.238139	4.52696	0.581434	0	0	0.437295	0.350282	0.336342	0
D79_0000153607__full	No	g__UBA1924	0	0	0	0	0	0	0.916908	0	0	0	0	0.484377	0	0
D79_0000227104__full	No	g__UBA1924	0	0	0	0	0	0	13.0415	0	0	0	0	0	0	0
D86_0000023968__full	No	g__UBA1924	0	0	0	0	0	0	0	1.04963	0	0	0	0	0.176633	0
D86_0000131081__full	No	g__UBA1924	0	0	0	0	0.300543	0.271669	0	0.479687	0	1.66149	0.530181	0	0	0
D86_0000204564__full	No	g__UBA1924	0	0	0	0	0	0	0	3.08328	0.398268	0	0.512058	0.489554	0	0
D4_0000202703__full_1_1-6279/8051	No	g__UBA1924	0.938072	0	0	0	0	0	0	0	0	0	0	0	0	0
D115B_0000038250__full	No	g__UBA1924	0	0	0	0	0	0	0	0	0	3.56234	3.92742	0.371059	0	0
D115B_0000039498__full	No	g__UBA1924	0	0	0	0	0	0	0	0	0	1.39306	2.16248	0	0	0
D115B_0000082364__full	No	g__UBA1924	0	0	0	0	0	0	0	0	0	1.39591	3.57324	0.439886	0	0
D115B_0000091704__full	No	g__UBA1924	1.69616	0	0	0	0	0	0	0	0	3.4918	0.157595	0	0	0
D115B_0000146069__full	No	g__UBA1924	0	0.187643	0	0	0	0	0	0	0.198869	2.78719	2.20962	0.165465	0	0
D115B_0000200462__full	No	g__UBA1924	0	0	0	0	0	0	0	0	0.854796	1.51226	3.90928	0.517159	0	0
D115B_0000202601__full	No	g__UBA1924	0	0	0.295842	0	0.236469	0.187581	0	0.266155	0.217597	1.59403	0.220309	0	0	0
D124_0000019353__full	No	g__UBA1924	0	0	0	0	0	0	0	0	0	3.77766	26.1026	0.690272	0	0
D124_0000285252__full	No	g__UBA1924	0	0	0	0	0.255339	0	0	0.145375	0.317639	0	0.463643	2.90075	0	0
D124_0000359931__full	No	g__UBA1924	0	0	0	0	0	0	0	0	0	0	2.09829	0.190765	0	0
D138_0000009646__full	No	g__UBA1924	0	0	0	0	0	0	0	0	0	0	0	1.95264	0	0
D138_0000179660__full	No	g__UBA1924	0	0	0.9487	0	0.523285	0	0	0	0	0.994423	0	0.737772	0	0
D138_0000309096__full	No	g__UBA1924	0	0	0	0	0	0	0	0	0	0	0	0.772901	0	0
D162_0000129031__full	No	g__UBA1924	0	0	0	0	0	0	0	0.272788	0	0	0	0	0.156805	5.09024
D162_0000198990__full	No	g__UBA1924	0	0	0	0	0	0	0	0.331996	0	0	0	0	0.136468	5.49901
D50_0000318947__full	No	g__UBA1924	0	0	0	0	0.710017	0.241877	0	0	0.725645	0	0.456231	1.99374	0	0
D50_0000177048__full_1_2055-11902/11902	No	g__UBA1924	0	0	0	0.408217	5.57183	0.33635	0	0	0	1.5204	0	0	0	0
D4_0000278852__full	No	g__UBA1994	0.97619	0.400993	0	0	0	0	0	0	0	0	0	0	0	0
D109_0000012934__full	No	g__UBA2126	0	0	0	0	0	0	0	0	4.63639	0	0	0	0	0
D109_0000115366__full	No	g__UBA2126	0	0	0	0	0	0	0	0	4.02973	0	0	0	0	0
D32_0000093262__full	No	g__UBA2126	0	0	1.62596	0	0	0	0	0	0	0	0	0	0	0
D109_0000101566__full_1_4903-11383/11383	No	g__UBA2126	0	0	0	0	0	0	0	0	4.23296	0	0	0	0	0
D115B_0000361040__full	No	g__UBA2126	0	0	0	0	0	0	0	0	0	0.40526	0.535035	0.376433	0	0
D26_0000171349__full	No	g__UBA2170	0	3.32666	0	0.323662	0.644102	0.464014	0	0	0	0	0	0	0	0
D150_0000190955__full	No	g__UBA2170	0	0	0.261273	0.128944	0.255022	0	0	0.876482	0	0	0.329092	0.153961	3.26811	0.285614
D32_0000009664__full	No	g__UBA2284	0	0	0.890449	0	0	0	0	0	0	0	0	0	0	0
D150_0000255290__full	No	g__UBA2289	0	0	0	0	0	0	0	0	0	0	0	0	0.465915	0
D79_0000081730__full	No	g__UBA2475 OR g__UBA4416	0	0	0	0	0.390102	1.11692	2.76404	0.249987	0	0	0	0.321105	0.382817	0
D162_0000366419__full	No	g__UBA2645	0	0	0	0	0	0	0	0	0	0	0	0	0	1.03328
D138_0000062298__full	No	g__UBA2918	0.899977	0.574067	3.59868	0	0	0	0	0	0	0.469548	0.249689	0.615158	1.87486	0
D32_0000134401__full	No	g__UBA3362 OR g__UBA7446	0	0	2.04195	0	0	0	0.445926	0	0	0	0	0	0	0
D32_0000291915__full	No	g__UBA3439	0	0	1.13964	0	0	0	0	0	0	0	0	0	0	0
D115B_0000223061__full	No	g__UBA3439	0	0	0	0	0	0	0	0	0	0.627445	0	0	0	0
D138_0000137697__full	No	g__UBA3439	0	0	0	0	1.08823	0	0.490374	0	0	0	0.138509	0.713572	0	0
D67_0000036617__full	No	g__UBA3478	0	0	0	0	0	1.57759	0.390877	0	0	0	0	0.283338	0	0
D67_0000165813__full	No	g__UBA3478	0.240777	0	0	0	0	2.38058	0.841581	0	0	0	0	0.423418	0	0
D86_0000046108__full	No	g__UBA3478	0	0	0	0	0	0	0	3.58529	0.193323	0	0	0.819346	0.345667	0
D124_0000096872__full	No	g__UBA3478	0.188757	0	0	0	0	0.191968	0	0.272623	0	0.220583	0.396821	0.98697	0	0
D138_0000020018__full	No	g__UBA3478	0.295249	0	0	0	0	0.292871	0	0.513853	0	0.276567	0.546902	1.47363	0	0
D150_0000010251__full	No	g__UBA3478	0	0	0	0.381014	0	0	0	0	0	0	0	0	1.21308	0
D138_0000145308__full_1_3084-12687/12687	No	g__UBA3478	0	0	0	0	0	0.858599	0	0	0	0	0	3.42735	0	0
D26_0000027668__full	No	g__UBA3537	0	6.68262	0	0	0	0	0	0	0	4.50657	1.05593	0	0	0.178408
D26_0000191336__full	No	g__UBA3537	0	1.22514	0	0	0	0	0	0	0	4.33651	0.888357	0	0	0
D124_0000001476__full	No	g__UBA3537	0	0.697009	0	0	0	0	0	0	0	7.62938	1.58202	0	0	0
D32_0000126934__full	No	g__UBA3537 OR g__UBA724	0	0	1.54125	0	0	0.17906	0	0	0	0	0	0	0	0
[truncated: 20,535 more rows]

## Sheet: Med-MM_vOTUs
vOTU	bacphlip	Lysogeny_markers	Lowest_host_taxon	TARA_007_SRF_0.22-1.6	TARA_009_SRF_0.22-1.6	TARA_018_SRF_0.22-1.6	Med-OCT2015-15m_0.22-5	TARA_023_SRF_0.22-1.6	TARA_025_SRF_0.22-1.6	TARA_030_SRF_0.22-1.6	Oct_2019	Feb_2020	Jul_2020	Oct_2020	Dec_2020	Feb_2021	Apr_2021	Jul_2021	Aug_2021	Nov_2021	Feb_2022	May_2022	Jul_2022	Oct_2022
D109_0000070947__full	Temperate	Yes	No_host	0	0	0	0	0	0	0	0	0	0	0	0	0	0	0	2.69811	0	0	0	0	0
D4_0000276837__full	NA	No	f__Alkalispirochaetaceae	0	0	0	0	0	0	0	1.7794	2.38202	0.621856	0	0	0	0	0	0.228722	0.575855	0.645127	0	0	0
D115B_0000071193__full	NA	No	f__Alkalispirochaetaceae	0	0	0	0	0	0	0	0	0	0.645452	0	0	0	0.933474	0	0	0.564762	2.26636	1.23441	0	0
TARA-025-SRF-0.22-1.6um_k117_370780_flag=0_multi=7.0000_len=8650__full	NA	No	f__Bacteroidaceae	0	0	0.0538933	0	0.307956	0.279636	0.207346	0	0	0	0	0	0	0	0	0	0	0	0	0	0
D67_0000229451__full	NA	No	f__Bacteroidaceae OR g__UBA7446	0	0	0	0	0	0	0	0	0	0	0	0.507627	0.448659	0.277468	0	0	0	0	0	0	0
D150_0000219778__full	NA	No	f__Bacteroidaceae OR g__UBA7446	0	0	0	0	0	0	0	0	0	0	0	0	0	0	0.249305	0	0.648491	0.1673	0	0.845618	0
D50_0000275145__full_1_11621-30321/30321	NA	No	f__Beggiatoaceae	0	0	0	0	0	0	0	0	0	0	0.295814	1.16324	0.173852	0	0	0	0	0	0	0	0
Medit-0.22-5um-Oct2015-15m_k127_948730_flag=0_multi=3.3237_len=5165__full	NA	No	f__CAG-313	0	0	0.162228	0.279388	0	0.0711711	0	0	0	0	0	0	0	0	0	0	0	0	0	0	0
D109_0000044367__full	NA	No	f__Cyclobacteriaceae	0	0	0	0	0	0	0	0	0	0	0	0	0	0	0	1.48245	0	0	0	0	0
D109_0000064638__full	NA	No	f__Cyclobacteriaceae	0	0	0	0	0	0	0	0	0	0	0	0	0	0	0	2.53926	0	0	0	0	0
D26_0000142088__full	NA	No	f__Cyclobacteriaceae	0	0	0	0	0	0	0	0	0.900132	0	0	0	0	0	0	0	0	0	0	0	0
D124_0000083856__full	Temperate	Yes	f__GCF-002020875	0	0	0	0	0	0	0	1.07381	0	0	0	0	0	0	0	0	2.32136	1.12541	0	0	0
D79_0000104444__full	NA	No	f__Cyclobacteriaceae	0	0	0	0	0	0	0	0	0	0	0	0.131655	0.390669	3.13145	0	0	0	0	0	0	0
TARA-018-SRF-0.22-1.6um_k117_883856_flag=0_multi=12.9919_len=28253__full	NA	No	f__DHVEG-1 OR g__GCA-2687185 OR g__GCA-2688965 OR g__JAGLML01	0	0	0.49999	0	0	0.175776	0	0	0	0	0	0	0	0	0	0	0	0	0	0	0
D79_0000082202__full	NA	No	f__DHVEG-1 OR g__JAGLML01 OR g__SG8-52-3	0	0	0	0	0	0	0	0	0	0	0	0	0	9.04258	0	0	0	0	0	0	0
D109_0000142856__full	NA	No	f__Dysgonomonadaceae	0	0	0	0	0	0	0	0	0	0	0	0	0	0	0	0.781873	0	0	0	0	0
TARA-030-SRF-0.22-1.6um_k117_276307_flag=1_multi=6.0000_len=5607__full	NA	No	f__Dysgonomonadaceae OR g__Dysgonomonas	0	0	0	0	0	0	0.255233	0	0	0	0	0	0	0	0	0	0	0	0	0	0
D109_0000054826__full	NA	No	f__GCF-002020875	0	0	0	0	0	0	0	0	0	0	0	0	0	0	0	0.889647	0	0	0	0	0.671952
D109_0000383924__full	NA	No	f__GCF-002020875	0	0	0	0	0	0	0	0	0	0	0	0	0	0	0	1.21468	0	0	0	0	0.470176
D26_0000075676__full	NA	No	f__GCF-002020875	0	0	0	0	0	0	0	0	8.4518	0	0	0	0	0	0	0	0	0	0	0	0
D26_0000257345__full	NA	No	f__GCF-002020875	0	0	0	0	0	0	0	0	5.00505	0	0	0	0	0	0	0	0	0	0	0	0
D4_0000010099__full	NA	No	f__GCF-002020875	0	0	0	0	0	0	0	2.38373	0	0	0	0	0	0	0	0	0	0	0	0	0
D4_0000026224__full	NA	No	f__GCF-002020875	0	0	0	0	0	0	0	1.45662	0.291911	0	0	0	0	0	0	0	1.91718	0.348438	0	0	0
D4_0000139780__full	NA	No	f__GCF-002020875	0	0	0	0	0	0	0	2.46177	0	0	0	0	0	0	0	0	0	0	0	0	0
D4_0000243680__full	NA	No	f__GCF-002020875	0	0	0	0	0	0	0	1.86019	0	0	0	0	0	0	0	0	0	0	0	0	0
D115B_0000042111__full	NA	No	f__GCF-002020875	0	0	0	0	0	0	0	1.12763	0	0	0	0	0	0	0	0	1.78424	0.765959	0	0	0
D115B_0000146916__full	NA	No	f__GCF-002020875	0	0	0	0	0	0	0	0	0	0	0	0	0	0	0	0	0.503768	0	0	0	0
TARA-009-SRF-0.22-1.6um_k117_78614_flag=1_multi=22.0000_len=48920__full	NA	No	f__JACPRH01	0.162646	0.297749	0.312725	0.164783	0	0.0673251	0	0	0	0	0	0	0	0	0	0	0	0	0	0	0
TARA-018-SRF-0.22-1.6um_k117_680072_flag=0_multi=9.0000_len=9720__full	NA	No	f__JACPRH01	0	0.0756458	0.416914	0	0	0	0	0	0	0	0	0	0	0	0	0	0	0	0	0	0
Medit-0.22-5um-Oct2015-15m_k127_2917580_flag=0_multi=10.0000_len=10745__full	NA	No	f__JACPRH01	0.199426	0.396838	0.421637	0.278841	0	0.137171	0	0	0	0	0	0	0	0	0	0	0	0	0	0	0
TARA-018-SRF-0.22-1.6um_k117_1589783_flag=0_multi=8.5585_len=5138__full	NA	No	f__MAG-NZ	0	0	1.10791	0	0	0	0.0643517	0	0	0	0	0	0	0	0	0	0	0	0	0	0
D79_0000015741__full	NA	No	f__MAG-NZ	0	0	0	0	0	0	0	0	0	0	0	0.913884	0	6.06706	4.17446	1.36929	0	1.5834	0.844081	0	0
D44_0000025888__full	NA	No	f__Puniceispirillaceae	0	0	0	0	0	0	0	0	0	0	0.736661	0	0	0	0	0	0	0	0	0	0
D50_0000060300__full	NA	No	f__Puniceispirillaceae OR g__MED-G116 OR g__UBA3439	1.84839	1.70019	0.0730605	1.40208	2.41494	2.328	0.140057	0.671189	0.474034	0.916124	4.45002	2.40973	3.98109	0.96305	0.641752	0.483488	1.66837	1.5879	2.25117	1.76217	2.98553
D138_0000091776__full	NA	No	f__Saprospiraceae	0	0	0	0	0	0	0	0	0	0	0	0	0	0	2.19341	0	0	0	0.494675	0.192893	0
D109_0000106105__full	NA	No	f__Thermoguttaceae	0	0	0	0	0	0	0	1.20106	0	0	0	0	0	0	0	0.939526	0	0	0	0	0
D162_0000065913__full	NA	No	f__UBA1172	0	0	0	0	0	0	0	0	0	1.03388	0	0	0	3.67253	0.572022	1.08656	0.280239	1.74111	1.34854	1.75384	2.48232
D50_0000031361__full	NA	No	f__UBA489 OR g__JACOVP01 OR g__JAGVYI01	0	0	0	0	0	0	0	0.265827	0	0	0	0.490664	1.72011	1.66829	0	0	0	0.734143	0	0	0
TARA-025-SRF-0.22-1.6um_k117_1478191_flag=1_multi=8.0000_len=7237__full	NA	No	f__UBA6191	0	0	0	0	0	0.323512	0.174461	0	0	0	0	0	0	0	0	0	0	0	0	0	0
D115B_0000031486__full	NA	No	f__UBA6191	0	0	0	0	0	0	0	0	0	0	0	0	0	0	0	0	2.07123	0.522755	0	0	0
D50_0000268693__full	NA	No	f__UBA6191	0	0	0	0	0	0	0	0	0	0	0.368147	0.868684	0	0	0	0	0	0	0	0	0
TARA-030-SRF-0.22-1.6um_k117_49978_flag=0_multi=13.9793_len=6396__full	NA	No	f__UBA955	0.125031	0.348667	0	0.594251	0.386358	0.578981	0.402345	0	0	0	0	0	0	0	0	0	0	0	0	0	0
TARA-009-SRF-0.22-1.6um_k117_718286_flag=1_multi=5.8208_len=5207__full	NA	No	f__UBA955	0.123149	0.492021	0	0.482876	0	0.227542	0	0	0	0	0	0	0	0	0	0	0	0	0	0	0
TARA-025-SRF-0.22-1.6um_k117_583536_flag=0_multi=17.7035_len=5507__full	NA	No	f__UBA955	0	0.168507	0	0.296038	0	0.320448	0.174488	0	0	0	0	0	0	0	0	0	0	0	0	0	0
D26_0000288527__full	NA	No	f__UBA955	0	0	0	0	0	0	0	0.819749	1.62233	0	0	0	0	0	0	0	0	0	0	0	0
D67_0000041227__full	NA	No	f__UBA955	0	0	0	0	0	0	0	0	0	0	0	0.35812	5.09328	1.8894	0	0	0	0	0	0	0
D115B_0000205089__full	NA	No	f__UBA955	0	0	0	0	0	0	0	0	0	0.217223	0	0	0	0	0	0.205532	0.753892	0.418464	0	0	0
D138_0000225544__full	NA	No	f__UBA955	0	0	0	0	0	0	0	0	0	0	0	0	0	0	0	0	0	0	0.872862	0	0
D150_0000033450__full	NA	No	f__UBA955	0	0	0	0	0	0	0	0	1.07369	0	0	0	0	0	0	0	0	0.149716	0.515673	0.356607	0
D162_0000099576__full	NA	No	g__1-19 OR g__Citrobacter OR g__Erwinia OR g__Escherichia OR g__Serratia_I	0	0	0	0	0	0	0	0	0	0	0	0	0	0	0	0	0	0	0	0	0.92437
TARA-007-SRF-0.22-1.6um_k117_828048_flag=1_multi=6.0000_len=8737__full	NA	No	g__40-80	0.431217	0.212762	0	0	0	0	0	0	0	0	0	0	0	0	0	0	0	0	0	0	0
TARA-030-SRF-0.22-1.6um_k117_197940_flag=1_multi=6.0000_len=5829__full	NA	No	g__AAA536-G10	0	0	0	0	0	0.0704577	0.272406	0	0	0	0	0	0	0	0	0	0	0	0	0	0
TARA-030-SRF-0.22-1.6um_k117_352855_flag=1_multi=24.9830_len=8591__full	NA	No	g__AAA536-G10	0	0	0	0	0	0	1.18109	0	0	0	0	0	0	0	0	0	0	0	0	0	0
TARA-025-SRF-0.22-1.6um_k117_644280_flag=1_multi=4.9023_len=5318__full	NA	No	g__AAA536-G10	0	0	0	0	0	0.30453	0	0	0	0	0	0	0	0	0	0	0	0	0	0	0
D26_0000210898__full_1_1-296382/299023	NA	No	g__AAA536-G10	0	0	0	0	0	0	0	0	1.97876	0.131067	0.826116	0	0.318857	0.283467	0	0	0	0	0	0	0
D138_0000168160__full	NA	No	g__AAA536-G10	0	0	0	0	0	0	0	0	3.14341	5.87565	1.04474	0.487998	1.97131	4.6604	0	0.436429	1.17199	2.46586	0.827962	0.634722	0
D4_0000019938__full	NA	No	g__Acetatifactor	0	0	0	0	0	0	0	0.797794	0	0	0	0	0	0	0	0	0	0	0	0	0
D4_0000084084__full	NA	No	g__Acholeplasma	0	0	0	0	0	0	0	1.85423	3.99035	2.28121	0	0	0	0.274996	0.177069	0	0.231498	1.3487	0.648981	0.689967	0.235707
D115B_0000096994__full	NA	No	g__Acholeplasma OR g__JAAZDN01	0	0	0	0	0	0	0	0	1.59854	1.46046	1.08119	1.51302	3.50154	6.46751	0.939908	1.89099	1.51415	1.28325	1.03953	0.935194	0.163014
D44_0000112066__full	NA	No	g__Acholeplasma OR g__JAAZDN01 OR g__RUG521 OR g__Zrk29	0	0	0	0	0	0	0	0	0.248543	0.67501	0.826851	1.12227	2.03926	3.40322	0.655085	0	2.81273	1.27295	0	0	0
TARA-023-SRF-0.22-1.6um_k127_378279_flag=1_multi=8.0000_len=7098__full	NA	No	g__Acinetobacter	0	0.0633944	0	0	0.996179	0.433231	0	0	0	0	0	0	0	0	0	0	1.43914	0	0	0	0
TARA-030-SRF-0.22-1.6um_k117_236346_flag=1_multi=6.0000_len=7212__full	NA	No	g__Acinetobacter	0	0	0	0.0531609	0	0.0512552	0.294335	0	0	0	0	0	0	0	0	0	0	0	0	0	0
TARA-025-SRF-0.22-1.6um_k117_630255_flag=1_multi=7.0000_len=8302__full	NA	No	g__Acinetobacter	0.98045	0.984491	0	0.175384	0	0.270707	0	0	0	0	0	0	0	0	0	0	0	0	0	0	0
TARA-025-SRF-0.22-1.6um_k117_886209_flag=0_multi=12.9756_len=5045__full	NA	No	g__Acinetobacter	0	0.0622671	0	0.21418	0.279011	0.377412	0	0	0	0	0	0	0	0	0	0	0	0	5.1631	0	0
D109_0000023302__full	NA	No	g__Acinetobacter	0	0	0	0	0	0	0	0	0	0	0	0	0	0	0	5.22649	0.391864	0.363228	0	0	0
D109_0000072277__full	NA	No	g__Acinetobacter	0	0	0	0	0	0	0	0	0	0	0	0	0	0	0	1.84193	0	0	0	0	0
D109_0000125852__full	NA	No	g__Acinetobacter	0	0	0	0	0	0	0	0	0	0	0.483391	0	0	0	0	0.50388	0	0	0	0	0
D109_0000231213__full	NA	No	g__Acinetobacter	0	0	0	0	0	0	0	0	0	0	0.340185	0	0	0	0	0.948183	0	0	0	0	0
D109_0000321763__full	NA	No	g__Acinetobacter	0	0	0	0	0	0	0	0	0	0	0.852958	0.158032	0	0	0	1.08787	0	0	0	0	0
D26_0000081541__full	NA	No	g__Acinetobacter	0	0	0	0	0	0	0	0.396103	1.52641	1.02803	0	0	0	0	0	0	0	0	0.364103	0.327313	0
D26_0000113632__full	NA	No	g__Acinetobacter	0	0	0	0	0	0	0	0	1.16269	0.493015	0	0	0.778266	0.594762	0.3792	0	0.425854	1.4447	0.583559	0	0
D32_0000270740__full	NA	No	g__Acinetobacter	0	0	0	0	0	0	0	0	0	0.860535	0	0	0	0	0	0.391172	0	0.231147	0.29444	0	0.24488
D44_0000169745__full	NA	No	g__Acinetobacter	0	0	0	0	0	0	0	0	0	0	0.706542	0	0	0	0	0.814952	0	0	0	0	0
D44_0000180414__full	NA	No	g__Acinetobacter	0	0	0	0	0	0	0	0	0	0	1.04282	0	0	0	0	0	0	0	0	0	0
D44_0000284703__full	NA	No	g__Acinetobacter	0	0	0	0	0	0	0	0	0	0	1.98687	0.243808	0	0	0	0	0.239793	0.223227	0	0	0
D44_0000287166__full	NA	No	g__Acinetobacter	0	0	0	0	0	0	0	0	0	0	1.17021	0	0	0	0	0	0	0	0	0	0
D79_0000048994__full	NA	No	g__Acinetobacter	0	0	0	0	0	0	0	0	0	0	0	0	2.23783	0.48068	0	0	0	0	0.22284	0	0
D79_0000067995__full	NA	No	g__Acinetobacter	0	0	0	0	0	0	0	0	0	0	0	0	0	1.92769	0	0	0	0	0	0	0
D86_0000102491__full	NA	No	g__Acinetobacter	0	0	0	0	0	0	0	0	0	0	0	0	0	0	1.03186	0	0	0	0	0	0
D115B_0000051545__full	NA	No	g__Acinetobacter	0	0	0	0	0	0	0	0	0	0	0	0	0	0	0	0	1.41326	0.591505	0	0	0
D115B_0000062010__full	NA	No	g__Acinetobacter	0	0	0	0	0	0	0	0	0	0	0	0	0	0	0	0	1.33101	0.248665	0	0	0
D115B_0000082810__full	NA	No	g__Acinetobacter	0	0	0	0	0	0	0	0	0	0	0	0	0	0	0	0	0.798366	0.44297	0	0	0
D115B_0000135512__full	NA	No	g__Acinetobacter	0	0	0	0	0	0	0	0	0	0	0	0	0	0	0	0	0.713682	0.32853	0	0	0
D115B_0000159885__full	NA	No	g__Acinetobacter	0	0	0	0	0	0	0	0	0	0	0	0	0	0	0	0	0.639556	0	0	0	0
D124_0000076719__full	NA	No	g__Acinetobacter	0	0	0	0	0	0	0	0	1.23164	0.265641	0	0	0	0	0.291472	0	0.214702	3.33406	1.15428	0	0
D124_0000284357__full	NA	No	g__Acinetobacter	0	0	0	0	0	0	0	0.205488	0	1.24805	0	0	0	0	0.14574	0	0	1.77713	3.42386	0	0.288958
D138_0000033300__full	NA	No	g__Acinetobacter	0	0	0	0	0	0	0	0	0	0.500569	0.331474	1.2414	1.43794	1.96717	5.97504	0.348389	0	0.605082	1.06241	2.54054	0.30218
D138_0000038637__full	NA	No	g__Acinetobacter	0	0	0	0	0	0	0	0	0	0	0	0	0	0	0	0	0	0	1.15711	0	2.28462
D138_0000087264__full	NA	No	g__Acinetobacter	0	0	0	0	0	0	0	0	0	0	0.221404	0.291126	0	0	0	0	0	0	0.832071	0.285228	0
D138_0000104887__full	NA	No	g__Acinetobacter	0	0	0	0	0	0	0	0	0	0	0	0	0.53588	1.01451	0	0	0	0	1.33568	0	0
D138_0000132366__full	NA	No	g__Acinetobacter	0	0	0	0	0	0	0	0	0	0	0	0.506319	0.668364	0.5211	0	0	0.592803	0.811957	1.02545	0	0
D150_0000137136__full	NA	No	g__Acinetobacter	0	0	0	0	0	0	0	0	0	0	0	0	0	0	0.28215	0	0	0	0.155095	0.913784	0
D162_0000092089__full	NA	No	g__Acinetobacter	0	0	0	0	0	0	0	0	0	0	0	0	0	0	0	0	0	0	0	0	1.02304
D162_0000312754__full	NA	No	g__Acinetobacter	0	0	0	0	0	0	0	0	0	0	0	0	0	0	0	0	0	0	0	0	1.18291
D162_0000321060__full	NA	No	g__Acinetobacter	0	0	0	0	0	0	0	0	0	0	0	0	0	0	0	0	0	0	0	0.270107	1.012
D162_0000322727__full	NA	No	g__Acinetobacter	0	0	0	0	0	0	0	0.464501	0	1.31797	1.8497	0.502486	0.341794	0	0.430254	0.543207	0.278482	0.236469	0	1.12681	3.67233
D162_0000377164__full	NA	No	g__Acinetobacter	0	0	0	0	0	0	0	0	0.267833	0	0	0	0.210546	0	0	0	0	0.20085	0.360025	0	0.354873
D50_0000052470__full	NA	No	g__Acinetobacter	0	0	0	0	0	0	0	0	0	0	0.371165	0.527701	0.315119	0	0	0	0	0	0	0	0
D50_0000069057__full	NA	No	g__Acinetobacter	0	0	0	0	0	0	0	0	0	0	0.698099	0.78801	0.297802	0	0.64273	0	0	0	0	0	0.760576
TARA-007-SRF-0.22-1.6um_k117_605447_flag=1_multi=8.4893_len=7668__full	NA	No	g__Actinomarina	0.515747	0	0.594921	0	0	0	0	0	0	0	0	0	0	0	0	0	0	0	0	0	0
TARA-030-SRF-0.22-1.6um_k117_299224_flag=0_multi=13.9762_len=10477__full	NA	No	g__Actinomarina	0	0	0.184031	0	0	0	0.656012	0	0	0	0	0	0	0	0	0	0	0	0	0	0
TARA-018-SRF-0.22-1.6um_k117_773444_flag=1_multi=7.9764_len=16439__full	NA	No	g__Actinomarina	0	0	0.325006	0	0	0.121217	0	0	0	0	0	0	0	0	0	0	0	0	0	0	0
TARA-018-SRF-0.22-1.6um_k117_145314_flag=0_multi=7.9975_len=28352__full	NA	No	g__Actinomarina	0	0	0.193447	0	0	0	0.606861	0	0	0	0	0	0	0	0	0	0	0	0	0	0
TARA-018-SRF-0.22-1.6um_k117_117844_flag=0_multi=10.0000_len=21199__full	NA	No	g__Actinomarina	0	0	0.451754	0	0	0	0	0	0	0	0	0	0	0	0	0	0	0	0	0	0
TARA-018-SRF-0.22-1.6um_k117_323152_flag=1_multi=7.0000_len=14759__full	NA	No	g__Actinomarina	0	0	0.288828	0	0	0	0	0	0	0	0	0	0	0	0	0	0	0	0	0	0
TARA-018-SRF-0.22-1.6um_k117_1080678_flag=0_multi=21.0000_len=55588__full	NA	No	g__Actinomarina	0.106897	0.0798974	0.830402	0.1193	0	0.0774802	0.22941	0	0	0	0	0	0	0	0	0	0	0	0	0	0
D44_0000005756__full	Temperate	Yes	g__ARS21	0	0	0	0	0	0	0	0	0	0	0.383789	0.900174	0.205142	0.160977	0	1.49585	0.172289	0	0	0	0
TARA-025-SRF-0.22-1.6um_k117_361363_flag=0_multi=50.8311_len=6038__full	NA	No	g__Actinomarina	1.81339	1.19626	3.32257	1.31338	1.77446	0.764647	6.12483	0	0	0	0	0	0	0	0	0	0	0	0	0	0
TARA-025-SRF-0.22-1.6um_k117_362490_flag=0_multi=80.7931_len=7850__full	NA	No	g__Actinomarina	2.09293	1.50577	1.10515	1.28428	1.34424	0.704751	1.35674	0	0	0	0	0	0	0	0	0	0	0	0	0	0
Medit-0.22-5um-Oct2015-15m_k127_1476604_flag=1_multi=6.0000_len=8034__full	NA	No	g__Actinomarina	0.267212	0.096338	0	0.313412	0	0.0507794	0	0	0	0	0	0	0	0	0	0	0	0	0	0	0
D109_0000254991__full	NA	No	g__Actinomarina	0	0	0	0	0	0	0	0	0	0	0	0	0	0	0	3.42598	0	0	0	0	0
D26_0000151859__full	NA	No	g__Actinomarina	0	0	0	0	0	0	0	0	1.33182	0.282551	0	0	0	0	0.192677	0	0	0	0	0.774332	0
D32_0000246752__full	NA	No	g__Actinomarina	0	0	0	0	0	0	0	0	0	3.24617	0	0	0	0	0	0	0	0.398618	0	0	0
D67_0000103990__full	NA	No	g__Actinomarina	0	0	0	0	0	0	0	0	0	0.343998	0	0	0.83301	0.905156	0	0	0	0	0	0	0
D50_0000114650__0_partial	NA	No	g__Actinomarina	0	0	0	0	0	0	0	0	0	0	0	1.78027	0	0	0	0	0	0	0	0	0
D115B_0000022742__full	NA	No	g__Actinomarina	0	0	0	0	0	0	0	0	3.22352	1.73648	0	0	0.44218	1.63773	0.716423	2.97859	0.873882	4.69837	5.61167	0	0
D115B_0000046019__full	NA	No	g__Actinomarina	0	0	0	0	0	0	0	0	0	0	0.56354	0	0	0	0	0	1.58859	0.458225	0	0	0
D115B_0000108623__full	NA	No	g__Actinomarina	0	0	0	0	0	0	0	0	0	0	0.677353	0	0	0	0	0	1.27966	0.301876	0	0	0
D115B_0000109171__full	NA	No	g__Actinomarina	0	0	0	0	0	0	0	0	0	0.915569	0	0	0	0	0	0	1.41576	0	0	0	0
D124_0000215147__full	NA	No	g__Actinomarina	0	0	0	0	0	0	0	0	0	0	0.498019	0	0	0	0	0	1.86696	0.538101	0	0	0
D124_0000290779__full	NA	No	g__Actinomarina	0	0	0	0	0	0	0	0	0	0	0	0.413516	0.203102	0	0	0	0.49584	0.413716	0	0	0
D150_0000210890__full	NA	No	g__Actinomarina	0	0	0	0	0	0	0	0	0	0.413853	0	0	0	0	0.437383	0	0	0	0	0.774025	0
TARA-018-SRF-0.22-1.6um_k117_500347_flag=1_multi=8.0000_len=6357__full	NA	No	g__AEGEAN-183	0	0	0.380713	0	0	0.138829	0	0	0	0	0	0	0	0	0	0	0	0	0	0	0
TARA-025-SRF-0.22-1.6um_k117_1215283_flag=0_multi=18.0000_len=8651__full	NA	No	g__AEGEAN-183	0	0	0	0.142424	0.344497	0.51375	0.0735148	0	0	0	0	0	0	0	0	0	0	0	0	0	0
D79_0000114065__full	NA	No	g__AEGEAN-183	0	0	0	0	0	0	0	0	0.416825	0	0	0	0	3.88407	0.55584	0	0	0.205546	0.313352	0	0
TARA-007-SRF-0.22-1.6um_k117_219666_flag=1_multi=12.0000_len=14207__full	NA	No	g__Aequorivita	0.855905	0	0	0	0	0	0	0	0	0	0	0	0	0	0	0	0	0	0	0	0
D32_0000012611__full	NA	No	g__Aequorivita	0	0	0	0	0	0	0	0	0	2.8929	0	0	0	0	0	0	0	0	0	0	0
D32_0000078207__full	NA	No	g__Aequorivita	0	0	0	0	0	0	0	0	0	2.75124	0	3.65069	0.383769	0	0	0	0	0.517501	0.746728	0	0
Medit-0.22-5um-Oct2015-15m_k127_1077852_flag=1_multi=7.3480_len=7790__full	NA	No	g__Aeromonas OR g__Bacillus_A	0	0	0	0.574863	0	0	0	0	0	0	0	0	0	0	0	0	0	0	0	0	0
D79_0000135955__full	NA	No	g__Aestuariibaculum OR g__Algibacter_B OR g__Arenitalea OR g__Bizionia OR g__Jejuia OR g__Sabulilitoribacter OR g__Seonamhaeicola OR g__Tamlana_A	0	0	0	0	0	0	0	0	0	0	0	0	0	4.12978	0	0	0	0	0	0	0
D44_0000237814__full	NA	No	g__Aestuariibaculum OR g__Confluentibacter OR g__Flaviramulus OR g__Yeosuana	0	0	0	0	0	0	0	0	0	0	0.72695	0	0	0	0	0	0	0	0	0	0
D79_0000047228__full	NA	No	g__Aestuariivivens	0	0	0	0	0	0	0	1.03233	0	0	0	0	0	0.907463	0.154168	0	0	0	0	0	0
D44_0000268061__full	NA	No	g__Aetokthonos OR g__Brasilonema OR g__Stigonema OR g__Tolypothrix_B	0	0	0	0	0	0	0	0	0	0.180683	2.61314	0	0	0	0	0	0	0	0	0	0.804623
TARA-030-SRF-0.22-1.6um_k117_364638_flag=0_multi=28.9716_len=9984__full	NA	No	g__AG-337-I02	0	0	0	0	0	0	1.64726	0	0	0	0	0	0	0	0	0	0	0	0	0	0
TARA-018-SRF-0.22-1.6um_k117_1148515_flag=0_multi=4.9918_len=6485__full	NA	No	g__AG-337-I02	0	0	0.215484	0	0	0	0	0	0	0	0	0	0	0	0	0	0	0	0	0	0
TARA-025-SRF-0.22-1.6um_k117_375362_flag=1_multi=5.0000_len=7910__full	NA	No	g__AG-337-I02	0	0	0	0	0	0.228296	0	0	0	0	0	0	0	0	0	0	0	0	0	0	0
TARA-025-SRF-0.22-1.6um_k117_1139863_flag=1_multi=7.0000_len=6466__full	NA	No	g__AG-337-I02	0	0	0	0	0	0.308665	0	0	0	0	0	0	0	0	0	0	0	0	0	0	0
TARA-025-SRF-0.22-1.6um_k117_933944_flag=0_multi=5.0000_len=5005__full	NA	No	g__AG-337-I02	0.214824	0.256922	0.237661	0.25188	0	0.202078	0	0	0	0	0	0	0	0	0	0	0	0	0	0	0
Medit-0.22-5um-Oct2015-15m_k127_1850734_flag=1_multi=7.0000_len=19831__full	NA	No	g__AG-337-I02	0	0.0699366	0	0.34237	0	0	0	0	0	0	0	0	0	0	0	0	0	0	0	0	0
D109_0000227780__full	NA	No	g__AG-337-I02	0	0	0	0	0	0	0	0	0.348413	0	0	0	0	0	0	0.294162	1.12292	1.61774	0.64774	0	0
TARA-030-SRF-0.22-1.6um_k117_653806_flag=1_multi=6.0000_len=9436__full	NA	No	g__AG-339-G14	0	0	0	0	0	0	0.294945	0	0	0	0	0	0	0	0	0	0	0	0	0	0
Medit-0.22-5um-Oct2015-15m_k127_127801_flag=1_multi=4.0000_len=5943__full	NA	No	g__AG-363-J23 OR g__AG-409-B05 OR g__AG-409-J19 OR g__AG-409-N21	0	0	0	0.266636	0	0	0	0	0	0	0	0	0	0	0	0	0	0	0	0	0
TARA-018-SRF-0.22-1.6um_k117_504916_flag=0_multi=64.1746_len=8724__full	NA	No	g__AG-363-P08	0	0	3.29182	0	0	0	0	0	0	0	0	0	0	0	0	0	0	0	0	0	0
TARA-030-SRF-0.22-1.6um_k117_673116_flag=1_multi=5.0000_len=5126__full	NA	No	g__AG-422-B15	0	0	0	0	0	0	0.302348	0	0	0	0	0	0	0	0	0	0	0	0	0	0
TARA-018-SRF-0.22-1.6um_k117_412109_flag=0_multi=17.9911_len=38133__full	NA	No	g__AG-430-B22	0	0	0.706745	0	0	0	0	0	0	0	0	0	0	0	0	0	0	0	0	0	0
TARA-018-SRF-0.22-1.6um_k117_1912639_flag=0_multi=24.8637_len=11562__full	NA	No	g__AG-430-B22	0	0	1.36234	0	0	0	0	0	0	0	0	0	0	0	0	0	0	0	0	0	0
TARA-018-SRF-0.22-1.6um_k117_367765_flag=0_multi=48.5122_len=6119__full	NA	No	g__AG-430-B22	0	0	3.12576	0	0	0	0	0	0	0	0	0	0	0	0	0	0	0	0	0	0
TARA-018-SRF-0.22-1.6um_k117_422108_flag=0_multi=16.9679_len=25564__full	NA	No	g__AG-430-B22	0	0	0.735616	0	0	0	0	0	0	0	0	0	0	0	0	0	0	0	0	0	0
D26_0000115104__full	NA	No	g__Agrobacterium	0	0	0	0	0	0	0	0.937144	1.48293	0	0	0	0	0	0	0	0	0	0	0	0
D67_0000022593__full	NA	No	g__Algibacter OR g__Algibacter_A OR g__Algibacter_B OR g__Algibacter_C OR g__Changchengzhania OR g__Flavivirga OR g__Jejuia OR g__Tamlana_A OR g__Wocania	0	0	0	0	0	0	0	0	0	0	0	0.514174	41.0678	5.02389	0	0	0	0	1.83298	0	0
D162_0000265113__full	NA	No	g__Algibacter OR g__Flaviramulus OR g__Jejuia OR g__Wocania	0	0	0	0	0	0	0	0	0	0	0	0	0	0	0	0	0	0	0	0	2.3444
D32_0000278294__full	NA	No	g__Algibacter_A	0	0	0	0	0	0	0	0	0	1.02241	0	0	0	0	0	0	0	0	0	0	0.149186
D124_0000333636__full	NA	No	g__Algibacter_B OR g__Changchengzhania OR g__Confluentibacter OR g__Flavivirga OR g__Jejuia OR g__Seonamhaeicola OR g__Tamlana_C	0	0	0	0	0	0	0	0	0	0	0	0	0	0	0	0	0	0.661554	0.133833	0	0
D67_0000200076__full	NA	No	g__Algibacter_B OR g__Flaviramulus	0	0	0	0	0	0	0	0	0	0	0	0	1.13641	2.4442	0	0	0	0	0	0	0
D4_0000332450__full	NA	No	g__Algibacter_C OR g__Flavivirga OR g__Wocania	0	0	0	0	0	0	0	0.75737	0	0	0	0	0	0	0	0	0	0	0	0	0
D26_0000258544__full	NA	No	g__Algibacter_C OR g__Tamlana_A	0	0	0	0	0	0	0	0	0.896918	0	0	0	0	0	0	0	0	0	0	0	0
D4_0000042471__full	NA	No	g__Algibacter_D OR g__Jejuia OR g__Tamlana_B OR g__Wocania	0	0	0	0	0	0	0	4.6657	0	0	0	0.254971	0	0	0	0	0	0.181456	0	0	0
TARA-030-SRF-0.22-1.6um_k117_585671_flag=0_multi=50.0000_len=17605__full	NA	No	g__Algoriphagus	0	0	0.14837	0	0	0	1.78183	0	0	0	0	0	0	0	0	0	0	0	0	0	0
TARA-018-SRF-0.22-1.6um_k117_479236_flag=1_multi=7.0000_len=5054__full	NA	No	g__Algoriphagus	0	0	0.333443	0	0	0	0	0	0	0	0	0	0	0	0	0	0	0	0	0	0
TARA-018-SRF-0.22-1.6um_k117_1350397_flag=1_multi=9.0000_len=5323__full	NA	No	g__Algoriphagus	0	0	0.358994	0	0	0	0	0	0	0	0	0	0	0	0	0	0	0	0	0	0
D44_0000061065__full	NA	No	g__Aliivibrio	0	0	0	0	0	0	0	0	0	0	0.374377	0.276413	0	2.50112	0	0	0	0	0	0	0
D44_0000139654__full	NA	No	g__Aliivibrio	0	0	0	0	0	0	0	0	0	0	19.124	0.36383	0	0	0	0	0	0	0	0	0
D79_0000063041__full	NA	No	g__Aliivibrio	0	0	0	0	0	0	0	0	0	0	0	0	0	3.94635	0	0	0	0	0	0	0
D86_0000414040__full	NA	No	g__Aliivibrio	0	0	0	0	0	0	0	0	0	0	0	0	0	0	0.529594	0	0	0	0	0	0
D138_0000143600__full	NA	No	g__Aliivibrio	0	0	0	0	0	0	0	0	0	0	0	0	0	0	0	0	0	0	0.819646	0	0
D50_0000162434__full	NA	No	g__Aliivibrio	0	0	0	0	0	0	0	0	0	0	0.678102	0.77857	0.255424	4.52071	0	0	0	0	0	0	0
D50_0000337595__full	NA	No	g__Aliivibrio	0	0	0	0	0	0	0	0	0	0	0.5259	0.706226	0.223959	4.15142	0	0	0	0	0	0	0
D50_0000358057__full	NA	No	g__Aliivibrio	0	0	0	0	0	0	0	0	0	0	0	0.809559	0	0	0.463272	0	0	0	0	0	0
D115B_0000023604__full	NA	No	g__Aliivibrio OR g__Photobacterium	0	0	0	0	0	0	0	0	3.64384	0	0	0	0	0	0	0	1.86668	1.55602	0	1.30987	0
D44_0000053150__full	NA	No	g__Alistipes	0	0	0	0	0	0	0	0	0	0	0.5154	0	0	0	0	0.439135	0.472645	0.340814	0	0	0
D150_0000015862__full	NA	No	g__Alistipes	0	0	0	0	0	0	0	0	0	0	0	0	0	0	0	0	0	0.522269	0.507727	1.7281	0
Medit-0.22-5um-Oct2015-15m_k127_1002024_flag=0_multi=33.0985_len=21856__full_1_3020-21856/21856	NA	No	g__Allobaculum OR g__JAGLXL01 OR g__Onthovivens	0.20986	0.147824	0.194059	0.921436	0.486403	0.663199	0	0	0	0	0	0	0	0	0	0	0	0	0	0	0
TARA-007-SRF-0.22-1.6um_k117_491945_flag=1_multi=5.0000_len=6622__full	NA	No	g__Alteromonas	0.366569	0.0808684	0	0	0	0	0	0	0	0	0	0	0	0	0	0	0	0	0	0	0
TARA-007-SRF-0.22-1.6um_k117_548997_flag=0_multi=12.9848_len=8017__full	NA	No	g__Alteromonas	0.978824	0.119124	0	0	0	0	0	0	0	0	0	0	0	0	0	0	0	0	0	0	0
TARA-007-SRF-0.22-1.6um_k117_48285_flag=1_multi=8.9836_len=5002__full	NA	No	g__Alteromonas	0.654779	0.12597	0	0	0	0	0	0	0	0	0	0	0	0	0	0	0	0	0	0	0
TARA-007-SRF-0.22-1.6um_k117_169564_flag=1_multi=34.4783_len=11982__full	NA	No	g__Alteromonas	2.13143	0.272408	0.0556402	0	0	0	0	0	0	0	0	0	0	0	0	0	0	0	0	0	0
TARA-009-SRF-0.22-1.6um_k117_150429_flag=1_multi=6.0000_len=12095__full	NA	No	g__Alteromonas	2.71105	0.309683	0.0679752	0	0	0	0	0	0	0	0	0	0	0	0	0	0	0	0	0	0
TARA-009-SRF-0.22-1.6um_k117_344985_flag=1_multi=8.0000_len=5216__full	NA	No	g__Alteromonas	0.991081	0.40526	0	0	0	0	0	0	0	0	0	0	0	0	0	0	0	0	0	0	0
TARA-025-SRF-0.22-1.6um_k117_805496_flag=0_multi=70.0000_len=31119__full	NA	No	g__Alteromonas	0	0	0	0.062041	0.753224	1.28215	0	0	0	0	0	0	0	0	0	0	0	0	0	0	0
D44_0000311480__full	NA	No	g__Alteromonas	0	0	0	0	0	0	0	0	0	0	0.939775	0	0	0	0	0	0	0	0	0.987837	0.17062
D44_0000322089__full	NA	No	g__Alteromonas	0	0	0	0	0	0	0	0	0	0	5.22624	0.264907	0	0	0	0	0	1.08922	0.579755	0	0
D44_0000342380__full	NA	No	g__Alteromonas	0	0	0	0	0	0	0	0	0	0	0.929749	0.176287	0	0	0	0	0	0	0	0	0
D67_0000041567__full	NA	No	g__Alteromonas	0	0	0	0	0	0	0	0	0	0	0	0.777267	0.457675	0	0	0	0	0	0	0	0
D67_0000242861__full	NA	No	g__Alteromonas	0	0	0	0	0	0	0	0	0	0	0	0	11.2608	0.507408	0	0	0	3.52723	0	0	0
D79_0000014802__full	NA	No	g__Alteromonas	0	0	0	0	0	0	0	0	0	0	0	0	0	5.5199	0	0	0	0	0.255238	0	0
D138_0000016161__full	Temperate	Yes	g__GCA-2689995	0	0	0	0	0	0	0	0	0	0	0	0	0	0	0	0	0	0	1.58966	0	0
D115B_0000118290__full	NA	No	g__Alteromonas	0	0	0	0	0	0	0	0	0	0.265018	0	0	0	0	0	0	0.497177	0.220414	0.251321	0	0
D115B_0000374781__full	NA	No	g__Alteromonas	0	0	0	0	0	0	0	0	0	0	0	0	0	0	0	0	0.602899	0.278677	0	0	0
D124_0000035228__full	NA	No	g__Alteromonas	0	0	0	0	0	0	0	0	0	0	0	0	0	0	0	0	0	1.69851	0.200274	0	0
D138_0000117394__full	NA	No	g__Alteromonas	0	0	0	0	0	0	0	0	0	0	0	0	0	0	0	0	0.212127	1.2931	0.98391	0	0
TARA-007-SRF-0.22-1.6um_k117_365111_flag=1_multi=13.4063_len=45290__full	Temperate	Yes	g__GCA-2697345	1.02466	0.257129	0	0	0	0	0	0	0	0	0	0	0	0	0	0	0	0	0	0	0
D50_0000340524__full	NA	No	g__Alteromonas	0	0	0	0	0	0	0	0	0	0	0	0.851387	0.499807	0	0	0	0	0	0	0	0
D124_0000017453__full	NA	No	g__Alteromonas OR g__Alteromonas_F	0	0	0	0	0	0	0	0	0	0	0	0	0	0	0	0	0	3.44113	0	0	0
D115B_0000117696__full	NA	No	g__AM-2324	0	0	0	0	0	0	0	0	0	0	0	0	0	0	0	0	1.0952	0.229046	0	0	0
D86_0000041639__full	NA	No	g__AM-2324 OR g__JADKKF01 OR g__JAHDHU01	0	0	0	0	0	0	0	0.479624	0.605679	1.99857	0.304562	0.338476	0	0	0.806508	0	0	0	1.23109	0	0
D79_0000177180__full	NA	No	g__Amazonocrinis OR g__Aulosira OR g__Dendronalium OR g__Komarekiella OR g__Mojavia OR g__Nostoc	0	0	0	0	0	0	0	0	0	0	0	0	0	0.437411	0	0	0	0	0.246561	0	0
TARA-007-SRF-0.22-1.6um_k117_630952_flag=1_multi=14.9981_len=72186__full	NA	No	g__Amylibacter	0.407489	1.0917	0	0.0977612	0	0.114154	0	0	0	0	0	0	0	0	0	0	0	0	0	0	0
TARA-007-SRF-0.22-1.6um_k117_493152_flag=0_multi=7.9920_len=8862__full	NA	No	g__Amylibacter	0.54606	0	0	0	0	0	0	0	0	0	0	0	0	0	0	0	0	0	0	0	0
TARA-009-SRF-0.22-1.6um_k117_858954_flag=0_multi=44.0000_len=7296__full	NA	No	g__Amylibacter	0.400971	2.0246	0	0	0	0	0.417511	0	0	0	0	0	0	0	0	0	0	0	0	0	0
TARA-018-SRF-0.22-1.6um_k117_290228_flag=1_multi=5.0000_len=7461__full	NA	No	g__Amylibacter	0	0	0.324664	0	0	0	0	0	0	0	0	0	0	0	0	0	0	0	0	0	0
TARA-018-SRF-0.22-1.6um_k117_733526_flag=0_multi=35.5085_len=14245__full	NA	No	g__Amylibacter	0	0	1.68462	0	0	0	0	0	0	0	0	0	0	0	0	0	0	0	0	0	0
TARA-025-SRF-0.22-1.6um_k117_94442_flag=1_multi=12.0000_len=15210__full	NA	No	g__Amylibacter	0	0	0	0.135862	0.680059	0.531486	0	0	0	0	0	0	0	0	0	0	0	0	0	0	0
Medit-0.22-5um-Oct2015-15m_k127_1445912_flag=0_multi=8.0000_len=11281__full	NA	No	g__Amylibacter	0	0	0	0.437999	0	0.111198	0	0	0	0	0	0	0	0	0	0	0	0	0	0	0
TARA-025-SRF-0.22-1.6um_k117_121686_flag=0_multi=20.9342_len=9236__full_1_1-5889/9236	NA	No	g__Amylibacter	0.129154	0.111898	0	0.10559	0.907572	1.02552	0	0	0	0	0	0	0	0	0	0	0	0	0	0	0
D109_0000135454__full	NA	No	g__Amylibacter	0	0	0	0	0	0	0	0	0	0	0	0	0	0	0	5.26831	0	1.05205	0	0	0
D26_0000192058__full	NA	No	g__Amylibacter	0	0	0	0	0	0	0	0	0.912934	0	0	0	0	0	0	0	0	0.629767	0	0	0
D26_0000260504__full	NA	No	g__Amylibacter	0	0	0	0	0	0	0	0	14.44	0	0	0	0	0	0	0	0	0	0	0	0
D44_0000369454__full	NA	No	g__Amylibacter	0	0	0	0	0	0	0	0.603359	0.212247	0	1.20171	0	0	0	0	0	0	0	0	0	0.637441
D4_0000005197__full	NA	No	g__Amylibacter	0	0	0	0	0	0	0	3.77789	0	0.194492	0	0.46437	0.547092	2.10691	0.534741	0	0	0	2.93397	0	0
D4_0000038604__full	NA	No	g__Amylibacter	0	0	0	0	0	0	0	1.28297	0	0	0	0	0	0	0	0	0	0	0	0	0
D79_0000007111__full	NA	No	g__Amylibacter	0	0	0	0	0	0	0	0	2.27234	0.131113	0	0.370594	0.331205	1.24155	0.324628	0	0.48528	1.87862	0.888893	0	0
D79_0000022314__full	NA	No	g__Amylibacter	0	0	0	0	0	0	0	0	0	0.287591	0	0.241078	0.37311	2.78671	0	0	0	0	0	0	0
D79_0000239396__full	NA	No	g__Amylibacter	0	0	0	0	0	0	0	0	0	0	0	0	0	0.731869	0	0	0	0	0.52408	0	0
D86_0000276443__full	NA	No	g__Amylibacter	0	0	0	0	0	0	0	0	1.83007	0.151741	0	0.308274	0.245392	0.985252	0.370491	0	0.486625	1.6308	0.814935	0	0
D86_0000309110__full	NA	No	g__Amylibacter	0	0	0	0	0	0	0	0	0	0	0	0.73717	0	0	0.875761	0.349207	0.205455	0.873023	0	0	0
D115B_0000167026__full	NA	No	g__Amylibacter	0	0	0	0	0	0	0	0	0	0	0	0	0	0	0	0	1.13402	1.12673	0.39777	0	0
D115B_0000304636__full	NA	No	g__Amylibacter	0	0	0	0	0	0	0	0	0	0	0	0	0	0	0	0	0.502628	0.4303	0	0	0
D124_0000004811__full	NA	No	g__Amylibacter	0	0	0	0	0	0	0	0	0	0	0	0	0	0	0	0	0.194801	1.79689	0	0	0
D124_0000071688__full	NA	No	g__Amylibacter	0	0	0	0	0	0	0	0	0	0	0	0	0.187316	0	0	0	0	0.639194	7.33253	0.235502	0
D124_0000076340__full	NA	No	g__Amylibacter	0	0	0	0	0	0	0	0	0	0	0	0	0	0	0	0	2.95327	1.19433	0.136564	0	0
D124_0000077700__full	NA	No	g__Amylibacter	0	0	0	0	0	0	0	0	0	0	0	0	0	0	0	0	0	1.99433	0.231695	0	0
D138_0000017907__full	NA	No	g__Amylibacter	0	0	0	0	0	0	0	0	0	0	0	0	0	0	0.489668	0	0	0	1.03064	0.128917	0
D138_0000145618__full	NA	No	g__Amylibacter	0	0	0	0	0	0	0	0	0.167347	0	0	0	0	0	0	0	0	0	0.611793	0	0
D162_0000343219__full	NA	No	g__Amylibacter	0	0	0	0	0	0	0	0	0	0	0	0	0	0	0	0	0	0	0	0	1.5724
D50_0000008967__full	NA	No	g__Amylibacter	0	0	0	0	0	0	0	0	0	0	0	0.865921	0	0	0	0	0	0	0	0	0.197608
D50_0000280250__full	NA	No	g__Amylibacter	0	0	0	0	0	0	0	0	1.9834	0	0	0.476808	0.374894	1.17628	0.279296	0	0.276186	1.25896	0.567696	0	0
TARA-009-SRF-0.22-1.6um_k117_226390_flag=0_multi=17.9924_len=22357__full	NA	No	g__Amylibacter OR g__GCA-002712045 OR g__MED-G52	0.670745	0.399725	0.62668	0	0	0	0	0	0	0	0	0	0	0	0	0	0	0	0	0	0
D138_0000202252__full	NA	No	g__Amylibacter OR g__Planktomarina OR g__Tateyamaria	0	0	0	0	0	0	0	0	0	0	0	0	0	0	2.69314	0.441271	0	0	0.724472	0.345093	0.455272
TARA-018-SRF-0.22-1.6um_k117_1193165_flag=1_multi=10.0000_len=32870__full	NA	No	g__Amylibacter OR g__Tateyamaria	0	0	0.411041	0	0	0	0	0	0	0	0	0	0	0	0	0	0	0	0	0	0
TARA-025-SRF-0.22-1.6um_k117_924359_flag=1_multi=9.0000_len=5715__full	NA	No	g__Amylibacter OR g__TMED78	0	0	0	0	0	0.300818	0	0	0	0	0	0	0	0	0	0	0	0	0	0	0
Medit-0.22-5um-Oct2015-15m_k127_2182991_flag=1_multi=6.0000_len=8311__full	NA	No	g__Anabaenopsis OR g__JAIVFW01 OR g__Nostoc OR g__RDYJ01 OR g__Trichormus	0	0	0	0.344277	0	0	0	0	0	0	0	0	0	0	0	0	0	0	0	0	0
TARA-018-SRF-0.22-1.6um_k117_1913208_flag=0_multi=52.7241_len=5365__full	NA	No	g__Anaerocolumna OR g__Lachnoclostridium OR g__Mobilitalea	0.366452	0	1.68412	0	0	0	0	0	0	0	0	0	0	0	0	0	0	0	0	0	0
TARA-009-SRF-0.22-1.6um_k117_356932_flag=1_multi=4.9865_len=7220__full	NA	No	g__Aquaticitalea	0.350326	0.301784	0.3905	1.49861	1.51377	2.31226	0.0705804	0	0	0	0	0	0	0	0	0	0	0	0	0	0
TARA-025-SRF-0.22-1.6um_k117_1021339_flag=0_multi=7.6797_len=8688__full	NA	No	g__Aquaticitalea	0	0	0	0	0.29253	0.40756	0	0	0	0	0	0	0	0	0	0	0	0	0	0	0
D4_0000094575__full	NA	No	g__Aquaticitalea	0	0	0	0	0	0.191335	0	6.39235	0	11.3384	4.28028	2.01882	0.46912	0	0	0.220692	2.70979	0.484739	0.675464	1.2946	0
D124_0000047278__full	NA	No	g__Aquaticitalea	0	0	0	0	0.739537	0.596	0	0	0.179405	0	0	0	0	0.58119	0	0	0	1.16411	1.11563	0	0
D124_0000062193__full	NA	No	g__Aquaticitalea	0	0	0	0	0	0	0	0	0	0	0	0	0	0	0	0	6.47219	0.945664	0	0	0
D138_0000292418__full	NA	No	g__Aquaticitalea	0	0	0	0	0	0	0	0	0	0	0	0	0	0	0	0	0	0	1.35253	0	0
TARA-030-SRF-0.22-1.6um_k117_36286_flag=0_multi=14.0000_len=17600__full	NA	No	g__Aquaticitalea OR g__Gelidibacter	0	0	0.105929	0	0	0.135753	0.652944	0	0	0	0	0	0	0	0	0	0	0	0	0	0
D115B_0000197110__full	NA	No	g__Aquaticitalea OR g__Gelidibacter OR g__Psychroserpens OR g__Winogradskyella	0	0	0	0	0	0	0	0	0	0	0	0	0	0	0	0	1.07133	0	0	0	0
TARA-030-SRF-0.22-1.6um_k117_303931_flag=1_multi=6.0000_len=5739__full	NA	No	g__Aquaticitalea OR g__Hanstruepera	0	0	0	0	0	0	0.304589	0	0	0	0	0	0	0	0	0	0	0	0	0	0
TARA-030-SRF-0.22-1.6um_k117_54699_flag=1_multi=7.0000_len=12305__full	NA	No	g__Aquaticitalea OR g__Site-B1	0	0	0.239907	0	0	0	0.328846	0	0	0	0	0	0	0	0	0	0	0	0	0	0
D67_0000127033__full	NA	No	g__Aquiluna	0	0	0	0	0	0	0	0	0	0	0	0	1.39406	0.234522	0	0	0	0	0.783517	0	0
D162_0000126504__full	Temperate	Yes	g__Pelagibacter	0	0	0	0	0	0	0	0	0.507448	0.642798	0.196391	0.236546	0.219614	0.242494	0.283309	2.02089	0	0.169279	0.982735	0	3.1158
D150_0000195245__full	NA	No	g__Aquiluna	0	0	0	0	0	0	0	0.549834	0	0	0	0	0.174542	0	0	0	0	0	0	0.742047	0
D50_0000038284__full	NA	No	g__Aquiluna	0	0	0	0	0	0	0	0	0	0	0	1.17816	1.1283	0.875483	0	0	0	0	0	0	0
TARA-030-SRF-0.22-1.6um_k117_242473_flag=1_multi=11.0000_len=5350__full	NA	No	g__Aquimarina	0	0	0.12469	0	0	0.168599	0.49006	0	0	0	0	0	0	0	0	0	0	0	0	0	0
TARA-030-SRF-0.22-1.6um_k117_530535_flag=1_multi=21.0000_len=5198__full	NA	No	g__Aquimarina	0	0.0519098	0	0.597888	0	0.057386	0.993446	0	0	0	0	0	0	0	0	0	0	0	0	0	0
TARA-018-SRF-0.22-1.6um_k117_1390336_flag=0_multi=8.9702_len=5488__full	NA	No	g__Aquimarina	0	0	0.678058	0	0	0.134709	0	0	0	0	0	0	0	0	0	0	0	0	0	0	0
Medit-0.22-5um-Oct2015-15m_k127_3192352_flag=1_multi=3.0000_len=5621__full	NA	No	g__Aquimarina	0	0	0	0.183613	0	0	0	0	0	0	0	0	0	0	0	0	0	0	0	0	0
Medit-0.22-5um-Oct2015-15m_k127_393657_flag=1_multi=4.0000_len=6242__full	NA	No	g__Aquimarina	0	0	0	0.210394	0	0	0	0	0	0	0	0	0	0	0	0	0	0	0	0	0
D26_0000179940__full	NA	No	g__Aquimarina	0	0	0	0	0	0	0	0.177335	0.796397	0	0	0	0	0	0	0	0	0	0	0	0
D26_0000253644__full	NA	No	g__Aquimarina	0	0	0	0	0	0	0	0	0.951097	0	0	0	0	0	0	0.79679	0.205026	0	0	0	0
D32_0000085449__full	NA	No	g__Aquimarina	0	0	0	0	0	0	0	0	0	1.55615	0.495722	1.33872	0.978063	6.46998	0	0	0	0	0	0	0
D4_0000028371__full	NA	No	g__Aquimarina	0	0	0	0	0	0	0	1.67738	0	0	0	0	0	0	0	0	0	0	0	0	0
D115B_0000145009__full	NA	No	g__Aquimarina	0	0	0	0	0	0	0	0	0	0	0	0	0	0	0	0	1.12351	0	0	0	0
D138_0000132697__full	NA	No	g__Aquimarina	0	0	0	0	0	0	0	0	0	0.216737	0.256738	0.36294	0	0	0.235827	0	0	0	2.1181	0	0
D162_0000210881__full	NA	No	g__Aquimarina	0	0	0	0	0	0	0	0	0.419825	1.61462	0	0	0	0.271851	2.33568	1.09558	0.566564	0.831503	0.715226	0.628635	1.00533
D50_0000163039__full	NA	No	g__Aquimarina	0	0	0	0	0	0	0	0	0	0	0.34202	0.585033	0.649228	0.302962	0	0	0.189662	0	0	0	0
D79_0000254813__full	NA	No	g__Aquimarina OR g__Dokdonia	0	0	0	0	0	0	0	0.165354	0.507935	2.06544	0.200875	0.255089	0.446958	1.22763	0.541619	0.193768	0.221654	0.353369	0.590902	0.513277	0
D162_0000251586__full	NA	No	g__Aquimarina OR g__Dokdonia	0	0	0	0	0	0	0	0	0	0	0.339091	2.09958	0.277851	0	0	0	0	0.153931	0.144319	0	0.541417
D26_0000185781__full	NA	No	g__Arcicella	0	0	0	0	0	0	0	0.420476	3.14812	0	0	0	0	0	0	0	0	0	0	0	0
D138_0000181303__full	NA	No	g__Arcicella	0	0	0	0	0	0	0	0	0.89043	0	0	0	0	0	0	0	0	0.192582	0.728376	0	0
TARA-007-SRF-0.22-1.6um_k117_789877_flag=0_multi=6.9891_len=5597__full	NA	No	g__Arctic96AD-7	0.291913	0.404867	0.742903	0.65333	0.164711	0.54805	0	0	0	0	0	0	2.81821	1.565	0	0	0	0	0	0	0
TARA-025-SRF-0.22-1.6um_k117_878457_flag=0_multi=35.6567_len=34836__full	NA	No	g__Arctic96AD-7	0	0	0.31623	0	0.626215	0.974873	0	0	0	0	0	0	0	0	0	0	0	0	0	0	0
D4_0000027675__full_1_1-23429/42162	NA	No	g__Arctic96AD-7	0	0	0	0	0	0	0	2.87303	9.42806	0	0	0	0	0	0	0	0	0	0	0	0
D86_0000192143__full	NA	No	g__Arcticimaribacter	0	0	0	0	0	0	0	0	0	0	0.52856	1.04853	0	0	1.52337	0	0	0	0	0.629544	0
Medit-0.22-5um-Oct2015-15m_k127_309039_flag=1_multi=7.0000_len=8338__full	NA	No	g__Arenibacter OR g__Cellulophaga OR g__Muricauda OR g__Saonia OR g__Sediminicola	0	0.188545	0	0.260187	0	0	0	0	0	0	0	0	0	0	0	0	0	0	0	0	0
TARA-023-SRF-0.22-1.6um_k127_445479_flag=1_multi=6.0000_len=8689__full	NA	No	g__ARS21	0.29668	0.158038	0.580065	0.229301	0.495986	0.381098	0	0	0	0	0	0	0	0	0	0	0	0	0	0	0
TARA-030-SRF-0.22-1.6um_k117_304668_flag=0_multi=58.9498_len=11673__full	NA	No	g__ARS21	0	0	0	0.12214	0	0	1.46856	0	0	0	0	0	0	0	0	0	0	0	0	0	0
TARA-030-SRF-0.22-1.6um_k117_265571_flag=1_multi=7.0000_len=5620__full	NA	No	g__ARS21	0	0	0	0	0	0	0.303681	0	0	0	0	0	0	0	0	0	0	0	0	0	0
TARA-030-SRF-0.22-1.6um_k117_737254_flag=0_multi=15.2318_len=10141__full	NA	No	g__ARS21	0	0	0.100314	0	0	0.143368	0.254314	0	0	0	0	0	0	0	0	0	0	0	0	0	0
TARA-030-SRF-0.22-1.6um_k117_123868_flag=1_multi=11.0000_len=6273__full	NA	No	g__ARS21	0	0	0	0	0	0	0.640645	0	0	0	0	0	0	0	0	0	0	0	0	0	0
TARA-030-SRF-0.22-1.6um_k117_649297_flag=1_multi=11.0000_len=6684__full	NA	No	g__ARS21	0	0	1.02142	0	0	0.104942	0.65259	0	0	0	0	0	0	0	0	0	0	0	0	0	0
TARA-030-SRF-0.22-1.6um_k117_35401_flag=1_multi=20.0000_len=7762__full	NA	No	g__ARS21	0	0	0.0570269	0	0	0.0757946	0.922634	0	0	0	0	0	0	0	0	0	0	0	0	0	0
TARA-030-SRF-0.22-1.6um_k117_715734_flag=0_multi=28.5748_len=7293__full	NA	No	g__ARS21	0	0	0	0	0	0	1.55783	0	0	0	0	0	0	0	0	0	0	0	0	0	0
TARA-009-SRF-0.22-1.6um_k117_849222_flag=1_multi=9.0000_len=7609__full	NA	No	g__ARS21	0.150696	0.344225	0	0.14626	0	0	0	0	0	0	0	0	0	0	0	0	0	0	0	0	0
TARA-009-SRF-0.22-1.6um_k117_751515_flag=1_multi=5.9814_len=13316__full	NA	No	g__ARS21	0.228529	0.32422	0.231529	0.136328	0	0.0723789	0	0	0	0	0	0	0	0	0	0	0	0	0	0	0
TARA-009-SRF-0.22-1.6um_k117_423240_flag=0_multi=30.9427_len=84359__full	NA	No	g__ARS21	0.121846	0.397374	0	0.67525	0	0.252483	0.0530956	0	0	0	0	0	0	0	0	0	0	0	0	0	0
TARA-009-SRF-0.22-1.6um_k117_546836_flag=1_multi=7.6574_len=6875__full	NA	No	g__ARS21	0.299791	0.428189	0	0.197684	0	0	0	0	0	0	0	0	0	0	0	0	0	0	0	0	0
TARA-009-SRF-0.22-1.6um_k117_323710_flag=0_multi=7.0000_len=16819__full	NA	No	g__ARS21	0.217461	0.358505	0.232926	0.117166	0	0.0519931	0	0	0	0	0	0	0	0	0	0	0	0	0	0	0
TARA-018-SRF-0.22-1.6um_k117_1925223_flag=0_multi=43.0000_len=8502__full	NA	No	g__ARS21	0.128117	0.285195	2.13126	0	0.296736	0.340568	0	0	0	0	0	0	0	0	0	0	0	0	0	0	0
TARA-018-SRF-0.22-1.6um_k117_1089121_flag=1_multi=8.8324_len=6609__full	NA	No	g__ARS21	0.180702	0.121485	0.305936	0.149503	0	0.250922	0	0	0	0	0	0	0	0	0	0	0	0	0	0	0
TARA-018-SRF-0.22-1.6um_k117_1200800_flag=1_multi=7.0000_len=10168__full	NA	No	g__ARS21	0	0	0.313616	0	0	0	0	0	0	0	0	0	0	0	0	0	0	0	0	0	0
TARA-018-SRF-0.22-1.6um_k117_1486163_flag=1_multi=12.4234_len=9331__full	NA	No	g__ARS21	0	0.0834039	0.343888	0.198224	0	0.105844	0.186411	0	0	0	0	0	0	0	0	0	0	0	0	0	0
TARA-018-SRF-0.22-1.6um_k117_114047_flag=1_multi=6.0000_len=5273__full	NA	No	g__ARS21	0	0	0.392971	0	0	0	0	0	0	0	0	0	0	0	0	0	0	0	0	0	0
TARA-018-SRF-0.22-1.6um_k117_1266282_flag=1_multi=15.7626_len=7574__full	NA	No	g__ARS21	0	0	0.345584	0.131317	0	0.148398	0	0	0	0	0	0	0	0	0	0	0	0	0	0	0
TARA-018-SRF-0.22-1.6um_k117_1790210_flag=0_multi=6.9908_len=6607__full	NA	No	g__ARS21	0	0.0809931	0.306772	0.206332	0	0.306005	0	0	0	0	0	0	0	0	0	0	0	0	0	0	0
TARA-018-SRF-0.22-1.6um_k117_1538538_flag=1_multi=16.0000_len=7133__full	NA	No	g__ARS21	0.678987	0.33196	0.943802	0.232511	0	0.264078	0	0	0	0	0	0	0	0	0	0	0	0	0	0	0
TARA-018-SRF-0.22-1.6um_k117_752815_flag=1_multi=6.0000_len=5653__full	NA	No	g__ARS21	0	0	0.308461	0	0	0	0	0	0	0	0	0	0	0	0	0	0	0	0	0	0
TARA-018-SRF-0.22-1.6um_k117_11684_flag=0_multi=12.0000_len=5257__full	NA	No	g__ARS21	0	0	0.793235	0.198884	0	0.0770902	0	0	0	0	0	0	0	0	0	0	0	0	0	0	0
TARA-018-SRF-0.22-1.6um_k117_831898_flag=1_multi=5.6654_len=8295__full	NA	No	g__ARS21	0	0.0641034	0.273844	0	0	0	0	0	0	0	0	0	0	0	0	0	0	0	0	0	0
TARA-018-SRF-0.22-1.6um_k117_563968_flag=0_multi=6.6272_len=5457__full	NA	No	g__ARS21	0.190499	0.164426	1.02179	0.495385	0.357777	0.667111	0	0	0	0	0	0	0	0	0	0	0	0	0	0	0
TARA-018-SRF-0.22-1.6um_k117_800713_flag=1_multi=7.0000_len=7389__full	NA	No	g__ARS21	0	0	0.346501	0	0	0.16088	0	0	0	0	0	0	0	0	0	0	0	0	0	0	0
TARA-018-SRF-0.22-1.6um_k117_835080_flag=1_multi=8.0000_len=10781__full	NA	No	g__ARS21	0	0	0.347459	0	0	0	0	0	0	0	0	0	0	0	0	0	0	0	0	0	0
TARA-025-SRF-0.22-1.6um_k117_1188085_flag=1_multi=15.0000_len=7687__full	NA	No	g__ARS21	0	0	0	0	0.162763	0.57701	0	0	0	0	0	0	0	0	0	0	0	0	0	0	0
TARA-025-SRF-0.22-1.6um_k117_1205311_flag=1_multi=18.0000_len=7308__full	NA	No	g__ARS21	0.696811	0.380367	1.12668	0.460998	0.880919	0.692017	0	0	0	0	0	0	0	0	0	0	0	0	0	0	0
TARA-025-SRF-0.22-1.6um_k117_1105926_flag=1_multi=11.9830_len=6587__full	NA	No	g__ARS21	0.20299	0.347995	0.245117	0.788077	0.505353	0.980836	0.188862	0	0	0	0	0	0	0	0	0	0	0	0	0	0
TARA-025-SRF-0.22-1.6um_k117_545685_flag=1_multi=5.6974_len=8068__full	NA	No	g__ARS21	0	0	0	0	0.298545	0.357858	0	0	0	0	0	0	0	0	0	0	0	0	0	0	0
TARA-025-SRF-0.22-1.6um_k117_158634_flag=1_multi=6.9550_len=7975__full	NA	No	g__ARS21	0	0	0.250081	0.345476	0	0.309797	0	0	0	0	0	0	0	0	0	0	0	0	0	0	0
TARA-025-SRF-0.22-1.6um_k117_1473609_flag=0_multi=19.9836_len=11685__full	NA	No	g__ARS21	0.468319	0.285032	0.916214	0.354601	0.640315	0.58031	0	0	0	0	0	0	0	0	0	0	0	0	0	0	0
TARA-025-SRF-0.22-1.6um_k117_537502_flag=0_multi=6.2946_len=9215__full	NA	No	g__ARS21	0.227264	0.173474	1.30895	0.432215	0	0.308706	0	0	0	0	0	0	0	0	0	0	0	0	0	0	0
Medit-0.22-5um-Oct2015-15m_k127_1586192_flag=0_multi=7.3669_len=7412__full	NA	No	g__ARS21	0	0	0.288279	0.403725	0.187891	0.3754	0	0	0	0	0	0	0	0	0	0	0	0	0	0	0
TARA-025-SRF-0.22-1.6um_k117_256230_flag=1_multi=11.2767_len=9129__full_1_1-6663/9129	NA	No	g__ARS21	0.640925	0.408598	1.30387	0.39072	0.711303	0.693833	0	0	0	0	0	0	0	0	0	0	0	0	0	0	0
D109_0000017846__full	NA	No	g__ARS21	0	0	0	0	0	0	0	0.221661	0.429653	0.422268	0.202921	0	0.145186	0.692389	1.44226	0.67339	0.368765	0.129817	0	0	0
D109_0000121608__full	NA	No	g__ARS21	0	0	0	0	0	0	0	0	0	0	0	0	0	0	0.761614	0.983983	0.281358	0	0	0	0
D109_0000224826__full	NA	No	g__ARS21	0	0	0	0	0	0	0	0	0	0	0	0	0	0	1.2024	1.38738	0	0	0	0	0
D109_0000233932__full	NA	No	g__ARS21	0	0	0	0	0	0	0	0	0	0	0	0	0	0	0	10.963	2.15617	1.03815	0.402946	0	0
D109_0000392915__full	NA	No	g__ARS21	0	0	0	0	0	0	0	0	0	0	0	0	0	0	0	1.18131	0	0	0	0.372541	0
D26_0000025985__full	NA	No	g__ARS21	0	0	0	0	0	0	0	0	25.6561	0	0	0	0	0	0	0	0	0	0	0.438553	0
D26_0000064664__full	NA	No	g__ARS21	0	0	0	0	0	0	0	0	7.27189	3.43376	0	0.571651	1.16607	1.64678	0	2.10024	2.95703	2.43896	0.551813	0	0
D26_0000102746__full	NA	No	g__ARS21	0	0	0	0	0	0	0	0	7.19086	0	0	0	0	0	0	0	0.143496	0.292059	0	0.356646	0
D26_0000127261__full	NA	No	g__ARS21	0	0	0	0	0	0	0	1.54443	6.15589	0.885195	0.342939	0	0	0	0.136722	0.627085	1.32867	0.58177	0	0	0
D26_0000163225__full	NA	No	g__ARS21	0	0	0	0	0	0	0	0	2.31442	0.317626	0	0	0.270436	0.657419	0	0.347328	0	0	0	0	0
D26_0000203429__full	NA	No	g__ARS21	0	0	0	0	0	0	0	0	2.03127	0	0	0	0	0	0	0	0	0	0	0.492435	0
D26_0000266572__full	NA	No	g__ARS21	0	0	0	0	0	0.102003	0	0	2.14923	0	0	0	0	0	0	0	0	0	0	0	0
D26_0000269553__full	NA	No	g__ARS21	0	0	0	0	0	0.0657009	0	0	1.2679	0	0	0	0	0	0	0	0	0	0	0	0
D26_0000278799__full	NA	No	g__ARS21	0	0	0	0	0	0.151845	0	0	2.91989	0	0.223906	1.06248	3.15524	3.61034	0.239509	0.256073	1.97652	1.68782	0.440118	0.404922	0
D32_0000010163__full	NA	No	g__ARS21	0	0	0	0	0	0	0	0.658717	15.9325	10.2601	1.7892	1.51425	4.55291	10.0663	1.64599	8.47142	13.4524	7.66751	2.35027	0	0
D32_0000025440__full	NA	No	g__ARS21	0	0	0	0	0	0	0	0	0	4.26808	0	0	0	0	0	0	0	0.42886	0	0	0
D32_0000097235__full	NA	No	g__ARS21	0	0	0	0	0	0	0	0	0.292481	1.72146	0	0	0	0	0	0	0.222176	0.353729	0.23048	0	0
D32_0000098096__full	NA	No	g__ARS21	0	0	0	0	0	0	0	0	0	2.27304	0	0	0	0	0	0	0	0	0	0.222333	0
D32_0000102206__full	NA	No	g__ARS21	0	0	0	0	0	0	0	0	2.69778	0.482369	0.401284	0	0	0	0	0	0.249327	0.688764	0	2.81498	1.07557
D32_0000115161__full	NA	No	g__ARS21	0	0	0	0	0	0	0	0	0	2.5668	1.06105	0	0.206948	0	0.224743	0.964623	0.739922	0.295499	0	0	0
D32_0000128852__full	NA	No	g__ARS21	0	0	0	0	0	0	0	0	0.447955	2.35271	0	0.363146	0.353273	0.301207	0.377577	0.4044	0.538779	0.356527	0	0	0
D32_0000218093__full	NA	No	g__ARS21	0	0	0	0	0	0	0	0	0	1.63619	0.46149	5.20652	4.56494	1.13819	0	0	0	0	0	0	0
D32_0000218551__full	NA	No	g__ARS21	0.256502	0.165815	0	0	0	0	0	0	0	0.96803	0	0	0	0	0	0	0	0	0	0	0.532012
D32_0000229237__full	NA	No	g__ARS21	0	0	0.119381	0	0	0.229947	0	0	0	0.864244	0	0	0	0	0	0	0	0	0	0	0
D32_0000233450__full	NA	No	g__ARS21	0	0	0	0	0	0	0	0	0	0.817016	0.174823	0	0	0	0	0	0	0	0	0	0
D32_0000249141__full	NA	No	g__ARS21	0	0	0	0	0	0	0	0	0	0.786224	0.227646	2.7854	1.97175	0.411469	0	0	0	0	0	0	0
D32_0000304516__full	NA	No	g__ARS21	0	0	0	0	0	0	0	0	0.411916	1.13927	0.440368	0	0	0	0	0	0	0	0	0	0
D32_0000333268__full	NA	No	g__ARS21	0.181521	0.101734	0	0	0	0	0	0	0	0.978744	0	0	0	0	0	0	0	0	0	0	0.548952
D44_0000033324__full	NA	No	g__ARS21	0	0	0	0	0	0	0	0	0	0.288545	0.440105	0.160876	0	0.707492	0	1.47543	1.00883	0.203795	0.602973	0.330982	0
D44_0000140913__full	NA	No	g__ARS21	0	0	0	0	0	0	0	0	0	0.627214	1.27393	0	0	0	0	0	0	0	0	0	0
D44_0000143952__full	NA	No	g__ARS21	0	0	0	0	0	0	0	0	0	0	0.873045	0	0	0	0	0	0	0	0	0	0
D44_0000166249__full	NA	No	g__ARS21	0	0	0	0	0	0	0	0	0	0	2.30657	0.151503	0	0	3.80525	0.451401	0.341351	0.141629	0.135523	0	0
D44_0000243694__full	NA	No	g__ARS21	0	0	0	0	0	0	0	0	0	0	0.82184	0	0	0	0	0	0	0	0	0	0
D44_0000272450__full	NA	No	g__ARS21	0	0	0	0	0	0	0	0	0	0	0.766869	0	0	0	0	0	0	0	0	0	0
D4_0000037604__full	NA	No	g__ARS21	0	0	0	0	0	0	0	1.61316	4.54407	1.88778	0.720203	0.80598	4.50488	3.80272	0.776782	2.34659	5.92328	2.52896	0.810678	0.219425	0
D67_0000006347__full	NA	No	g__ARS21	0	0	0	0	0	0	0	0	0	0	0	0.255732	1.16026	0.38911	0	0.264152	0.406203	0.39965	0	0	0.269227
D67_0000042637__full	NA	No	g__ARS21	0	0.345369	0.121867	0.119652	0	0.280261	0.419353	0	0	0	0	0	0.769318	2.22518	0	0	0	0	0	0	0
D67_0000155567__full	NA	No	g__ARS21	0	0	0	0	0	0	0	0	3.30719	4.8804	1.15339	0.758331	2.69137	5.18198	0.225871	0.876805	1.43566	1.87058	0.538507	0.266898	0.244601
D79_0000012078__full	NA	No	g__ARS21	0	0	0	0	0	0	0	0	0	0	0	0.281008	0.728741	0.952973	0	0	0	0	0	0	0
D79_0000042987__full	NA	No	g__ARS21	0	0	0	0	0	0	0	0	0	0	0.172058	0	0.570829	1.34194	0	0	0	0	0	0	0
D79_0000064078__full	NA	No	g__ARS21	0	0	0	0	0	0	0	0	0	0	0	0	0.350559	1.34215	0.187437	0.20775	0	0.151915	0	0.307637	0
D79_0000144630__full	NA	No	g__ARS21	0	0	0	0	0	0	0	0	0	0.661733	0	1.655	2.41985	9.28854	0	0	0	3.14305	0.815054	0	0
D79_0000174030__full	NA	No	g__ARS21	0	0	0	0	0	0	0	0	0	0.550757	0.148316	2.30268	1.97623	0.484251	0	0	0	0	0	0	0
D86_0000001035__full	NA	No	g__ARS21	0	0	0	0	0	0	0	0	0	0	1.72509	0.128249	0	0	3.49235	0.432252	0.334825	0.152248	0	0	0
D86_0000010668__full	NA	No	g__ARS21	0	0	0	0	0	0	0	0	0	0	1.35305	0	0	0	2.5821	0.268794	0.214213	0.110639	0	0	0
D86_0000028217__full	NA	No	g__ARS21	0	0	0	0	0	0	0	0	0	0	1.27573	0	0	0	4.93977	0.217757	0.639157	0.36546	0	0.604413	0.501692
D86_0000105177__full	NA	No	g__ARS21	0	0	0	0	0	0	0	0	0	0.201021	0	0	0	0	1.04547	0	0	0	0.295047	0.345891	0
D86_0000205970__full	NA	No	g__ARS21	0	0	0	0	0	0	0	0	0	0	0.312758	0	0	0	1.03983	0	0	0	0	0.282254	0.34655
D86_0000239443__full	NA	No	g__ARS21	0	0	0	0	0	0	0	0	0	0	2.45302	0.222172	0	0	4.8859	0.549504	0.402811	0.23714	0.160155	0	0
D86_0000275833__full	NA	No	g__ARS21	0	0	0	0	0	0	0	0	0.495232	0	0	0	0	0	1.25287	0	0	0	0	0.532508	0
D86_0000506840__full	NA	No	g__ARS21	0	0	0	0	0	0	0	0	0	4.66655	0	0	0	0	1.097	0	0	0	0.219286	0.775349	0
D115B_0000020194__full	NA	No	g__ARS21	0	0	0	0	0	0	0	0	3.19764	0	0	0	0	0	0	0	1.85116	0	0	0	0
D115B_0000069540__full	NA	No	g__ARS21	0	0	0	0	0	0	0	0	0	0	0	0	0	0	0	0	2.10389	0.557503	0	0	0
D115B_0000084852__full	NA	No	g__ARS21	0	0	0	0	0	0	0	0	0.439368	0.361718	0	0	0	1.15311	0.452804	0.704904	1.42483	0.881495	0.468935	0	0
D115B_0000093801__full	NA	No	g__ARS21	0	0	0	0	0	0	0	0	0	0.651499	0	0	0	0	0	0	1.2978	0.345367	0	0	0
D115B_0000139565__full	NA	No	g__ARS21	0	0	0	0	0	0	0	0	0	0	0	0	0	0	0	0	1.3376	0.869719	0	0	0
D115B_0000152810__full	NA	No	g__ARS21	0	0	0	0	0	0	0	0.715937	10.8214	4.08671	1.26182	1.05967	4.49163	5.12192	2.08584	4.18767	7.15315	3.59416	1.19137	0.266622	0
D115B_0000164601__full	NA	No	g__ARS21	0	0	0	0	0	0.372493	0	0	0	0	0	0	1.65482	3.8919	0	0	7.30489	2.84373	0.788091	0	0
D115B_0000172011__full	NA	No	g__ARS21	0	0	0	0	0	0	0	0	0.151426	0	0	0	0	0	0	0	10.9288	3.12306	0	0	0.270408
D115B_0000211025__full	NA	No	g__ARS21	0	0	0	0	0	0	0	0	0	0	0	0	0	0	0	0	2.04447	0.165484	0	3.38776	0
D115B_0000258025__full	NA	No	g__ARS21	0	0	0	0	0	0	0	0	0	0	0.316607	0	0	0	0	0	0.793891	0	0	0	0.341972
D124_0000036002__full	NA	No	g__ARS21	0	0	0	0	0	0	0	0	0	0	0	0	0	0	0	0	5.74138	3.76913	1.27011	0.4496	0
D124_0000124950__full	NA	No	g__ARS21	0	0	0	0	0	0	0	0	0.672461	0	0	0	0	0	0	0	8.52214	1.78078	0	0	0
D124_0000178693__full	NA	No	g__ARS21	0	0	0	0	0	0	0	0	0	0	0	0.731344	0	0	1.01285	0.453278	0.564455	2.92402	0	0	0.310945
D124_0000314028__full	NA	No	g__ARS21	0	0	0	0	0	0	0	1.41997	5.92671	1.20599	0.287747	0	0	0.15437	0.137253	0.699315	2.45989	0.867517	0.171442	0	0
D138_0000075450__full	NA	No	g__ARS21	0	0	0	0	0	0	0	0	0	0	0.782052	0	0	0	1.04449	0	0	0.319735	0.331191	0.697011	0.928835
D150_0000018053__full	NA	No	g__ARS21	0	0	0	0	0	0	0	0	0	0	0.749667	0	0	0	0	0	0	0	0	0.869178	0.288434
D150_0000050998__full	NA	No	g__ARS21	0	0	0	0	0	0	0	0	0	0	0	0	0	0	1.11386	0	0	0	0	0.497844	0
D150_0000247451__full	NA	No	g__ARS21	0	0	0	0	0	0	0	0	0	0.196183	0.224349	0	0	0.497479	0	1.35518	0.787107	0	0.599943	1.38726	0
D162_0000014663__full	NA	No	g__ARS21	0	0	0	0	0	0	0	0	0	0	0	0	0	0	0	0	0	0	0	0.406087	0.393653
D162_0000063758__full	NA	No	g__ARS21	0	0	0	0	0	0	0	0.401269	0	0	0	0	0	0	0	0	0.392948	0.112303	0	0.505119	1.78008
D162_0000082067__full	NA	No	g__ARS21	0	0	0	0	0	0	0	0	0	0	0	0	0	0	0	0.507427	0	0	0	0	0.658841
D162_0000128839__full	NA	No	g__ARS21	0	0	0	0	0	0	0	0	0	0	1.72083	0	0	0	0	0	0	0	0	0	1.34409
D162_0000156396__full	NA	No	g__ARS21	0	0	0	0	0	0	0	0	0	0	0	0	0	0	0	0	0	0	0	0	1.27891
D162_0000183866__full	NA	No	g__ARS21	0	0	0	0	0	0	0	0	0	0.637835	0	1.45603	1.81734	2.01225	0	0	0	1.9906	0.504453	0	0.67153
D162_0000279102__full	NA	No	g__ARS21	0.236293	0.159286	0	0	0	0	0	0	0	0	0	0	0	0	0	0	0	0	0	0.234172	0.748647
D162_0000302709__full	NA	No	g__ARS21	0.11982	0.0629062	0	0	0	0	0	0	0	0.296035	0	0	0	0	0	0	0	0	0	0	0.581391
D50_0000069444__full	NA	No	g__ARS21	0	0	0	0	0	0	0	0	0	0.527419	0.129708	2.0962	1.57556	0.388225	0	0	0	0	0	0	0
TARA-018-SRF-0.22-1.6um_k117_5712_flag=0_multi=13.0000_len=5594__full	NA	No	g__ARS23	0	0	0.729597	0	0	0	0.80035	0	0	0	0	0	0	0	0	0	0	0	0	0	0
D26_0000191276__full	NA	No	g__Asaccharospora	0	0	0	0	0	0	0	0	0.687303	0	0	0	0	0	0	0	0	0	0	0	0
D109_0000242703__full	NA	No	g__Ascidiaceihabitans	0	0	0	0	0	0	0	0	0	0	0	0	0	0	0	2.63038	0	0	0	0	0
D162_0000228931__full	NA	No	g__Ascidiaceihabitans	0	0	0	0	0	0	0	0	0	0	0	0	0	0	0	0	0	0	0	0.846073	1.91866
D124_0000021767__full	NA	No	g__ASP10-05a	0	0	0	0	0	0	0	0	0	0	0	0	0	0	0	0	0.418863	0.39037	0.14016	0	0
TARA-025-SRF-0.22-1.6um_k117_718021_flag=1_multi=15.9460_len=5710__full	NA	No	g__Aulosira OR g__Komarekiella	0	0	0	0	0	0.306856	0	0	0	0	0	0	0	0	0	0	0	0	0	0	0
D124_0000084175__full	NA	No	g__Aurantibacter_A OR g__Aureicoccus OR g__JADNYK01	0	0	0	0	0	0	0	0	0.337493	1.2024	0	0	0	0	0	0	0.98691	0.567697	0	0	0.232611
TARA-030-SRF-0.22-1.6um_k117_574463_flag=0_multi=28.9014_len=5799__full	NA	No	g__Aurantibacter_A OR g__Cellulophaga OR g__Zobellia	0	0	0	0	0	0.0619919	1.28947	0	0	0	0	0	0	0	0	0	0	0	0	0	0
D138_0000045203__full	NA	No	g__Aurantibacter_A OR g__JADNYK01 OR g__Maribacter OR g__Maribacter_C	0	0	0	0	0	0	0	0	0	1.69772	0.995386	0.700297	0.607452	2.44397	0	0.574426	1.86163	2.45172	0.675958	0	0
TARA-030-SRF-0.22-1.6um_k117_707669_flag=1_multi=7.0000_len=9195__full	NA	No	g__Aurantibacter_A OR g__Zobellia	0	0.0657343	0	0.205181	0	0.269071	0.21511	0	0	0	0	0	0	0	0	0	0	0	0	0	0
D115B_0000296830__full	NA	No	g__Bacillus_A	0	0	0	0	0	0	0	3.21789	0	0	0	0	0	0	0	0	0.843187	0	0	0	0
D124_0000017207__full	NA	No	g__Bacillus_A	0	0	0	0	0	0	0	0	0	0	0	0	0	0	0	0	0	0.48533	0	0	0
TARA-018-SRF-0.22-1.6um_k117_890011_flag=0_multi=7.3021_len=6268__full	NA	No	g__BACL11	0	0	0.532163	0	0	0	0	0	0	0	0	0	0	0	0	0	0	0	0	0	0
TARA-018-SRF-0.22-1.6um_k117_1272453_flag=1_multi=9.6618_len=7196__full	NA	No	g__BACL11	0	0	0.32194	0.126324	0.280116	0.349055	0	0	0	0	0	0	0	0.709412	0	0	0	0	0	0	0
D32_0000124112__full	NA	No	g__BACL11	0	0	0	0	0	0	0	0	0	1.07074	0	0	0	0	0	0	0	0	0	0	0
TARA-009-SRF-0.22-1.6um_k117_93877_flag=0_multi=9.9845_len=5938__full	NA	No	g__BACL21	1.88838	0.229734	0	0.0976368	0	0	0	0	0	0	0	0	0	0	0	0	0	0	0	0	0
D44_0000068340__full	NA	No	g__BACL21	0	0	0	0	0	0	0	0	0	0	0.805937	0	0	0	0	0	0	0	0	0	0
D4_0000290073__full	NA	No	g__BACL21	0	0	0	0	0	0	0	1.84512	0	0	0	0	0	0	0	0	0	0	0	0	0
D32_0000255982__full_1_18463-92049/92049	NA	No	g__BACL21	0	0	0	0	0	0	0	0	0	1.35227	0	0	0	0	0	0	0	0	0	0	0
D150_0000102762__full	NA	No	g__BACL21	0	0	0	0	0	0	0	0	0	0	0	0	0	0	0	0	0.311766	0	0	1.19555	0
TARA-018-SRF-0.22-1.6um_k117_1873063_flag=0_multi=6.9754_len=5230__full	NA	No	g__Bacteroides	0	0	0.323072	0	0	0	0	0	0	0	0	0	0	0	0	0	0	0	0	0	0
TARA-025-SRF-0.22-1.6um_k117_826884_flag=0_multi=25.0000_len=47398__full	NA	No	g__Bacteroides	0.135417	0.431235	0	0.707856	0	0.271514	0.0672714	0	0	0	0	0	0	0	0	0	0	0	0	0	0
Medit-0.22-5um-Oct2015-15m_k127_2024714_flag=1_multi=7.0000_len=44771__full	NA	No	g__Bacteroides	0	0.0735208	0	0.364178	0	0	0	0	0	0	0	0	0	0	0	0	0	0	0	0	0
D26_0000135258__full	NA	No	g__Bacteroides	0	0	0	0	0	0	0	0	0.985786	0	0	0	0	0	0	0	0	0	0	0	0
D26_0000204836__full	NA	No	g__Bacteroides	0	0	0	0	0	0	0	0	0.929994	0	0	0	0	0	0	0	0	0	0	0	0
D26_0000229974__full	NA	No	g__Bacteroides	0	0	0	0	0	0	0	0	0.869958	0	0	0	0	0	0	0	0	0	0	0	0
D26_0000279753__full	NA	No	g__Bacteroides	0	0	0	0	0	0	0	0	1.50502	0	0	0	0	0	0	0	0	0	0	0	0
D32_0000059010__full	NA	No	g__Bacteroides	0	0	0	0	0	0	0	0	0	1.02949	0	0	0	0	0	0	0	0	0	0.435402	0
D86_0000236652__full	NA	No	g__Bacteroides	0	0	0	0	0	0	0	1.48259	0	0	0	0	0	0	1.24299	0.384117	0	0	0	0	0
D109_0000236013__full_1_1-7637/11107	NA	No	g__Bacteroides	0	0	0	0	0	0	0	0	0	0	0	0	0	0	0	0.83375	0	0	0	0	0
D26_0000208824__full_1_2176-32763/32763	NA	No	g__Bacteroides	0	0	0	0	0	0	0	0	1.62687	0	0	0	0	0	0	0	0	0	0	0	0
D115B_0000099877__full	NA	No	g__Bacteroides	0	0	0	0	0	0	0	0	0	0	0	0	0	0	0	0	1.33504	0.433609	0	0	0
D138_0000259860__full	NA	No	g__Bacteroides	0	0	0	0	0	0	0	0	0	0	0	0.425784	0	0	0	0	0	0	0.764035	0	0
D50_0000052490__full	NA	No	g__Bacteroides	0	0	0	0	0	0	0	0	1.46211	1.81162	0	0.734496	0	0	2.03758	0	0.531801	0	0	1.57682	0
D50_0000291152__full	NA	No	g__Bacteroides OR g__Hyphobacterium	0	0	0	0	0	0	0	0	0	0	0	1.36149	2.38203	3.12006	0.306445	0.81937	1.16856	2.82508	2.08916	0	0
D32_0000246079__full	NA	No	g__Bacteroides OR g__Mediterranea	0	0	0	0	0	0	0	0	0	0.856516	0	0	0	0	0	0	1.24235	1.56362	1.78487	0	0
Medit-0.22-5um-Oct2015-15m_k127_2708895_flag=1_multi=6.0000_len=7365__full	NA	No	g__Bacteroides OR g__Phocaeicola	0	0	0	0.185787	0	0	0	0	0	0	0	0.156334	0.194423	1.51552	0	0	0	0	0	0	0
D44_0000219164__full	NA	No	g__Bacteroides OR g__Phocaeicola	0	0	0	0	0	0	0	0	0	0	2.07159	0	0	0	0	0	0	0	0	0	0
D79_0000149637__full	NA	No	g__Bacteroides OR g__Phocaeicola	0	0	0	0	0	0	0	0	0	0.262462	0	0.662161	0.522404	1.52921	1.11514	0	0.469345	1.41801	0.966735	0	0.210369
D50_0000211271__full	NA	No	g__Bacteroides OR g__Phocaeicola	0	0	0	0	0	0	0	0	0	0	0	2.10311	0.585901	0.255787	0	0	0	0	0	0	0
D32_0000312023__full	NA	No	g__Bacteroides_E	0	0	0	0	0	0	0	0	0	0.684465	0	0	0	0	0.21252	0	0	0	0	0	0
D138_0000056660__full	NA	No	g__Bacteroides_E	0	0	0	0	0	0	0	0	0	0	0	0	0	0	0	0	0	11.367	1.22035	0	0
D109_0000051948__full	NA	No	g__Bacteroides_H	0	0	0	0	0	0	0	4.46479	0	0	0	0	0	0	0	1.13649	0	0	0	0	0
TARA-018-SRF-0.22-1.6um_k117_1814979_flag=1_multi=7.0000_len=7212__full	NA	No	g__Bacteroides_I	0	0	0.300092	0	0	0.0837374	0	0	0	0	0	0	0	0	0	0	0	0	0	0	0
D115B_0000104514__full	NA	No	g__Balneola OR g__Phascolarctobacterium_A	0	0	0	0	0	0	0	0	0	0	0	0	0.328767	0	0.23329	0	2.65643	0	0.829738	0	0
D4_0000317700__full	NA	No	g__Bartonella	0	0	0	0	0	0	0	0.940529	0	0	0	0	0	0	0	0	0	0	0	0	0
D162_0000109292__full	NA	No	g__Bin134	0	0	0	0	0	0	0	0	0	0	0	0	0	0	0	3.35241	0.234313	0.191803	0	0	1.22791
D162_0000026571__full	NA	No	g__Bin25	0	0	0	0	0	0	0	0	0	0	0	0	0	0	0	0	0	0	0	0.335627	0.930706
TARA-030-SRF-0.22-1.6um_k117_586023_flag=1_multi=6.0000_len=6276__full	NA	No	g__Blautia_A	0	0	0	0	0	0	0.273514	0	0	0	0	0	0	0	0	0	0	0	0	0	0
D44_0000017430__full	NA	No	g__Bordetella_A OR g__Zwartia	0	0	0	0	0	0	0	0	0	0	4.54684	0.169698	0	0	0	0.283601	0	0	0	0	0.915785
TARA-007-SRF-0.22-1.6um_k117_125226_flag=0_multi=6.9882_len=5188__full	NA	No	g__Borrarchaeum	0.503396	0.175146	1.09932	0	0	0	0	0	0	0	0	0	0	0	0	0	0	0	0	0	0
TARA-007-SRF-0.22-1.6um_k117_691161_flag=0_multi=13.9962_len=33952__full	NA	No	g__Borrarchaeum	0.52239	0.373603	0	0	0	0	0	0	0	0	0	0	0	0	0	0	0	0	0	0	0
TARA-018-SRF-0.22-1.6um_k117_285368_flag=0_multi=6.9908_len=6672__full	NA	No	g__Borrarchaeum	0	0	0.40847	0	0	0	0	0	0	0	0	0	0	0	0	0	0	0	0	0	0
TARA-018-SRF-0.22-1.6um_k117_683352_flag=0_multi=257.4660_len=6555__full	NA	No	g__Borrarchaeum	0	0	13.1106	0	0	0	0	0	0	0	0	0	0	0	0	0	0	0	0	0	0
TARA-018-SRF-0.22-1.6um_k117_449138_flag=0_multi=7.9896_len=6829__full	NA	No	g__Borrarchaeum	0	0	0.306335	0	0	0	0	0	0	0	0	0	0	0	0	0	0	0	0	0	0
D26_0000249387__full	NA	No	g__Borrarchaeum	0	0	0	0	0	0	0	0	4.05102	0.425468	0	0	0	0	0	0	0	0	0	0.405518	0.217203
D32_0000008311__full	NA	No	g__Borrarchaeum	0	0	0	0	0	0	0	0	0.41334	1.94224	0.538118	0	0	0	0	0	0	0	0	0.592347	0.261254
D32_0000019216__full	NA	No	g__Borrarchaeum	0	0	0	0	0	0	0	0	0	1.95622	0	0	0	0	0	0	0	0	0	0	0
D32_0000019557__full	NA	No	g__Borrarchaeum	0	0	0	0	0	0	0	0.300083	3.22286	3.70972	1.27238	2.17918	3.87329	3.38346	0.368286	0.721078	2.61782	4.74049	3.29347	1.33427	0.775409
D32_0000269638__full	NA	No	g__Borrarchaeum	0	0	0	0	0	0	0	0	0	1.62151	1.22204	0.28012	0.305245	0	0.311195	0.44524	0.462002	0.459993	1.52067	0.406627	0.489067
D44_0000272236__full	NA	No	g__Borrarchaeum	0	0	0	0	0	0	0	0	0	0.156961	1.26436	0.167576	0	0	0	0	0	0	0	0	0
D115B_0000188893__full	NA	No	g__Borrarchaeum	0	0	0	0	0	0	0	0.738134	0.526742	0	0.227322	0.365893	0	0	0.236274	0.188814	0.697566	0	0	0.467928	0
D124_0000183755__full	NA	No	g__Borrarchaeum	0	0	0	0	0	0	0	0	0	0	0	0.619196	2.48743	2.92757	0.235108	0	0.202472	3.63841	0.241739	0	0
D162_0000066223__full	NA	No	g__Borrarchaeum	0	0	0	0	0	0	0	0	0	0	0	0	0	0	0	0	0	0	0	0	1.17766
D138_0000308608__full_1_832-77180/77180	NA	No	g__Borrarchaeum	0	0	0	0	0	0	0	0	0	0	0	0	0	0	0	0	0	0	1.24163	0	0
TARA-007-SRF-0.22-1.6um_k117_172724_flag=0_multi=25.6756_len=33573__full	NA	No	g__Borrarchaeum OR g__GCA-2697345	0.9394	0.898683	0	0	0	0	0	0	0	0	0	0	0	0	0	0	0	0	0	0	0
D32_0000193253__full	NA	No	g__Brasilonema OR g__Komarekiella OR g__Mojavia OR g__Tolypothrix_B	0	0	0	0	0	0	0	0	0	4.27899	0	0	0	0	0	0	0	0	0	0	0
Medit-0.22-5um-Oct2015-15m_k127_2174746_flag=0_multi=7.0000_len=7337__full	NA	No	g__Brasilonema OR g__Mastigocladopsis OR g__Tolypothrix_B	0	0	0	0.321339	0	0	0	0	0	0	0	0	0	0	0	0	0	0	0	0	0
D109_0000042770__full	NA	No	g__Brasilonema OR g__Tolypothrix_B	0	0	0	0	0	0	0	0.172502	0.523076	0.185781	0	0	0	0	0.254423	0.877036	0.380037	0.350376	0.341445	0	0
D26_0000114960__full	NA	No	g__Brasilonema OR g__Tolypothrix_B	0	0	0	0	0	0	0	0	2.32184	0	0	0	0	0	0	0	0	0.155777	0.501102	0	0
D32_0000129473__full	NA	No	g__Brenneria	0	0	0	0	0	0	0	0	0	1.20757	0	0.331279	0	0.350322	0	0	0.49255	0.452427	0	0	0
D26_0000077118__full	NA	No	g__Brenneria OR g__Dickeya OR g__Ewingella OR g__Serratia_J OR g__Yersinia	0	0	0	0	0	0	0	0	3.08907	0	0	0	0	0	0	0	0	1.04365	0.464339	0	0
TARA-009-SRF-0.22-1.6um_k117_360019_flag=0_multi=7.9758_len=14313__full	NA	No	g__Brevundimonas	2.34039	0.246295	0	0.0741916	0	0	0	0	0	0	0	0	0	0	0	0	0	0	0	0	0
D26_0000093848__full	NA	No	g__Brevundimonas	0	0	0	0	0	0	0	0	0.536994	1.17863	0.142811	0	0	0	0.782595	0	0.233306	0.113017	0	5.56049	0.165899
D115B_0000072339__full	NA	No	g__Brevundimonas	0.102906	0	0	0	0	0	0	0	0.278106	1.44835	0.169989	0	0	0	0.805145	0	0.337454	0.12462	0	5.31667	0.259684
Medit-0.22-5um-Oct2015-15m_k127_3068492_flag=0_multi=50.9874_len=39853__full	NA	No	g__Breznakia	0.0887638	0.209835	0	0.672171	0.609421	0.502196	0	0	0	0	0	0	0	0	0	0	0	0	0	0	0
D67_0000128800__full	NA	No	g__Breznakia	0	0	0	0	0	0	0	0	0	0	0	0	0.685275	5.21886	0	0	0	0	0	0	0
TARA-025-SRF-0.22-1.6um_k117_700889_flag=1_multi=8.0000_len=7399__full	NA	No	g__BRH-c0	0.152118	0	0	0	0	0.273394	0	0	0	0	0	0	0	0	0	0	0	0	0	0	0
TARA-025-SRF-0.22-1.6um_k117_1254870_flag=1_multi=8.0000_len=6185__full	NA	No	g__BRH-c0	0	0	0	0	0.3794	0.289308	0	0	0	0	0	0	0	0	0	0	0	0	0	0	0
D86_0000242407__full	NA	No	g__BRH-c0	0	0.820294	0	0	0	0	0	0	0	0	0	0	0	0	2.15126	0	0.267919	0	0	0	0
D26_0000086841__full	NA	No	g__BRH-c54	0	0	0	0	0	0	0	0	2.39565	0	0	0	0	0	0	0	0	0.320083	0.289102	0	0
D32_0000026674__full	NA	No	g__BRH-c54	0	0	0	0	0	0	0	0	1.19251	1.69961	0	0	0	0	0	0	0	0	0.25169	0	0
D32_0000038748__full	NA	No	g__BRH-c54	0	0	0	0	0	0	0	0	0	1.01849	0	0	0	0	0	0	0	0	0	0	0
D32_0000122628__full	NA	No	g__BRH-c54	0	0	0	0	0	0	0	0	0	2.31656	0.565024	0	0	0	0	0	0	0	0	0	0
D32_0000141712__full	NA	No	g__BRH-c54	0	0	0	0	0	0	0	0	0	0.686632	0	0	0.266396	0	0	0	0	0	0	0	0
D115B_0000079513__full	NA	No	g__BRH-c54	0	0	0	0	0	0	0	0	0	0	0	0	0	0	0	0	1.53441	0.576037	0.233397	0	0
D115B_0000265725__full	NA	No	g__BRH-c54	0	0	0	0	0	0	0	0	0	0	0	0	0.603902	0.337975	0	0.158503	0.857022	1.64705	1.14569	0	0
D150_0000196248__full	NA	No	g__BRH-c54	0	0	0	0	0	0	0	0	0	0	0	0	0	0	0	0	0	0	0	0.815907	0.239939
D50_0000057658__full	NA	No	g__BRH-c54	0	0	0	0	0	0	0	0	0	0	0	1.7068	0.681189	0.242606	0	0	0	0	0	0	0
D138_0000083192__full	NA	No	g__BrNp1-15	0	0	0	0	0	0	0	0	0	0	0	0	0	0	0	0	0	0	4.65135	0	0
D44_0000009311__full	NA	No	g__Bulleidia	0	0	0	0	0	0	0	0	0	0.63825	0.235581	0.555425	0.316137	2.36865	0	0	0	0	0	0	0
D50_0000050372__full	NA	No	g__Bulleidia OR g__Catenibacterium	0	0	0	0	0	0	0	0	0	0	0	0.270976	0.526854	1.73398	0	0	0	0	0	0	0
D115B_0000291678__full	NA	No	g__Buttiauxella	0	0	0	0	0	0	0	0	0	0	0	0	0	0	0	0	1.01753	0.232526	0	0	0
D115B_0000089086__full	NA	No	g__Buttiauxella OR g__Cedecea	0	0	0	0	0	0	0	0	0	0	0	0	0	0	0	0	0.707587	0.661325	0	0.148971	0
TARA-018-SRF-0.22-1.6um_k117_927124_flag=0_multi=10.4089_len=5663__full	NA	No	g__C7867-002	0	0	0.564443	0	0.189126	0.186031	0	0	0	0	0	0	0	0	0	0	0	0	0	0	0
D79_0000162980__full	NA	No	g__C7867-002 OR g__JACQCV01 OR g__UBA10103	0	0	0	0	0	0	0	0	0	0	0	0	0	2.8725	0	0	0	0	0	0	0
Medit-0.22-5um-Oct2015-15m_k127_2628079_flag=1_multi=5.0000_len=6891__full	NA	No	g__C7867-006	0	0.23423	0	0.22054	0	0.0764954	0	0	0	0	0	0	0	0	0	0	0	0	0	0	0
D67_0000001897__full	NA	No	g__CABZJG01	0	0	0	0	0	0	0	0	0	0	0	0.59459	1.96598	0.925116	0	0	0	0	0	0	0
D124_0000188010__full	NA	No	g__CABZJG01	0	0	0	0	0	0	0	0	0	0	0	0	0	1.17002	0	0	0	0.898714	0.210763	0	0
TARA-023-SRF-0.22-1.6um_k127_408938_flag=1_multi=7.0000_len=11841__full	NA	No	g__CACCCN01	0	0	0	0	0.937144	1.59625	0	0	0.265849	0	0	0.197994	0.245468	0	0	0	0.3204	0.217056	0	0	0
TARA-025-SRF-0.22-1.6um_k117_1153954_flag=1_multi=12.0000_len=9826__full	NA	No	g__CACCCN01	0	0	0	0	0.22781	0.483421	0	0	0	0	0	0	0	0.581464	0	0	0	0	0.43342	0	0
TARA-025-SRF-0.22-1.6um_k117_980075_flag=0_multi=13.9762_len=5574__full	NA	No	g__CACCCN01	0	0	0	0	0.452258	0.713975	0	0	0	0	0	0	0	0	0	0	0	0	0	0	0
Medit-0.22-5um-Oct2015-15m_k127_1128137_flag=0_multi=5.7592_len=9892__full	NA	No	g__CACCCN01	0	0.0989806	0.320809	0.182435	0	0.125133	0.202601	0	0	0	0	0	0	0	0	0	0	0	0	0	0
Medit-0.22-5um-Oct2015-15m_k127_583498_flag=1_multi=8.0000_len=16608__full	NA	No	g__CACCCN01	0.11977	0.146515	0.0661045	0.46275	0	0.145539	0	0	0	0	0	0	0	0	0	0	0	0	0	0	0
D109_0000092112__full	NA	No	g__CACCCN01	0	0	0	0	0	0	0	0	0	0	0	0	0.189753	0.180156	0	2.53343	0.32387	0.170471	0	0	0
D109_0000144036__full	NA	No	g__CACCCN01	0	0	0	0	0	0	0	0	0	0.670213	0.288137	0	0	0	0	1.46626	1.14224	0.443268	0	0	0
D26_0000009215__full	NA	No	g__CACCCN01	0	0	0	0	0	0	0	0.491603	0.973218	0	0	0	0	0	0	0	0	0	0	0.617245	0
D26_0000060094__full	NA	No	g__CACCCN01	0	0	0	0	0	0	0	0.251123	1.4094	0.493359	0.282066	0	0	0	0	0	0	0.372904	0.330866	0	0
D26_0000165036__full	NA	No	g__CACCCN01	0	0	0	0	0	0	0	0.201545	0.734004	0.736255	0.46247	0	0	0	0.572481	0.172182	0	0	0	0.605203	0.368905
D26_0000171000__full	NA	No	g__CACCCN01	0	0	0	0	0	0	0	0.276248	2.82659	0	0	0	0	0	0	0	0	0	0	0	0
D32_0000170607__full	NA	No	g__CACCCN01	0	0	0	0	0	0	0	0	0.416943	1.90827	0.551592	0	0.254755	0	0	0	0	0	0.170367	0.481092	0.214732
D44_0000036261__full	NA	No	g__CACCCN01	0	0	0	0	0	0	0	0	0	0	3.57277	0.160818	0	0	0	0	0	0	0	0	0
D4_0000342728__full	NA	No	g__CACCCN01	0	0	0	0	0	0	0	0.642678	0	0.433931	0	0.236961	1.32848	1.0027	0.167094	0	0	0.302674	0.19453	0	0
D79_0000035594__full	NA	No	g__CACCCN01	0	0	0	0	0	0	0	0.214868	0	0	0	0.487291	2.22629	2.55613	0.15236	0	0	1.49022	0.177632	0	0
D79_0000191990__full	NA	No	g__CACCCN01	0	0	0	0	0	0	0	0	1.04377	0.655518	0	0	0.195723	2.93026	0	0	0.178231	0.757791	1.06785	0	0
D124_0000208305__full	NA	No	g__CACCCN01	0	0	0	0	0	0	0	0	0	0	0	0	0	0	0	0	1.6977	0.424321	0	0	0
D109_0000346451__full	NA	No	g__Caccenecus OR g__Coprosoma OR g__Pelethosoma	0	0	0	0	0	0	0	0	0	0	0	0	0	0	0	1.31997	0	0	0	0	0
Medit-0.22-5um-Oct2015-15m_k127_2931481_flag=1_multi=5.0000_len=5088__full	NA	No	g__Caccosoma	0.387916	2.40459	0	0.282343	0	0.0888238	0	0	0	0	0	0	0	0	0	0	0	0	0	0	0
D150_0000183288__full	NA	No	g__Caccosoma	0	0	0	0	0	0	0	0.277558	0	0.617767	0	0	0	0	0	0	0	0	0	0.918113	0
TARA-030-SRF-0.22-1.6um_k117_331344_flag=0_multi=15.9898_len=14843__full	NA	No	g__CACEUX01	0	0	0.0587535	0.223015	0	0.0961878	0.383296	0	0	0	0	0	0	0	0	0	0	0	0	0	0
TARA-018-SRF-0.22-1.6um_k117_173904_flag=0_multi=12.9886_len=10640__full	NA	No	g__CACEUX01	0	0	0.634498	0	0	0.057754	1.07305	0	0	0	0	0	0	0	0	0	0	0	0	0	0
TARA-018-SRF-0.22-1.6um_k117_508504_flag=1_multi=8.9375_len=19435__full	NA	No	g__CACEUX01	0	0	0.453694	0	0	0.0588256	0	0	0	0	0	0	0	0	0	0	0	0	0	0	0
TARA-018-SRF-0.22-1.6um_k117_1013940_flag=1_multi=6.0000_len=6868__full	NA	No	g__CACEUX01	0	0	0.222776	0.0730457	0	0	0.0948251	0	0	0	0	0	0	0	0	0	0	0	0	0	0
TARA-018-SRF-0.22-1.6um_k117_1765899_flag=1_multi=5.0000_len=5012__full	NA	No	g__CACEUX01	0	0	0.327115	0	0	0	0	0	0	0	0	0	0	0	0	0	0	0	0	0	0
Medit-0.22-5um-Oct2015-15m_k127_1870892_flag=0_multi=10.9877_len=8262__full	NA	No	g__CACEUX01	0	0.094937	0.105331	0.689191	0	0.163987	0.20847	0	0	0	0	0	0	0	0	0	0	0	0	0	0
TARA-018-SRF-0.22-1.6um_k117_752353_flag=0_multi=15.9893_len=14124__full	NA	No	g__CACIIZ01 OR g__GCA-2697345 OR g__MED-G52	0	0	0.793504	0	0	0	0	0	0	0	0	0	0	0	0	0	0	0	0	0	0
TARA-030-SRF-0.22-1.6um_k117_679569_flag=1_multi=9.0000_len=5077__full	NA	No	g__CACKPV01	0	0	0.0619764	0	0	0.0998083	0.428688	0	0	0	0	0	0	0	0	0	0	0	0	0	0
TARA-018-SRF-0.22-1.6um_k117_1054340_flag=0_multi=8.9960_len=19959__full	NA	No	g__CACLCV01 OR g__KM106-2 OR g__Lachnoclostridium	0	0	0.416457	0	0	0	0	0	0	0	0	0	0	0	0	0	0	0	0	0	0
TARA-018-SRF-0.22-1.6um_k117_73695_flag=0_multi=12.3141_len=5838__full	NA	No	g__CACNXK01	0.318374	0	1.2407	0	0	0	0	0	0	0	0	0	0	0	0	0	0	0	0	0	0
D26_0000231219__full	NA	No	g__CACNXK01	0	0	0	0	0	0	0	0	2.16675	0	0	0	0	0	0	0	0	0	0	0	0
Medit-0.22-5um-Oct2015-15m_k127_583334_flag=0_multi=14.9745_len=5623__full	NA	No	g__CACNXK01 OR g__GCA-2707915 OR g__SCGC-AAA076-P13	1.24538	0.148771	0	0.691939	0	0.049435	0	0	0	0	0	0	0	0	0	0	0	0	0	0	0
TARA-030-SRF-0.22-1.6um_k117_747052_flag=1_multi=14.0000_len=5213__full	NA	No	g__CAG-1000	0	0	0	0	0	0	0.636763	0	0	0	0	0	0	0	0	0	0	0	0	0	0
TARA-018-SRF-0.22-1.6um_k117_1976975_flag=1_multi=8.0000_len=6950__full	NA	No	g__CAG-1000	0	0	0.463197	0	0	0.10029	0	0	0	0	0	0	0	0	0	0	0	0	0	0	0
D109_0000383217__full	NA	No	g__CAG-1000	0	0	0	0	0	0	0	0	0	0	0	0	0	0	0	6.39541	0	0	0	0	0
D26_0000060426__full	NA	No	g__CAG-1000	0	0	0	0	0	0	0	0	2.20088	0	0	0	0	0	0	0	0	0	0	0	0
D44_0000311372__full	NA	No	g__CAG-1000	0	0	0	0	0	0	0	0	0	0	1.14494	0.709475	0	0	0	0	0	0	0	0	0
D79_0000247837__full	NA	No	g__CAG-1000	0	0	0	0	0	0	0	0	0	0	0	0	0	1.10802	0	0	0	0.202565	0	0	0
D138_0000053435__full	NA	No	g__CAG-1000	0	0	0	0	0	0	0	0	0.544111	0	0	0	0	0	0	0	0	0.213416	0.693496	0	0
D162_0000149824__full	NA	No	g__CAG-1000	0	0	0	0	0	0	0	0	0	0	0	0	0	0	0	0	0	0	0	0	0.759813
D32_0000237981__full	NA	No	g__CAG-1000 OR g__UBA6448	0	0	0	0	0	0	0	0	0	0.715737	0	0	0	0	0	0	0	0	0	0	0
Medit-0.22-5um-Oct2015-15m_k127_1324394_flag=0_multi=10.9917_len=36065__full	NA	No	g__CAG-302	0	0.287772	0	0.514678	0	0	0	0	0	0	0	0	0	0	0	0	0	0	0	0	0
TARA-009-SRF-0.22-1.6um_k117_297414_flag=0_multi=9.9834_len=5541__full	NA	No	g__CAG-302 OR g__UBA6414	0.343139	0.207233	0.232232	0	0	0.18956	0	0	0	0	0	0	0	0	0	0	0	0	0	0	0
TARA-025-SRF-0.22-1.6um_k117_1008032_flag=1_multi=10.0000_len=21800__full	NA	No	g__CAG-449	0	0	0	0	0	0.328691	0.170639	0	0	0	0	0	0	0	0	0	0	0	0	0	0
Medit-0.22-5um-Oct2015-15m_k127_3091425_flag=1_multi=6.0000_len=6461__full	NA	No	g__CAG-826	0	0	0	0.331392	0	0	0.106297	0	0	0	0	0	0	0	0	0	0	0	0	0	0
D150_0000242854__full	NA	No	g__CAG-877 OR g__Coprosoma OR g__Faecimonas OR g__JAEDES01 OR g__UBA5578 OR g__UMGS995	0	0	0	0	0	0	0	0	3.78305	1.12671	0.91078	0	0.647667	0	0	0	0	1.11109	0	0.73123	0.258602
TARA-018-SRF-0.22-1.6um_k117_753154_flag=0_multi=7.2955_len=10316__full	NA	No	g__CAG-877 OR g__JAEDES01	0	0	0.380074	0	0	0	0	0	0	0	0	0	0	0	0	0	0	0	0	0	0
D86_0000280230__full	NA	No	g__CAILDB01	0	0	0	0	0	0	0	0	0.836893	0	0	0	0	0	0.719864	0	0	0	0	0	0
D4_0000061125__full	NA	No	g__CAINEC01 OR g__JAJTFW01	0	0	0	0	0	0	0	0.592479	0	0	0	0	0	0	0	0	0	0	0	0	0
TARA-030-SRF-0.22-1.6um_k117_515976_flag=1_multi=16.0887_len=9304__full	NA	No	g__CAITKP01	0	0	0.234081	0	0	0.110055	1.12953	0	0	0	0	0	0	0	0	0	0	0	0	0	0
D162_0000023876__full	NA	No	g__CAIUKX01	0	0	0	0	0	0	0	0	0	0	0	0	0	0	0	0	0	0	0	0	0.598074
TARA-018-SRF-0.22-1.6um_k117_1871231_flag=0_multi=31.4049_len=37632__full	NA	No	g__CAIYYQ01	0	0	1.4205	0	0	0	0	0	0	0	0	0	0	0	0	0	0	0	0	0	0
TARA-018-SRF-0.22-1.6um_k117_1069401_flag=1_multi=9.0000_len=10802__full	NA	No	g__CAIYYQ01	0	0	0.497636	0	0	0	0	0	0	0	0	0	0	0	0	0	0	0	0	0	0
D109_0000012818__full	NA	No	g__CAIZLB01	0	0	0	0	0	0	0	0	0	0	0	0	0	0	0	6.36403	0	0	0	0	0
D50_0000369572__full_1_14595-22984/22984	NA	No	g__CAJGDV01 OR g__Coprosoma	0	0	0	0	0	0	0	0	0	0	0	0.689706	0	0.263595	1.11044	0	0	0	0	0	0
D32_0000077074__full	NA	No	g__CAJQLB01 OR g__Hanstruepera OR g__Lutibacter OR g__Psychroserpens OR g__Winogradskyella	0	0	0	0	0	0	0	0	0	1.79129	0.245406	0	0.42417	1.0064	0	0	0	0	0	0	0
D109_0000250223__full	NA	No	g__CAJQQY01	0	0	0	0	0	0	0	0	0	0	0	0	0	0	0	1.53799	2.99824	2.71008	0.43775	0	0
D150_0000074168__full	NA	No	g__CAJQQY01	0	0	0	0	0	0	0	0	0	0	0	0	0	0	0	0	0	0	0	0.986227	0
Medit-0.22-5um-Oct2015-15m_k127_897062_flag=1_multi=6.9879_len=29996__full	NA	No	g__CAJWHX01	0	0	0	0.384965	0	0	0	0	0	0	0	0	0	0	0	0	0	0	0	0	0
TARA-025-SRF-0.22-1.6um_k117_24014_flag=1_multi=8.0000_len=8104__full	NA	No	g__CAJXUU01	0	0.138966	0.161039	0.121066	0	0.159369	0	0	0	0	0	0	0	0	0	0	0	0	0	0	0
D115B_0000187999__full	NA	No	g__CAJXUU01 OR g__SAR86A	0	0	0	0	0	0	0	0	0.44977	0.379049	0	0	0	3.25043	0	0	0.837243	0.213831	0	0	0
D124_0000148164__full	NA	No	g__CAJXVU01 OR g__JAADHG01 OR g__Pontimicrobium	0	0	0	0	0	0	0	0	0	0.205204	0	0	0	0.246312	0.240134	0	0.28563	0.524471	0.345288	0.310276	0
D44_0000195383__full	NA	No	g__Calothrix OR g__Nostoc	0	0	0	0	0	0	0	0	0.1728	0	0.242629	0.508801	0.678948	0.562361	0	0	0	0	0	0	0
D150_0000318262__full	NA	No	g__Capnocytophaga OR g__RF16	0	0	0	0	0	0	0	0.335021	1.27306	4.04017	0.232767	0.401522	0.512878	2.90843	0	0.455506	2.85163	2.98937	0.392494	0.652731	0.665085
D150_0000192484__full	NA	No	g__Casp-actino5	0	0	0	0	0	0	0	0	0	0	0.262716	0	0	0	0	0.225713	0	0	0	2.77067	0
D115B_0000175128__full_1_6167-14111/14111	NA	No	g__Casp-actino5	0	0	0	0	0	0	0	0	0	0.392301	0	0	0	0	0.14325	0.184343	0.477961	0.162626	0.299599	4.73505	0.285919
D109_0000156982__full	NA	No	g__CBW1002 OR g__Cyanobium_A	0	0	0	0	0	0	0	3.45026	2.56199	0.451972	0	0	0	0	0	0.815341	0	0	0	0.387202	0.592216
TARA-007-SRF-0.22-1.6um_k117_19065_flag=0_multi=35.0000_len=5249__full	NA	No	g__Cellulophaga	1.73182	0.141933	0	0	0	0	0	0	0	0	0	0	0	0	0	0	0	0	0	0	0
TARA-018-SRF-0.22-1.6um_k117_1634763_flag=0_multi=7.9914_len=8289__full	NA	No	g__Cellulophaga OR g__GCA-002733185 OR g__Lutibacter OR g__Psychroserpens OR g__Tenacibaculum	0	0	0.366466	0.179267	0	0.320755	0.0648741	0	0	0	0	0	0	0	0	0	0	0	0	0	0
D79_0000093908__full	NA	No	g__Cellulophaga OR g__Winogradskyella	0	0	0	0	0	0	0	0	0	0	0	0.169623	0.160804	1.18751	0	0	0	0	0.170699	0	0
D79_0000014700__full	NA	No	g__Cellulophaga OR g__Zobellia	0	0	0	0	0	0	0	0	0	0	0	0	0.275034	2.81128	0.186923	0	0.746208	0.557258	0	0	0.342323
D86_0000493411__full	NA	No	g__Cellulosilyticum	0	0	0	0	0	0	0	0	0	0	0	0	0	0	0.287581	0	0	1.14742	0.244918	0.190747	0
D115B_0000143767__full	NA	No	g__Cellulosilyticum	0	0	0	0	0	0	0	0	0	0	0	0.783963	0.42145	0	0	0	1.35414	0.411462	0	0	0
D124_0000185664__full	NA	No	g__Cellulosilyticum	0	0	0	0	0	0	0	0	0	0	0	0	0	0	0.418277	0.431589	0	3.77248	1.41349	0	0
D162_0000384351__full	NA	No	g__Cellulosilyticum	0	0	0	0	0	0	0	0	0	0	0	0	0	0.431302	0	0	0	0	0	0	1.62399
D124_0000260133__full	NA	No	g__Cellvibrio	0	0	0	0	0	0	0	0	2.75901	0	0	0.647727	0.325246	0	1.60813	2.28741	2.69252	1.1124	0	0	1.83424
Medit-0.22-5um-Oct2015-15m_k127_483741_flag=0_multi=12.0000_len=10887__full	NA	No	g__CG1-02-43-31	0	0	0	0.665191	0	0	0	0	0	0	0	0	0	0	0	0	0	0	0	0	0
D67_0000146121__full	NA	No	g__CG1-02-43-31	0	0	0	0	0	0	0	0	0	0	0	0	0.617095	0.187539	0.454967	0	0	0	1.99148	0.604013	0
D124_0000229817__full	NA	No	g__CG1-02-43-31	0	0	0	0	0	0	0	0	0	0	0	0	0	0.536184	0.389653	0	0	1.81112	0.258874	0	0
D124_0000136733__full	NA	No	g__Chania	0	0	0	0	0	0	0	0	0	0.569729	0	0	0	0	0	0	0.827236	1.01893	1.2416	0	0
D162_0000273604__full	NA	No	g__Chania OR g__Serratia_A	0	0	0	0	0	0	0	0	0	0	0	0	0	0	0	0	0	0	0	0	2.82671
TARA-030-SRF-0.22-1.6um_k117_42242_flag=1_multi=6.0000_len=5959__full	NA	No	g__Chryseotalea OR g__Psychroserpens OR g__Winogradskyella	0	0	0.120876	0	0.195524	0.147253	0.321106	0	0	0	0	0	0	0	0	0	0	0	0	0	0
TARA-007-SRF-0.22-1.6um_k117_3577_flag=0_multi=13.9852_len=8897__full	NA	No	g__Citrobacter	1.2395	0.239351	0	0	0	0	0	0	0	0	0	0	0	0	0	0	0	0	0	0	0
D124_0000271548__full	NA	No	g__Citrobacter	0	0	0	0	0	0	0	0	0	0	0	0	0	0	0	0	0.804495	0.384117	0	0	0.250862
D32_0000156789__full	NA	No	g__Citrobacter OR g__Pectobacterium	0	0	0	0	0	0	0	0	0	1.6943	0	0	0	0	0	0	0	0	0	0	0
TARA-030-SRF-0.22-1.6um_k117_273915_flag=1_multi=13.0000_len=7998__full	NA	No	g__Clostridioides	0	0	0	0	0	0.222358	0.375938	0	0	0	0	0	0	0	0	0	0	0	0	0	0
D26_0000307229__full	NA	No	g__Clostridioides	0	0	0	0	0	0	0	0	0.845659	0	0	0	0	0	0	0	0	0	0	0	0
D44_0000014686__full	NA	No	g__Clostridioides	0	0	0	0	0	0	0	1.96317	0	5.61121	1.56692	0.51031	0.221829	0	8.78271	0.638556	0	0	0	0	2.37577
D124_0000143267__full	NA	No	g__Clostridioides	0	0	0	0	0	0	0	0.817204	0	0	0	0	0	0	0.382825	0	0	5.71715	0.431969	0.203911	0
D115B_0000178609__full_1_1-5523/7711	NA	No	g__Clostridioides	0	0	0	0	0	0	0	3.73758	0	0	0	0	0	0	0	0.852578	0.711704	0	0	0	0
D109_0000008110__full_1_1-13010/18489	NA	No	g__Clostridioides OR g__Terrisporobacter	0	0	0	0	0	0	0	0	0	0.385501	0	0	0	0	0	0.89125	0	0	0	0	0
D32_0000171049__full	NA	No	g__Clostridium	0	0	0	0	0	0	0	0	0	4.94637	0	0	0	0	0	0	0	0	0	0	0
D86_0000005817__full	NA	No	g__Clostridium_AD	0	0	0	0	0	0	0	0	0	0.212802	0	0	0	0	1.16488	0	0	0	0	0	0
TARA-025-SRF-0.22-1.6um_k117_516951_flag=1_multi=5.0000_len=6666__full	NA	No	g__Clostridium_J	0	0	0	0	0	0.190658	0	0	0	0	0	0	0	0	0	0	0	0	0	0	0
Medit-0.22-5um-Oct2015-15m_k127_2077341_flag=1_multi=4.0000_len=5292__full	NA	No	g__Clostridium_J	0	0	0	0.223586	0	0	0	0	0	0	0	0	0	0	0	0	0	0	0	0	0
D162_0000243696__full	NA	No	g__Clostridium_Q OR g__Lacrimispora	0	0	0	0	0	0	0	0	0	0	0	0	0	0	0	0	0	0	0	0	2.39677
TARA-007-SRF-0.22-1.6um_k117_223090_flag=0_multi=13.0000_len=11572__full	NA	No	g__Collinsella	0.44434	0.136998	0	0.302442	0	0.158431	0	0	0	0	0	0	0	0	0	0	0	0	0	0	0
Medit-0.22-5um-Oct2015-15m_k127_59022_flag=0_multi=11.9774_len=9842__full	NA	No	g__Collinsella	0.474723	0.147463	0	0.316475	0	0.110535	0	0	0	0	0	0	0	0	0	0	0	0	0	0	0
D109_0000024913__full	NA	No	g__Colwellia	0	0	0	0	0	0	0	0	0	0	0	0	0	0	0	0.753798	0.331743	0.203956	0	0.258525	0
D109_0000158866__full	NA	No	g__Colwellia	0	0	0	0	0	0	0	0	0	0	0	0	0	0	0	1.02149	0.619135	0.281201	0.139424	0.449632	0.318411
D115B_0000085296__full	NA	No	g__Colwellia	0	0	0	0	0	0	0	0	0	0	0	0	0	0	0	0.281247	0.358492	0.155192	0	0	0
D44_0000229893__full	NA	No	g__Comamonas	0	0	0	0	0	0	0	0	0	0	1.30698	0	0	0	0	0	0.164538	0	0	0	0
D86_0000480521__full	NA	No	g__Companilactobacillus	0	0	0	0	0	0	0	0	0	0	0.90937	0	0	0	4.11904	0.16328	0.3776	0.141352	0	0.293163	0.28238
D150_0000150438__full	NA	No	g__Companilactobacillus	0	0	0	0	0	0	0	0	0	0	0	0	0	0	0.38461	0	0	0	0	2.73707	0
D79_0000054068__full	NA	No	g__Confluentibacter	0	0	0	0	0	0	0	0	0	0	0	0	0	0.743074	0	0	0	0	0	0	0
D79_0000137193__full	NA	No	g__Confluentibacter	0	0	0	0	0	0	0	0.999652	0	0	0	0	0	0.839215	0	0	0	0	0.141006	0	0
TARA-025-SRF-0.22-1.6um_k117_271923_flag=0_multi=4.9636_len=5287__full	NA	No	g__Confluentibacter OR g__Yeosuana	0	0	0	0.0906225	0	0.259713	0	0	0	0	0	0	0	0	0	0	0	0	0	0	0
D115B_0000147439__full	NA	No	g__Conservatibacter OR g__Haemophilus	0	0	0	0	0	0	0	0	0	0	0	0	0	0	0	0	0.837508	0	0	0	0
D50_0000001165__full	NA	No	g__Coprobacter OR g__Dysgonomonas OR g__UBA1181	0	0	0	0	0	0	0	0	0	0	0	1.78936	0	0	0	0	0	0	0	0	0
D109_0000055020__full	NA	No	g__Coprococcus OR g__TMED48	0	0	0	0	0	0	0	0	0.321311	0	0	0	0	0	0	1.07036	0.658709	0	0	0	0
TARA-030-SRF-0.22-1.6um_k117_12968_flag=1_multi=7.0000_len=6288__full	NA	No	g__Coprosoma	0	0	0.177454	0	0	0	0.406389	0	0	0	0	0	0	0	0	0	0	0	0	0	0
TARA-018-SRF-0.22-1.6um_k117_1490508_flag=1_multi=6.0774_len=5141__full	NA	No	g__Coprosoma	0	0	0.375206	0	0	0.108965	0	0	0	0	0	0	0	0	0	0	0	0	0	0	0
TARA-018-SRF-0.22-1.6um_k117_1259602_flag=1_multi=7.9147_len=9006__full	NA	No	g__Coprosoma	0	0	0.370145	0	0	0.0788882	0	0	0	0	0	0	0	0	0	0	0	0	0	0	0
D109_0000013258__full	NA	No	g__Coprosoma	0	0	0	0	0	0	0	0	0	0	0	0	0	0	0	1.32861	0	0	0	0	0
D32_0000106672__full	NA	No	g__Coprosoma	0	0	0	0	0	0	0	0	0	0.677058	0	0	0	0	0	0	0	0	0	0	0
D138_0000198484__full	NA	No	g__Coprosoma	0	0	0	0	0	0	0	0	0	0	0	0	0	0	0	0	1.49531	1.5001	0.516529	0	0
TARA-030-SRF-0.22-1.6um_k117_56575_flag=1_multi=11.0000_len=7037__full	NA	No	g__Coprosoma OR g__RGIG4266 OR g__Tenacibaculum OR g__UBA5026	0	0	0	0	0	0	0.488243	0	0	0	0	0	0	0	0	0	0	0	0	0	0
D115B_0000071784__full	NA	No	g__Coprosoma OR g__RUG11241	0	0	0	0	0	0	0	0	0	0	0	0.630378	1.0875	1.42578	0	0	0.732178	0.332418	0.833966	0	0
TARA-025-SRF-0.22-1.6um_k117_171641_flag=1_multi=18.9564_len=33548__full	NA	No	g__Coraliomargarita	0	0.0832502	0	0.576178	0	0.633327	0.229737	0	0	0	0	0	0	0	0	0	0	0	0	0	0
D67_0000225499__full	NA	No	g__Corynebacterium	0	0	0	0	0	0	0	0	0	0	0	0	0.776115	0	0	0	0	0.17595	0	0	0
D162_0000381582__full	NA	No	g__Corynebacterium	0	0	0	0	0	0	0	0	0	0	0	0	0	0	0	0	0	0	0	0	0.850813
D4_0000150928__full	NA	No	g__CP070648	0	0	0	0	0	0	0	1.2639	0	0	0	0	0	0	0	0	0	0	0	0	0.572449
D4_0000252261__full	NA	No	g__CP070648	0	0	0	0	0	0	0	1.24881	0	0	0	0	0	0	0	0	0	0	0	0	0.460755
D109_0000069323__full	NA	No	g__CSBr16-57R1	0	0	0	0	0	0	0	0	0	0	0	0	0	0	0	1.75507	0	0.128619	0	0	0
D162_0000123641__full	NA	No	g__CSBr16-57R1	0	0	0	0	0	0	0	0	0	0	0	0	0	0	0	0	0.402739	0.537541	0	0	1.2274
D138_0000035893__full	NA	No	g__CSBr16-58	0	0	0	0	0	0	0	0	0	0.784795	0	0	0	0	0	0	0	0	0.332231	0	0
D4_0000126325__full	NA	No	g__Cyanobium	0	0	0	0	0	0	0	1.28347	0.897946	0	0	0	0	0	0	0	0	0	0	0	0
D4_0000137667__full	NA	No	g__Cyanobium	0	0	0	0	0	0	0	2.35397	1.35141	0	0	0	0	0	0	0	0	0	0	0	0.216375
D4_0000160475__full	NA	No	g__Cyanobium	0	0	0	0	0	0	0	2.33367	1.25925	0.448825	0	0	0	0	0	0	0	0	0	0.245421	0.355084
D109_0000391091__full	NA	No	g__Cyanobium_A	0	0	0	0	0	0	0	22.7647	6.83502	0.720429	0	0	0	0	0	1.1186	0	0	0.161593	0.661395	0.838303
D115B_0000215072__full	NA	No	g__Cyclobacterium	0	0	0	0	0	0	0	0.468729	0	0.199282	0.898424	0.325115	0.179381	0	0.86085	0.521656	0.612831	0.161612	0.870526	0.716494	1.04481
Medit-0.22-5um-Oct2015-15m_k127_1247825_flag=1_multi=4.0000_len=5589__full	NA	No	g__D2472	0.147689	0.0850144	0	0.192473	0	0	0	0	0	0	0	0	0	0	0	0	0	0	0	0	0
D124_0000017408__full	NA	No	g__D2472	0	0	0	0	0	0	0	0	0	0	0	0	0	0	0	0	0	0.597695	0	0	0
D50_0000062860__full	NA	No	g__D2472	0	0	0	0	0	0	0	0	0	0	0	0.743182	0	0	0	0	0	0	0	0	0
D109_0000148525__full	NA	No	g__Daejeonella	0	0	0	0	0	0	0	0	0	0	1.05029	0.6675	0	0	0.512393	2.08638	0	0	0	0	0
TARA-007-SRF-0.22-1.6um_k117_224730_flag=0_multi=25.3123_len=8007__full	NA	No	g__Desulfosporosinus	0.776459	0.458582	0.279048	0.0788911	0	0	0	0	0	0	0	0	0	0	0	0	0	0	0	0	0
D26_0000089087__full	NA	No	g__Dickeya OR g__Pectobacterium	0	0	0	0	0	0	0	0	0.577248	0	0	0	0	0.824373	0	0	0	0	0	0	0
D86_0000245371__full	NA	No	g__Dokdonia	0	0	0	0	0	0	0	0	0	0	0	0	0	0	1.97567	0	0.8891	0.274669	0	1.51672	0
D115B_0000086841__full	NA	No	g__Dokdonia	0	0	0	0	0	0	0	0	0	0	0	0	0	0	0.559441	0	0.7421	0	0	0.830444	0
D124_0000246743__full	NA	No	g__Dokdonia	0	0	0	0	0	0	0	0	0	0	0	0	0	0	0	0	0	0.71978	0	0	0
D50_0000214614__full	NA	No	g__Dokdonia	0	0	0	0	0	0	0	0	0	0	3.09084	0.397424	0	0	0.442509	0	0.842462	0	0	0	0
D4_0000165387__full	NA	No	g__Dokdonia OR g__Flavobacterium	0	0	0	0	0	0	0	0.838868	0.507705	0.204368	0	0	0	0	0	0	0	0	0	0	0
TARA-018-SRF-0.22-1.6um_k117_1234786_flag=0_multi=9.0000_len=6599__full	NA	No	g__DQIP01 OR g__JAFGQV01 OR g__Methanocomedens OR g__Methanomarinus	0	0	0.383506	0	0	0	0	0	0	0	0	0	0	0	0	0	0	0	0	0	0
D86_0000412047__full	NA	No	g__DRUK01	0	0	0	0	0	0	0	0	0	0	0	0	0	0	1.42521	0	0	0	0	0	0
D50_0000036038__full	NA	No	g__DT-34 OR g__Flavivirga OR g__Winogradskyella	0	0	0	0	0	0	0	0	0	0	0	1.04634	0.595381	1.84169	0	0	0	0	0	0	0
D124_0000040730__full	NA	No	g__DT-34 OR g__JABABD01	0	0	0	0	0	0	0	0	0	0	0	0	0	0.230737	0.274969	0.141172	0	0.393967	0.570451	0.752823	0
D79_0000052048__full	NA	No	g__DT-34 OR g__Winogradskyella	0	0	0	0	0	0	0	0	0	0	0	0	0	4.22558	0	0	0	0	0	0	0.502262
D138_0000209696__full	NA	No	g__DUPI01	0	0	0	0	0	0	0	0	0	0	0	0	0	0.5321	0	0	0	0	0.505753	0	0
TARA-025-SRF-0.22-1.6um_k117_1074659_flag=1_multi=11.0000_len=15777__full	NA	No	g__DUWA01	0	0	0	0	0	0.433512	0	0	0	0	0	0	0	0	0	0	0	0	0	0	0
D124_0000182502__full	NA	No	g__DXJG01	0	0	0	0	0	0	0	0	0	0.477624	0	0.136045	1.79751	2.9467	0.264994	0	0.811189	2.42325	2.49005	0	0
D4_0000123261__full	NA	No	g__Dyella_B OR g__Dyella_C OR g__Rhodanobacter	0	0	0	0	0	0	0	2.37032	0	0	0	0	0	0	0	0	0	0	0	0	0
D86_0000079132__full	NA	No	g__Dysgonomonas	0	0	0	0	0	0	0	0	0	0	0	0	0	0	0.636341	0	0	0	0	0	0
D50_0000137857__full	NA	No	g__Dysgonomonas	0	0	0	0	0	0	0	0	0	0	0	1.45227	0	0	0	0	0	0	0	0	0
TARA-023-SRF-0.22-1.6um_k127_558277_flag=1_multi=11.0000_len=33411__full	NA	No	g__EC70	0.107791	0.110009	0	0.354446	0.751348	0.629627	0	0	0	0	0	0	0	0	0	0	0	0	0	0	0
D32_0000017962__full	NA	No	g__EC70	0	0	0	0	0	0	0	0	0	13.5366	0	0	0	0	0	0	0	0	0	0	0
D124_0000297954__full	NA	No	g__EC70	0	0	0	0	0	0	0	0	0	0	0	0	0	0	0	0.733568	0.115946	1.72552	0.281084	0	0
TARA-025-SRF-0.22-1.6um_k117_7518_flag=0_multi=18.9715_len=6443__full	NA	No	g__ELB16-189 OR g__JADKDL01 OR g__Ruminiclostridium_E	0	0	0	0	0.245851	0.721475	0.129872	0	0	0	0	0	0	0	0	0	0	0	0	0	0
D79_0000193097__full	NA	No	g__Enterobacter	0	0	0	0	0	0	0	0	0	0	0	0	0	1.46748	0	0	0	0	0.674645	0	0
D50_0000119756__full	NA	No	g__Enterobacter OR g__Lelliottia	0	0	0	0	0	0	0	0	0	0.524343	0.698079	0.612174	0	0	0	0	0	0	0	0	0
D44_0000025453__full	NA	No	g__Enterococcus	0	0	0	0	0	0	0	0	0	0	1.29188	0	0	0	0	0	0	0	0	0	0
D50_0000293171__full	NA	No	g__Enterococcus	0	0	0	0	0	0	0	0	0	0	0.373953	0.706686	0.72304	0.304564	0	0	0.35067	0	0	0	0
D44_0000019893__full	NA	No	g__Enterococcus OR g__Enterococcus_A	0	0	0	0	0	0	0	0	0	0	3.18985	0	0	0	0	0	0	0	0	0	0.205534
D115B_0000373186__full	NA	No	g__Enterococcus_A	0	0	0	0	0	0	0	0	0	0	0.416923	0	0	0	0	0	0.516919	0.557968	0	0	0
D162_0000099624__full	NA	No	g__Enterococcus_B	0	0	0	0	0	0	0	0	0	0	0	0	0	0	0	0	0	0	0	0	0.64286
D138_0000002116__full	NA	No	g__Enterocola	0	0	0	0	0	0	0	0	0	0	0	0	0	0	0	0	0	0	1.06378	0	0
TARA-030-SRF-0.22-1.6um_k117_737927_flag=1_multi=7.0000_len=5700__full	NA	No	g__Enterocola OR g__JABABD01	0	0	0	0	0	0.0638126	0.310599	0	0	0	0	0	0	0	0	0	0	0	0	0	0
D86_0000255945__full	NA	No	g__Enterocola OR g__Macellibacteroides OR g__RGIG9608 OR g__UBA7446	0	0	0	0	0	0	0	0.879405	0.428428	0.271113	0.228754	0.698817	0.190261	0.230187	4.83287	0.693813	0.59604	0.119086	0.169245	1.18321	0
D50_0000236738__full	NA	No	g__Epulopiscium_A	0	0	0	0	0	0	0	0	0	0.387295	0.220772	0.616381	0.486136	0	0	0	0	0	0	0	0
TARA-007-SRF-0.22-1.6um_k117_581068_flag=1_multi=13.0000_len=6724__full	NA	No	g__Erysipelothrix	0.887486	0.262806	0	0.581112	0.451236	0.404616	0	0	0	0	0	0	0	0	0	0	0	0	0	0	0
D32_0000057759__full	NA	No	g__Erysipelothrix	0	0	0	0	0	0	0	0	0	1.79334	0	0	0	0	0	0	0	0	0	0.194137	0
D115B_0000293165__full	NA	No	g__Erythrobacter	0	0	0	0	0	0	0	0	0	0	0	0	0	0	0	0	0.611548	0.392872	0	0	0
D32_0000065201__full	NA	No	g__Erythrobacter OR g__Qipengyuania	0	0	0	0	0	0	0	0	0	2.05549	0	0	0	0	0	0	0	0	0	0	0
Medit-0.22-5um-Oct2015-15m_k127_3196561_flag=3_multi=43.0005_len=88956__full	Temperate	Yes	g__Pseudomonas_E	0	0	0	2.37933	0	0	0	0	0	0	0	0	0	0	0	0	0	0	0	0	0
D115B_0000172995__full	NA	No	g__Escherichia	0	0	0	0	0	0	0	0	3.77015	0	0	0	0	0	0	0	2.89871	1.0735	0	1.84772	1.24122
D162_0000217017__full	NA	No	g__Escherichia OR g__Kosakonia	0	0	0	0	0	0	0	0	0	0.397659	0	0	0	0	0	0	0	0	0	0	0.721139
D115B_0000078237__full	NA	No	g__Eubacterium_G	0	0	0	0	0	0	0	0	0	0	0	0	0	0	0	0	0.744809	0.181288	0	0	0
D32_0000108337__full	NA	No	g__F23-D06	0	0	0	0	0	0	0	0	0	6.02174	0	0	0	0	0	0	0	0	0	0	0.424074
D32_0000274097__full	NA	No	g__F23-D06	0	0	0	0	0	0	0	0	0	0.621238	0	0	0	0	0	0	0	0	0	0.236332	0
TARA-030-SRF-0.22-1.6um_k117_33201_flag=0_multi=15.9425_len=5331__full	NA	No	g__F23-D06 OR g__UBA1181	0.26392	1.47209	0	2.90251	0.785112	2.10248	1.07956	0	0	0	0	0	0	0	0	0	0	0	0	0	0
Medit-0.22-5um-Oct2015-15m_k127_2818733_flag=1_multi=7.0000_len=17338__full	NA	No	g__Fabibacter	0	0.124496	0	0.142676	0	0.20446	0	0	0	0	0	0	0	0	0	0	0	0	0	0	0
D150_0000110577__full	NA	No	g__Faecalibacillus	0	0	0	0	0	0	0	0	0.648338	0.182838	0.322577	0	0	0	0.156486	0	0	0.242224	0	0.979867	0.37876
D150_0000023748__full	NA	No	g__Faecalibacillus OR g__UBA2284 OR g__UBA6181	0	0	0	0	0	0	0	0	0	0	0	0	0	0	0	0	0	0	0	1.25498	0.20775
D26_0000044686__full	NA	No	g__Faecimonas	0	0	0	0	0	0	0	0	0.937422	0	0	0	0	0	0	0	0.341754	0	0	0	0
D67_0000225385__full	NA	No	g__Faecimonas OR g__UBA3789	0	0	0	0	0	0	0	0	0	0	0	0	0.528307	0	0	0	0	0	0	0	0
D86_0000328298__full	NA	No	g__Faecisoma	0	0	0	0	0	0	0	0	0	0	0	0	0	0	2.33483	0	0	0	0	0	0
D26_0000058654__full	NA	No	g__Falsiruegeria	0	0	0	0	0	0	0	0.400861	1.24166	0	0	0	0	0	0	0	0	0	0	0	0
D162_0000138159__full	NA	No	g__Falsiruegeria OR g__OMPR01 OR g__Ruegeria	0	0	0	0	0	0	0	0	0	0	0.176712	0.401269	0	0	0	0	0	0	0	0	2.83726
TARA-023-SRF-0.22-1.6um_k127_80459_flag=0_multi=10.9867_len=7664__full	NA	No	g__Ferruginibacter OR g__GCA-002401385 OR g__Patiriisocius OR g__UBA3537	0	0	0	0	1.38639	2.0724	0	0	0	0	0	0	0	0	0	0	0	0	0	0	0
D150_0000151178__full	NA	No	g__Fischerella OR g__Pelatocladus	0	0	0	0	0	0	0	0	0	0	0	0	0	0	0.185666	0	0	0	0	3.92072	0
TARA-025-SRF-0.22-1.6um_k117_1492331_flag=0_multi=24.9569_len=5687__full	NA	No	g__Flammeovirga	0	0	0.349168	0.122901	0.991373	0.90581	1.78471	0	0	0	0	0	0	0	0	0	0	0	0	0	0
D138_0000297300__full	NA	No	g__Flammeovirga	0	0	0	0	0	0	0	0	0	0	0	0	0	0	0.187792	0	0	0.153271	1.17282	0.153745	0
TARA-025-SRF-0.22-1.6um_k117_874451_flag=0_multi=6.9939_len=9970__full_1_1-5469/9970	NA	No	g__Flavicella	0	0	0	0.128868	0	0.196369	0.0596486	0	0	0.362802	0.209313	0	0	0	0	0	0	0	0	0	0
D4_0000343831__full	NA	No	g__Flavipsychrobacter	0	0	0	0	0	0	0	2.07782	0	0.161278	0	0	0	0	0	0	0.63612	0	0.156447	0	0
D109_0000099725__full	NA	No	g__Flavipsychrobacter OR g__Phaeodactylibacter	0	0	0	0	0	0	0	0.312743	0.300305	0	0	0	0	0	0	8.24805	0	0	0	0	0
TARA-007-SRF-0.22-1.6um_k117_541293_flag=1_multi=6.0000_len=6857__full	NA	No	g__Flavobacterium	0.400149	0.191724	0	0	0	0	0	0	0	0	0	0	0	0	0	0	0	0	0	0	0
TARA-030-SRF-0.22-1.6um_k117_126007_flag=1_multi=10.0000_len=11426__full	NA	No	g__Flavobacterium	0	0	0.0647233	0	0.258283	0.1176	0.455814	0	0	0	0	0	0	0	0	0	0	0	0	0	0
TARA-030-SRF-0.22-1.6um_k117_156223_flag=1_multi=10.0000_len=6039__full	NA	No	g__Flavobacterium	0	0	0	0	0	0	0.492842	0	0	0	0	0	0	0	0	0	0	0	0	0	0
TARA-030-SRF-0.22-1.6um_k117_199198_flag=0_multi=12.0000_len=5865__full	NA	No	g__Flavobacterium	0	0	0	0	0.478857	0.412344	0.409238	0	0	0	0	0	0	0	0	0	0	0	0	0	0
TARA-009-SRF-0.22-1.6um_k117_547421_flag=0_multi=15.0000_len=5028__full	NA	No	g__Flavobacterium	0	0.855526	0	0	0	0	0	0	0	0	0	0	0	0	0	0	0	0	0	0	0
TARA-018-SRF-0.22-1.6um_k117_1611081_flag=1_multi=21.6199_len=5524__full	NA	No	g__Flavobacterium	0	0	1.60279	0	0	0	0	0	0	0	0	0	0	0	0	0	0	0	0	0	0
TARA-018-SRF-0.22-1.6um_k117_483281_flag=0_multi=6.9887_len=5446__full	NA	No	g__Flavobacterium	0	0	0.328914	0	0	0	0	0	0	0	0	0	0	0	0	0	0	0	0	0	0
TARA-018-SRF-0.22-1.6um_k117_1355312_flag=1_multi=6.0000_len=9802__full	NA	No	g__Flavobacterium	0	0.181747	0.150466	0.103534	0	0.12644	0	0	0	0	0	0	0	0	0	0	0	0	0	0	0
TARA-018-SRF-0.22-1.6um_k117_661831_flag=1_multi=5.9898_len=5031__full	NA	No	g__Flavobacterium	0	0	0.306843	0	0	0	0	0	0	0	0	0	0	0	0	0	0	0	0	0	0
TARA-025-SRF-0.22-1.6um_k117_150240_flag=1_multi=8.0000_len=7636__full	NA	No	g__Flavobacterium	0	0	0	0	0	0.309606	0	0	0	0	0	0	0	0	0	0	0	0	0	0	0
TARA-025-SRF-0.22-1.6um_k117_843709_flag=1_multi=15.0000_len=6910__full	NA	No	g__Flavobacterium	0	0	0	0	0	0.641286	0	0	0	0	0	0	0	0	0	0	0	0	0	0	0
TARA-025-SRF-0.22-1.6um_k117_1182921_flag=1_multi=10.0000_len=7903__full	NA	No	g__Flavobacterium	0	0	0	0	0	0.444842	0	1.3213	0	0	0	0	0	0	0	0	0	0	0	0	0
TARA-025-SRF-0.22-1.6um_k117_1346927_flag=0_multi=8.0000_len=6069__full	NA	No	g__Flavobacterium	0	0.137331	0	0.706908	0	0.463825	0.387903	0	0	0	0	0	0	0	0	0	0	0	0	0	0
TARA-025-SRF-0.22-1.6um_k117_825128_flag=0_multi=13.9468_len=5003__full	NA	No	g__Flavobacterium	0	0	0	0	0	0.563499	0	0	0	0	0	0	0	0	0	0	0	0	0	0	0
TARA-025-SRF-0.22-1.6um_k117_949847_flag=0_multi=12.5849_len=31116__full	NA	No	g__Flavobacterium	0	0	0	0.265138	0	0.2436	0	0	0	0	0	0	0	0	0	0	0	0	0	0	0
Medit-0.22-5um-Oct2015-15m_k127_2783065_flag=0_multi=6.9062_len=6857__full	NA	No	g__Flavobacterium	0	0.264273	0	0.315501	0	0	0	0	0	0	0	0	0	0	0	0	0	0	0	0	0
Medit-0.22-5um-Oct2015-15m_k127_2382698_flag=1_multi=5.0000_len=13350__full	NA	No	g__Flavobacterium	0	0	0	0.135764	0	0.1988	0	0	0	0.336056	0	0	0	0	0	0	0	0	0	0	0
Medit-0.22-5um-Oct2015-15m_k127_2935844_flag=0_multi=5.9295_len=16933__full	NA	No	g__Flavobacterium	0	0.149954	0.0667403	0.0844861	0.191805	0.151807	0.266255	0	0	0	0	0	0	0	0	0	0	0	0	0	0
Medit-0.22-5um-Oct2015-15m_k127_1592308_flag=0_multi=13.9958_len=31218__full	NA	No	g__Flavobacterium	0.137839	0.232441	0.105656	0.407442	0	0.179799	0	0	0	0	0	0	0	0	0	0	0	0	0	0	0
TARA-025-SRF-0.22-1.6um_k117_1258111_flag=0_multi=16.4908_len=101658__full_1_4588-101658/101658	NA	No	g__Flavobacterium	0	0	0	0	0.395452	0.592414	0	0	0	0	0	0	0	0	0	0	0	0	0	0	0
D109_0000013843__full	NA	No	g__Flavobacterium	0	0	0	0	0	0	0	0	0	0	0	0	0	0	0	5.48687	0	0	0	0	0
D109_0000051154__full	NA	No	g__Flavobacterium	0	0	0	0	0	0	0	0	0	0	0	0	0	0	0	4.9711	0	0	0	0	0
D109_0000077081__full	NA	No	g__Flavobacterium	0	0	0	0	0	0	0	0	0	0	0	0	0	0	0	4.22003	0	0.181603	0	0	0
D109_0000168618__full	NA	No	g__Flavobacterium	0	0	0	0	0	0	0	0	0	0	0.324002	0	0	0	0	5.02129	0	0	0	0	0
D109_0000224907__full	NA	No	g__Flavobacterium	0	0	0	0	0	0	0	0	0	0	0	0	0	0	0	5.44331	0	0	0	0	0
D109_0000248159__full	NA	No	g__Flavobacterium	0	0	0	0	0	0	0	0	0	0	0	0	0	0	0	0.826634	0	0	0	0	0
D109_0000281861__full	NA	No	g__Flavobacterium	0	0	0	0	0	0	0	0	0	0.806487	0	0	0	0	0	1.90957	0	0	0	0	0
D109_0000291809__full	NA	No	g__Flavobacterium	0	0	0	0	0	0	0	0.595005	0	0	0	0	0	0	0	9.22102	0.293975	0	0	0	0
D109_0000377359__full	NA	No	g__Flavobacterium	0	0	0	0	0	0	0	0	2.00813	0.721852	0	0	0	0.329941	0.660106	4.12127	1.53383	0.982447	0.201665	0	0
D26_0000002476__full	NA	No	g__Flavobacterium	0	0	0	0	0	0	0	0	5.11297	0.592043	0	0	0	0	0	0	0	0	0	0	0
D26_0000086285__full	NA	No	g__Flavobacterium	0	0	0	0	0	0	0	0	2.50949	0	0	0	0	0	0	0	0	0	0	0	0
D26_0000107320__full	NA	No	g__Flavobacterium	0	0	0	0	0	0	0	0.252933	16.1836	0	0	0.723973	0.416774	0.431289	0	0	0	0	0	0	0
D26_0000208150__full	NA	No	g__Flavobacterium	0	0	0	0	0	0	0	0.958134	0.666599	0	0.226241	0	0	0	0	0	0	0	1.22203	0	0
D26_0000311480__full	NA	No	g__Flavobacterium	0	0	0	0	0	0	0	0	0.92711	1.45822	0	0	0	0	0	0	0	0	0	0	0
D26_0000324191__full	NA	No	g__Flavobacterium	0	0	0	0	0	0	0	0	3.59631	0	0.257294	0.400977	0.422873	0	0	0	0	0.793198	0	0	0
D32_0000011045__full	NA	No	g__Flavobacterium	0	0	0	0	0	0	0	1.35563	0	3.17229	0	0.143609	0	0	0	0	0	0	0	0	0
D32_0000017330__full	NA	No	g__Flavobacterium	0	0	0	0	0	0	0	0	0	1.93259	0	0	0	0	0	0	0.471614	0	0	0	0
D32_0000039495__full	NA	No	g__Flavobacterium	0	0	0	0	0	0	0	0	0	0.821803	0.541057	0	0	0	0.231024	0	0	0	0	0.593602	0
D32_0000060420__full	NA	No	g__Flavobacterium	0	0	0	0	0	0	0	0.47794	0.406941	2.33002	0	0	0	0	0	0	0	0	0	0	0
D32_0000064675__full	NA	No	g__Flavobacterium	0	0	0	0	0	0	0	0	0	11.0542	0	0.817371	0	0	0.878855	0	0	0	10.7816	0	0
D32_0000069740__full	NA	No	g__Flavobacterium	0	0	0	0	0	0	0	0	0	1.69614	0	0	0	0	0	0	0	0	1.61164	0.614874	0
D32_0000070419__full	NA	No	g__Flavobacterium	0	0	0	0	0	0	0	0	0	1.55411	0	0	0	0	0	0	0	0	0	0	0
D32_0000090581__full	NA	No	g__Flavobacterium	0	0	0	0	0	0	0	0.273693	0.259822	1.9758	0.350172	0	0	0	0	0	0	0	0	0	0
D32_0000099662__full	NA	No	g__Flavobacterium	0	0	0	0	0	0	0	0	0.321139	1.14921	0	0	0	0	0	0	0	0	0	0	0
D32_0000126578__full	NA	No	g__Flavobacterium	0	0	0	0	0	0	0	0	0	0.505858	0	0	0	0	0	0	0	0.247946	0.376139	0	0
D32_0000168823__full	NA	No	g__Flavobacterium	0	0	0	0	0	0	0	0	0	1.0903	0.566124	0.179479	0	0	0	0	0	0	0	0	0
D32_0000175913__full	NA	No	g__Flavobacterium	0	0	0	0	0	0	0	0	0	0.776942	0	0	0	0	0	0	0	0	0	0.513503	0
D32_0000249104__full	NA	No	g__Flavobacterium	0	0	0	0	0	0	0	0	0	1.3969	0	0	0	0	0	0	0	0	0	0	0
D32_0000321393__full	NA	No	g__Flavobacterium	0	0	0	0	0	0	0	0	2.6061	0.791929	0	1.41484	0.951559	1.03484	0	0	0	0	0	0	0
D32_0000342276__full	NA	No	g__Flavobacterium	0	0	0	0	0	0	0	0	0	0.690213	0	0	0	2.78506	0	0	0	0	0	0	0
D44_0000004926__full	NA	No	g__Flavobacterium	0	0	0	0	0	0	0	0	0	0.233542	1.55945	0.275778	0	0	0	0	0	0.242913	0.284018	0	0
D44_0000097886__full	NA	No	g__Flavobacterium	0	0	0	0	0	0	0	0	0.492414	0	0.562059	0.138203	0	0	0	0	0	0	0	0.430165	0.50174
D4_0000066163__full	NA	No	g__Flavobacterium	0	0	0	0	0	0	0	0.998003	0	0	0	0	0	0	0	0	0	0	0	0	0
D4_0000071344__full	NA	No	g__Flavobacterium	0	0	0	0	0	0	0	3.03394	0	0	0	0	0	0	0	0.756932	0	0	0	0	0
D4_0000155721__full	NA	No	g__Flavobacterium	0	0	0	0	0	0	0	0.906619	0	0	0	0	0	0	0	0	0	0	0	0	0
D4_0000157507__full	NA	No	g__Flavobacterium	0	0	0	0	0	0	0	1.04603	0	0	0	0	0	0	0	0	0	0	0	0	0
D4_0000334479__full	NA	No	g__Flavobacterium	0	0	0	0	0	0	0	1.27737	0	0.25579	0	0	0	0	0	0	0	0	0	0	0
D67_0000028963__full	NA	No	g__Flavobacterium	0	0	0	0	0	0	0	0.157726	0	0	0	1.76466	1.01154	0	0	0	0	0	0	0	0
D67_0000123890__full	NA	No	g__Flavobacterium	0	0	0	0	0	0	0	0	0	0	0	0.365375	0.516046	0.966601	0	0	0	0	0	0	0
D67_0000141291__full	NA	No	g__Flavobacterium	0	0	0	0	0	0	0	0	1.48911	0	0	0	0.99734	4.85455	0	0	0	13.3672	0.720646	0	0
D67_0000156522__full	NA	No	g__Flavobacterium	0	0	0	0	0	0	0	0	0	0	0	0.498115	0.730403	0.18089	0	0	0	0	0	0	0
D79_0000013913__full	NA	No	g__Flavobacterium	0	0	0	0	0	0	0	0	0	0.295848	0	0.596376	0.556885	0.512997	0.732583	0.3561	0.259109	0.122434	0	0	0
D79_0000074289__full	NA	No	g__Flavobacterium	0	0	0	0	0	0	0	0	0	0	0.175177	1.74792	1.14754	1.14004	0	0	0	0	0	0	0
D79_0000121827__full	NA	No	g__Flavobacterium	0	0	0	0	0	0	0	0.654117	0	0	0	0	0.196442	1.74967	0.248046	0	0	0	0	0	0
D79_0000159551__full	NA	No	g__Flavobacterium	0	0	0	0	0	0	0	0	0	0	0	0	0	1.33256	0	0	0	0	0.208199	0	0
D79_0000162791__full	NA	No	g__Flavobacterium	0	0	0	0	0	0	0	0	0	1.07543	0	0	0.330173	1.39587	0.291201	0	0	0.150057	0.186925	0.155624	0
D79_0000233951__full	NA	No	g__Flavobacterium	0	0	0	0	0	0	0	0	0	0.763237	0	0	0.288763	0.972808	0	0.414129	1.10466	0.334243	0	0	0
D86_0000086703__full	NA	No	g__Flavobacterium	0	0	0	0	0	0	0	0	0	0.251814	0	0.545789	0.545938	0.590242	0.713985	0.496856	0.234429	0	0	0	0
D86_0000216939__full	NA	No	g__Flavobacterium	0	0	0	0	0	0	0	0	0	0	0	0	0	0	0.623478	0	0	0	0	0	0
D86_0000273167__full	NA	No	g__Flavobacterium	0	0	0	0	0	0	0	0	0	1.16525	0	0	0	0	1.41291	0	0	0	0	1.2154	0
D4_0000255008__full_1_238-5441/5441	NA	No	g__Flavobacterium	0	0	0	0	0	0	0	0.649402	0.250558	0.415619	0	0	0	0	0	0	0	0	0	0	0
D115B_0000012735__full	NA	No	g__Flavobacterium	0	0	0	0	0	0	0	0	0	0	0	0	0	0	0	0	1.16544	1.10369	0.727641	0	0
D115B_0000024964__full	NA	No	g__Flavobacterium	0	0	0	0	0	0	0	0	0	0	0	0.647637	0.211579	0	0	0	8.6172	2.26682	0	0	0.213151
D115B_0000236471__full	NA	No	g__Flavobacterium	0	0	0	0	0	0	0	0	0	0	0	0	0	0	0	0	1.83174	0.491374	0	0	0.646273
D115B_0000360691__full	NA	No	g__Flavobacterium	0	0	0	0	0	0	0	0	0	0	0	0	0.158759	0	0	0	0.554974	0.216768	0	0	0
D124_0000060488__full	NA	No	g__Flavobacterium	0	0	0	0	0	0	0	0	0	0.834146	0.304276	0	0	4.15045	0	0	0	0.839543	0.277693	0	0
D124_0000214816__full	NA	No	g__Flavobacterium	0	0	0	0	0	0	0	0	0	0	0	0	0.260817	0.907658	0.244432	0	0	2.32748	0	0	0
D124_0000227589__full	NA	No	g__Flavobacterium	0	0	0	0	0	0	0	0	0	0.935657	1.22917	2.29962	0.312856	0	1.09702	0	3.61613	1.53129	0.208793	0.475277	0
D124_0000265688__full	NA	No	g__Flavobacterium	0	0	0	0	0	0	0	0	0	0.555673	0	1.33891	1.27996	1.05903	1.16611	0.841388	3.17202	2.18547	0.230399	0	0
D138_0000122453__full	NA	No	g__Flavobacterium	0	0	0	0	0	0	0	0	0	0	0	0	0	0	0	0	0	0	1.20622	0	0
D138_0000184887__full	NA	No	g__Flavobacterium	0	0	0	0	0	0	0	0	1.31839	0.443123	0.452057	0	0	0	0	0	1.10004	0.658233	1.47116	0	0
D138_0000234538__full	NA	No	g__Flavobacterium	0	0	0	0	0	0	0	0	0	0	0	0	0	0	0	0	0	0	0.82837	0	0
D150_0000323825__full	NA	No	g__Flavobacterium	0	0	0	0	0	0	0	0	0	0.783874	0	0	0	0	0	0	0	0	0.514026	0.819878	0
D162_0000169281__full	NA	No	g__Flavobacterium	0	0	0	0	0	0	0	0	0	0	0	0	0	0	0	0	0	0	0	0	5.09762
D162_0000174997__full	NA	No	g__Flavobacterium	0	0	0	0	0	0	0	0	0	0	0	0	0	0	0	0	0	0	0	0	0.658993
D162_0000259345__full	NA	No	g__Flavobacterium	0	0	0	0	0	0	0	0	0	0	0	0	0	0	0	0	0	0	0	0	0.544366
D50_0000045980__full	NA	No	g__Flavobacterium	0	0	0	0	0	0	0	0	0	0	0	0.226154	0.229582	0.369943	0.855198	0	0	0	0.151472	0.35727	0
D50_0000118505__full	NA	No	g__Flavobacterium	0	0	0	0	0	0	0	0	0	0	0.24703	0.813819	0.451643	0	0	0	0.38435	0.325668	0	0	0
D50_0000119641__full	NA	No	g__Flavobacterium	0	0	0	0	0	0	0	0	0	0	0	0.632538	0.245744	0	0	0	0	0	0	0	0
D50_0000266732__full	NA	No	g__Flavobacterium	0	0	0	0	0	0	0	0.451342	0	0	0	2.5514	1.16702	0	0	0	0.322201	0	0	0	0
D138_0000270847__full_1_5447-10919/10919	NA	No	g__Flavobacterium	0	0	0	0	0	0	0	1.6552	0	0	0	0	0	0	0	0	0	0	1.51182	0	0
Medit-0.22-5um-Oct2015-15m_k127_1940936_flag=1_multi=5.0000_len=8634__full	NA	No	g__Flavobacterium OR g__Hel1-33-131	0	0	0	0.167187	0	0.203467	0	0	0	0.427504	0.202071	0	0	0	0	0	0	0	0	0	0
D109_0000096340__full	NA	No	g__Flavobacterium OR g__Hel1-33-131	0	0	0	0	0	0	0	0.201562	0.728182	0.217676	0	0	0	0	0.247163	0.849777	0.39134	0.283563	0.35811	0	0
D26_0000099114__full	NA	No	g__Flavobacterium OR g__Hel1-33-131	0	0	0	0	0	0	0	0	2.83061	0	0	0	0	0	0	0	0	0	0.44233	0	0
D32_0000178431__full	NA	No	g__Flavobacterium OR g__Hel1-33-131	0	0	0	0	0	0	0	0	0	0.945262	0.513814	0	0	0	0	0	0	0	0	0	0
D32_0000094943__full	NA	No	g__Flavobacterium OR g__JAHDBF01	0	0	0	0	0	0	0	0.46995	0.455683	2.61612	0	0	0	0	0	0	0	0	0	0	0
TARA-025-SRF-0.22-1.6um_k117_987765_flag=0_multi=24.2444_len=6489__full	NA	No	g__Flavobacterium OR g__JAHDBF01 OR g__MAAR01	0	0.0711617	0.584079	0.143005	1.76831	1.55684	1.74548	0	0	0	0	0	0	0	0	0	0	0	0	0	0
TARA-025-SRF-0.22-1.6um_k117_389214_flag=1_multi=10.9879_len=5904__full	NA	No	g__Flavobacterium OR g__Kordia	0	0	0	0	0.268919	0.340059	0	0	0	0	0	0	0	0	0	0	0	0	0	0	0
D50_0000321963__full	NA	No	g__Flavobacterium OR g__Kordia OR g__OLB9 OR g__Urechidicola	0	0	0	0	0	0	0	0	0	0	0.373653	0.897036	0.244027	0.277914	0	0	0.27703	0.168525	0.203175	0.53228	0
D32_0000173449__full	NA	No	g__Flavobacterium OR g__Patiriisocius OR g__Polaribacter	0	0	0	0	0	0	0	0	0	0.699251	0	0.37868	0	0	0	0	0	0	0	0	0
D4_0000054175__full	NA	No	g__Flavobacterium OR g__Psychroserpens	0	0	0	0	0	0	0	2.50816	0.905214	6.13696	1.61011	1.64583	1.78413	1.64628	1.20534	0	0	0.258742	4.27048	1.75593	0
D109_0000305342__full	NA	No	g__Flavobacterium OR g__SMXJ01	0	0	0	0	0	0	0	0	0	0	0	0	0	0	0	0.76168	0	0	0	0	0
D26_0000183671__full	NA	No	g__Flavobacterium OR g__UBA3362 OR g__UBA952	0	0	0	0	0	0	0	0	1.35988	0.301878	0	0	0	0	0	0	0	0	0.256069	0.320814	0
D115B_0000351444__full	NA	No	g__Flavobacterium OR g__UBA724	0	0	0	0	0	0	0	0	0	0	0	0	0.68357	6.28623	0	0	0.574468	5.59716	0.3003	0	0
TARA-007-SRF-0.22-1.6um_k117_749348_flag=0_multi=63.9927_len=86582__full	NA	No	g__Flavobacterium OR g__UBA7446	1.44194	1.6482	0	0.641079	0.381435	0.403286	0	0	0	0	0	0	0	0	0	0	0	0	0	0	0
D44_0000027993__full	NA	No	g__Flavobacterium OR g__UBA7446	0	0	0	0	0	0	0	0	0	0	3.53328	0	0	0	0	0	0	0	0	0	0
D44_0000077588__full	NA	No	g__Flavobacterium OR g__UBA7446 OR g__UWMA-0277	0	0	0	0	0	0	0	0	0	3.56185	1.00124	0	0	0	0	0	0	0	0	0	0
D4_0000189679__full	NA	No	g__Flavobacterium OR g__UBA974	0	0	0	0	0	0	0	1.94872	0.247298	0	0.362188	0	0	0	0	0	0	0	0	0	0
Medit-0.22-5um-Oct2015-15m_k127_1206730_flag=0_multi=7.9910_len=7937__full	NA	No	g__Flavobacterium OR g__Ulvibacter	0.131259	0.143958	0.0544126	0.40999	0	0.154302	0	0	0	0	0	0	0	0	0	0	0	0	0	0	0
D150_0000270201__full	NA	No	g__Flavobacterium OR g__Winogradskyella	0	0	0	0	0	0	0	0	0	0	0	0	0	0	0	0	0	0	0	0.848387	0
D86_0000501745__full	NA	No	g__G020343875	0	0	0	0	0	0	0	0.189688	0	0	0	0	0	0	0.894557	0	0	0	0	0	0
D124_0000335731__full	NA	No	g__G020343875	0	0	0	0	0	0	0	0	0	0	0	0	0	0	0	0	0.165208	1.29361	0	0	0
D150_0000121788__full	NA	No	g__G020343875	0	0	0	0	0	0	0	0	0	0	0	0	0	0	0	0	0	0	0	0.89817	0
D162_0000257787__full	NA	No	g__G020343875	0	0	0	0	0	0	0	0	0	0	0	0	0	0	0	0	0.298153	0.236166	0	0	0.943515
D109_0000198762__full	NA	No	g__G020344215	0	0	0	0	0	0	0	0	0	0	0	0	0	0	0	4.92982	0	0	0	0	0
D50_0000099629__full	NA	No	g__G020344215	0	0	0	0	0	0	0	0	0	0	0.447932	1.92102	0.43115	0	0	0	0	0.23511	0	0	0
D44_0000240290__full	NA	No	g__G020351775	0	0	0	0	0	0	0	0	0	0	0.624886	0.972162	0	0	0	0	0	0	0	0	0
D50_0000234821__full	NA	No	g__G020351775	0	0	0	0	0	0	0	0	0	0	0.573516	1.09635	0	0	0	0	0	0	0	0	0
D4_0000071570__full	NA	No	g__G020353235	0	0	0	0	0	0	0	1.06437	0	0.990908	1.00232	0.76472	0.362282	0	0	0	0	0.188616	0	0	4.32608
D162_0000050289__full	NA	No	g__G020353235	0	0	0	0	0	0	0	0.517011	0	0.658439	0.687047	0.587601	0.188965	0	0	0	0	0	0	0	6.02261
D50_0000379785__full	NA	No	g__G020353235	0	0	0	0	0	0	0	0.44917	0	0.620626	0.773584	0.588093	0.22011	0	0	0	0	0	0	0	3.23557
D26_0000219028__full	NA	No	g__G023898705 OR g__GCA-2687185	0	0	0	0	0	0.06587	0	0	2.05248	0	0	0	0	0	0	0.211259	0.26592	0	0	0	0
TARA-025-SRF-0.22-1.6um_k117_1252605_flag=0_multi=21.9168_len=22828__full	NA	No	g__G023898705 OR g__JAAGZO01	0.236003	0.160465	0	0.105139	0.643509	0.837026	0	0	0	0	0	0	0	0	0	0	0	0	0	0	0
D150_0000047291__full	NA	No	g__GCA001735715 OR g__Hel1-33-131 OR g__Kordia OR g__UBA7446	0	0	0	0	0	0	0	0	0	0	0	0	0	0	0	0	0	0	0	0.824767	0.24311
TARA-025-SRF-0.22-1.6um_k117_578308_flag=1_multi=13.6788_len=6279__full	NA	No	g__GCA001735715 OR g__Hel1-33-131 OR g__Psychroserpens OR g__Winogradskyella	0	0	0	0.208015	0	0.478891	0	0	0.541061	0	0	0	0	0	0	0	0	0	0	0	0
D32_0000157827__full	NA	No	g__GCA001735715 OR g__Hel1-33-131 OR g__UBA7446	0	0	0	0	0	0	0	0.51199	0.381658	2.5553	0	0	0	0	0	0	0	0	0	0	0
D162_0000248939__full	NA	No	g__GCA001735715 OR g__Psychroserpens OR g__UBA7446	0	0	0	0	0	0	0	0	0	0	3.78695	0.150942	0	0	1.65564	0	0.169621	0	0.256078	10.9581	1.70872
TARA-025-SRF-0.22-1.6um_k117_1074700_flag=1_multi=10.0000_len=49773__0_partial	NA	No	g__GCA-002691585	0	0	0	0	0	0.356748	0	0	0	0	0	0	0	0	0	0	0	0	0	0	0
TARA-025-SRF-0.22-1.6um_k117_838109_flag=1_multi=7.0000_len=5800__full	NA	No	g__GCA-002691585	0.183008	0	0	0	0.194332	0.245051	0	0	0	0	0	0	0	0	0	0	0	0	0	0	0
TARA-025-SRF-0.22-1.6um_k117_1454094_flag=1_multi=9.0000_len=28184__full	NA	No	g__GCA-002691585	0.122615	0	0	0	0	0.343198	0	0	0	0	0	0	0	0	0	0	0	0	0	0	0
TARA-025-SRF-0.22-1.6um_k117_966989_flag=1_multi=7.0000_len=9642__full	NA	No	g__GCA-002691585	0.154537	0	0	0	0.204439	0.266991	0	0	0	0	0	0	0	0	0	0	0	0	0	0	0
TARA-025-SRF-0.22-1.6um_k117_1558403_flag=0_multi=9.9963_len=24439__full	NA	No	g__GCA-002691585	0	0	0	0	0	0.365949	0	0	0	0	0	0	0	0	0	0	0	0	0	0	0
D4_0000331590__full	NA	No	g__GCA-002691585	0	0	0	0	0	0	0	5.56528	0	0	0	0	0	0	0	0	0	0	0	0	0
TARA-018-SRF-0.22-1.6um_k117_1602005_flag=0_multi=10.6369_len=15943__full	NA	No	g__GCA-002694895	0	0	0.478261	0	0	0.0471023	0	0	0	0	0	0	0	0	0	0	0	0	0	0	0
TARA-009-SRF-0.22-1.6um_k117_756591_flag=1_multi=8.0000_len=8772__full	NA	No	g__GCA-002701455	0	0.371989	0	0	0	0	0	0	0	0	0	0	0	0	0	0	0	0	0	0	0
TARA-009-SRF-0.22-1.6um_k117_735552_flag=1_multi=8.0000_len=14982__full	NA	No	g__GCA-002701455	0	0.392129	0	0	0	0	0	0	0	0	0	0	0	0	0	0	0	0	0	0	0
TARA-009-SRF-0.22-1.6um_k117_867905_flag=1_multi=8.0000_len=25922__full	NA	No	g__GCA-002701455	0	0.374512	0	0	0	0	0	0	0	0	0	0	0	0	0	0	0	0	0	0	0
TARA-009-SRF-0.22-1.6um_k117_760905_flag=1_multi=8.0000_len=12212__full	NA	No	g__GCA-002701455	0	0.373014	0	0	0	0	0	0	0	0	0	0	0	0	0	0	0	0	0	0	0
TARA-018-SRF-0.22-1.6um_k117_1462134_flag=1_multi=39.7275_len=8704__full	NA	No	g__GCA-002701945	0	0	1.05288	0	0	0	0	0	0	0	0	0	0	0	0	0	0	0	0	0	0
TARA-030-SRF-0.22-1.6um_k117_70891_flag=1_multi=28.0000_len=17361__full	NA	No	g__GCA-002704045	0	0	0.146482	0	0	0	0.81881	0	0	0	0	0	0	0	0	0	0	0	0	0	0
TARA-018-SRF-0.22-1.6um_k117_946809_flag=1_multi=7.0000_len=10530__full	NA	No	g__GCA-002704045	0	0	0.272712	0	0	0	1.00874	0	0	0	0	0	0	0	0	0	0	0	0	0	0
TARA-018-SRF-0.22-1.6um_k117_319039_flag=1_multi=7.0000_len=7647__full	NA	No	g__GCA-002704045	0	0	0.25361	0	0	0	0.346835	0	0	0	0	0	0	0	0	0	0	0	0	0	0
TARA-030-SRF-0.22-1.6um_k117_519233_flag=1_multi=20.9407_len=13276__full	NA	No	g__GCA-002704185	0	0	0	0	0	0.122439	1.47136	0	0	0	0	0	0	0	0	0	0	0	0	0	0
TARA-030-SRF-0.22-1.6um_k117_251522_flag=1_multi=12.0000_len=7815__full	NA	No	g__GCA-002704185	0	0	0	0	0	0.142509	0.586339	0	0	0	0	0	0	0	0	0	0	0	0	0	0
TARA-030-SRF-0.22-1.6um_k117_603464_flag=0_multi=7.2989_len=6286__full	NA	No	g__GCA-002704185	0	0	0	0	0	0.166792	0.415797	0	0	0	0	0	0	0	0	0	0	0	0	0	0
TARA-030-SRF-0.22-1.6um_k117_699226_flag=1_multi=9.0000_len=7512__full	NA	No	g__GCA-002704185	0	0	0	0	0	0.262505	0.424225	0	0	0	0	0	0	0	0	0	0	0	0	0	0
TARA-030-SRF-0.22-1.6um_k117_215999_flag=0_multi=13.1748_len=8439__full	NA	No	g__GCA-002704185	0	0	0	0	0	0	0.687752	0	0	0	0	0	0	0	0	0	0	0	0	0	0
TARA-030-SRF-0.22-1.6um_k117_556209_flag=0_multi=8.0000_len=5739__full	NA	No	g__GCA-002704185	0	0	0	0	0	0.0840904	0.479462	0	0	0	0	0	0	0	0	0	0	0	0	0	0
TARA-030-SRF-0.22-1.6um_k117_49134_flag=0_multi=91.0000_len=8122__full	NA	No	g__GCA-002704185	0	0	0	0	0	0.213078	4.09049	0	0	0	0	0	0	0	0	0	0	0	0	0	0
TARA-030-SRF-0.22-1.6um_k117_568781_flag=0_multi=40.6821_len=5981__full	NA	No	g__GCA-002704185	0	0	0	0	0	0.0509909	2.2553	0	0	0	0	0	0	0	0	0	0	0	0	0	0
TARA-030-SRF-0.22-1.6um_k117_110085_flag=0_multi=5.9920_len=6403__full	NA	No	g__GCA-002704185	0	0	0	0	0	0	0.292722	0	0	0	0	0	0	0	0	0	0	0	0	0	0
TARA-030-SRF-0.22-1.6um_k117_688679_flag=1_multi=13.0000_len=6620__full	NA	No	g__GCA-002704185	0	0	0.0514926	0	0	0	0.626048	0	0	0	0	0	0	0	0	0	0	0	0	0	0
TARA-030-SRF-0.22-1.6um_k117_528732_flag=0_multi=29.0000_len=8849__full	NA	No	g__GCA-002704185	0	0	0	0	0	0	1.35885	0	0	0	0	0	0	0	0	0	0	0	0	0	0
TARA-030-SRF-0.22-1.6um_k117_284773_flag=0_multi=16.0000_len=5947__full	NA	No	g__GCA-002704185	0	0	0	0	0	0	0.713588	0	0	0	0	0	0	0	0	0	0	0	0	0	0
TARA-030-SRF-0.22-1.6um_k117_356153_flag=1_multi=7.0000_len=5401__full	NA	No	g__GCA-002704185	0	0.0631332	0.0779472	0.0610865	0	0.125267	0.395593	0	0	0	0	0	0	0	0	0	0	0	0	0	0
TARA-030-SRF-0.22-1.6um_k117_374836_flag=0_multi=11.0000_len=9353__full	NA	No	g__GCA-002704185	0	0	0	0	0.241871	0.55753	0.595544	0	0	0	0	0	0	0	0	0	0	0	0	0	0
TARA-030-SRF-0.22-1.6um_k117_70946_flag=0_multi=15.9558_len=6912__full	NA	No	g__GCA-002704185	0	0	0	0	0	0	0.855931	0	0	0	0	0	0	0	0	0	0	0	0	0	0
TARA-030-SRF-0.22-1.6um_k117_89431_flag=1_multi=12.0000_len=12422__full	NA	No	g__GCA-002704185	0	0	0	0	0	0.128527	0.606063	0	0	0	0	0	0	0	0	0	0	0	0	0	0
TARA-025-SRF-0.22-1.6um_k117_1050468_flag=0_multi=9.0000_len=9181__full	NA	No	g__GCA-002704185	0	0	0	0	0	0.393934	0	0.38156	0	0	0	0	0	0	0	0	0	0	0	0	0
TARA-025-SRF-0.22-1.6um_k117_401362_flag=0_multi=22.2841_len=5503__full	NA	No	g__GCA-002704185	0	0	0	0	0.496223	1.0241	0.812634	0	0	0	0	0	0	0	0	0	0	0	0	0	0
TARA-025-SRF-0.22-1.6um_k117_852900_flag=0_multi=10.9532_len=14662__full	NA	No	g__GCA-002704185	0	0	0	0	0	0.42171	0	0	0	0	0	0	0	0	0	0	0	0	0	0	0
TARA-025-SRF-0.22-1.6um_k117_678052_flag=1_multi=13.0000_len=5139__full	NA	No	g__GCA-002704185	0	0	0	0	0	0.702332	0	0.424255	0	0	0	0	0	0	0	0	0	0	0	0	0
TARA-025-SRF-0.22-1.6um_k117_1069336_flag=1_multi=11.0000_len=34336__full	NA	No	g__GCA-002704185	0	0	0	0.160522	0	0.219887	0.130992	0	0	0	0	0	0	0	0	0	0	0	0	0	0
TARA-025-SRF-0.22-1.6um_k117_497189_flag=0_multi=12.9681_len=7648__full	NA	No	g__GCA-002704185	0	0	0	0	0	0.597898	0	0.373422	0	0	0	0	0	0	0	0	0	0	0	0	0
D109_0000044310__full	NA	No	g__GCA-002704185	0	0	0	0	0	0	0	0.27697	9.44164	5.1889	1.62931	0.979804	2.71685	5.02205	0.606271	1.97901	1.5434	2.03488	0.706265	0.445403	0
D109_0000063928__full	NA	No	g__GCA-002704185	0	0	0	0	0	0	0	0	0	15.4062	5.10189	0.569174	0	0	0	2.80291	0.666966	0	0	0.651624	0
D32_0000066776__full	NA	No	g__GCA-002704185	0	0	0	0	0	0.200735	0	0.582841	0	2.57214	0	0	0	0	0	0	0	0	0	0	0
D32_0000219744__full	NA	No	g__GCA-002704185	0	0	0	0	0	0	0	0	0	3.00215	1.04269	0	0	0	0	0	0.44492	0	0	0	0
D4_0000185122__full	NA	No	g__GCA-002704185	0	0	0	0	0	0	0	0.614123	0	0	0	0	0	0	0	0	0	0	0	0	0
D79_0000057351__full	NA	No	g__GCA-002704185	0	0	0	0	0	0	0	0	0	1.34884	0.417712	0.254703	1.06356	2.34403	0.238873	0	0	0.499343	0.259113	0	0
D86_0000417772__full	NA	No	g__GCA-002704185	0	0	0	0	0	0	0	0	0.66249	2.26975	0.339876	0	0	0.352382	2.5782	0.5819	0.151902	0.222706	0.205671	1.08405	0.499909
D115B_0000015391__full	NA	No	g__GCA-002704185	0	0	0	0	0	0	0	0	0	0	0	0	0	0	0	0	0.787368	0.408949	0.149344	0	0.223934
D115B_0000110923__full	NA	No	g__GCA-002704185	0	0	0	0	0	0	0	0	0	0	0	0.561333	0.880196	0.611415	0	0	0.605262	0.793737	0.447732	0	0
D32_0000165440__full	NA	No	g__GCA-002707905	0	0	0	0	0	0	0	0	0	2.38392	0.775346	0	0	0	0	0	0.4022	0	0	0.246063	0
D115B_0000095557__full	NA	No	g__GCA-002707905	0	0	0	0	0	0	0	0.371857	0	1.49031	0	0.189116	0	0	1.122	0	1.11571	0.836045	0.654395	0.24862	0
D150_0000223119__full	NA	No	g__GCA-002707905 OR g__Lachnospira	0	0	0	0	0	0	0	0	0	5.63229	0	0	0	0	0.437205	0	0	0	0.316732	1.95033	0
TARA-030-SRF-0.22-1.6um_k117_475793_flag=1_multi=8.9843_len=5197__full	NA	No	g__GCA-002708715	0	0	0	0	0	0	0.601075	0	0	0	0	0	0	0	0	0	0	0	0	0	0
D50_0000250350__full	NA	No	g__GCA-002712045	0	0	0	0	0	0	0	0	0	0	0	1.77865	0	0	0	0	0	0	0	0	0
TARA-023-SRF-0.22-1.6um_k127_368189_flag=1_multi=6.0000_len=20342__full	NA	No	g__GCA-002715885	0	0	0.100112	0	0.639816	0.202829	0	0	0	0	0	0	0	0	0	0	0	0	0	0	0
TARA-018-SRF-0.22-1.6um_k117_268734_flag=1_multi=9.8782_len=29245__full	NA	No	g__GCA-002715885	0	0	0.382343	0	0	0	0	0	0	0	0	0	0	0	0	0	0	0	0	0	0
TARA-018-SRF-0.22-1.6um_k117_464713_flag=1_multi=5.0000_len=7092__full	NA	No	g__GCA-002715885	0	0	0.135341	0	0.605186	0.175112	0	0	0	0	0	0	0	0	0	0	0	0	0	0	0
TARA-018-SRF-0.22-1.6um_k117_1980056_flag=1_multi=8.0000_len=15243__full	NA	No	g__GCA-002715885	0	0	0.338334	0	0	0	0	0	0	0	0	0	0	0	0	0	0	0	0	0	0
TARA-018-SRF-0.22-1.6um_k117_1618896_flag=0_multi=44.9646_len=12531__full	NA	No	g__GCA-002715885	0	0	1.83759	0	0	0.142251	0	0	0	0	0	0	0	0	0	0	0	0	0	0	0
D4_0000036685__full	NA	No	g__GCA-002715885	0	0	0	0	0	0	0	2.50394	0.488911	0.34507	0	0.281601	0	0.824142	0	0	0	0	0.358919	0	0
D115B_0000124303__full	NA	No	g__GCA-002715885	0	0	0	0	0	0	0	0	0	0	0	0	0	0	0	0.244996	1.75512	1.52231	0.944338	0	0
D124_0000143411__full	NA	No	g__GCA-002715885	0	0	0	0	0	0	0	2.03207	1.57278	2.05588	0.338578	1.86844	1.94668	3.67694	1.66861	1.17929	0.65563	1.93488	0.864242	1.27523	0
TARA-018-SRF-0.22-1.6um_k117_1269173_flag=0_multi=9.9864_len=6723__full	NA	No	g__GCA-002718515	0	0	0.493106	0	0	0	0	0	0	0	0	0	0	0	0	0	0	0	0	0	0
D50_0000067035__full	NA	No	g__GCA-002722245	0	0	0	0	0	0	0	0	0	0	0	0.654897	0	0	0	0	0	0	0	0	0
TARA-030-SRF-0.22-1.6um_k117_660537_flag=0_multi=35.0000_len=29094__full	NA	No	g__GCA-002724975	0	0	0.144819	0	0.510745	0.322911	0.385996	0	0	0	0	0	0	0	0	0	0	0	0	0	0
TARA-018-SRF-0.22-1.6um_k117_1015543_flag=0_multi=18.5756_len=6860__full	NA	No	g__GCA-002727735	0	0	0.911847	0	0	0	0	0	0	0	0	0	0	0	0	0	0	0	0	0	0
TARA-025-SRF-0.22-1.6um_k117_66328_flag=1_multi=6.0000_len=5276__full	NA	No	g__GCA-002727735 OR g__Nonlabens	0	0	0	0.268277	0	0.28978	0	0	0	0	0	0	0	0	0	0	0	0	0	0	0
D109_0000147316__full	NA	No	g__GCA-002733105	0	0	0	0	0	0	0	0	0	0	0	0	0	0	0	1.7299	0	0	0	0	0
TARA-025-SRF-0.22-1.6um_k117_957665_flag=1_multi=17.0000_len=33596__full	Temperate	Yes	g__UBA12202	0.0795641	0	0	0	0.214304	0.531435	0	0	0	0	0.896876	0	0	0	0	0	0	0	0	0	0
D86_0000075199__full	NA	No	g__GCA-002733105	0	0	0	0	0	0	0	0	0	0	0	2.4122	0	0	2.10941	0.361069	0.542796	0.95558	0	0	0.215421
D115B_0000346776__full	NA	No	g__GCA-002733105	0	0	0	0	0	0	0	0	0	0	0.765039	0.239974	0	0	0	0	0.66654	0	0	0	0
D124_0000047161__full	NA	No	g__GCA-002733105	0	0	0	0	0	0	0	0	0	0	0	1.65989	0	0	1.63752	0.510674	0.762449	2.83457	0	0	0.35132
D124_0000316023__full	NA	No	g__GCA-002733105	0	0	0	0	0	0	0	0	0	0.279304	0	0	0	0	0	0	0.188705	1.86214	0	0	0
D50_0000078261__full	NA	No	g__GCA-002733105	0	0	0	0	0	0	0	0	0	0	0.325042	0.486278	0	0	0	5.08307	0	0	0	0	0
D50_0000108497__full	NA	No	g__GCA-002733105	0	0	0	0	0	0	0	0	1.85312	0	0	0.683624	0.719635	0	0	0	0	0	0	0	0
D50_0000126344__full	NA	No	g__GCA-002733105	0	0	0	0	0	0	0	0	0	0	0	1.76618	0.392346	0	0	0	0	0	0	0	0
TARA-025-SRF-0.22-1.6um_k117_1116411_flag=0_multi=56.2749_len=9594__full	NA	No	g__GCA-002733185	0	0	0	0	1.40937	1.36395	0	0	0	0	0	0	0	0	0	0	0	0	0	0	0
D44_0000349483__full	NA	No	g__GCA-002733185	0	0	0	0	0	0	0	0	0	0	1.16331	0	0	0	0	0	0	0.324494	0.0990361	0	0
D115B_0000252427__full	NA	No	g__GCA-002733185	0	0	0	0	0	0	0	0	0.428515	0	0	0	0	0	0	0	0.434613	0	0	0	0
TARA-007-SRF-0.22-1.6um_k117_294460_flag=0_multi=17.4381_len=10415__full	NA	No	g__GCA-020343615	1.29774	0.175616	0	0.0828662	0	0	0	0	0	0	0	0	0	0	0	0	0	0	0	0	0
D115B_0000315867__full	NA	No	g__GCA-020348445	0	0	0	0	0	0	0	0	0	0	0	0	0	0	0	0	0.529176	0	0	0	0
D79_0000081932__full	NA	No	g__GCA-2401735	0	0	0	0	0	0	0	0	0	0	0	0	0	2.70656	0	0	0	0	0.500576	0	0
D50_0000125551__full	NA	No	g__GCA-2401735	0	0	0	0	0	0	0	0	0	0	0	0.649052	0.543002	0.327876	0	0	0	2.88516	1.10711	0	0
D109_0000309358__full	NA	No	g__GCA-2402195 OR g__Wolbachia	0	0	0	0	0	0	0	0	0	0	0	0	0	0	0	7.40056	0	0	0	0	0
D115B_0000168529__full	NA	No	g__GCA-2402195 OR g__Wolbachia	0	0	0	0	0	0	0	0	0	0	0	0	0	0	0	0	0.612019	0.359909	0	0	0
D26_0000020025__full	NA	No	g__GCA-2683135	0	0	0	0	0	0	0	1.76949	17.5759	4.5765	1.45678	0	1.39876	2.47896	0	6.12474	6.13888	2.56731	0	0.687561	0
D26_0000094610__full	NA	No	g__GCA-2683135	0	0	0	0	0	0	0	0	3.20517	0.339002	0	0.163576	0.300081	0	0	0	0	0	0	0	0
D44_0000080807__full	NA	No	g__GCA-2683135	0	0	0	0	0	0	0	0	0	0	2.40744	0.32473	0	0	0	0	0	0	0	0	0
D4_0000033975__full	NA	No	g__GCA-2683135	0	0	0	0	0	0	0	2.94952	13.6762	0	0	0	0.5136	0	0	0	0.819784	1.95757	0	0	0
D67_0000026208__full	NA	No	g__GCA-2683135	0.184053	0.302628	0.712472	0.366841	0	0.46604	0	0	0	0	0	0.374051	3.32829	2.45086	0	0	0	0	0	0	0
D79_0000039811__full	NA	No	g__GCA-2683135	0	0	0	0	0	0	0	0.355675	3.86526	1.21977	0.45655	0	0.395134	0.540836	0	1.68324	0.86616	0.486655	1.08827	0	0
D79_0000253931__full	NA	No	g__GCA-2683135	0	0	0	0	0	0	0	0	3.58743	0.582279	0	0	0.311641	0.844703	0	0	0	0	0	0	0
D115B_0000226029__full	NA	No	g__GCA-2683135	0	0	0	0	0	0	0	0	0	0	0	0	0.897566	2.02143	0	0	14.0576	9.275	0.237627	0	0
D124_0000028682__full	NA	No	g__GCA-2683135	0	0	0	0	0	0	0	0	0.713274	0	0	0.33187	0.457242	0	0	0	0.139425	1.71237	0	0	0
D50_0000017726__full	NA	No	g__GCA-2683135	0	0	0	0	0	0	0	0	9.06024	1.31425	0	0.994074	1.69829	0.73417	0	0	0	0	0	0	0
D50_0000067693__full	NA	No	g__GCA-2683135	0	0	0	0	0	0	0	1.59698	7.67058	0	0.148279	0.683963	1.10282	0.376391	0	0	0.624611	0.827665	0	0	0
Medit-0.22-5um-Oct2015-15m_k127_562505_flag=0_multi=6.0000_len=26853__full	NA	No	g__GCA-2687185	0.0872603	0.225466	0	0.320125	0	0.128848	0	0	0	0	0	0	0	0	0	0	0	0	0	0	0
D32_0000233690__full	NA	No	g__GCA-2687185	0	0	0	0	0	0	0	0	0	0.448391	0.203378	0.326324	0	0	0.35525	0	0	0	0	0.195184	0
D67_0000171055__full	NA	No	g__GCA-2687185	0	0	0	0	0	0	0	0	0	0	0	0	1.58159	0.254759	0	0	0	0	0	0.27945	0
TARA-018-SRF-0.22-1.6um_k117_1132285_flag=0_multi=26.9910_len=29066__full	NA	No	g__GCA-2688965 OR g__GCA-2697345 OR g__JAHIDZ01	0.96315	0.157601	0.364117	0	0	0.037668	0	0	0	0	0	0	0	0	0	0	0	0	0	0	0
D86_0000229488__full	NA	No	g__GCA-2689605 OR g__UBA1547	0	0	0	0	0	0	0	0	0	0	0	0	0	0	0.870402	0	0	0	0	0.59365	0
TARA-030-SRF-0.22-1.6um_k117_414826_flag=1_multi=7.0000_len=8056__full	NA	No	g__GCA-2689925	0	0	0	0	0	0	0.349387	0	0	0	0	0	0	0	0	0	0	0	0	0	0
D86_0000330428__full	Temperate	Yes	g__Vibrio	0	0	0	0	0	0	0	0	0	0	0	0	0	0	2.07838	0.686684	0	0	0	0	0
D67_0000055964__full	NA	No	g__GCA-2689925	0	0	0	0	0	0	0	0	0	0	0	0.164297	0.504719	0.409245	0.411557	0.153287	0.610532	0.877683	0.929746	0.157535	0.167453
D86_0000099909__full	NA	No	g__GCA-2689925	0	0	0	0	0	0	0	0	0	0	0	0	0	0.356354	0.816405	0.250248	0	0	0	0	0
D115B_0000374135__full	NA	No	g__GCA-2689925	0	0	0	0	0	0	0	0	0	0	0	0	0	0	0	0	1.11021	0.42642	0.651299	0	0
D162_0000019548__full	NA	No	g__GCA-2689925	0	0	0	0	0	0	0	0	0	1.20774	0	0	0	0	0	0	0.126046	0	0.385675	0	1.24862
D162_0000176927__full	NA	No	g__GCA-2689925	0	0	0	0	0	0	0	0	0	0	0	0	0.360161	0.263295	0.691933	0.197773	0.545581	0.713384	0.954965	0.15164	0.299472
D50_0000102551__full	NA	No	g__GCA-2689925	0	0	0	0	0	0	0	0.287894	0.276848	0	0	0.511686	1.30126	0.826686	1.07957	0.279131	1.28844	1.40622	2.00806	0.342686	0.352894
TARA-018-SRF-0.22-1.6um_k117_1226015_flag=1_multi=7.0000_len=5093__full	NA	No	g__GCA-2689995	0	0	0.321813	0	0	0	0	0	0	0	0	0	0	0	0	0	0	0	0	0	0
Medit-0.22-5um-Oct2015-15m_k127_2361171_flag=0_multi=6.3602_len=6437__full	NA	No	g__GCA-2689995	0.0896309	0.1386	0.24928	0.692964	0.341864	0.599909	0	0	0	0	0	0	0	0	0	0	0	0	0	0	0
D109_0000169201__full	NA	No	g__GCA-2689995	0	0	0	0	0	0	0	0	2.34458	0	0	0.394859	0.502901	0.622961	0	1.80894	2.40582	1.04428	0.227365	0	0
D26_0000166090__full	NA	No	g__GCA-2689995	0	0	0	0	0	0	0	0	2.30754	0	0	0	0	0	0	0	0	0	0	0	0
D44_0000012136__full	NA	No	g__GCA-2689995	0	0	0	0	0	0.147653	0	0	0.406976	0.646268	0.942583	1.21994	4.08712	4.88244	0.210189	1.08954	3.7174	2.49494	0.463412	0.544472	0
D67_0000084707__full	NA	No	g__GCA-2689995	0	0	0	0	0	0	0	0	0	0	0	0.327374	1.32693	0.587627	0	0	0.306238	0.386104	0.240181	0.212005	0.317347
D79_0000045260__full	NA	No	g__GCA-2689995	0	0	0	0	0	0	0	0	0	0	0	0	1.45676	1.2691	0	0	0	0	0	0	0
TARA-009-SRF-0.22-1.6um_k117_734283_flag=1_multi=6.0000_len=8478__full	NA	No	g__GCA-2690565	0	0.326739	0	0.536091	0	0.0745566	0.180814	0	0	0	0	0	0	0	0	0	0	0	0	0	0
D109_0000248703__full	NA	No	g__GCA-2690565	0	0	0	0	0	0	0	0	0	0	0	0	0	0	0	0.945333	0	0	0	0	0
TARA-030-SRF-0.22-1.6um_k117_694486_flag=1_multi=7.0000_len=7923__full	NA	No	g__GCA-2690645	0	0	0	0	0	0.172943	0.163085	0	0	0	0	0	0	0	0	0	0	0	0	0	0
TARA-025-SRF-0.22-1.6um_k117_75353_flag=1_multi=7.0000_len=7603__full	NA	No	g__GCA-2690645	0	0	0.0574833	0	0	0.271964	0	0	0	0	0	0	0	0	0	0	0	0	0	0	0
TARA-025-SRF-0.22-1.6um_k117_494917_flag=1_multi=9.0000_len=15559__full	NA	No	g__GCA-2690645	0	0	0	0	0.204931	0.271761	0.147587	0	0	0	0	0	0	0	0	0	0	0	0	0	0
TARA-007-SRF-0.22-1.6um_k117_695560_flag=1_multi=12.0000_len=6975__full	NA	No	g__GCA-2691145	0.524728	0.183378	0	0.553864	0	0.78693	0	0	0	0	0	0	0	0	0	0	0	0	0	0	0
TARA-007-SRF-0.22-1.6um_k117_55896_flag=0_multi=13.9993_len=175432__full	NA	No	g__GCA-2691145	0.405468	0.165574	0	0.402535	0	0	0	0	0	0	0	0	0.189204	0.225496	0	0	0	0	0	0	0
TARA-030-SRF-0.22-1.6um_k117_216679_flag=1_multi=10.0000_len=7802__full	NA	No	g__GCA-2691145	0	0	0	0.0798021	0.539695	1.03557	0.281566	0	0	0	0	0	0	0	0	0	0	0	0	0	0
TARA-030-SRF-0.22-1.6um_k117_63924_flag=0_multi=16.0000_len=8995__full	NA	No	g__GCA-2691145	0	0.219446	0.15245	0	0	0.128278	0.161336	0	0	0	0	0	0	0	0	0	0	0	0	0	0
TARA-030-SRF-0.22-1.6um_k117_224958_flag=1_multi=14.0000_len=12547__full	NA	No	g__GCA-2691145	0	0	0.155129	0	0	0.239298	0.768053	0	0	0	0	0	0	0	0	0	0	0	0	0	0
TARA-030-SRF-0.22-1.6um_k117_100046_flag=1_multi=9.0000_len=14208__full	NA	No	g__GCA-2691145	0	0	0.126328	0.155477	0	0.18419	0.310349	0	0	0	0	0	0	0	0	0	0	0	0	0	0
TARA-009-SRF-0.22-1.6um_k117_2585_flag=0_multi=35.8930_len=11821__full	NA	No	g__GCA-2691145	0	0.651781	0	0.135874	0	0.277507	0	0	0	0	0	0	0	0	0	0	0	0	0	0	0
TARA-018-SRF-0.22-1.6um_k117_757949_flag=0_multi=14.9858_len=9943__full	NA	No	g__GCA-2691145	0	0	0.787905	0.149254	0.182132	0.363213	0.323498	0	0	0	0	0	0	0	0	0	0	0	0	0	0
TARA-018-SRF-0.22-1.6um_k117_1547772_flag=1_multi=7.0000_len=6777__full	NA	No	g__GCA-2691145	0	0	0.234887	0.17242	0.360555	0.607693	0.323205	0	0.28775	0	0	0	0	0	0	0	0	0	0	0	0
TARA-018-SRF-0.22-1.6um_k117_982563_flag=1_multi=6.0000_len=6214__full	NA	No	g__GCA-2691145	0	0	0.264544	0	0	0	0.242686	0	0	0	0	0	0	0	0	0	0	0	0	0	0
TARA-018-SRF-0.22-1.6um_k117_1070986_flag=0_multi=10.3446_len=12466__full	NA	No	g__GCA-2691145	0.261841	0.210981	0.295813	1.05046	0.829782	1.02066	0	0	0	0	0	0	0	0	0	0	0	0	0	0	0
TARA-018-SRF-0.22-1.6um_k117_298750_flag=1_multi=6.9968_len=18666__full	NA	No	g__GCA-2691145	0	0	0.257318	0	0	0	0	0	0	0	0	0	0	0	0	0	0	0	0	0	0
TARA-025-SRF-0.22-1.6um_k117_875984_flag=0_multi=17.3395_len=33643__full	NA	No	g__GCA-2691145	0	0.662815	0	0.174892	0	0.271761	0	0	0	0	0	0	0	0	0	0	0	0	0	0	0
TARA-025-SRF-0.22-1.6um_k117_1215096_flag=1_multi=3.9765_len=9711__full	NA	No	g__GCA-2691145	0	0	0.374839	0	0	0.227696	0	0	0	0	0	0	0	0	0	0	0	0	0	0	0
TARA-025-SRF-0.22-1.6um_k117_131674_flag=1_multi=12.9152_len=6483__full	NA	No	g__GCA-2691145	0	0	0.128112	0.272069	0.201917	0.436618	0.136886	0	0	0	0	0	0	0	0	0	0	0	0	0	0
TARA-025-SRF-0.22-1.6um_k117_849436_flag=0_multi=23.0642_len=15931__full	NA	No	g__GCA-2691145	0	0	0.050868	0.170367	0	0.208154	0.11553	0	0	0	0	0	0	0	0	0	0	0	0	0	0
Medit-0.22-5um-Oct2015-15m_k127_2502572_flag=0_multi=8.8979_len=17281__full	NA	No	g__GCA-2691145	0	0.174475	0	0.2704	0	0	0	0	0	0	0	0	0	0	0	0	0	0	0	0	0
Medit-0.22-5um-Oct2015-15m_k127_2556470_flag=0_multi=8.8713_len=37994__full	NA	No	g__GCA-2691145	0	0.791524	0	0.189917	0	0.333401	0	0	0	0	0	0	0	0	0	0	0	0	0	0	0
Medit-0.22-5um-Oct2015-15m_k127_1582527_flag=0_multi=14.9448_len=41192__full	NA	No	g__GCA-2691145	0.0898714	0.135713	0.0638751	0.4415	0.27014	0.279777	0	0	0	0	0	0	0	0	0	0	0	0	0	0	0
Medit-0.22-5um-Oct2015-15m_k127_1621097_flag=0_multi=4.0000_len=6055__full	NA	No	g__GCA-2691145	0	0.145133	0.569698	0.246744	0	0.208226	0	0	0	0	0	0	0	0	0	0	0	0	0	0	0
Medit-0.22-5um-Oct2015-15m_k127_1821601_flag=1_multi=3.0000_len=6042__full	NA	No	g__GCA-2691145	0	0	0	0.148056	0.592174	1.21258	0.32336	0	0	0	0	0	0	0	0	0	0	0	0	0	0
Medit-0.22-5um-Oct2015-15m_k127_1023210_flag=1_multi=5.0000_len=8743__full	NA	No	g__GCA-2691145	0.0763715	0.186755	0	0.269686	0	0.110738	0	0	0	0	0	0	0	0	0	0	0	0	0	0	0
TARA-009-SRF-0.22-1.6um_k117_622256_flag=0_multi=39.9940_len=64978__full_1_3145-64978/64978	NA	No	g__GCA-2691145	0	0.756297	0	0.162881	0	0.277613	0	0	0	0	0	0	0	0	0	0	0	0	0	0	0
TARA-009-SRF-0.22-1.6um_k117_894971_flag=0_multi=13.9975_len=103749__full_1_5651-99961/103749	NA	No	g__GCA-2691145	0.124229	0.656586	0	0.172515	0	0	0	0	0	0	0	0	0	0	0	0	0	0	0	0	0
Medit-0.22-5um-Oct2015-15m_k127_1897662_flag=0_multi=8.9989_len=75882__full_1_1-69648/75882	NA	No	g__GCA-2691145	0	0.720756	0	0.179991	0	0.260173	0	0	0	0	0	0	0	0	0	0	0	0	0	0	0
D4_0000166332__full	NA	No	g__GCA-2691145	0	0	0	0	0	0	0	1.90371	2.88253	0	0	0	0	0	0	0	0	0	0	0	0
D4_0000350392__full	NA	No	g__GCA-2691145	0	0	0	0	0	0	0	0.903133	1.96074	0	0	0	0	0	0	0	0	0	0	0	0
D67_0000004603__full	NA	No	g__GCA-2691145	0	0	0	0	0	0	0	0	0	0	0	0.192664	1.01751	0.654243	0	0	0	0	0	0	0
D32_0000123485__full_1_1-5147/7646	NA	No	g__GCA-2691145	0	0	0	0	0	0	0	0	0	4.18719	0	0	0	0	0	0	0	0	0	0.565673	0
D115B_0000167782__full	NA	No	g__GCA-2691145	0	0	0	0	0	0	0	0	0	0	0.247461	0	0	0	0	0	5.87305	0.57376	0	0	0.483499
D124_0000041761__full	NA	No	g__GCA-2691145	0	0	0	0	0	0	0	0.161031	0.459757	0.287011	0.235491	0	0	0	0	0	0	0.371205	0.267216	0	0
D138_0000034447__full	NA	No	g__GCA-2691145	0	0	0	0	0	0	0	0	0	0	0	0	0	0	0	0	0	0.322874	1.22104	0	0
D138_0000301974__full	NA	No	g__GCA-2691145	0	0	0	0	0	0	0	0	0	0.30242	0	0	0	0.226636	0	0	0	0	0.645917	0.529843	0
D150_0000259117__full	NA	No	g__GCA-2691145	0	0	0	0	0	0	0	0	0	0	0	0	0	0	0	0	0	0.395435	0.800505	0.902336	0
D162_0000048569__full	NA	No	g__GCA-2691145	0	0	0	0	0	0	0	0	0	0	0.33288	0	0	0	0	0	1.0235	0	0	0	0.744861
TARA-009-SRF-0.22-1.6um_k117_255952_flag=0_multi=6.9951_len=12283__full	NA	No	g__GCA-2691245	0	0.390306	0.0793108	0	0	0.0992811	0	0	0	0	0	0	0	0	0	0	0	0	0	0	0
TARA-009-SRF-0.22-1.6um_k117_504222_flag=0_multi=9.0000_len=13727__full	NA	No	g__GCA-2691245	0	0.439109	0.107691	0	0	0.141808	0	0	0	0	0	0	0	0	0	0	0	0	0	0	0
TARA-009-SRF-0.22-1.6um_k117_838343_flag=1_multi=8.0000_len=14518__full	NA	No	g__GCA-2691245	0	0.412607	0.094756	0.0504242	0	0.154687	0	0	0	0	0	0	0	0	0	0	0	0	0	0	0
D109_0000221599__full	NA	No	g__GCA-2693325	0	0	0	0	0	0	0	0	0	0	0	0	0	0	0	0.811901	0.224188	0.853843	0	0	0
D32_0000172570__full	NA	No	g__GCA-2693325	0	0	0	0	0	0	0	0	0	2.48283	0	0	0	0	0	0	0	0	0	0	0
D86_0000261167__full	NA	No	g__GCA-2693325	0	0	0	0	0	0	0	0	0	0.314437	0	0	0	0	5.32399	0	0	0	0	0	0
D115B_0000006186__full	NA	No	g__GCA-2693325	0	0	0	0	0	0	0	0	0	0	0.277419	0.329892	0	0	0	0	1.19981	2.09668	1.41736	0.994802	3.96367
D124_0000117079__full	NA	No	g__GCA-2693325	0	0	0	0	0	0	0	1.6532	0	0.466145	1.77298	0.571822	0	0	2.08236	0.272624	1.29815	1.59627	1.17505	1.22298	2.33908
D162_0000107049__full	NA	No	g__GCA-2693325	0	0	0	0	0	0	0	0	0	0	0	0	0	0	0	0	0	0.788436	0	0	13.2892
D50_0000032860__full	NA	No	g__GCA-2693325	0	0	0	0	0	0	0	0	0	0	3.03629	0.801343	0.23935	0	0	0.700839	0.451127	0	0	2.11846	1.78818
D50_0000285281__full	NA	No	g__GCA-2693325	0	0	0	0	0	0	0	0	0	0	0	1.32631	0.528577	0	0	0	0	0	0	0	0
D32_0000306141__full	NA	No	g__GCA-2693335	0	0	0	0	0	0	0	0	0	0.977034	0	0	7.80719	1.9803	0	0	0.934131	3.38597	2.61746	0	0
D32_0000325139__full	NA	No	g__GCA-2693335	0	0	0	0	0	0	0	0	0	0.516879	0	0	0	0.440892	0	0	0	0.411429	0.504885	0	0
TARA-018-SRF-0.22-1.6um_k117_554452_flag=1_multi=5.0000_len=7081__full	NA	No	g__GCA-2696965	0	0	0.237091	0	0	0	0	0	0	0	0	0	0	0	0	0	0	0	0	0	0
TARA-018-SRF-0.22-1.6um_k117_970357_flag=1_multi=5.0000_len=7082__full	NA	No	g__GCA-2696965	0	0.0678336	0.197719	0	0	0	0	0	0	0	0	0	0	0	0	0	0	0	0	0	0
TARA-018-SRF-0.22-1.6um_k117_869148_flag=1_multi=7.0000_len=8183__full_1_1-6558/8183	NA	No	g__GCA-2696965	0	0	0.361163	0	0	0	0	0	0	0	0	0	0	0	0	0	0	0	0	0	0
TARA-009-SRF-0.22-1.6um_k117_279274_flag=0_multi=23.0748_len=46637__0_partial	NA	No	g__GCA-2697345	0	1.2073	0	0	0	0.0637794	0	0	0	0	0	0	0	0	0	0	0	0	0	0	0
TARA-007-SRF-0.22-1.6um_k117_775556_flag=1_multi=11.0000_len=29379__full	NA	No	g__GCA-2697345	0.699939	0	0	0.18309	0.408419	0.0622202	0	0	0	0	0	0	0	0	0	0	0.22373	0	0	0	0
TARA-007-SRF-0.22-1.6um_k117_168944_flag=0_multi=11.9751_len=8948__full	NA	No	g__GCA-2697345	0.774384	0	0	0.235942	0.558143	0.0675921	0	0	0	0	0	0	0	0	0	0	0.286298	0	0	0	0
TARA-009-SRF-0.22-1.6um_k117_710821_flag=0_multi=23.9969_len=74600__full	NA	No	g__GCA-2697345	0	1.20289	0	0	0	0.0637861	0	0	0	0	0	0	0	0	0	0	0	0	0	0	0
TARA-009-SRF-0.22-1.6um_k117_349072_flag=0_multi=22.9898_len=21601__full	NA	No	g__GCA-2697345	0	1.18053	0	0	0	0.0495823	0	0	0	0	0	0	0	0	0	0	0	0	0	0	0
TARA-009-SRF-0.22-1.6um_k117_928623_flag=0_multi=24.0000_len=5777__full	NA	No	g__GCA-2697345	0	1.21949	0	0	0	0.0622261	0	0	0	0	0	0	0	0	0	0	0	0	0	0	0
TARA-009-SRF-0.22-1.6um_k117_611903_flag=0_multi=22.8531_len=95364__full	NA	No	g__GCA-2697345	0	1.17238	0	0	0	0.0615454	0	0	0	0	0	0	0	0	0	0	0	0	0	0	0
TARA-009-SRF-0.22-1.6um_k117_211740_flag=0_multi=24.9780_len=21967__full	NA	No	g__GCA-2697345	0	1.13717	0	0	0	0.0677934	0	0	0	0	0	0	0	0	0	0	0	0	0	0	0
TARA-009-SRF-0.22-1.6um_k117_639971_flag=0_multi=26.9616_len=6886__full	NA	No	g__GCA-2697345	0	1.33545	0	0	0	0.107695	0	0	0	0	0	0	0	0	0	0	0	0	0	0	0
TARA-009-SRF-0.22-1.6um_k117_608579_flag=0_multi=26.0000_len=62055__full	NA	No	g__GCA-2697345	0	1.27363	0	0	0	0.0752338	0	0	0	0	0	0	0	0	0	0	0	0	0	0	0
Medit-0.22-5um-Oct2015-15m_k127_280930_flag=1_multi=4.0000_len=8334__full	NA	No	g__GCA-2697345	0.397743	0	0	0.128017	0.299221	0	0	0	0	0	0	0	0	0	0	0	0.144054	0	0	0	0
TARA-009-SRF-0.22-1.6um_k117_290688_flag=0_multi=25.0000_len=49034__0_partial_1_1-33335/39015	NA	No	g__GCA-2697345	0	1.26615	0	0	0	0.0877123	0	0	0	0	0	0	0	0	0	0	0	0	0	0	0
D109_0000159004__full	NA	No	g__GCA-2697345	0	0	0	0	0	0	0	0	0	0	0	0	0	0	0	1.31459	0	0	0	0	0
D124_0000236445__full	Temperate	Yes	g__Vibrio	0	0	0	0	0	0	0	0	0	0	0	0	0	0	0	0	0	1.85112	0	0	0
D4_0000120039__full	NA	No	g__GCA-2697345	0	0	0	0	0	0	0	2.92203	0.479182	0	0	0	0	0	0	0	0	0	0	0	0
D79_0000008321__full	NA	No	g__GCA-2697345	0	0	0	0	0	0	0	0.334211	0	0	0	0	0	6.58799	0	0	0	0	0	0	0
D124_0000347755__full	NA	No	g__GCA-2697345	0	0	0	0	0	0.0604974	0	0	0	0	0	0	0	0	0	0	4.87312	1.61143	0.128438	0	0
D50_0000149055__full_1_11978-48317/48317	NA	No	g__GCA-2697345	0	0	0	0	0	0	0	0	0	0	0.346233	1.09974	0.17547	0	0	0	0	0	0	0	0
TARA-007-SRF-0.22-1.6um_k117_187935_flag=1_multi=11.9975_len=44870__full	NA	No	g__GCA-2697345 OR g__Nostoc OR g__Trichormus	0.773532	0	0	0.218012	0.419231	0.0819001	0	0	0	0	0	0	0	0	0	0	0.272897	0	0	0	0
D4_0000229287__full	NA	No	g__GCA-2697345 OR g__Prochlorococcus_B	0	0	0	0	0	0	0	1.6779	0	0	0	0	0	0	0	0	0.646078	0	0	0	0
TARA-030-SRF-0.22-1.6um_k117_738135_flag=1_multi=9.0000_len=8890__full	NA	No	g__GCA-2697505	0	0	0	0	0	0	0.460889	0	0	0	0	0	0	0	0	0	0	0	0	0	0
TARA-018-SRF-0.22-1.6um_k117_1487064_flag=0_multi=5.0000_len=6823__full	NA	No	g__GCA-2697505	0	0	0.244751	0	0	0	0	0	0	0	0	0	0	0	0	0	0	0	0	0	0
D4_0000293719__full	NA	No	g__GCA-2697505	0	0	0	0	0	0	0	6.39051	0	0.272029	0	0.407981	0.190073	0	0	0	0	0	0	0	0
TARA-007-SRF-0.22-1.6um_k117_758197_flag=0_multi=22.3814_len=19182__full	NA	No	g__GCA-2699365	1.69246	0.146927	0	0	0	0	0	0	0	0	0	0	0	0	0	0	0	0	0	0	0
TARA-030-SRF-0.22-1.6um_k117_101736_flag=0_multi=17.9855_len=11849__full	NA	No	g__GCA-2699365	0	0	0.0590435	0	0	0.169768	0.896364	0	0	0	0	0	0	0	0	0	0	0	0	0	0
TARA-009-SRF-0.22-1.6um_k117_386488_flag=1_multi=10.8812_len=7104__full	NA	No	g__GCA-2699365	0.112304	0.29524	0.321471	0	0	0	0	0	0	0	0	0	0	0	0	0	0	0	0	0	0
TARA-018-SRF-0.22-1.6um_k117_359181_flag=0_multi=18.9447_len=8902__full	NA	No	g__GCA-2699365	0	0	0.683151	0	0	0	0	0	0	0	0	0	0	0	0	0	0	0	0	0	0
D162_0000225759__full	NA	No	g__GCA-2699365	0	0	0	0	0	0	0	0	0	0	0	0	0	0	0	0	0	0	0	0	0.677758
D150_0000320246__full	NA	No	g__GCA-2700405	0	0	0	0	0	0	0	0	0	0	0	0	0	0	0	0	0	0	0	1.00589	0
Medit-0.22-5um-Oct2015-15m_k127_1390991_flag=0_multi=19.4834_len=11446__full	NA	No	g__GCA-2701545	0.299909	0.611065	0	0.498771	0	0.0700709	0	0	0	0	0	0	0	0	0	0	0	0	0	0	0
TARA-030-SRF-0.22-1.6um_k117_170497_flag=1_multi=5.8477_len=5843__full	NA	No	g__GCA-2704625	0	0	0.116021	0	0	0.964512	0.779639	0	0	0	0	0	0	0	0	0	0	0	0	0	0
TARA-030-SRF-0.22-1.6um_k117_374050_flag=1_multi=6.0000_len=5523__full	NA	No	g__GCA-2704625	0	0	0	0	0	0	0.271821	0	0	0	0	0	0	0	0	0	0	0	0	0	0
TARA-018-SRF-0.22-1.6um_k117_1917724_flag=1_multi=5.0000_len=5811__full	NA	No	g__GCA-2704625	0	0	0.206191	0.120522	0	0	0	0	0	0	0	0	0	0	0	0	0	0	0	0	0
D86_0000030341__full	NA	No	g__GCA-2704625	0	0	0	0	0	0	0	0	0	0	0	0	0	0	0.603547	0	2.95805	2.24398	0.738915	0	0
D26_0000031161__full_1_4343-34096/34096	NA	No	g__GCA-2704625	0	0	0	0	0	0	0	0.15995	5.6691	0	0	0	0	0	0	0	0	0	0	0	0
D150_0000217772__full	NA	No	g__GCA-2704625	0	0	0	0	0.622978	1.1755	0	0	0	0	0	0.345144	0.280298	0	0	0	4.05066	3.00859	1.01216	0.544745	0.333547
TARA-018-SRF-0.22-1.6um_k117_1690856_flag=0_multi=14.9757_len=5888__full	NA	No	g__GCA-2705055	0	0	0.684155	0	0	0.0449028	0	0	0	0	0	0	0	0	0	0	0	0	0	0	0
D115B_0000203899__full	NA	No	g__GCA-2705445	0	0	0	0	0	0	0	0	0	0.303428	0	0	0	0	0	0	0.794909	0.158467	0	0	0
TARA-007-SRF-0.22-1.6um_k117_878358_flag=0_multi=9.2869_len=10073__full	NA	No	g__GCA-2707915	0.664201	0.119852	0	0	0	0	0	0	0	0	0	0	0	0	0	0	0	0	0	0	0
TARA-007-SRF-0.22-1.6um_k117_539641_flag=1_multi=17.0000_len=10618__full	NA	No	g__GCA-2707915	0.629412	0.450446	0.314732	0	0	0	0	0	0	0	0	0	0	0	0	0	0	0	0	0	0
TARA-007-SRF-0.22-1.6um_k117_900856_flag=0_multi=15.9955_len=33554__full	NA	No	g__GCA-2707915	0.495671	0.385082	0.247687	0	0	0	0	0	0	0	0	0	0	0	0	0	0	0	0	0	0
TARA-030-SRF-0.22-1.6um_k117_252238_flag=1_multi=10.0000_len=7307__full	NA	No	g__GCA-2707915	0	0	8.60999	0	0	0	0.518978	0	0	0	0	0	0	0	0	0	0	0	0	0	0
TARA-018-SRF-0.22-1.6um_k117_1927373_flag=0_multi=14.8616_len=8882__full	NA	No	g__GCA-2707915	0	0	0.919332	0	0	0	0	0	0	0	0	0	0	0	0	0	0	0	0	0	0
TARA-018-SRF-0.22-1.6um_k117_1915900_flag=0_multi=31.9609_len=8049__full	NA	No	g__GCA-2707915	0	0	1.63252	0	0	0	0	0	0	0	0	0	0	0	0	0	0	0	0	0	0
TARA-018-SRF-0.22-1.6um_k117_844202_flag=0_multi=6.9166_len=6234__full	NA	No	g__GCA-2707915	0	0	0.509891	0	0	0	0	0	0	0	0	0	0	0	0	0	0	0	0	0	0
TARA-018-SRF-0.22-1.6um_k117_655252_flag=0_multi=46.8474_len=5433__full	NA	No	g__GCA-2707915	0	0	2.68003	0	0	0	0	0	0	0	0	0	0	0	0	0	0	0	0	0	0
TARA-018-SRF-0.22-1.6um_k117_1618229_flag=0_multi=14.9363_len=9348__full	NA	No	g__GCA-2707915	0	0	0.564583	0	0	0	0	0	0	0	0	0	0	0	0	0	0	0	0	0	0
TARA-018-SRF-0.22-1.6um_k117_1936841_flag=1_multi=7.0000_len=12043__full	NA	No	g__GCA-2707915	0	0	0.248121	0	0	0	0	0	0	0	0	0	0	0	0	0	0	0	0	0	0
TARA-018-SRF-0.22-1.6um_k117_1684150_flag=0_multi=20.9574_len=5276__full	NA	No	g__GCA-2707915	0	0	0.892244	0	0	0	0	0	0	0	0	0	0	0	0	0	0	0	0	0	0
D26_0000146376__full	NA	No	g__GCA-2707915	0	0	0	0	0	0	0	0.246748	7.70966	2.99519	0.436992	0	0	0	2.13959	0.201548	0.231721	0	0	0.472407	0
D26_0000201277__full	NA	No	g__GCA-2707915	0	0	0	0	0	0	0	0	2.25533	0	0	0	0	0.230169	0	0	0	0	0	0	0
D26_0000272239__full	NA	No	g__GCA-2707915	0	0	0	0	0	0	0	0.359421	4.34696	0.878864	0	0	0	0	0	0	0	0	0	0	0
D79_0000145826__full	NA	No	g__GCA-2707915	0	0	0	0	0	0	0	0	0.22357	0	0	0	0	2.52017	0	0	0.346733	0	0	0	0
D138_0000035017__full	NA	No	g__GCA-2707915	0	0	0	0	0	0	0	0	0	0	0	0	0.488797	1.70152	0.160722	0	0.623299	5.6173	2.78329	0.172001	0.640777
D162_0000297982__full	NA	No	g__GCA-2707915	0	0	0	0	0	0	0	0	0	0	0	0	0	0	0.243274	4.85366	0	0	0	0	1.39707
D50_0000056703__full	NA	No	g__GCA-2707915	0	0	0	0	0	0	0	0	0	0	0	1.10984	0	0	0	0	0	0.314405	0	0	0
D138_0000151779__full	NA	No	g__GCA-2707915 OR g__GCA-2730855	0	0	0	0	0	0	0	0	0	0	0	0.311493	0	0	0	0	0	0	0.913736	0	0
TARA-030-SRF-0.22-1.6um_k117_420168_flag=1_multi=16.0000_len=15104__full	NA	No	g__GCA-2707915 OR g__MEDG-81	0	0	0	0.122717	0	0	0.697267	0	0	0	0	0	0	0	0	0	0	0	0	0	0
D44_0000121650__full	NA	No	g__GCA-2707915 OR g__TMED112	0	0	0	0	0	0	0	0	0	0	0.703542	0	0	0	0	0.494509	0	0	0	0	0.264711
D124_0000090544__full	NA	No	g__GCA-2707915 OR g__TMED112	0	0	0	0	0	0	0	0	0	0	0	0	0	0	0	0	0	0.935643	0.198999	0	0
D124_0000292456__full	NA	No	g__GCA-2708415	0	0	0	0	0	0	0	0	0	0	0	0	0	0.186506	0	0	0	3.94544	0.322112	0	0
TARA-023-SRF-0.22-1.6um_k127_302752_flag=1_multi=21.0000_len=30023__full	NA	No	g__GCA-2710765	0.302761	0.218417	0.551403	0.139092	1.2105	0.931935	0	0	0	0	0	0	0	0	0	0	0	0	0	0	0
TARA-018-SRF-0.22-1.6um_k117_1467727_flag=0_multi=16.9760_len=6789__full	NA	No	g__GCA-2710765	0	0	0.790006	0	0	0	0	0	0	0	0	0	0	0	0	0	0	0	0	0	0
TARA-018-SRF-0.22-1.6um_k117_1468982_flag=0_multi=17.8943_len=17695__full	NA	No	g__GCA-2710765	0	0	0.813102	0	0	0	0	0	0	0	0	0	0	0	0	0	0	0	0	0	0
TARA-018-SRF-0.22-1.6um_k117_745337_flag=0_multi=37.7782_len=25036__full	NA	No	g__GCA-2710765	0	0	0.85798	0	0	0.183571	0	0	0	0	0	0	0	0	0	0	0	0	0	0	0
TARA-018-SRF-0.22-1.6um_k117_856591_flag=0_multi=16.0000_len=6585__full	NA	No	g__GCA-2710765	0	0	0.71004	0	0	0	0	0	0	0	0	0	0	0	0	0	0	0	0	0	0
TARA-018-SRF-0.22-1.6um_k117_322357_flag=0_multi=17.0000_len=8752__full	NA	No	g__GCA-2710765	0	0	0.647308	0	0	0	0	0	0	0	0	0	0	0	0	0	0	0	0	0	0
TARA-018-SRF-0.22-1.6um_k117_795695_flag=0_multi=16.9680_len=5114__full	NA	No	g__GCA-2710765	0	0	0.719407	0	0	0	0	0	0	0	0	0	0	0	0	0	0	0	0	0	0
TARA-018-SRF-0.22-1.6um_k117_640098_flag=0_multi=17.0000_len=11087__full	NA	No	g__GCA-2710765	0	0	0.714663	0	0	0	0	0	0	0	0	0	0	0	0	0	0	0	0	0	0
TARA-018-SRF-0.22-1.6um_k117_1606546_flag=0_multi=17.5595_len=18774__full	NA	No	g__GCA-2710765	0	0	0.76034	0	0	0	0	0	0	0	0	0	0	0	0	0	0	0	0	0	0
D32_0000054304__full	NA	No	g__GCA-2710765	0	0	0	0	0	0.142352	0	0	0	3.94539	0	0	0	0	0	0	0	0	0	0.206097	0
D32_0000134639__full	NA	No	g__GCA-2710765	0	0	0	0	0	0	0	0	0.509507	1.08251	0	0	0	0	0	0	0	0	0	0	0
D124_0000031486__full	NA	No	g__GCA-2712005	0	0	0	0	0	0	0	0	0.828058	1.94085	1.2842	0.935637	1.14308	1.28932	0	0.874694	1.00778	3.24282	1.96449	0.647755	0.636074
D124_0000182355__full	NA	No	g__GCA-2712005	0	0	0	0	0	0	0	0	0	0.345221	0.311744	0	0	0	0	0.301314	0.146664	2.01279	0.599478	0.268134	0
TARA-007-SRF-0.22-1.6um_k117_778386_flag=0_multi=9.2340_len=14768__full	NA	No	g__GCA-2715305	0.920622	0.280257	1.79767	0	0	0	0	0	0	0	0	0	0	0	0	0	0	0	0	0	0
Medit-0.22-5um-Oct2015-15m_k127_2865710_flag=1_multi=6.0000_len=14654__full	NA	No	g__GCA-2715305	0	0	0	0.331224	0	0	0	0.411485	0	0	0	0	0	0	0	0	0.250775	0	0	0	0
TARA-018-SRF-0.22-1.6um_k117_28533_flag=1_multi=8.9048_len=9712__full_1_3675-9712/9712	NA	No	g__GCA-2715645	0	0	0.497425	0	0	0	0	0	0	0	0	0	0	0	0	0	0	0	0	0	0
D115B_0000242329__full	NA	No	g__GCA-2717285 OR g__Kiloniella OR g__PALSA-926 OR g__UBA3439 OR g__UBA4479 OR g__UBA5701 OR g__UBA9664	0	0	0	0	0	0	0	0	0	0	0	0	0	0	0	0	0.688683	0.17784	0	0	0
D109_0000220018__full	NA	No	g__GCA-2717485	0	0	0	0	0	0	0	0	0	0	0	0	0	0	0	0.898067	0	0	0	0.424784	0
D26_0000189462__full	NA	No	g__GCA-2717485	0	0	0	0	0	0	0	0	1.04898	0	0	0.572511	0	0	0	0	0	0	0	0	0
TARA-030-SRF-0.22-1.6um_k117_131330_flag=1_multi=26.0000_len=18037__full	NA	No	g__GCA-2718715	0	0.118566	0	0	0	0	1.09958	0	0	0	0	0	0	0	0	0	0	0	0	0	0
TARA-030-SRF-0.22-1.6um_k117_66208_flag=0_multi=17.9840_len=10748__full	NA	No	g__GCA-2718715	0	0	0	0	0	0	0.945838	0.369825	0	0	0	0	0	0	0	0	0	0	0	0	0
TARA-030-SRF-0.22-1.6um_k117_20170_flag=1_multi=12.0000_len=11008__full	NA	No	g__GCA-2718715	0	0	0	0	0	0	0.532907	0	0	0	0	0	0	0	0	0	0	0	0	0	0
D26_0000159003__full	NA	No	g__GCA-2718715	0	0	0	0	0	0	0	0.465476	2.88772	0	0	0	0	0	0	0	0.158281	0	0	0	0
D4_0000131524__full	NA	No	g__GCA-2718715	0	0	0	0	0	0	0	1.7371	0.461136	0	0	0	0	0	0	0	0	0	0	0	0
D67_0000031359__full	NA	No	g__GCA-2718715	0	0	0	0	0	0	0	0.439004	0	0	0	0	4.26122	0	0	0	0	0	0	0	0
TARA-030-SRF-0.22-1.6um_k117_94368_flag=0_multi=17.0000_len=15003__full	NA	No	g__GCA-2720195	0	0	0.502966	0	0	0	0.793721	0	0	0	0	0	0	0	0	0	0	0	0	0	0
TARA-018-SRF-0.22-1.6um_k117_1564131_flag=0_multi=53.4734_len=6583__full	NA	No	g__GCA-2720195	0	0	3.18732	0	0	0	0	0	0	0	0	0	0	0	0	0	0	0	0	0	0
TARA-018-SRF-0.22-1.6um_k117_275155_flag=0_multi=6.9918_len=7439__full	NA	No	g__GCA-2720195	0	0	0.599474	0	0	0	0	0	0	0	0	0	0	0	0	0	0	0	0	0	0
D115B_0000180364__full	NA	No	g__GCA-2721545	0	0	0	0	0	0	0	0	0	0	0	0.230491	0	0	0	0	0.691164	1.18244	0	0	0
D162_0000219134__full	NA	No	g__GCA-2721545	0	0	0	0	0	0	0	0	0	0	0	0	0	0	0	0	0	0.363017	0	0.275228	2.4488
TARA-018-SRF-0.22-1.6um_k117_1369557_flag=0_multi=11.9664_len=37034__full	NA	No	g__GCA-2725955	0	0	0.501717	0	0	0	0	0	0	0	0	0	0	0	0	0	0	0	0	0	0
D4_0000213465__full	NA	No	g__GCA-2729495	0	0	0	0	0	0	0	0.963496	0.341151	0	0	0	0	0	0	0	0	0	0	0	0
D4_0000248972__full	NA	No	g__GCA-2729495	0	0	0	0	0	0	0	1.13479	0.375922	0	0	0	0	0	0	0	0	0	0	0	0
D4_0000254900__full	NA	No	g__GCA-2729495	0	0	0	0	0	0	0	0.999974	0.490287	0	0	0	0	0	0	0	0	0	0	0	0
D4_0000321588__full	NA	No	g__GCA-2729495	0	0	0	0	0	0	0	1.0248	0.604579	0	0	0	0	0	0	0	0	0	0.175533	0	0
TARA-018-SRF-0.22-1.6um_k117_1063048_flag=0_multi=14.9696_len=9340__full	NA	No	g__GCA-2732015	0.346698	0.095428	0.757407	0	0	0	0	0	0	0	0	0	0	0	0	0	0	0	0	0	0
TARA-018-SRF-0.22-1.6um_k117_227764_flag=0_multi=5.9540_len=5772__full	NA	No	g__GCA-2732015	0	0.334431	0.526666	1.04031	0.2632	0.721184	0.229564	0	0	0	0	0	0	0	0	0	0	0	0	0	0
TARA-018-SRF-0.22-1.6um_k117_1933796_flag=0_multi=12.9653_len=7039__full	NA	No	g__GCA-2732015	0.210596	0.0861474	0.556452	0	0	0	0	0	0	0	0	0	0	0	0	0	0	0	0	0	0
TARA-025-SRF-0.22-1.6um_k117_1064191_flag=0_multi=17.2494_len=27321__full	NA	No	g__GCA-2732015	0	0.0743249	0.15658	0.4195	0.212587	0.52103	0.058086	0	0	0	0	0	0	0	0	0	0	0	0	0	0
TARA-025-SRF-0.22-1.6um_k117_268976_flag=0_multi=7.9850_len=6396__full	NA	No	g__GCA-2732015	0	0.0638541	0	0.249285	0	0.345489	0.0550802	0	0	0	0	0	0	0	0	0	0	0	0	0	0
TARA-025-SRF-0.22-1.6um_k117_121680_flag=0_multi=22.0000_len=5061__full	NA	No	g__GCA-2732015	0	0	0	0	0.358867	1.68595	0	0	0	0	0	0	0	0	0	0	0	0	0	0	0
Medit-0.22-5um-Oct2015-15m_k127_2112025_flag=1_multi=5.0000_len=6536__full	NA	No	g__GCA-2732015	0	0	0	0.168054	0	0.195775	0	0	0	0	0	0	0	0	0	0	0	0	0	0	0
Medit-0.22-5um-Oct2015-15m_k127_19047_flag=1_multi=4.0000_len=5541__full	NA	No	g__GCA-2732015	0	0.103886	0.0822319	0.319592	0.167178	0.568701	0.148016	0	0	0	0	0	0	0	0	0	0	0	0	0	0
D79_0000136624__full	NA	No	g__GCA-2732015	0	0	0	0	0	0	0	0	0.361189	1.04743	1.08482	2.0714	4.82883	5.95811	0.99539	4.13311	5.21392	3.11742	0.480933	0.977397	0
TARA-023-SRF-0.22-1.6um_k127_2822_flag=1_multi=7.0000_len=5377__full	NA	No	g__GCA-2746425	0	0	0	0.168711	1.37522	2.36363	0.92469	0	0	0	0	0	0	0	0	0	0	0	0	0	0
D124_0000101570__full	NA	No	g__GCA-2747695	0	0	0	0	0	0	0	0	0	0	0	0	0	0	0	0	0	1.50164	0.439507	0.267371	1.08513
TARA-025-SRF-0.22-1.6um_k117_1373444_flag=1_multi=10.0000_len=25761__full	NA	No	g__Gelidibacter	0	0	0.117065	0	0.336414	0.366279	0.135427	0	0	0	0	0	0	0	0	0	0	0	0	0	0
D124_0000084211__full	NA	No	g__Gelidibacter	0	0	0	0	0	0	0	1.03481	1.06255	0.847762	0.608173	0.229398	0.339448	1.26387	2.3396	1.62452	0.911771	0.578265	0	0	0.344912
D32_0000109661__full	NA	No	g__Gelidibacter OR g__Psychroserpens OR g__UBA3537	0	0	0	0	0	0	0	0	0	0.718923	0	0	0.226368	1.00229	0.21849	0	0	0	0.116051	0	0
D50_0000147264__full_1_1-5078/6849	NA	No	g__Gemella	0	0	0	0	0	0	0	0	0	0	0	1.98245	0.357383	0	0	0	0	0	0	0	0.447
Medit-0.22-5um-Oct2015-15m_k127_2248192_flag=1_multi=6.0000_len=5405__full	NA	No	g__Glaciecola	0	0	0	0.332998	0	0	0	0	0	0	0	0	0	0	0	0	0	0	0	0	0
D32_0000051934__full	NA	No	g__Gordonia	0	0	0	0	0	0	0	0	0	0.848378	0	0	0	0	0	0	0	0	0	0	0.349251
D86_0000215271__full	NA	No	g__Gracilibacillus	0	0	0	0	0	0	0	0	0	0	0	0	0	0.417202	2.49143	0.945845	0	1.09959	0.369761	0	0
D4_0000343373__full	NA	No	g__Granulicatella	0	0	0	0	0	0	0	0.78798	0	0	0	0	0	0	0	0	0	0	0	0	0
D124_0000141580__full	NA	No	g__Granulosicoccus OR g__SZUA-146	0	0	0	0	0	0	0	0	0	0	0	0	0	0	0	0	0.392799	1.11786	0	0	0
TARA-023-SRF-0.22-1.6um_k127_349283_flag=1_multi=8.9877_len=6652__full	NA	No	g__Haemophilus_D	0.462097	0.0520938	0	0	5.06002	0	0	0	0	0	0	0	0	0	0	0	0	0	0	0	0
D32_0000148202__full	NA	No	g__Haemophilus_D	0	0	0	0	0	0	0	0	0	0.730036	0	0	0	0	0	0	0	0	0	0	0
D138_0000004602__full	NA	No	g__Hafnia	0	0	0	0	0	0	0	0	0	0	0	0	0	0	0	0	0	0	4.07605	0	0
TARA-018-SRF-0.22-1.6um_k117_859940_flag=1_multi=5.8879_len=11945__full	NA	No	g__Halarcobacter	0	0	0.258182	0	0	0	0	0	0	0	0	0	0	0	0	0	0	0	0	0	0
D26_0000227735__full	NA	No	g__Halioglobus	0	0	0	0	0	0	0	0	0.989125	0	0	0	0	0	0	0	0	0	0	0	0
D26_0000341516__full	NA	No	g__Halioglobus	0	0	0	0	0	0	0	0	0.973893	0	0	0	0	0	0	0	0	0	0	0	0
D109_0000177590__full	NA	No	g__Haliscomenobacter	0	0	0	0	0	0	0	0	0	0	0	0	0	0	0	0.685179	0	0	0	0	0
D50_0000248609__full	NA	No	g__Haliscomenobacter	0	0	0	0	0	0	0	0	0	0	0.264855	0.859768	0.401695	0.230491	0	0	0.344226	0.38972	0	0	0
D109_0000006091__full	NA	No	g__Halomonas	0	0	0	0	0	0	0	0	0	0	0	0.327869	0	0	0.977583	1.07525	0	0	1.23195	0	0
D32_0000072842__full	NA	No	g__Halomonas	0	0	0	0	0	0	0	0	0	5.23598	0	0	0	0	0	0	0	0	0	0	0
D86_0000088806__full	NA	No	g__Halomonas	0	0	0	0	0	0	0	0	0	0	0	0	0	0	0.747063	0.601034	0	0	0.426904	0	0
D124_0000178949__full	NA	No	g__Halomonas	0	0	0	0	0	0	0	0	0	0	0	0	0	0	0	0	0	1.08998	0	0	0
D138_0000167698__full	NA	No	g__Halomonas	0	0	0	0	0	0	0	0	0	2.64019	0	0	0	0	0	0	0	0.203506	1.69958	0	0
D138_0000175440__full	NA	No	g__Halomonas	0	0	0	0	0	0	0	0.322097	0.235347	0.60062	0.197679	0	0	0	0	0	0	0	16.7079	0	0
D67_0000016832__full	NA	No	g__Halothiobacillus	0	0	0	0	0	0	0	0	0	0	0	2.38666	1.25723	3.12953	0	0	0	2.09155	0	0	0
D26_0000088194__full	NA	No	g__Hanstruepera	0	0	0	0	0	0	0	0.17972	3.60106	0	0	0	0	0	0.178063	0	0.684672	0	0	0	0.385505
D86_0000076810__full	NA	No	g__Hanstruepera	0	0	0	0	0	0	0	0	0	0	0.184461	0.300739	0	0	0.720791	0	0	0	0	0	0
TARA-030-SRF-0.22-1.6um_k117_330653_flag=1_multi=8.0000_len=8016__full	NA	No	g__Hel1-33-131	0	0	0	0	0	0	0.35432	0	0	0	0	0	0	0	0	0	0	0	0	0	0
Medit-0.22-5um-Oct2015-15m_k127_2756522_flag=0_multi=7.9658_len=9708__full	NA	No	g__Hel1-33-131	0.121875	0.160298	0.0551694	0.4885	0	0.187247	0	0	0	0	0	0	0	0	0	0	0	0	0	0	0
Medit-0.22-5um-Oct2015-15m_k127_2714326_flag=1_multi=6.0000_len=6151__full	NA	No	g__Hel1-33-131	0	0	0	0.286673	0	0	0	0	0	0	0	0	0	0	0	0	0	0	0	0	0
Medit-0.22-5um-Oct2015-15m_k127_265836_flag=0_multi=11.3212_len=7785__full	NA	No	g__Hel1-33-131	0.0788882	0.117455	0.127826	0.376362	0.458058	0.375094	0.302551	0	0	0	0	0	0	0	0	0	0	0	0	0	0
D4_0000067575__full	NA	No	g__Hel1-33-131	0	0	0	0	0	0	0	0.903341	0.418172	0.306223	0	0	0	0	0	0	0	0	0	0	0
D67_0000101043__full	NA	No	g__Hel1-33-131	0	0	0	0	0	0	0	0	0	0	0	2.11131	2.02482	0	0	0	0	0	0	0	0
D79_0000005876__full	NA	No	g__Hel1-33-131	0	0	0	0	0	0	0	0	0.313175	1.18397	0	0	0.231093	0.930006	0.281322	0	0	0.176054	0.256593	0.214302	0
D79_0000109368__full	NA	No	g__Hel1-33-131	0	0	0	0	0	0	0	0	0	0	0	0	0.181808	3.48348	0	0	0	0	0	0	0
D79_0000117945__full	NA	No	g__Hel1-33-131	0	0	0	0	0	0	0	0	0	0.393362	0	0	0	0.823443	0	0	0	0	0.19375	0	0
D86_0000449560__full	NA	No	g__Hel1-33-131	0	0	0	0	0	0	0	0	0	0	0.158506	0.300029	0	0	0.762138	0	0	0	0	0	0
D32_0000281884__full_1_5267-10770/10770	NA	No	g__Hel1-33-131	0	0	0	0	0	0	0	0	0	1.27463	0	0	0	0	0	0	0	0	0	0	0
D124_0000254980__full	NA	No	g__Hel1-33-131	0	0	0	0	0	0	0	0	0	0.776707	0	0.193733	0.308573	0.709146	0.787189	0	0	0.281118	0.206183	0.456163	0
TARA-023-SRF-0.22-1.6um_k127_243788_flag=0_multi=7.9213_len=5467__full	NA	No	g__Hel1-33-131 OR g__JAADHG01 OR g__Winogradskyella	0	0	0.414682	0.127603	1.21476	1.01309	2.13948	0	0	0	0	0	0	0	0	0	0	0	0	0	0
TARA-018-SRF-0.22-1.6um_k117_118990_flag=0_multi=10.9842_len=6452__full	NA	No	g__Hel1-33-131 OR g__Patiriisocius OR g__Winogradskyella	0	0	0.432734	0	0	0	0	0	0	0	0	0	0	0	0	0	0	0	0	0	0
TARA-025-SRF-0.22-1.6um_k117_1084388_flag=1_multi=8.9991_len=8920__full	NA	No	g__Hel1-33-131 OR g__Psychroserpens	0	0	0	0.145417	0	0.184514	0	0	0	0.361446	0.186769	0	0	0	0	0	0	0	0	0	0
D50_0000200147__full	NA	No	g__Hel1-33-131 OR g__Psychroserpens	0	0	0	0	0	0	0	0	0	0	0.629542	3.05563	0.903353	0.15371	0	0	0	0	0	0	0
TARA-025-SRF-0.22-1.6um_k117_813792_flag=1_multi=8.0000_len=9361__full	NA	No	g__Hel1-33-131 OR g__UBA3537	0	0	0	0.175173	0	0.232324	0	0	0.227265	0.589722	0.187959	0	0	0	0	0	0	0	0	0	0
D4_0000042012__full_1_1667-7110/7110	NA	No	g__Hel1-33-131 OR g__UBA7446	0	0	0	0	0	0	0	2.14123	0	0	0	0	0	0	0	0	0	0	0	0	0
Medit-0.22-5um-Oct2015-15m_k127_305836_flag=0_multi=7.9503_len=5161__full	NA	No	g__HIMB100	0.0876825	0.127864	0	0.498621	0.173054	0.225717	0	0	0	0	0	0	0	0	0	0	0	0	0	0	0
Medit-0.22-5um-Oct2015-15m_k127_2176176_flag=0_multi=8.9858_len=5770__full	NA	No	g__HIMB100	0.801232	0.165434	0	0.59645	0	0.0659566	0	0	0	0	0	0	0	0	0	0	0	0	0	0	0
D109_0000115152__full	NA	No	g__HIMB100	0	0	0	0	0	0	0	0.327118	0.177558	0	0.148304	0.337535	0	0	1.60949	0.367697	0.299636	0	0	0.545268	0
D79_0000021780__full	NA	No	g__HIMB100	0	0	0	0	0	0	0	0	0	0	0	0.177977	0.289844	0.630229	0.342665	0	0	0	0	0	0
D32_0000141392__full	NA	No	g__HIMB11	0	0	0	0	0	0.0419346	0	0.210401	0.889588	2.68982	1.34027	1.55502	0	1.90806	1.24234	0.589421	1.37545	1.1474	5.58237	2.63872	3.25234
D44_0000063614__full	NA	No	g__HIMB11	0	0	0	0	0	0	0	0	0	0	3.79363	0	0	0	0	0	0	0	0	0	5.26885
TARA-018-SRF-0.22-1.6um_k117_905609_flag=1_multi=12.0000_len=7574__full	NA	No	g__HIMB114	0	0.0927229	0.542697	0.0744983	0	0.0462858	0	0	0	0	0	0	0	0	0	0	0	0	0	0	0
TARA-025-SRF-0.22-1.6um_k117_788961_flag=0_multi=20.9052_len=6443__full	NA	No	g__HIMB114	0	0	0	0	0.200743	0.76456	0	0.423687	0	0	0	0	0	0	0	0	0	0	0	0	0
D26_0000116686__full	NA	No	g__HIMB114	0	0	0	0	0	0	0	1.67859	3.4905	2.75621	0.670621	0.678627	2.38426	1.8605	1.81543	1.00499	0.800417	0.595822	0.593891	3.43407	0
D86_0000164210__full	NA	No	g__HIMB114	0	0	0	0	0	0	0	0.693663	7.82354	6.99619	3.01765	1.09584	4.80927	6.80199	4.72977	4.65291	3.80934	3.87862	5.16214	1.06404	0.377867
D124_0000072786__full	NA	No	g__HIMB114	0	0	0	0	0	0	0	0	0	0	0	0	0	0	0	0	2.00417	1.29142	0.318366	0	0
D150_0000051975__full	NA	No	g__HIMB114	0	0	0	0	0	0	0	0.991269	1.54303	0	0	0	0	0	0	0	0	0	0	2.88313	0
D150_0000135834__full	NA	No	g__HIMB114	0	0	0	0	0	0	0	0	0	0	0	0	0	0	0	0	0	0	0	2.68957	0
TARA-025-SRF-0.22-1.6um_k117_824633_flag=1_multi=7.0000_len=6216__full	NA	No	g__HIMB30	0	0.340027	0.0510026	0.259291	0.395886	0.403055	0.122592	0	0	0	0	0	0	0	0	0	0	0	0	0	0
D67_0000035218__full	NA	No	g__HIMB30	0	0	0	0	0.29192	0.411265	0	0.401069	0.636977	0.583906	0	0.644537	5.41566	1.51615	0.679134	0	0.649932	1.09592	2.51818	0.379751	0
D67_0000141163__full	NA	No	g__HIMB30	0	0	0	0	0	0	0	0	0	0	0	0	0.803537	0	0	0	0	0	0	0	0
D67_0000231383__full	NA	No	g__HIMB30	0	0	0	0	0	0	0	0	0	0	0	0	0.910355	0	0	0	0	0.23751	0	0	0
D138_0000057694__full	NA	No	g__HIMB30	0	0	0	0	0	0	0	0	0	0	0	0.744555	1.29927	0.710016	0	0	0	0	0.916943	0	0
TARA-025-SRF-0.22-1.6um_k117_1589081_flag=0_multi=29.0870_len=37988__full	NA	No	g__HIMB59	1.17927	0.971815	0.050857	1.55909	1.12152	1.46226	1.36661	0	0	0	0	0	0	0	0	0	0	0	0	0	0
D150_0000237528__full	NA	No	g__HIMB59	0	0	0	0	0	0	0	0	0	0	0	0	0	0	0	0.389062	0.808477	0	0	1.18086	0
TARA-025-SRF-0.22-1.6um_k117_131274_flag=0_multi=12.4171_len=6405__full	NA	No	g__Holdemanella	0	0	0	0	0.245596	0.53537	0	0	0	0	0	0	0	0	0	0	0	0	0	0	0
D79_0000043117__full	NA	No	g__Holdemanella OR g__MGBC102946 OR g__UBA3566	0	0	0	0	0	0	0	0	0	0	0	0.322531	3.31092	1.60466	0	0	0	0.83664	0.709727	2.84567	0
D124_0000082243__full	NA	No	g__Holdemanella OR g__Staphylococcus	0	0	0	0	0	0	0	0	0.838371	1.10711	0	0	0.343243	0.537097	0	1.18653	1.84496	3.81537	0.706963	0	0
TARA-018-SRF-0.22-1.6um_k117_175297_flag=1_multi=6.0000_len=5161__full	NA	No	g__HTCC2207	0	0	0.257283	0	0	0	0	0	0	0	0	0	0	0	0	0	0	0	0	0	0
TARA-025-SRF-0.22-1.6um_k117_15445_flag=0_multi=22.9304_len=6437__full	NA	No	g__HTCC2207	0.081179	0.0859157	0	0.0795062	0.520208	0.79484	0	0	0	0	0	0	0	0	0	0	0	0	0	0	0
Medit-0.22-5um-Oct2015-15m_k127_1024133_flag=0_multi=12.9747_len=9596__full	NA	No	g__HTCC2207	0.161217	0.147404	0	0.525936	0.668744	0.734761	0	0	0	0	0	0	0	0	0	0	0	0	0	0	0
D32_0000179627__full	NA	No	g__HTCC2207	0	0	0	0	0	0	0	0	0	0.875245	1.30914	0.171876	0	0	0	0	0	0	0	0	0
D4_0000037815__full	NA	No	g__HTCC2207	0	0	0	0	0	0	0	0.796072	0	0	0	0	0	0	0	0	0	0	0	0	0
D79_0000000113__full	NA	No	g__HTCC2207	0	0	0	0	0	0	0	0	0	0	0	0	0	2.37019	0	0	0	0	0	0	0
D86_0000178285__full	NA	No	g__HTCC2207	0	0	0	0	0	0	0	2.37824	0.966587	0	0.719123	0.260653	0	0	0.251883	0	0	0	3.41627	0	0
D150_0000028250__full	NA	No	g__HTCC2207	0	0	0	0	0	0	0	0	0	0	0	0	0	0	0.648101	0	3.35775	0.286964	0.376045	0.446372	0
D150_0000038298__full	NA	No	g__HTCC2207	0	0.297611	0	0	0	0.202476	0	0	0	0	0	0	0	0	0	0	0.20327	0	0	3.89556	0
TARA-007-SRF-0.22-1.6um_k117_173261_flag=0_multi=6.9916_len=7254__full	NA	No	g__Hyphobacterium	0.515441	0.0735598	0	0	0	0	0	0	0	0	0	0	0	0	0	0	0	0	0	0	0
TARA-030-SRF-0.22-1.6um_k117_175518_flag=0_multi=12.0000_len=8575__full	NA	No	g__Hyphobacterium	0	0	0	0	0	0	0.575012	0	0	0	0	0	0	0	0	0	0	0	0	0	0
TARA-030-SRF-0.22-1.6um_k117_588587_flag=1_multi=5.0000_len=5340__full	NA	No	g__Hyphobacterium	0	0	0.272573	0.27096	0.368465	0.348891	0.340562	0	0	0	0	0	0	0	0	0	0	0	0	0	0
TARA-030-SRF-0.22-1.6um_k117_749556_flag=3_multi=11.0015_len=7553__full	NA	No	g__Hyphobacterium	0.0834396	0.0499134	0	0	0	0.0499881	0.5332	0	0	0	0	0	0	0	0	0	0	0	0	0	0
TARA-025-SRF-0.22-1.6um_k117_606810_flag=1_multi=10.0000_len=8280__full	NA	No	g__Hyphobacterium	0	0	0	0	0.27602	0.47564	0	0	0	0	0	0	0	0	0	0	0	0	0	0	0
TARA-025-SRF-0.22-1.6um_k117_1471019_flag=1_multi=9.0000_len=7897__full	NA	No	g__Hyphobacterium	0	0.0855128	0	0.0793728	0	0.264825	0	0	0	0	0	0	0	0	0	0	0	0	0	0	0
D109_0000057549__full	NA	No	g__Hyphobacterium	0	0	0	0	0	0	0	0	0	0	1.24733	0.666023	0	0	0.535305	2.05574	0	0	0	0	0
TARA-007-SRF-0.22-1.6um_k117_424384_flag=0_multi=55.9788_len=52038__full	Temperate	Yes	No_host	1.9464	0.473057	0	0	0	0	0	0	0	0	0	0	0	0	0	0	0	0	0	0	0
D109_0000193337__full	NA	No	g__Hyphobacterium	0	0	0	0	0	0	0	0.209646	2.84285	1.61564	1.5446	0.363779	0.641096	0.406832	0	1.24653	1.12485	0.876211	0.92921	0	0.416775
D109_0000339240__full	NA	No	g__Hyphobacterium	0	0	0	0	0	0	0	0	0	0	0	0	0	0	0	1.0575	3.61659	2.40864	0.640393	0	0
D32_0000009243__full	NA	No	g__Hyphobacterium	0	0	0	0	0	0	0	0	0	4.5284	0.172353	0	0	0	0	0	0	0	0.511836	0	0
D32_0000090803__full	NA	No	g__Hyphobacterium	0	0	0	0	0	0	0	0	0.242308	1.10088	0	0	0	0	0	0	0	0	0	0	0
D32_0000159843__full	NA	No	g__Hyphobacterium	0	0	0	0	0	0	0	0	0	1.04639	0.202701	0	0	0	0	0	0	0	0	0	0
D44_0000116716__full	NA	No	g__Hyphobacterium	0	0	0	0	0	0	0	0	0	0	0.478635	0.251246	0	0	0.218055	0.691025	0	0	0	0	0
D44_0000143022__full	NA	No	g__Hyphobacterium	0	0	0	0	0	0	0	0	0	0	2.9548	0.706727	0.502107	0.194712	0	0	0	0	0	0	0
D44_0000155731__full	NA	No	g__Hyphobacterium	0	0	0	0	0	0	0	0	0	0.129282	0.607066	0	0	0	0	0	0	0	0	0	0
D67_0000049855__full	NA	No	g__Hyphobacterium	0	0	0	0	0	0	0	0	2.9014	1.10966	0.31612	0.168841	3.33452	1.20512	0	0	0.461933	0.775215	0.692365	0	0
D67_0000084891__full	NA	No	g__Hyphobacterium	0	0	0	0	0	0	0	0	0	0	0	0.877429	0.611913	0.169397	0	0	0	0	0	0	0
D79_0000039007__full	NA	No	g__Hyphobacterium	0	0	0	0	0	0	0	0	0	0	0	0	0.334934	3.21803	0	0	0	0	0	0	0
D79_0000046202__full	NA	No	g__Hyphobacterium	0	0	0	0	0	0	0	0	0	0	0	0.48772	0	0.793263	0.14234	0	0	0	0	0	0
D79_0000131089__full	NA	No	g__Hyphobacterium	0	0	0	0	0	0	0	0	0	0	0	0	0	1.38255	1.08946	0.597647	0.19782	0.204747	0	0.363957	0.266689
D79_0000133126__full	NA	No	g__Hyphobacterium	0	0	0	0	0	0	0	0	0	0.314928	0	0	0	0.803192	0	0	0	0	0	0	0
D79_0000133753__full	NA	No	g__Hyphobacterium	0	0	0	0	0	0	0	0	0	0	0	0	0	5.5088	0	0	0	0	0.419746	0	0
D79_0000241993__full	NA	No	g__Hyphobacterium	0	0	0	0	0	0	0	0	0	0	0	0	0	1.31112	0	0	0	0	4.20768	0	0
D86_0000084815__full	NA	No	g__Hyphobacterium	0	0	0	0	0	0	0	0	3.11933	0	0	0	0	0.218979	0.321625	0	0.135864	0.942494	0.179144	0	0.156431
D115B_0000160633__full	NA	No	g__Hyphobacterium	0	0	0	0	0	0	0	0	0	0	0	0	0	0	0	0	0.990475	0.316176	0	0	0
D115B_0000212505__full	NA	No	g__Hyphobacterium	0	0	0	0	0	0	0	0	0	4.06806	0	0	0	6.32007	1.48199	0.612415	0.730119	0.732474	1.33589	0.845257	0
D138_0000018258__full	NA	No	g__Hyphobacterium	0	0	0	0	0	0	0	0	0	0	0	0	0	3.94715	0	0	0	0	0.509636	0	0
D162_0000001929__full	NA	No	g__Hyphobacterium	0	0	0	0	0	0	0	0	0	0	0	0	0	0	0	0	0	0	0	0.141005	1.27562
D162_0000150738__full	NA	No	g__Hyphobacterium	0	0	0	0	0	0	0	0	0	0	0	0	0	0.561244	0	0	0	0	0	0	0.780682
D50_0000198696__full	NA	No	g__Hyphobacterium	0	0	0	0	0	0	0	0	0	0	0	1.24878	0	0	0	0	0	0	0	0	0.47566
D86_0000335654__full	NA	No	g__Hyphomonas	0	0	0	0	0	0	0	0	0	0	0	0	0	0	0.842877	0	0	0	0	0	0
D50_0000056342__full	NA	No	g__HyVt-613	0	0	0	0	0	0	0	0	0	1.05707	0	1.23443	1.30585	0.604833	0.152257	0	0	0	0	0	0
D124_0000183601__full	NA	No	g__Ichthyenterobacterium	0	0	0	0	0	0	0	0	0	0	0	0	0	0	0	0	0	0.931329	0	0	0
TARA-009-SRF-0.22-1.6um_k117_90600_flag=1_multi=7.0000_len=5656__full	NA	No	g__Idiomarina	1.71842	0.354956	0.0702528	0	0	0	0	0	0	0	0	0	0	0	0	0	0	0	0	0	0
D124_0000171882__full	NA	No	g__Idiomarina	0	0	0	0	0	0	0	0	0	0	0	0	0	0	0	0	1.25928	0.960815	0	0	0
D50_0000095522__full	NA	No	g__JAACFF01	0	0	0	0	0	0	0	0	0	0	0.481051	0.695499	0.253599	0	0	0	0	0	0	0	0.190273
D109_0000055651__full	NA	No	g__JAACFF01 OR g__QQUD01	0	0	0	0	0	0	0	0	0	0	0	0	0	0	0	14.1651	0	0	0	0	0
D32_0000067035__full	NA	No	g__JAADHG01 OR g__Marinirhabdus OR g__Wocania	0	0	0	0	0	0	0	0	0	0.73601	0	0	0	0	0	0	0	0	0	0	0
D50_0000052515__full	NA	No	g__JAADHG01 OR g__Pontimicrobium OR g__Site-B15	0	0	0	0	0	0	0	1.13175	0.340887	2.99824	0.813646	1.03612	0.928906	1.0442	0.669946	0	0	0	2.2188	0.805817	0
TARA-030-SRF-0.22-1.6um_k117_569692_flag=1_multi=8.0000_len=7754__full	NA	No	g__JAAEPJ01	0	0	0.0622514	0	0	0.0912887	0.35013	0	0	0	0	0	0	0	0	0	0	0	0	0	0
TARA-018-SRF-0.22-1.6um_k117_1017405_flag=1_multi=7.1513_len=7590__full	NA	No	g__JAAEPJ01	0	0	0.318385	0	0	0	0	0	0	0	0	0	0	0	0	0	0	0	0	0	0
TARA-025-SRF-0.22-1.6um_k117_747268_flag=1_multi=6.0000_len=8175__full	NA	No	g__JAAEPJ01	0	0	0	0	0	0.220764	0	0	0	0	0	0	0	0	0	0	0	0	0	0	0
D32_0000256473__full	NA	No	g__JAAFHB01	0	0	0	0	0	0	0	0	0	1.36	0	0	0	0	0	0	0	0	0	0	0
D67_0000137253__full	NA	No	g__JAAFHG01 OR g__UBA7446	0	0	0	0	0	0	0	0	0	0	0	0.485484	2.29988	0.698098	0	0	0	0	0	0	0
D26_0000017042__full	NA	No	g__JAAGZO01	0	0	0	0	0	0	0	0	3.4794	0	0	0	0	0	0	0	3.61637	0.664881	0	0	0
D32_0000227246__full	NA	No	g__JAAGZO01	0	0	0	0	0	0	0	0	0	0.847555	0	0	0	0	0	0	0	0	0	0	0
D32_0000269323__full	NA	No	g__JAAGZO01	0	0	0	0	0	0	0	0	0	1.13708	0	0	0	0	0	0	0	0	0	0	0
D44_0000053633__full	NA	No	g__JAAGZO01	0	0	0	0	0	0	0	0.376999	0	0	1.0533	0	0	0	0	0	0.22674	0	0	3.89686	4.74461
D4_0000063378__full	NA	No	g__JAAGZO01	0	0	0	0	0	0	0	1.9428	1.18478	0.82619	0	0	0	0	0	0.354874	3.55297	4.05929	2.44204	0	0
D79_0000136516__full	NA	No	g__JAAGZO01	0	0	0	0	0	0	0	0	0	0	0	0	0	7.19701	0	0	0	0	0	0	0
D79_0000166343__full	NA	No	g__JAAGZO01	0	0	0	0	0	0	0	0	0	0	0	0	0	2.23806	0	0	0	0	0	0	0
D86_0000034577__full	NA	No	g__JAAGZO01	0	0	0	0	0	0	0	0	0.728651	0	0.279312	0	0	0	0.20873	0	0.230462	0.5604	0	0	0.329901
D86_0000143255__full	NA	No	g__JAAGZO01	0	0	0	0	0	0	0	0	0	0	1.08164	0	0	0	4.15501	0.157385	0.501153	0.242414	0	0.372406	0.390656
D50_0000019668__full	NA	No	g__JAAGZO01	0	0	0	0	0	0	0	0	0	4.50543	0	0.648633	0	0.205692	0	0	0	0	0	0	0
D50_0000034677__full	NA	No	g__JAAGZO01	0	0	0	0	0	0	0	0	0	0.638533	0.306053	4.06733	0.187026	0.330216	0	0	0	0	0	0	0
D50_0000045101__full	NA	No	g__JAAGZO01	0	0	0	0	0	0	0	0	0	0	0	2.05478	0	0	0	0	0	0	0	0	0
D124_0000045573__full	NA	No	g__JAAYBG01	0	0	0	0	0	0	0	0	0.334642	0	0.251761	0	0	0	0.122987	0	0.30595	0.536826	0	0	0
D162_0000229296__full	NA	No	g__JAAZGG01 OR g__Mariniplasma OR g__Zrk29	0	0	0	0	0	0	0	0.280248	0.270403	1.6602	1.2097	2.55293	4.41226	6.34334	1.39355	8.18063	6.70446	3.34997	0.421721	1.71303	0.744391
TARA-018-SRF-0.22-1.6um_k117_1959388_flag=0_multi=30.0674_len=6542__full	NA	No	g__JABABD01	0.870439	0.925156	1.07455	1.06301	1.25581	1.37642	0.754631	0	0	0	0	0	0	0	0	0	0	0	0	0	0
TARA-018-SRF-0.22-1.6um_k117_771919_flag=1_multi=5.0000_len=6956__full	NA	No	g__JABCPE02	0	0	0.195702	0	0	0	0	0	0	0	0	0	0	0	0	0	0	0	0	0	0
D115B_0000044912__full	NA	No	g__JABCPE02	0	0	0	0	0	0	0	0	0	0	0	0	0	0	0	0	3.44871	2.66914	0.30571	0.135024	0.150196
D86_0000321760__full_1_1-5656/7729	NA	No	g__JABDMD01 OR g__JAHCVB01 OR g__UBA1858	0	0	0	0	0	0	0	0	0	0	0	0	0	0	0.638207	0	0	0	0	0.485113	0
D50_0000090128__full	NA	No	g__JABDMV01	0	0	0	0	0	0	0	0	0	0	0	2.07317	0.333588	0.734385	0	0	0	0	0	0	0
TARA-018-SRF-0.22-1.6um_k117_511921_flag=1_multi=6.0000_len=6844__full	NA	No	g__JABIBH01	0	0	0.281532	0	0	0.06762	0	0	0	0	0	0	0	0	0	0	0	0	0	0	0
D86_0000236896__full	NA	No	g__JABICX01	0	0	0	0	0	0	0	0	0	1.13609	0	0	0	0	2.24627	0.314212	0	0	0	0.255037	0
D162_0000027268__full	NA	No	g__JABIRX01	0	0	0	0	0	0	0	0	0	0	0	0	0	0	0	0	0	0	0	0	0.969764
D26_0000301819__full	NA	No	g__JABLTI01	0	0	0	0	0	0	0	0	0.569102	8.09459	1.99471	5.09022	8.06285	13.3611	0.400645	3.24923	3.26182	6.99291	2.26136	0.262398	0.470859
Medit-0.22-5um-Oct2015-15m_k127_3186261_flag=0_multi=4.9849_len=5416__full	NA	No	g__JABMMZ01	0	0	0	0.133978	0	0.188015	0	0	0	0.295798	0	0	0	0	0	0	0	0	0	0	0
D67_0000165608__full	NA	No	g__JACIWG01	0	0	0	0	0	0	0	0	0	0	0	0	1.36499	0	0	0	0	0	0	0.151716	0
TARA-018-SRF-0.22-1.6um_k117_525812_flag=1_multi=6.0000_len=8010__full	NA	No	g__JACJYM01 OR g__OLB9	0	0	0.250976	0	0	0	0	0	0	0	0	0	0	0	0	0	0	0	0	0	0
TARA-009-SRF-0.22-1.6um_k117_363866_flag=1_multi=6.0000_len=9879__full	NA	No	g__JACKAJ01	0	0.310648	0	0	0	0	0	0	0	0	0	0	0	0	0	0	0	0	0	0	0
TARA-009-SRF-0.22-1.6um_k117_693363_flag=1_multi=5.0000_len=5037__full	NA	No	g__JACKAJ01	0	0.22839	0	0	0	0	0	0	0	0	0	0	0	0	0	0	0	0	0	0	0
D115B_0000078515__full	NA	No	g__JACKFZ01	0	0	0	0	0	0	0	0	0	0	0	0	0	0	0	0.257262	1.00005	0.472301	0.259195	0	0
D109_0000091338__full	NA	No	g__JACOVP01	0	0	0	0	0	0	0	0	0	0	0	0	0	0	2.99788	0.552154	0.578746	0.269144	0	0	0
D67_0000069167__full	NA	No	g__JACOVP01	0	0	0	0	0	0	0	0	0	0	0	0.187503	1.49791	0.542077	0.165062	0	0	0.156839	0	0	0
D32_0000340338__full	NA	No	g__JACOZP01	0	0	0	0	0	0	0	0	0	2.10157	0	0	0	0	0.440882	0	0.215982	0	0	3.44455	0
D109_0000196312__full	NA	No	g__JACQSP01	0	0	0	0	0	0	0	0.292944	0	0	0	0	0	0	0	1.11171	0	0	0	0	0
D67_0000104457__full	NA	No	g__JACQX01	0	0	0	0	0	0	0	0	0	0	0	0	1.53564	0	0	0	0	0	0	0	0
TARA-025-SRF-0.22-1.6um_k117_1292449_flag=0_multi=13.9987_len=100226__full	NA	No	g__JADGAU01	0	0	0	0	0.290769	0.371058	0	0	0	0	0	0	0	0	0	0	0	0	0	0	0
D150_0000311427__full	NA	No	g__JADHLK01	0	0	0	0	0	0	0	0	0	0.301408	0	0	0	0	0	0.296132	0	0	0	0.942766	0
TARA-030-SRF-0.22-1.6um_k117_577490_flag=0_multi=10.9893_len=9480__full_1_1-5020/9480	NA	No	g__JADJSS01	0	0.0697197	0.297456	0.0841878	0.470594	0.606461	0.54129	0	0	0	0	0	0	0	0	0	0	0	0	0	0
D109_0000235053__full	NA	No	g__JADJSS01	0	0	0	0	0	0	0	0.580636	0	0	0	0	0	0	0	0.972242	0	0	0	0	0
D115B_0000197831__full	NA	No	g__JADJSS01	0	0	0	0	0	0	0	0.626812	0	0	0	0	0	0	0	0	2.01915	1.45802	0	0	0
D32_0000187634__full	NA	No	g__JADJSS01 OR g__JAKVCT01	0	0	0	0	0	0	0	0.741366	0.503964	3.07842	0.528816	0.526247	0	0	0	0	0	0	0	0.24963	0
TARA-030-SRF-0.22-1.6um_k117_246044_flag=1_multi=13.0000_len=10414__full	NA	No	g__JADKBO01	0	0	0	0.0753497	0.468036	0.881339	0.270994	0	0	0	0	0	0	0	0	0	0	0	0	0	0
D109_0000067453__full	NA	No	g__JADKBO01 OR g__JAHDBF01 OR g__Sediminibacterium	0	0	0	0	0	0	0	0	0	0	0	0	0	0	0	0.593316	0	0	0	0	0
TARA-025-SRF-0.22-1.6um_k117_1068875_flag=0_multi=10.9847_len=6670__full	NA	No	g__JADKBO01 OR g__OLB9 OR g__RFSX01	0	0	0.0741925	0.330905	0.232075	0.417162	0.274353	0	0	0	0	0	0	0	0	0	0	0	0	0	0
TARA-025-SRF-0.22-1.6um_k117_803068_flag=1_multi=8.0000_len=6623__full	NA	No	g__JAEDES01	0	0	0	0.20177	0	0.367519	0.221138	0	0	0	0	0	0	0	0	0	0	0	0	0	0
D79_0000158979__full	NA	No	g__JAEDES01	0	0	0	0	0	0	0	0	0	0	0	0	0	1.22189	0	0	0	0	0	0	0
D138_0000003448__full	NA	No	g__JAEDES01 OR g__UBA3789	0	0	0	0	0	0	0	0	0	0	0	0	0	0	0	0	0	0	0.556898	0	0
D79_0000035763__full	NA	No	g__JAFGUF01	0	0	0	0	0	0	0	0	0	0	0	0	0	11.1729	0	0	0	9.16651	0	0	0
D32_0000021126__full	NA	No	g__JAFMDF01 OR g__JAHDBJ01 OR g__JAKVCT01	0	0	0	0	0	0	0	0.328186	0.336435	2.17911	0.54179	0.482918	0	0	0	0	0	0	0	0	0
TARA-018-SRF-0.22-1.6um_k117_1768427_flag=0_multi=8.9870_len=6264__full	NA	No	g__JAGHCO01	0.381165	0.0921587	0.202575	0.132412	0	0.0818998	0	0	0	0	0	0	0	0	0	0	0	0	0	0	0
D4_0000070499__full	NA	No	g__JAGLWJ01	0	0	0	0	0	0	0	1.99998	0.494063	0	0	0	0	0	0	0	0	0	0	0	0
TARA-018-SRF-0.22-1.6um_k117_28400_flag=0_multi=12.0000_len=5473__full	NA	No	g__JAGQNA01	0	0	0.516274	0	0	0	0	0	0	0	0	0	0	0	0	0	0	0	0	0	0
D32_0000081899__full	NA	No	g__JAGVKQ01	0	0	0	0	0	0	0	0	0	1.37257	0	0	0	0	0	0	0	0	0	0	0
TARA-018-SRF-0.22-1.6um_k117_188348_flag=1_multi=4.0000_len=7262__full	NA	No	g__JAHDBF01	0	0	0.171796	0	0	0	0	0	0	0	0	0	0	0	0	0	0	0	0	0	0
D32_0000167882__full	NA	No	g__JAHDBF01 OR g__M0103 OR g__RFSX01 OR g__UBA4466	0	0	0	0	0	0	0	0	0.471497	1.89925	0	0	0	0	0.187861	0.243533	0	0	0	0.396984	0
D109_0000180265__full	NA	No	g__JAHDBF01 OR g__Nonlabens	0	0	0	0	0	0	0	0.235402	0.719601	0.296556	0	0	0	0	0	0.263602	0	0.196409	0.192094	0.436077	0
D26_0000141188__full_1_1-6745/7154	NA	No	g__JAHDBF01 OR g__RFSX01 OR g__UBA1723	0	0	0	0	0	0	0	0.268235	0.952837	5.44895	0	0	0	0.147917	0.356137	0.489941	0	0	0	0.631678	0
D109_0000148697__full	NA	No	g__JAHDDO01	0	0	0	0	0	0	0	0	0	0	0.711945	0.684096	0	0	0	1.24643	0	0	0	0	0.852623
D26_0000205909__full	NA	No	g__JAHDGP01	0	0	0	0	0	0	0	0.165005	1.51575	0.493546	0	0	0	0	0	0	0	0	0.275555	0.395977	0
D115B_0000364123__full	NA	No	g__JAHDHH01	0	0	0	0	0	0	0	0	0	0	0	0	0	0	0	0	0.706097	0.27551	0	0	0
D32_0000297613__full	NA	No	g__JAHDIA01	0	0	0	0	0	0	0	0	0	0.798532	0.165253	0	0	0	0	0	0	0	0	0	0
D32_0000209246__full	NA	No	g__JAHDSC01	0	0	0	0	0	0	0	0	0.585173	0.555235	0.14998	0	0	0	0	0	0.224318	0	0	0	0
D115B_0000129606__full	NA	No	g__JAHEKB01	0	0	0	0	0	0	0	0	0	0.267219	0	0	0	0	0	0	6.33863	0.775177	0	0	0
D67_0000057530__full	NA	No	g__JAHIMK01	0	0	0	0	0	0	0	0.310152	1.06466	1.28915	0.314758	0.181928	1.25039	0.714727	0.367035	0.492396	0.222323	1.10196	1.04178	0.925815	0.379111
D150_0000006771__full	NA	No	g__JAHIVB01	0	0	0	0	0	0	0	0	0	0	0	0	0.875208	0	0	0	0	0	0	1.88498	0
TARA-018-SRF-0.22-1.6um_k117_413993_flag=1_multi=5.4725_len=5577__full	NA	No	g__JAJACQ01	0	0	0.246682	0	0	0.116401	0	0	0	0	0	0	0	0	0	0	0	0	0	0	0
D162_0000160604__full	NA	No	g__JAJACQ01	0	0	0	0	0	0	0	0	0	0	0	0	0	0	0	0	0	0	0	0	0.92677
D109_0000059883__full	NA	No	g__JAKISE01	0	0	0	0	0	0	0	0	0	0	0	0	0	0	0	1.57181	0	0	0	0	0
TARA-018-SRF-0.22-1.6um_k117_775643_flag=0_multi=115.8567_len=8141__full	NA	No	g__JAKVBE01	0	0	6.8949	0	0	0	0	0	0	0	0	0	0	0	0	0	0	0	0	0	0
TARA-009-SRF-0.22-1.6um_k117_589861_flag=1_multi=8.0000_len=5286__full	NA	No	g__JAKVBH01	0	0.417816	0	0.187473	0	0	0	0	0	0	0	0	0	0	0	0	0	0	0	0	0
TARA-009-SRF-0.22-1.6um_k117_552469_flag=1_multi=11.0000_len=23948__full	NA	No	g__JAKVBH01	0.385272	0.369785	0	0.159446	0	0	0	0	0	0	0	0	0	0	0	0	0	0	0	0	0
TARA-018-SRF-0.22-1.6um_k117_1937323_flag=0_multi=47.8083_len=8452__full	NA	No	g__JAKVBH01	0	0	1.66814	0	0	0.853423	0	0	0	0	0	0	0	0	0	0	0	0	0	0	0
TARA-025-SRF-0.22-1.6um_k117_401033_flag=1_multi=5.0000_len=5739__full	NA	No	g__JAKVBH01	0	0	0	0.164255	0	0.267617	0	0	0	0	0	0	0	0	0	0	0	0	0	0	0
Medit-0.22-5um-Oct2015-15m_k127_3177160_flag=1_multi=6.1328_len=8043__full	NA	No	g__JAKVBH01	0	0	0	0.185273	0	0.226351	0.197241	0	0	0	0	0	0	0	0	0	0	0	0	0	0
Medit-0.22-5um-Oct2015-15m_k127_2701926_flag=1_multi=8.0981_len=157101__full	NA	No	g__JAKVBH01	0	0	0.0927631	0.461846	0	0.152537	0	0	0	0	0	0	0	0	0	0	0	0	0	0	0
Medit-0.22-5um-Oct2015-15m_k127_983534_flag=0_multi=9.0000_len=5753__full	NA	No	g__JAKVBH01	0.0950726	0.139514	0.315814	0.812143	0.541257	1.01508	0.133761	0	0	0	0	0	0	0	0	0	0	0	0	0	0
Medit-0.22-5um-Oct2015-15m_k127_2710109_flag=1_multi=6.9588_len=40307__full	NA	No	g__JAKVBH01	0	0	0.0508392	0.225732	0	0.364043	0	0	0	0	0	0	0	0	0	0	0	0	0	0	0
D32_0000148824__full	NA	No	g__JAKVBH01	0	0	0	0	0	0	0	0	2.59824	2.395	0	0.362004	0.225356	0	0	0	0.395827	0.36744	0	0	0
D32_0000343694__full	NA	No	g__JAKVBH01	0	0	0	0	0	0	0	0	0	1.29247	0	0	0	0	0	0	0	0	0	0.179653	0
D67_0000165570__full	NA	No	g__JAKVBH01	0	0	0	0	0	0	0	2.26333	7.30158	5.07338	1.16252	0.651788	4.51994	2.01294	0.658807	1.79122	2.99124	4.40848	1.32821	2.32236	0.725238
D138_0000056095__full	NA	No	g__JAKVBH01	0	0	0.0996909	0.909125	0.473775	1.06577	0.169848	0	0	0	0	0	0	0	0	0	0	0	0.901866	0	0
TARA-030-SRF-0.22-1.6um_k117_192782_flag=1_multi=12.0000_len=6259__full	NA	No	g__JALOAG01 OR g__UBA4345	0	0	0.0908191	0	0	0	0.513116	0	0	0	0	0	0	0	0	0	0	0	0	0	0
D150_0000072160__full	NA	No	g__JALQTV01	0	0	0	0	0	0	0	0.401393	0	0.741455	0	0	0	0	0	0	0	0	0	0.915554	0
D26_0000324673__full	NA	No	g__JALZUU01	0	0	0	0	0	0	0	0	1.08444	1.03742	0	0.255574	0.319859	0	0	0	0	0	0	0	0
D162_0000326535__full	NA	No	g__JALZVN01 OR g__Lewinella	0	0	0	0	0	0	0	0	0	0	0	0	0	0	0	0	0	0	0	0	3.60504
D79_0000059006__full	NA	No	g__JAMZMI01	0	0	0	0	0	0	0	0	0	0	0	0	0	2.77469	0	0	0	0	0	0	0
TARA-007-SRF-0.22-1.6um_k117_594560_flag=1_multi=22.0000_len=35398__full	Temperate	Yes	No_host	1.47024	0	0	0	0	0	0	0	0	0	0	0	0	0	0	0	0	0	0	0	0
TARA-007-SRF-0.22-1.6um_k117_226573_flag=0_multi=13.5071_len=49214__full	NA	No	g__JCVI-SCAAA005	0.886864	0.166256	0	0	0	0	0	0	0	0	0	0	0	0	0	0	0	0	0	0	0
TARA-030-SRF-0.22-1.6um_k117_483891_flag=0_multi=11.9789_len=5325__full	NA	No	g__JCVI-SCAAA005	0	0.0840849	0	0	0	0.370381	0.341591	0	0	0	0	0	0	0	0	0	0	0	0	0	0
TARA-030-SRF-0.22-1.6um_k117_589288_flag=0_multi=10.9795_len=5000__full	NA	No	g__JCVI-SCAAA005	0	0.100149	0	0.172472	0	0.949718	0.551647	0	0	0	0	0	0	0	0	0	0	0	0	0	0
TARA-018-SRF-0.22-1.6um_k117_1615285_flag=0_multi=33.0000_len=28908__full	NA	No	g__JCVI-SCAAA005	0.173575	0	1.41693	0	0	0	0	0	0	0	0	0	0	0	0	0	0	0	0	0	0
TARA-025-SRF-0.22-1.6um_k117_43721_flag=1_multi=12.8487_len=7729__full	NA	No	g__JCVI-SCAAA005	0	0.0703864	0	0.152436	0.279482	0.767435	0	0	0	0	0	0	0	0	0	0	0	0	0	0	0
TARA-025-SRF-0.22-1.6um_k117_132872_flag=0_multi=45.0000_len=5710__full	NA	No	g__JCVI-SCAAA005	0	0.418296	0	0.7135	0.477182	1.94882	1.12813	0	0	0	0	0	0	0	0	0	0	0	0	0	0
D44_0000012419__full	NA	No	g__JCVI-SCAAA005	0	0	0	0	0	0	0	0	0	0	2.39267	0	0	0	0	0	0	0	0	0	0
D44_0000069403__full	NA	No	g__JCVI-SCAAA005	0	0	0	0	0	0	0	0	0	0	8.07941	0.551765	0.139929	0	0	0	0	0	0	0	0.475672
D115B_0000161166__full	NA	No	g__JCVI-SCAAA005	0	0	0	0	0	0	0	0	0	0	0	0	0	0	0	0	3.50405	2.31165	0	0	0
D115B_0000169845__full	NA	No	g__JCVI-SCAAA005	0	0	0	0	0	0	0	0	0	0	0	0	0	0	0	0	1.13354	0.650976	0	0	0
D115B_0000196125__full	NA	No	g__JCVI-SCAAA005 OR g__Parasynechococcus	0	0	0	0	0	0	0	0	0	0	0	0	0	0	0	0	4.93022	0.267382	0	0.316984	0
D4_0000151553__full	NA	No	g__Jejuia	0	0	0	0	0	0	0	0.877925	0	0	0	0	0	0	0	0	0	0	0	0.246597	0
D79_0000127402__full	NA	No	g__Jejuia	0	0	0	0	0	0	0	0	0	0	0	0	0	1.93218	0	0	0	0	0	0	0
D79_0000117090__full	NA	No	g__Jezberella OR g__Zwartia	0	0	0	0	0	0	0	0	0	0	0	0	15.8795	0.832906	0	0	0	0	0	0	0
D32_0000339386__full	NA	No	g__JGIOTU-2	0	0	0	0	0	0	0	0.259373	0.324684	2.03427	0	0	0	0	0	0	0	0	0	0	0
D124_0000049718__full	NA	No	g__JGIOTU-2	0	0	0	0	0	0	0	0	0.244712	0.873381	0	0.295198	0.276488	0.485614	0.746882	0.232957	0	0.355257	1.69525	0.792474	0
TARA-009-SRF-0.22-1.6um_k117_119319_flag=1_multi=5.9926_len=7590__full	NA	No	g__JJ008	0	0.303201	0	0.263575	0	0.0922655	0	0	0	0	0	0	0	0	0	0	0	0	0	0	0
D115B_0000048356__full	NA	No	g__JJ008	0	0	0	0	0	0	0	0	0	0	0	0	0	0	0	0	0.882282	0	0	0	0
D79_0000025100__full	NA	No	g__Jonesia	0	0	0	0	0	0	0	0	3.4632	0	0	0	0	2.39741	0	0	0	0	0.164445	0.539217	0
TARA-030-SRF-0.22-1.6um_k117_92979_flag=1_multi=11.8024_len=5461__full	NA	No	g__Joostella	0	0.18342	0.340741	0.440278	0.442918	0.732154	0.972167	0	0	0	0	0	0	0	0	0	0	0	0	0	0
TARA-030-SRF-0.22-1.6um_k117_361897_flag=1_multi=6.0000_len=6233__full	NA	No	g__Joostella	0	0	0.207241	0	0	0.0535751	0.272573	0	0	0	0	0	0	0	0	0	0	0	0	0	0
TARA-030-SRF-0.22-1.6um_k117_166288_flag=0_multi=23.9580_len=11071__full	NA	No	g__Joostella	0	0	0.339083	0	0	0.0761344	1.80827	0	0	0	0	0	0	0	0	0	0	0	0	0	0
TARA-025-SRF-0.22-1.6um_k117_902044_flag=1_multi=9.0000_len=5209__full	NA	No	g__Joostella	0	0	0	0	0	0.457342	0	0	0	0	0	0	0	0	0	0	0	0	0	0	0
TARA-025-SRF-0.22-1.6um_k117_1104795_flag=0_multi=17.0000_len=13904__full	NA	No	g__Joostella	0	0	0	0.159084	0.353632	0.98475	0.111736	0	0	0	0	0	0	0	0	0	0	0	0	0	0
Medit-0.22-5um-Oct2015-15m_k127_880936_flag=0_multi=2.9831_len=5111__full	NA	No	g__Joostella	0	0.0864218	0.214082	0.332584	0.29533	1.07474	0.201071	0	0	0	0	0	0	0	0	0	0	0	0	0	0
Medit-0.22-5um-Oct2015-15m_k127_2132307_flag=0_multi=6.6961_len=9049__full	NA	No	g__Joostella	0	0.426093	0	0.567491	0	0.284674	0.324449	0	0	0	0	0	0	0	0	0	0	0	0	0	0
D109_0000058329__full	NA	No	g__Joostella	0	0	0	0	0	0	0	0	0	0.235245	0	0	0	0	1.30241	0.611636	0.320044	0.223019	0	0	0
D109_0000165475__full	NA	No	g__Joostella	0	0	0	0	0	0	0	0	0.395812	1.3773	0.221017	0	0	0	0	1.32602	0	0	0.222647	0	0
D109_0000295769__full	NA	No	g__Joostella	0	0	0	0	0	0	0	0	0.3014	1.20422	0	0	0	0	0	1.34676	0	0	0	0	0
D109_0000391753__full	NA	No	g__Joostella	0	0	0	0	0	0	0	0	0	1.33882	0	0	0	0	0	1.23592	0	0	0	0	0
D32_0000020527__full	NA	No	g__Joostella	0	0	0	0	0	0	0	0	0.200469	3.07576	0	0.236511	0.261242	0	0.212161	0	0.416792	2.69486	1.99851	2.69824	0.853162
D32_0000038537__full	NA	No	g__Joostella	0	0	0	0	0	0	0	0	0.522117	1.69813	0	0	0	0	0	0.367987	0	0	0.160788	0	0
D67_0000101165__full	NA	No	g__Joostella	0	0	0	0	0	0.207268	0	0	0	0	0	0	4.66759	1.12883	0	0	0	0	0	0	0
D67_0000127486__full	NA	No	g__Joostella	0	0	0	0	0	0	0	0	0	0	0	0	1.83563	0.608907	0	0	0.880433	0.474404	0.202282	0	0
D86_0000073561__full	NA	No	g__Joostella	0	0	0	0	0	0	0	0.359563	5.63652	4.99397	2.01711	2.9585	2.29012	1.73582	2.01637	1.12892	3.29649	2.38115	1.24555	0.798899	0.784978
D115B_0000163288__full	NA	No	g__Joostella	0	0	0	0	0	0	0	0	0	0	0	0	0	0	0	0	1.1675	0.722784	0.211994	0	0
D124_0000083085__full	NA	No	g__Joostella	0	0	0	0	0	0	0	0	0	0	0	0	0	0	0.516817	0.2075	2.68386	1.73494	0.725322	0	0
D124_0000170924__full	NA	No	g__Joostella	0	0	0	0	0	0	0	0	0	0	0	0	0	0	0	0	1.21697	0.965946	0.322262	0	0
D150_0000191025__full	NA	No	g__Joostella	0	0	0	0	0	0	0	1.42786	2.21166	0.655447	2.33876	0.436424	0.54673	0.272942	0	1.7108	1.54931	1.07311	0.741043	1.02805	0.5323
D86_0000363553__full	NA	No	g__K23-9 OR g__Stieleria	0	0	0	0	0	0	0	0	0	0	0	0	0	0	0.673666	0	0	0	0	0	0
D44_0000141270__full	NA	No	g__Komarekiella	0	0	0	0	0	0	0	0.751455	0.191053	1.56099	0.769505	0.665626	0.538395	0.512048	0.508717	0	0	0	1.3257	0.562343	0
D138_0000242988__full	NA	No	g__Komarekiella	0	0	0	0	0	0	0	0	0	0	0.135202	0.309227	0.198115	0.318817	0.452149	0	0	0	0.418433	0.166691	0
TARA-018-SRF-0.22-1.6um_k117_1001815_flag=1_multi=11.0000_len=7645__full	NA	No	g__Lachnobacterium OR g__Lachnoclostridium OR g__Mobilisporobacter	0	0	0.36731	0	0	0	0.0946668	0	0	0	0	0	0	0	0	0	0	0	0	0	0
TARA-018-SRF-0.22-1.6um_k117_859570_flag=1_multi=6.6565_len=6566__full	NA	No	g__Lachnoclostridium	0	0	0.441634	0	0	0	0	0	0	0	0	0	0	0	0	0	0	0	0	0	0
D138_0000256177__full	NA	No	g__Lachnoclostridium	0	0	0	0	0	0	0	0	0	0	0	0	0	0	0	0	0	0	2.12415	0	0
TARA-030-SRF-0.22-1.6um_k117_533703_flag=1_multi=10.0000_len=11438__full	NA	No	g__Lachnospira	0	0	0	0.976444	0	0.0772536	0.472448	0	0	0	0	0	0	0	0	0	0	0	0	0	0
TARA-009-SRF-0.22-1.6um_k117_417581_flag=1_multi=7.0000_len=8998__full	NA	No	g__Lachnospira	0.18522	0.395654	0	0.233736	0	0	1.53038	0	0	0	0	0	0	0	0	0	0	0	0	0	0
TARA-025-SRF-0.22-1.6um_k117_599159_flag=0_multi=16.9241_len=9388__full	NA	No	g__Lachnospira	0.109635	0.223521	0	0	0.524421	0.971336	0	0	0	0	0	0	0	0	0	0	0	0	0	0	0
TARA-025-SRF-0.22-1.6um_k117_1487270_flag=1_multi=9.0000_len=31604__full	NA	No	g__Lachnospira	0.0974416	0	0	0	0	0.337027	0	0	0	0	0	0	0	0	0	0	0	0	0	0	0
D109_0000204837__full	NA	No	g__Lachnospira	0	0	0	0	0	0	0	0.29578	0	0	0	0	0	0	0	1.05688	0	0	0	0	0.81925
D32_0000178828__full	NA	No	g__Lachnospira	0	0	0	0	0	0	0	0.369508	0	1.29567	0	0	0	0	0	0	0	0	0	0	0
D79_0000052842__full	NA	No	g__Lachnospira	0	0	0	0	0	0	0	0	0	0	0	0	0.333795	1.49533	0	0	0	0	0	0	0
D86_0000080299__full	NA	No	g__Lachnospira	0	0	0	0	0	0	0	0	0	0	0	0.725442	0.457898	0	0.773145	0	3.29691	1.20411	0.122061	0	0
D150_0000054939__full	NA	No	g__Lachnospira	0	0	0	0	0	0	0	0	0.500737	0.253446	0	0	0	0.15544	0	0	0	0	0	0.953983	0
TARA-030-SRF-0.22-1.6um_k117_378605_flag=0_multi=41.9269_len=5722__full	NA	No	g__Lachnospira OR g__Phenylobacterium	0	0	0	0	0	0.147868	1.71283	0	0	0	0	0	0	0	0	0	0	0	0	0	0
D32_0000012931__full	NA	No	g__Lactobacillus	0	0	0	0	0	0	0	0	0	17.1411	0.261183	0.326826	0	0	0	0	0	0	0	0	0
D79_0000045644__full	NA	No	g__Lactobacillus	0	0	0	0	0	0	0	0	0	0	0	0	0	1.45972	1.05451	0.581352	0	0	0	0.372149	0.382741
TARA-009-SRF-0.22-1.6um_k117_556058_flag=1_multi=6.0000_len=8393__full	NA	No	g__Lactococcus	0	0.187623	0	0.134166	0	0.181648	0	0	0	0	0	0	0	0	0	0	0	0	0	0	0
D44_0000018170__full	NA	No	g__Lactococcus	0	0	0	0	0	0	0	0	0	0.171792	5.90738	0.240422	0	0	0	0	0	0	0	0	0
TARA-018-SRF-0.22-1.6um_k117_1733674_flag=1_multi=5.0000_len=6565__full	NA	No	g__Lancefieldella	0	0	0.19903	0	0	0	0	0	0	0	0	0	0	0	0	0	0	0	0	0	0
D109_0000006056__full	NA	No	g__Lancefieldella	0	0	0	0	0	0	0	1.59082	0	0	0	0	0	0	0	3.9616	0	0	0	0	0
D44_0000191851__full	NA	No	g__Lancefieldella	0	0	0	0	0	0	0	0	0	0	0.886956	0	0	0	0	0	0	0	0	0	0
D4_0000165449__full	NA	No	g__LC30	0	0	0	0	0	0	0	1.28131	0	1.32209	0.259397	0.742043	4.26257	2.93678	0.4139	0	0.226201	1.02582	0.781226	0.319105	0
TARA-007-SRF-0.22-1.6um_k117_262599_flag=0_multi=98.6955_len=35632__full	NA	No	g__Leeuwenhoekiella	6.94296	0.101551	0.0767038	0	0	0	0	0	0	0	0	0	0	0	0	0	0	0	0	0	0
TARA-007-SRF-0.22-1.6um_k117_570150_flag=0_multi=98.0000_len=31608__full	NA	No	g__Leeuwenhoekiella	6.81433	0.100761	0.0750401	0	0	0	0	0	0	0	0	0	0	0	0	0	0	0	0	0	0
TARA-025-SRF-0.22-1.6um_k117_414659_flag=0_multi=18.0000_len=5437__full	NA	No	g__Legionella	0	0	0	0	1.18313	0.503653	0	0	0	0	0	0	0	0	0	0	0	0	0	0	0
D115B_0000056954__full	NA	No	g__Legionella	0	0	0	0	0	0	0	0	0	0	0	0	0	0	0	0	2.08694	0.413865	0	0	0
D115B_0000308374__full	NA	No	g__Lentimonas	0	0	0	0	0	0	0	0	0	0	0	0	0	0	0	0	2.59994	0	0	0	0
D150_0000184776__full	NA	No	g__Lentimonas	0	0	0	0	0	0	0	0	0	0	0	0.568801	0	0.84479	0	0	0	0	2.26503	0.690305	0
D67_0000091187__full	NA	No	g__Lentzea	0	0	0	0	0	0	0	0	0	0	0	0	0.80345	0	0	0	0	0.228129	0	0	0
D4_0000076111__full	NA	No	g__Leuconostoc	0	0	0	0	0	0	0	6.48661	0	0	0	0	0	0	0	0	0	0	0	0	0
D4_0000327944__full	NA	No	g__Leuconostoc	0	0	0	0	0	0	0	1.10791	0	0	0	0	0	0	0	0	0	0	0	0	0
D26_0000307309__full	NA	No	g__Leucothrix	0	0	0	0	0	0	0	0.252393	1.08357	0.35676	0	0	2.84573	1.34813	0.305897	0	0	0.431749	0.82969	0	0
D44_0000103790__full	NA	No	g__LFER01	0	0	0	0	0	0	0	0	0	0	1.75609	1.72892	0.634519	0	0.531679	0	0	0	0	0	0
D115B_0000262842__full	NA	No	g__LFER01	0	0	0	0	0	0	0	0	0	0	0.230809	0.331751	0	0	0	0.434965	0.729145	0.819677	0.30834	0	2.51501
D138_0000177447__full	NA	No	g__LFER01	0	0	0	0	0	0	0	0	0	0	0	0	0	0	0	0	0	0	0.948288	0	0
D150_0000116476__full	NA	No	g__LFER01	0	0	0	0	0	0	0	0	0	0	0.205202	0	0	0	0	0	0	0	0	5.92506	0.144511
D32_0000060304__full	NA	No	g__LFER01 OR g__Planktomarina	0	0	0	0	0	0	0	0	0	1.18469	0	0	0	0.664986	0.353007	0.11134	0.171021	0	0	0.187489	0
D79_0000137534__full	NA	No	g__LFER01 OR g__Tateyamaria	0	0	0	0	0	0	0	0	0	0	0	0	0.2548	1.14966	0	0	0	0	0.261412	0	0
TARA-009-SRF-0.22-1.6um_k117_223144_flag=0_multi=16.9513_len=37563__full	NA	No	g__LFER01 OR g__UBA974	0.680778	0.383752	0.756424	0	0	0	0	0	0	0	0	0	0	0	0	0	0	0	0	0	0
D115B_0000339923__full	NA	No	g__Ligilactobacillus	0	0	0	0	0	0	0	0	0	0	0	0	0	0	0	0	0.773704	0.480953	0.255421	0.241114	0
D162_0000113547__full	NA	No	g__Ligilactobacillus	0	0	0	0	0	0	0	0	0	0.562736	0	0	0	0	0	3.91077	0	0	0	0	8.19461
D86_0000280543__full	NA	No	g__Limimorpha	0	0	0	0	0	0	0	0	0	0	0	0	0	0	3.56037	0	0	0	0	0	0.310442
D44_0000093738__full	NA	No	g__Litoreibacter OR g__Yoonia	0	0	0	0	0	0	0	0	0	0	3.01573	1.15122	0.207093	0	0.70153	0	0	0	0	0	1.89761
TARA-030-SRF-0.22-1.6um_k117_139450_flag=1_multi=17.0000_len=6733__full	NA	No	g__Litorimonas	0	0	0	0	0	0	0.712002	0	0	0	0	0	0	0	0	0	0	0	0	0	0
D4_0000281065__full	NA	No	g__LLD-282	0	0	0	0	0	0	0	2.97473	0.697721	0	0	0	0	0	0	0	0	0	0	0	0
D115B_0000114356__full	NA	No	g__LMEP-6097	0	0	0	0	0	0	0	0	0	0	0	0	0	0	0	0	3.7348	0.313772	0	0	0.739017
TARA-018-SRF-0.22-1.6um_k117_1571104_flag=0_multi=17.9902_len=17498__full	NA	No	g__Loki-b32	0	0	0.979165	0	0	0	0	0	0	0	0	0	0	0	0	0	0	0	0	0	0
D86_0000156514__full	NA	No	g__Loki-b32	0	0	0	0	0	0	0	0	0	0	0.167426	0	0	0	5.944	0.920234	0.979329	0.368401	0	0	0
D109_0000130576__full	NA	No	g__Longimonas	0	0	0	0	0	0	0	0	0	0	0	0	0	0	0	2.25312	0	0	0	0	0
D26_0000184712__full	NA	No	g__Longimonas	0	0	0	0	0	0	0	0	1.02766	0	0	0	0	0	0	0	0	0	0	0	0
D115B_0000362568__full	NA	No	g__Lonsdalea OR g__Pectobacterium	0	0	0	0	0	0	0	0	0	0	0	0	0	0	0	0	1.59544	0.921486	0	0.397808	0
D50_0000127550__full	NA	No	g__Lonsdalea OR g__Pectobacterium	0	0	0	0	0	0	0	0	0	0	0	0.543228	0	0	0	0	0	0	0	0	0
TARA-030-SRF-0.22-1.6um_k117_273088_flag=1_multi=8.0000_len=5414__full	NA	No	g__Luminiphilus	0	0	0	0	0	0.0571094	0.376159	0	0	0	0	0	0	0	0	0	0	0	0	0	0
Medit-0.22-5um-Oct2015-15m_k127_1302746_flag=0_multi=7.4233_len=7756__full	NA	No	g__Luminiphilus	0	0.070929	0	0.478162	0	0.217284	0.332003	0	0	0	0	0	0	0	0	0	0	0	0	0	0
D44_0000006396__full	NA	No	g__Luminiphilus	0	0	0	0	0	0	0	0	0	0	1.14557	0	0	0	0	0	0	0	0	0	0
D115B_0000173388__full	NA	No	g__Luminiphilus	0	0	0	0	0	0	0	0	0	0	0	0	0	0	0	0	0.647802	0.492935	0	0	0
D115B_0000235400__full	NA	No	g__Luminiphilus	0	0	0	0.0738432	0	0	0	0	0	0	0	0	0	0	0	0	1.09107	0.699996	0	0	0
TARA-023-SRF-0.22-1.6um_k127_577851_flag=3_multi=15.0003_len=43626__full	Temperate	Yes	No_host	0.10143	0	0	0	1.38983	3.51638	0	0	0	0	0	0	0	0	0	0	0	0	0	0	0
D138_0000026273__full	NA	No	g__Luminiphilus	0	0	0	0	0	0.182159	0	0	3.77032	0	0	0	0	0	0	0	0	1.44708	0.561772	0	0
D138_0000265288__full	NA	No	g__Luminiphilus	0	0	0	0	0	0	0	0	5.84023	0	0	0	0	0	0	0	0	1.46512	0.787775	0	0
D138_0000292890__full	NA	No	g__Luminiphilus	0	0	0	0	0	0	0	0	0.245354	0	0	0	0	0	0	0	0	0	0.42398	0	0
D150_0000027708__full	NA	No	g__Luminiphilus	0	0	0	0	0	0	0	0	0	0	0	0	0	0	0	0	0	0	0	0.692544	0
D150_0000194838__full	NA	No	g__Luminiphilus	0	0	0	0	0	0	0	4.60411	0	1.91082	0	0	0	0	0	4.92901	0.215827	0.186485	0	0.637233	0
Medit-0.22-5um-Oct2015-15m_k127_951557_flag=1_multi=6.7537_len=6216__full	NA	No	g__Lutibacter	1.70463	1.10909	0	0.729007	1.13642	0.449261	0.434715	0	0	0	0	0	0	0	0	0	0	0	0	0	0
D26_0000033943__full	NA	No	g__Lutibacter	0	0	0	0	0	0	0	0	2.72592	0.483453	0	0	0.218118	0.808942	0	0	0	0	0	0	0
D86_0000007294__full_1_4289-14004/14004	NA	No	g__Lutibacter	0	0	0	0	0	0	0	0	0	0	0	0	0	0	1.33261	0	0	0	0	0.502674	0
D115B_0000355209__full	NA	No	g__Lutibacter	0	0	0	0	0	0	0	0	0	0.248139	0	0	1.26954	1.38995	0.349033	0.8885	0.897254	0.46362	0.43309	0	0
D124_0000166048__full	NA	No	g__Lutibacter	0	0	0	0	0	0	0	0	0.689511	0.338115	0	0	0	0	0	0	0.599241	0.769066	0	0.753613	0
D50_0000038250__full	NA	No	g__Lutibacter	0	0	0	0	0	0	0	0	0	0	0	0.56903	0.580001	0	0	0	0	0	0	0	0
D26_0000279127__full	NA	No	g__Lysinibacillus	0	0	0	0	0	0	0	0	1.03186	0	0	0	0	0	0	0	0	0	0	0	0
Medit-0.22-5um-Oct2015-15m_k127_1754218_flag=0_multi=34.9384_len=12832__full	NA	No	g__M0103	0.522298	0.588605	0.612382	0.776052	1.09694	0.857812	0.973275	0	0	0	0	0	0	0	0	0	0	0	0	0	0
D32_0000123471__full	NA	No	g__M0103	0	0	0	0	0	0	0	0.17425	0.467305	1.65389	0	0	0	0	0.197925	0.270058	0	0	0	0.36032	0
D67_0000085178__full	NA	No	g__M0103	0	0	0	0	0	0	0	0	0	0	0	0	2.13364	0.139409	0	0	0	0	0	0	0
D86_0000245145__full	NA	No	g__M0103	0	0	0	0	0	0	0	0.323382	0.733793	0	0	0	0	0	0.683596	0	0	0	0	0	0
D79_0000082949__full	NA	No	g__M3007	0	0	0	0	0	0	0	0	0	0.814237	0	0	0.473667	1.37964	0.832091	0	0	0.625825	0.788966	0.77662	0
D32_0000016752__full	NA	No	g__M3007 OR g__Paludibacter	0	0	0	0	0	0	0	0	0.321514	0.742895	0	0	0.137468	0.248807	0.365863	0	0.141594	0.219692	0.204288	0.227173	0
D109_0000158876__full	NA	No	g__M30B19	0	0	0	0	0	0	0	0	0	0	0	0	0	0	0	1.61363	0	0	0	0	0
D4_0000095310__full	NA	No	g__M30B19	0	0	0	0	0	0	0	0.846597	0	0	0	0	0	0	0	0.381666	0	0	0	0	0
D86_0000029743__full	NA	No	g__M30B41	0	0	0	0	0	0	0	0	0	0	0	0	0	0	33.7468	0	0	0	0	0	0
TARA-018-SRF-0.22-1.6um_k117_1743878_flag=1_multi=5.0000_len=8064__full	NA	No	g__MAAR01	0	0	0.287059	0.133302	0	0.0885128	0	0	0	0	0	0	0	0	0	0	0	0	0	0	0
D115B_0000108285__full	NA	No	g__MAAR01	0	0	0	0	0	0	0	0	0	0	0	0	0	0	0	0	2.83416	0.180199	0	0	0
D138_0000241241__full	NA	No	g__MAAR01	0	0	0	0	0	0	0	0	0.221884	0	0	0	0	0	0	0	0	0	0.920497	0	0
D44_0000061304__full	NA	No	g__MAAR01 OR g__Psychroserpens	0	0	0	0	0	0	0	0	0	0	0.952752	0	0	0	1.38456	0	0	0	0	1.22716	0
TARA-025-SRF-0.22-1.6um_k117_787722_flag=1_multi=7.0000_len=5304__full	NA	No	g__MAAR01 OR g__Psychroserpens OR g__Winogradskyella	0	0	0	0	0	0.245419	0	0	0	0	0	0	0	0	0	0	0	0	0	0	0
D86_0000203789__full	NA	No	g__MAAR01 OR g__Psychroserpens OR g__Winogradskyella	0	0	0	0	0	0	0	0	0	0	0	0	0	0	3.46975	0.382634	0	0	0	0	0
D150_0000006355__full	NA	No	g__MAG-120802	0	0	0	0	0	0	0	0	0.462487	0.697339	0	0	0	0	0	0	0	0	0.112508	0.440577	0
TARA-030-SRF-0.22-1.6um_k117_682471_flag=0_multi=17.9343_len=5289__full	NA	No	g__MAG-121220-bin8	0	0	0.1323	0	0	0.0589564	1.11324	0	0	0	0	0	0	0	0	0	0	0	0	0	0
D4_0000139930__full	NA	No	g__MAG-121220-bin8	0	0	0	0	0	0	0	1.70732	0.637671	0	0	0	0	0	0	0	0	0	0	0	0
D115B_0000158130__full	NA	No	g__MAG-121220-bin8	0	0	0.345057	0	0	0	0	0.407796	0	0.706059	0	0.194569	3.9658	1.5151	0.353306	0	2.84153	0.375053	0	0.196184	0
D26_0000193290__full	NA	No	g__Magnetovibrio	0	0	0	0	0	0	0	0	1.03632	0	0	0	0	0	0	0	0	0	0	0	0
D115B_0000197301__full	NA	No	g__Magnetovibrio	0	0	0	0	0	0	0	0	0	0	0	0	0	0	0	0	0.664869	0	0	0	0
D115B_0000220870__full	NA	No	g__Magnetovibrio	0	0	0	0	0	0	0	0	0.75966	0	0	0	0	0	0	0	0.73895	0	0	0	0
D67_0000071259__full	NA	No	g__Maribacter	0	0	0	0	0	0	0	0	0	0	0	0	2.35839	0.621461	0	0	0	0	1.22035	0	0
D4_0000010113__full_1_1-7011/14991	NA	No	g__Maribacter	0	0	0	0	0	0	0	2.8176	1.24617	0	0	0	0	0	0	0	0	0	0	0	0
D115B_0000284251__full	NA	No	g__Maribacter	0	0	0	0	0	0	0	0	0	0	0.276868	0.663462	0	0	0	0	2.45024	1.6543	0	0	0
D138_0000099615__full	NA	No	g__Maribacter	0	0	0	0	0	0	0	0	0	0	0	0	0	0	0	0	0	0	0.644785	0	0
D150_0000174696__full	NA	No	g__Maribacter	0	0	0	0	0	0	0	0	0	0	0	0	0.581921	0.48753	0.182467	0	0	0	0	1.06051	0
TARA-025-SRF-0.22-1.6um_k117_878904_flag=1_multi=6.8461_len=5437__full	NA	No	g__Maribacter OR g__Polaribacter	0	0	0	0	0	0.321834	0	0	0	0	0	0	0	0	0	0	0	0	0	0	0
D109_0000007710__full	NA	No	g__Maribacter OR g__Zobellia	0	0	0	0	0	0	0	0	0	0	0	0	0	0	0	1.46972	0	1.34772	2.43393	0	0
D79_0000213828__full	NA	No	g__Maribacter OR g__Zobellia	0	0	0	0	0	0	0	0	0	0.194649	0	0.196728	0.276029	2.48711	0.159435	0	0	0	0.373245	0.309936	0
D26_0000055175__full	NA	No	g__Maribacter_A OR g__Maribacter_C	0	0	0	0	0	0	0	0	0.924769	0	0	0	0	0	0	0	0	0	0	0	0
D115B_0000262096__full	NA	No	g__Maribacter_A OR g__Maribacter_C	0	0	0	0	0	0	0	0	0	4.30558	1.0582	0	0	0	0	0	0.700283	0.114219	0	0.235529	0
D138_0000025011__full	NA	No	g__Maricaulis	0	0	0	0	0	0	0	0	0	0	0	0	0	0	0	0	0	0	1.81125	0	0
D67_0000092357__full	NA	No	g__Mariniblastus	0	0	0	0	0	0	0	0	0	0	0	0	0.824044	0	0	0	0	0	0	0	0
D124_0000005736__full	NA	No	g__Marinicella	0	0	0	0	0	0	0	0	0.458407	0.329482	0	0	0.236087	0.36773	0.174873	0.58463	0.831432	1.29402	1.07934	0	0
D32_0000202523__full	NA	No	g__Mariniplasma OR g__UBA2284	0	0	0	0	0	0	0	0	0	3.8402	0.382881	0	0	0	0	0	0	0	0	0	0
D79_0000145507__full	NA	No	g__Marinisoma	0	0	0	0	0	0	0	0	0	0	0	0	0	3.10716	0	0	0	0	0	0	0
D86_0000104053__full	NA	No	g__Marinisoma	0	0	0	0	0	0	0	0	0	0.600505	0.167599	0	0	0	0.683543	0	0	0	0	0	0
TARA-030-SRF-0.22-1.6um_k117_167338_flag=1_multi=9.0000_len=8004__full	NA	No	g__Marinobacter	0	0	0.205399	0	0	0.212189	0.561418	0	0	0	0	0	0	0	0	0	0	0	0	0	0
Medit-0.22-5um-Oct2015-15m_k127_81868_flag=1_multi=7.0000_len=40549__full	NA	No	g__Marinobacter	0	0	0	0.333073	0	0.232871	0	0	0	0	0	0	0	0	0	0	0	0	0	0	0
D32_0000196547__full	NA	No	g__Marinobacter	0	0	0	0	0	0	0	0	0	1.04886	0	0	0	0	0	0	0	0	0	0	0
D4_0000009322__full	NA	No	g__Marinobacter	0	0	0	0	0	0	0	0.719645	0	0	0	0	0	0	0	0	0	0	0	0	0
D115B_0000065995__full	NA	No	g__Marinobacter	0	0	0	0	0	0	0	0.424126	0	0	0	0	0	0	0	0	0.932772	0.630298	0	0	0.758743
D124_0000105951__full	NA	No	g__Marinobacter_A	0	0	0	0	0	0	0	0.285804	0	1.1157	0.396301	0	0	0	0	0	0	2.34602	0	0	0.547713
D150_0000161704__full	NA	No	g__Marinobacter_A	0	0	0	0	0	0	0	0	0	12.4739	0.324169	0	0	0	0	0	0	0	0	0.702254	0.942623
TARA-007-SRF-0.22-1.6um_k117_189111_flag=1_multi=9.0000_len=7551__full	NA	No	g__Marinomonas	0.634024	0	0	0	0	0	0	0	0	0	0	0	0	0	0	0	0	0	0	0	0
D26_0000180682__full	NA	No	g__Marinomonas	0	0	0	0	0	0	0	0	1.34981	0	0	0	0	0	0	0	0	0	0	0	0
D44_0000254745__full	NA	No	g__Marinomonas	0	0	0	0	0	0	0	0	0	0	1.35656	0	0	0	0	0	0	0	0	0	0
D4_0000199663__full	NA	No	g__Marinomonas	0	0	0	0	0	0	0	0.762939	0	0.262567	2.39008	1.03261	0.241508	0	1.13824	1.38416	0.849337	0.660966	0.313275	0	0.812355
TARA-009-SRF-0.22-1.6um_k117_8938_flag=1_multi=95.9951_len=58528__full	Temperate	Yes	No_host	0.0995752	3.39944	0.167373	0	0	0	0	0	0	0	0	0	0	0	0	0	0	0	0	0	0
D124_0000028829__full	NA	No	g__Marinomonas	0	0	0	0	0	0	0	0	0	0	0	0	0	0	0	0	0	9.80712	0.43793	0	0
D138_0000117756__full	NA	No	g__Marinomonas	0	0	0	0	0	0	0	0	0	0	0	0.327214	1.20321	0.882026	0	0	0	1.05782	6.36195	0	0
D138_0000161845__full	NA	No	g__Marinomonas	0	0	0	0	0	0	0	0	0	0.419252	0	0	0	0	0	0	0	0	1.97766	0	0
D138_0000277016__full	NA	No	g__Marinomonas	0	0	0	0	0	0	0	0	0	0	0	0	0	0	0.37329	0	0	0	2.37355	0	0
D162_0000237198__full	NA	No	g__Marinomonas	0	0	0	0	0	0	0	0	0	0	0	0	0	0	0	0	0	0	0	0	0.879116
TARA-009-SRF-0.22-1.6um_k117_79747_flag=1_multi=6.0000_len=5680__full	NA	No	g__Marisimplicoccus	1.14227	0.487092	1.27815	0.636696	0	0.178107	0.507684	0	0	0	0	0	0	0	0	0	0	0	0	0	0
D26_0000281359__full	NA	No	g__Marisimplicoccus	0	0	0	0	0	0	0	0	3.67242	0	0	0	0	0	0	0	0	0	0	0	0
D67_0000191019__full	NA	No	g__Marisimplicoccus	0	0	0	0	0	0	0	1.76626	0.550608	0.995969	0	0	0.721415	1.67512	0.773846	0.569375	1.30835	1.8053	0.702096	0	0.323198
TARA-009-SRF-0.22-1.6um_k117_859487_flag=0_multi=6.4684_len=7860__full	NA	No	g__Marivariicella	0.130487	0.226525	0.484543	0.145748	0	0.304716	0	0	0	0	0	0	0	0	0	0	0	0	0	0	0
TARA-018-SRF-0.22-1.6um_k117_818452_flag=0_multi=15.4764_len=36434__full	NA	No	g__Marivariicella	0	0	0.64762	0	0	0	0.112741	0	0	0	0	0	0	0	0	0	0	0	0	0	0
TARA-025-SRF-0.22-1.6um_k117_113294_flag=1_multi=6.9273_len=5563__full	NA	No	g__Marivariicella	0	0.0647189	0.605665	0.214883	0	0.266553	0	0	0	0	0	0	0	0	0	0	0	0	0	0	0
D26_0000141404__0_partial_1_5828-20011/25873	NA	No	g__Marivita	0	0	0	0	0	0	0	0.250488	1.37738	0	0	0	0	0	0	0	0	0	0	0	0
D124_0000220781__full	NA	No	g__Massilimicrobiota	0	0	0	0	0	0	0	0	0	0	0	0.80101	0	0	0.813979	0.389632	0.7415	2.786	0	0	0.26158
TARA-007-SRF-0.22-1.6um_k117_679731_flag=0_multi=10.9852_len=6872__full	NA	No	g__MB11C04	0.958983	0.186059	0	0.283489	0.359835	0.327538	0	0	0	0	0	0	0	0	0	0	0	0	0	0	0
TARA-007-SRF-0.22-1.6um_k117_335138_flag=0_multi=5.9969_len=16144__full	NA	No	g__MB11C04	0.451891	0.431257	0	0.162422	0.341168	0.342091	0	0	0	0	0	0	0	0	0	0	0	0	0	0	0
TARA-007-SRF-0.22-1.6um_k117_428324_flag=0_multi=10.9849_len=9382__full	NA	No	g__MB11C04	0.959569	0.218089	0.119464	0.297258	0.370677	0.359114	0	0	0	0	0	0	0	0	0	0	0	0	0	0	0
TARA-007-SRF-0.22-1.6um_k117_713282_flag=0_multi=10.0000_len=17474__full	NA	No	g__MB11C04	0.694171	0.149681	0	0.210911	0	0.129381	0	0	0	0	0	0	0	0	0	0	0	0	0	0	0
TARA-023-SRF-0.22-1.6um_k127_133291_flag=1_multi=7.0000_len=9292__full	NA	No	g__MB11C04	0	0	0.217364	0	0.730167	1.17215	0	0	0	0	0	0	0	0	0	0	0	0	0	0	0
TARA-030-SRF-0.22-1.6um_k117_310237_flag=1_multi=10.0000_len=5616__full	NA	No	g__MB11C04	0.148167	0	0	0.105047	0.211758	0.196069	0.480036	0	0	0	0	0	0	0	0	0	0	0	0	0	0
TARA-030-SRF-0.22-1.6um_k117_589989_flag=1_multi=7.4617_len=5999__full	NA	No	g__MB11C04	0.315426	0	0	0.111939	0	0.184581	0.366743	0	0	0	0	0	0	0	0	0	0	0	0	0	0
TARA-018-SRF-0.22-1.6um_k117_669831_flag=1_multi=9.0000_len=7776__full	NA	No	g__MB11C04	0	0	0.256921	0	0.383301	0.763243	0	0	0	0	0	0	0	0	0	0	0	0	0	0	0
TARA-018-SRF-0.22-1.6um_k117_134533_flag=1_multi=4.0000_len=5926__full	NA	No	g__MB11C04	0	0	0.150736	0	0	0	0.257551	0	0	0	0	0	0	0	0	0	0	0	0	0	0
TARA-025-SRF-0.22-1.6um_k117_468150_flag=0_multi=7.9773_len=13476__full	NA	No	g__MB11C04	0	0	0	0.274152	0	0.233538	0.267783	0	0	0	0	0	0	0	0	0	0	0	0	0	0
TARA-025-SRF-0.22-1.6um_k117_848306_flag=1_multi=10.0000_len=6229__full	NA	No	g__MB11C04	1.01776	0.285149	0.168995	0.397177	0.435843	0.511947	0	0	0	0	0	0	0	0	0	0	0	0	0	0	0
TARA-025-SRF-0.22-1.6um_k117_748016_flag=0_multi=47.9265_len=6512__full	NA	No	g__MB11C04	0	0	0.257478	0	0.941802	1.75026	0.122322	0	0	0	0	0	0	0	0	0	0	0	0	0	0
Medit-0.22-5um-Oct2015-15m_k127_2882290_flag=0_multi=2.9965_len=5922__full	NA	No	g__MB11C04	0	0	0	0.408919	0.163607	0.27273	0	0	0	0	0	0	0	0	0	0	0	0	0	0	0
Medit-0.22-5um-Oct2015-15m_k127_642018_flag=0_multi=5.9779_len=6684__full	NA	No	g__MB11C04	0	0	0.148675	0.432314	0	0.143409	0	0	0	0	0	0	0	0	0	0	0	0	0	0	0
D109_0000119077__full	NA	No	g__MB11C04	0	0	0	0	0	0	0	0	0	0	0.527994	0	0	0	0.252118	0.788793	0	0	0	0	0
D32_0000134859__full	NA	No	g__MB11C04	0	0	0	0	0	0	0	0	0.556481	1.57639	0	0	0	0	0	0	0	0	0.785336	0	0
D86_0000036466__full	NA	No	g__MB11C04	0	0	0	0	0	0	0	0	0	0	0	0	0	0	1.04127	0	0	0	0	0	0
D124_0000208596__full	NA	No	g__MB11C04	0	0	0	0	0	0	0	0	0	0	0	0	0	0.206311	0	0	3.37844	1.65921	0.199311	0	0
D150_0000161688__full	NA	No	g__MB11C04	0	0	0	0	0	0	0	0	0	0	0	0	0	0	0.556128	0	0	0	0	3.71718	0
TARA-018-SRF-0.22-1.6um_k117_156163_flag=1_multi=4.9924_len=5381__full	NA	No	g__MED727	0.189001	0.159935	0.27006	0.187262	0.267384	0.263973	0.133905	0	0	0	0	0	0	0	0	0	0	0	0	0	0
D109_0000313026__full	NA	No	g__MedAcidi-G1	0	0	0	0	0	0	0	0	0	0.280027	0	0	0	0	0	0.870306	0	0	0	0	0
D32_0000023336__full	NA	No	g__MedAcidi-G1	0	0	0	0	0	0	0	0	0	0.966794	0	0	0	0	0	0	0	0	0	0	0
D32_0000040868__full	NA	No	g__MedAcidi-G1	0	0	0	0	0	0	0	0	0	0.833222	0	0	0	0	0	0	0	0	0	0	0
D32_0000061449__full	NA	No	g__MedAcidi-G1	0	0	0	0	0	0	0	0	0	6.96558	0	0	0	0	0	0	0	0	0	0	0
D32_0000063233__full	NA	No	g__MedAcidi-G1	0	0	0	0	0	0	0	0	0	0.978417	0	0	0	0	0	0	0	0	0	0	0
D32_0000078159__full	NA	No	g__MedAcidi-G1	0	0	0	0	0	0	0	0	0	0.885669	0	0	0	0	0	0	0	0	0	0	0
D32_0000125694__full	NA	No	g__MedAcidi-G1	0	0	0	0	0	0	0	0	0	0.807021	0	0	0	0	0	0	0	0	0	0	0
D32_0000128840__full	NA	No	g__MedAcidi-G1	0	0	0	0	0	0	0	0	0	0.78009	0	0	0	0	0	0	0	0	0	0	0
D32_0000162783__full	NA	No	g__MedAcidi-G1	0	0	0	0	0	0	0	0	0	1.43673	0	0	0	0	0	0	0	0	0	0	0
D32_0000175290__full	NA	No	g__MedAcidi-G1	0	0	0	0	0	0	0	0	0	1.0086	0	0	0	0	0	0	0	0	0	0	0
D32_0000211403__full	NA	No	g__MedAcidi-G1	0	0	0	0	0	0	0	0	0	0.862896	0	0	0	0	0	0	0	0	0	0	0
D32_0000228489__full	NA	No	g__MedAcidi-G1	0	0	0	0	0	0	0	0	0	0.758091	0	0	0	0	0	0	0	0	0	0	0
D32_0000264815__full	NA	No	g__MedAcidi-G1	0	0	0	0	0	0	0	0	0	0.544817	0	0	0	0	0	0	0	0	0	0	0
D32_0000321670__full	NA	No	g__MedAcidi-G1	0	0	0	0	0	0	0	0	0	0.817159	0	0	0	0	0	0	0	0	0	0	0
D79_0000054923__full	NA	No	g__MedAcidi-G1	0	0	0	0	0	0	0	0	0	0	0	0	0	2.24178	0	0	0	0	0	0	0
D79_0000128677__full	NA	No	g__MedAcidi-G1	0	0	0	0	0	0	0	0	0	0	0	0	0	2.19899	0	0	0	0	0	0	0
D79_0000169518__full	NA	No	g__MedAcidi-G1	0	0	0	0	0	0	0	0	0	0	0	0	0	2.19199	0	0	0	0	0	0	0
D50_0000044229__full	NA	No	g__MedAcidi-G1	0	0	0	0	0	0	0	0	0	0.59909	0.353026	3.67849	0.284527	0.289847	0	0	0	0	0	0	0
D50_0000090577__full	NA	No	g__MedAcidi-G1	0	0	0	0	0	0	0	0	0	0.765244	0.396564	4.16862	0.347582	0	0	0	0	0	0	0	0
D50_0000237533__full	NA	No	g__MedAcidi-G1	0	0	0	0	0	0	0	0	0	0.474754	0.262234	3.2032	0.241195	0	0	0	0	0	0	0	0
TARA-030-SRF-0.22-1.6um_k117_746041_flag=1_multi=16.0000_len=10648__full	NA	No	g__MedAcidi-G2B	0	0	0.109435	0	0	0	0.742803	0	0	0	0	0	0	0	0	0	0	0	0	0	0
TARA-009-SRF-0.22-1.6um_k117_965672_flag=1_multi=7.0000_len=5939__full	NA	No	g__MED-G10	0.205399	0.131605	0	0.300244	0	0	0	0	0	0	0	0	0	0	0	0	0	0	0	0	0
TARA-018-SRF-0.22-1.6um_k117_814899_flag=0_multi=8.8185_len=6145__full	NA	No	g__MED-G10	0	0.0708591	0.510679	0.0664248	0	0.0825313	0	0	0	0	0	0	0	0	0	0	0	0	0	0	0
TARA-018-SRF-0.22-1.6um_k117_1371055_flag=1_multi=6.0000_len=10211__full	NA	No	g__MED-G10	0.0930291	0.307966	0.316301	0.179736	0.272852	0.269194	0	0	0	0	0	0	0	0	0	0	0	0	0	0	0
Medit-0.22-5um-Oct2015-15m_k127_1748525_flag=0_multi=55.1651_len=67138__full	NA	No	g__MED-G10	0.159464	0.0976768	0	0.644946	0.236919	0.309762	0	0	0	0	0	0	0	0	0	0	0	0	0	0	0
TARA-025-SRF-0.22-1.6um_k117_1209007_flag=1_multi=9.0000_len=15711__full	NA	No	g__MED-G116	0.296096	0.368948	0.162489	0.462122	0.800814	0.608937	0	0	0	0	0	0	0	0	0	0	0	0	0.505732	0	0
D32_0000089780__full	NA	No	g__MED-G116	0	0	0	0	0	0	0	0	0	0.951285	0	0	0	0	0	0	0	0	0	0	0
D138_0000032102__full	NA	No	g__MED-G116	0.13548	0.18228	0	0.1417	0	0.228273	0	0	0	0	0	0.501952	0	0	0	0	0	0	0.624557	0	0
TARA-018-SRF-0.22-1.6um_k117_719230_flag=1_multi=4.0000_len=5099__full	NA	No	g__MED-G13	0	0	0.159226	0	0	0	0	0	0	0	0	0	0	0	0	0	0	0	0	0	0
Medit-0.22-5um-Oct2015-15m_k127_1357375_flag=0_multi=6.8347_len=7802__full	NA	No	g__MED-G13	0.203611	0.232687	0.459366	0.506505	0	0.110134	0.170238	0	0	0	0	0	0	0	0	0	0	0	0	0	0
TARA-018-SRF-0.22-1.6um_k117_546369_flag=0_multi=21.7238_len=5232__full	NA	No	g__MED-G14	0.286971	0.262765	1.33798	0.132774	0.467696	0.155044	2.57393	0	0	0	0	0	0	0	0	0	0	0	0	0	0
Medit-0.22-5um-Oct2015-15m_k127_1755802_flag=0_multi=35.3180_len=8505__full	NA	No	g__MED-G14	2.08147	4.98401	0.901746	2.20996	0	0.182054	0.837721	0	0	0	0	0	0	0	0	0	0	0	0	0	0
TARA-009-SRF-0.22-1.6um_k117_423228_flag=0_multi=26.9806_len=26974__0_partial	NA	No	g__MED-G16	1.63663	1.45115	0.117355	0.0908312	0	0	0	0	0	0	0	0	0	0	0	0	0	0	0	0	0
TARA-007-SRF-0.22-1.6um_k117_723638_flag=1_multi=4.0000_len=5272__full	NA	No	g__MED-G16	0.405744	0.683363	0.597582	0.155312	0	0	0	0	0	0	0	0	0	0	0	0	0	0	0	0	0
TARA-009-SRF-0.22-1.6um_k117_56864_flag=1_multi=10.8606_len=9157__full	NA	No	g__MED-G16	0.250295	0.573145	0.930299	0.139861	0	0	0.815888	0	0	0	0	0	0	0	0	0	0	0	0	0	0
TARA-018-SRF-0.22-1.6um_k117_664635_flag=1_multi=9.9467_len=11770__full	NA	No	g__MED-G16	0	0	0.433439	0	0	0.123089	0	0	0	0	0	0	0	0	0	0	0	0	0	0	0
TARA-018-SRF-0.22-1.6um_k117_373438_flag=1_multi=11.0000_len=33693__full	NA	No	g__MED-G16	0	0	0.393544	0	0	0	0	0	0	0	0	0	0	0	0	0	0	0	0	0	0
TARA-018-SRF-0.22-1.6um_k117_1668258_flag=1_multi=8.0000_len=5153__full	NA	No	g__MED-G16	0	0	0.436435	0	0.190789	0.147514	0	0	0	0	0	0	0	0	0	0	0	0	0	0	0
TARA-018-SRF-0.22-1.6um_k117_2000370_flag=0_multi=7.9918_len=8681__full	NA	No	g__MED-G16	0.410666	0.229801	0.432917	0	0	0	0	0	0	0	0	0	0	0	0	0	0	0	0	0	0
Medit-0.22-5um-Oct2015-15m_k127_361087_flag=0_multi=17.9992_len=212107__0_partial	NA	No	g__MED-G17	0	0.298502	0	0.573896	0	0.125924	0.179868	0	0	0	0	0	0	0	0	0	0	0	0	0	0
TARA-018-SRF-0.22-1.6um_k117_291367_flag=1_multi=6.0000_len=6066__full	NA	No	g__MED-G20	0	0	0.307021	0	0	0	0	0	0	0	0	0	0	0	0	0	0	0	0	0	0
TARA-018-SRF-0.22-1.6um_k117_180647_flag=1_multi=5.9464_len=6553__full	NA	No	g__MED-G20	0	0	0.275332	0.379685	0	0.111191	0	0	0	0	0	0	0	0	0	0	0	0	0	0	0
TARA-018-SRF-0.22-1.6um_k117_1574606_flag=0_multi=11.0000_len=5668__full	NA	No	g__MED-G20	0	0	0.588384	0	0	0.20848	0.127785	0	0	0	0	0	0	0	0	0	0	0	0	0	0
Medit-0.22-5um-Oct2015-15m_k127_837890_flag=0_multi=4.9882_len=6893__full	NA	No	g__MED-G20	0	0	0.0618189	0.319034	0	0.438633	0	0	0.359048	0.970585	0.331763	0	0	0	0	0	0	0	0	0	0
Medit-0.22-5um-Oct2015-15m_k127_772509_flag=0_multi=8.5131_len=10059__full	NA	No	g__MED-G20	0	0	0.0696137	0.438042	0	0.40617	0.0938348	0	0	0	0	0	0	0	0	0	0	0	0	0	0
Medit-0.22-5um-Oct2015-15m_k127_1814469_flag=0_multi=6.0000_len=11034__full_1_3712-11034/11034	NA	No	g__MED-G20	0	0.274702	0	0.37859	0	0	0	0	0	0	0	0	0	0	0	0	0	0	0	0	0
Medit-0.22-5um-Oct2015-15m_k127_516010_flag=0_multi=7.9450_len=6741__full	NA	No	g__MED-G21	0.234847	0.125227	0	0.500468	0	0	0.176813	0	0	0	0	0	0	0	0	0	0	0	0	0	0
TARA-007-SRF-0.22-1.6um_k117_525773_flag=0_multi=12.0000_len=38298__full	NA	No	g__MED-G52	0.819189	0	0	0	0	0	0	0	0	0	0	0	0	0	0	0	0	0	0	0	0
TARA-007-SRF-0.22-1.6um_k117_456254_flag=1_multi=5.0000_len=5902__full	NA	No	g__MED-G52	0.321173	0	0	0.102202	0	0	0	0	0	0	0	0	0	0	0	0	0	0.347139	0	0	0
TARA-007-SRF-0.22-1.6um_k117_563076_flag=0_multi=9.9905_len=9586__full	NA	No	g__MED-G52	0.890288	0	0	0	0	0	0	0	0	0	0	0	0	0	0	0	0	0	0	0	0
TARA-007-SRF-0.22-1.6um_k117_408623_flag=0_multi=10.9982_len=56525__full	NA	No	g__MED-G52	0.780712	0	0	0	0	0	0	0	0	0	0	0	0	0	0	0	0	0	0	0	0
TARA-007-SRF-0.22-1.6um_k117_783056_flag=1_multi=11.0000_len=18900__full	NA	No	g__MED-G52	0.813286	0	0	0	0	0	0	0	0	0	0	0	0	0	0	0	0	0	0	0	0
TARA-030-SRF-0.22-1.6um_k117_268971_flag=0_multi=24.0000_len=5769__full	NA	No	g__MED-G52	0	0	0	0.132934	0.918974	1.6582	1.22511	0	0	0	0	0	0	0	0	0	0	0	0	0	0
TARA-009-SRF-0.22-1.6um_k117_783986_flag=0_multi=14.5262_len=8857__full	NA	No	g__MED-G52	2.91141	0.395339	0.101947	0	0	0	0	0	0	0	0	0	0	0	0	0	0	0	0	0	0
TARA-018-SRF-0.22-1.6um_k117_475861_flag=0_multi=8.0000_len=12868__full	NA	No	g__MED-G52	0	0.0982865	0.415823	0	0.304483	0.343505	0.205274	0	0	0	0	0	0	0	0	0	0	0	0	0	0
TARA-025-SRF-0.22-1.6um_k117_1137716_flag=0_multi=14.9830_len=8342__full	NA	No	g__MED-G52	0.125746	0.16512	0	0	0	0.353168	0	0	0	0	0	0	0	0	0	0	0	0	0	0	0
Medit-0.22-5um-Oct2015-15m_k127_1633649_flag=0_multi=8.0000_len=9669__full	NA	No	g__MED-G52	0	0	0	0.492122	0	0	0	0	0	0	0.140908	0	0	0	0	0	0	0	0	0	0
Medit-0.22-5um-Oct2015-15m_k127_91864_flag=0_multi=4.9595_len=5169__full	NA	No	g__MED-G52	0.182728	0.760722	0.391717	0.37509	0.992715	0.719781	0.273429	0	0	0	0	0	0	0	0	0	0	0	0	0	0
Medit-0.22-5um-Oct2015-15m_k127_1369383_flag=1_multi=6.0000_len=32922__full	NA	No	g__MED-G52	0.269606	0.0880993	0	0.343898	0	0	0	0	0	0	0	0	0	0	0	0	0	0	0	0	0
D109_0000174829__full	NA	No	g__MED-G52	0	0	0	0	0	0	0	0	0	1.33284	0.569792	0	1.23865	4.62153	0	1.69461	0	1.48337	1.22864	0	0.221963
D26_0000313630__full	NA	No	g__MED-G52	0	0	0	0	0	0	0	0	1.82885	0	0	0	0	0	0	0	0	0	0	0	0
D32_0000165287__full	NA	No	g__MED-G52	0	0	0	0	0	0	0	0	0	1.56916	0	0.904226	0.84847	0.783392	0.264285	0.643219	0.199282	1.30669	0.487652	0.305572	0
D32_0000165782__full	NA	No	g__MED-G52	0	0	0	0	0	0.104704	0	0	0	1.3158	0.80623	0.418672	1.03034	1.29651	0.239085	0	0	0	0.234881	0	0
D32_0000214278__full	NA	No	g__MED-G52	0	0	0	0	0	0	0	0	0	1.03523	0.489971	0.335206	0.933761	1.48765	0	0	0	0	0	0	0
D44_0000103238__full	NA	No	g__MED-G52	0	0	0	0	0	0	0	0	0	0	1.23966	0	0	0	0	0	0	0	0	0	0
D44_0000346179__full	NA	No	g__MED-G52	0	0	0	0	0	0	0	0	0	0.444392	0.685671	0.338131	0.681346	0.849674	0	0	0	0	0	0	0
D67_0000028628__full	NA	No	g__MED-G52	0	0	0	0	0	0	0	0.343605	0	0.714826	0	0	2.23778	2.65368	0	0	0	0	0	0	0
D115B_0000313097__full	NA	No	g__MED-G52	0	0	0	0	0	0	0	0	0	0.746346	0.419784	0.23946	0.703933	5.62393	0	0	0.702116	0.553417	0.547195	0	0
D124_0000140531__full	NA	No	g__MED-G52	0	0	0	0	0	0.218081	0	0	1.75325	1.94578	0	0	0	0	4.44204	0.356636	0.250793	0.351651	0	0	0
D138_0000041562__full	NA	No	g__MED-G52	0	0	0	0	0	0	0	0	0	0.326494	0	0.688976	0.547183	0.539919	0.242563	0.498999	0	1.03682	1.78445	0	0
D150_0000237150__full	NA	No	g__MED-G52	0	0	0	0	0	0	0	0	0	0	0	0	0.250883	0.578117	0.219203	0	0	0	0	0.688796	0
D50_0000119869__full	NA	No	g__MED-G52	0	0	0	0	0	0.0539096	0	0	0	0.284448	0.33241	0.335013	0.394772	0.630259	0	0	0	0	0	0	0
D50_0000130557__full	NA	No	g__MED-G52	0	0	0	0	0	0	0	0	0	0	0.149146	0.63966	0.358226	0	0	0	0	0	0	0	0
TARA-018-SRF-0.22-1.6um_k117_1517594_flag=1_multi=5.0000_len=5543__full	NA	No	g__MEDG-81	0	0	0.190645	0	0	0	0	0	0	0	0	0	0	0	0	0	0	0	0	0	0
D26_0000304472__full	NA	No	g__MEDG-81	0	0	0	0	0	0	0	0	5.16089	0	0	0	0	0	0	0	0	0	0	0	0
TARA-018-SRF-0.22-1.6um_k117_530374_flag=1_multi=8.0000_len=10987__full	NA	No	g__Mesonia	0	0	0.328173	0	0	0	0	0	0	0	0	0	0	0	0	0	0	0	0	0	0
D44_0000138450__full	NA	No	g__Mesonia	0	0	0	0	0	0	0	0	0	0	0.623224	0.29956	0	0	0	0	0.500257	0.675336	0	0	0
TARA-018-SRF-0.22-1.6um_k117_278970_flag=0_multi=9.9939_len=14851__full	NA	No	g__Mesoplasma	0	0	0.488368	0	0	0	0	0	0	0	0	0	0	0	0	0	0	0	0	0	0
D50_0000027663__full	NA	No	g__Methanobacterium	0	0	0	0	0	0	0	0	0	0	0.763566	3.36344	1.03487	0.217887	0	0	0	0	0	0	0
D150_0000319052__full	NA	No	g__Methanobacterium_B	0	0	0	0	0	0	0	0	0	0	0	0	0	0	0	0	0	0	0	0.575138	0
D124_0000286999__full	NA	No	g__Methanobrevibacter_A	0	0	0	0	0	0	0	0	0	0	0	0	0	0	0	0	0	1.1111	0.540117	0	0
D109_0000020599__full	NA	No	g__Methanobrevibacter_C	0	0	0	0	0	0	0	0	0	0	0	0	0	0	0	1.95311	0	0	0	0	0
TARA-018-SRF-0.22-1.6um_k117_1460432_flag=1_multi=10.0000_len=23028__full	NA	No	g__Methanosphaerula	0	0	0.505732	0	0	0	0	0	0	0	0	0	0	0	0	0	0	0	0	0	0
D32_0000338871__full	NA	No	g__Methylopumilus	0	0	0	0	0	0	0	0	0	0.653593	0.418327	1.61438	0	0	0	0	0	0	0	0	0
D79_0000002363__full	NA	No	g__Methylotenera	0	0	0	0	0	0	0	0	0	0	0	0	0	1.54575	0.168986	0	0.461825	0.472931	5.15924	0	0
D79_0000072816__full	NA	No	g__Methylotenera	0	0	0	0	0	0	0	0	0	0	0	0.285624	0.480693	2.18979	0	0	0.387795	0.361265	5.86873	0	0
D44_0000009417__full	NA	No	g__Methylotenera OR g__Methylotenera_A	0	0	0	0	0	0	0	0	0	0	2.04682	0.551065	0	0	0	0.492112	0.314691	0.312589	0	0	0
D150_0000311000__full	NA	No	g__Methylotenera_A	0	0	0	0	0	0	0	0	0	0	0	0	0	0	0	0	0	0	0	0.539858	0
D32_0000160487__full	NA	No	g__Methylovulum	0	0	0	0	0	0	0	0	0	1.35821	0.208157	0.309369	0.219628	0	0	0	0	0	0	0	0
TARA-009-SRF-0.22-1.6um_k117_194360_flag=1_multi=9.0000_len=8002__full	NA	No	g__Mf105b01	0	0.42961	0	0.0808944	0	0.146401	0.198789	0	0	0	0	0	0	0	0	0	0	0	0	0	0
TARA-025-SRF-0.22-1.6um_k117_1184284_flag=1_multi=29.1628_len=9722__full	NA	No	g__Mf105b01	0	0.0826146	2.5747	0	0.843976	1.03992	0	0	0	0	0	0	0	0	0	0	0	0	0	0	0
D109_0000002335__full	NA	No	g__Mf105b01	0	0	0	0	0	0	0	0	0	0	0	0	0	0	0	3.36188	1.06574	0.216591	0	0	0
D26_0000346693__full	NA	No	g__Mf105b01	0	0	0	0	0	0	0	0	1.37774	0	0	0	0	0	0	0	0	0	0	0	0
D32_0000228431__full	NA	No	g__Mf105b01	0	0	0	0	0	0	0	0	0	0.664404	0	0	0	0	0.29331	0	0	0	0	0.296725	0
D44_0000051645__full	NA	No	g__Mf105b01	0	0	0	0	0	0	0	0	0	0	0.830882	0	0	0	0	0	0	0	0	0	1.12342
D79_0000157765__full	NA	No	g__Mf105b01	0	0	0	0	0	0	0	0	0	0	0	0	0	1.99387	0	0	0	0	0	0	0
[truncated: 29,062 more rows]

## Sheet: bacphlip_hmmsearch
Contig_ID	COG0582	COG0675	COG1475	COG1662	COG1961	COG2452	COG2801	COG2826	COG2963	COG3039	COG3316	COG3335	COG3415	COG3547	COG4342	COG4389	COG4584	COG4644	COG4973	COG4974	COG5471	PHA02517	PHA02518	PHA02601	PRK00236	PRK00283	PRK01287	PRK02436	PRK05084	PRK06526	PRK08181	PRK09409	PRK09692	PRK09870	PRK09871	PRK13413	PRK13698	PRK14702	PRK15417	TIGR00616	TIGR01633	TIGR01634	TIGR01764	TIGR01766	TIGR01969	TIGR02126	TIGR02224	TIGR02225	TIGR02249
[truncated: 389 more rows]
[truncated: 157 more columns]

[truncated: 14 more sheets: bacphlip_contigs, bacphlip_abundances, bacphlip_vOTU_perc, bacphlip_wilcox, khedkar_viral_recombinases, viral_recombinase_hmmsearch, viral_recombinase_vOTUs, recombinase_vOTUs_perc, recombinase_wilcox_ecosysts, recombinase_perc_per_host, wilcox_temperate_vOTUs_per_host, rec_perc_Pelagi_Vibrio_ARS21_ot, Spearman_hosts, Spearman_env_factors]
