# Supplementary material for: Ecology of prokaryotic DNA viruses in a highly impacted coastal lagoon revealed through comparative and temporal metagenomics
Source: ISME Commun. 2026 Apr 21;6(1):ycag110. doi: 10.1093/ismeco/ycag110 (PMC13184970; doi:10.1093/ismeco/ycag110)
Supplement: ycag110_Supplementary_materials [file ycag110_supplementary_materials.zip › Supplementary_Dataset_5 revised.xlsx]

## Sheet: Table_of_contents
Table	Content
annotations	Output of DRAM-v's annotation step, which includes annotation information from multiple databases about every gene in all viral contigs
amg_summary	Output of DRAM-v's distill step which identifies potential AVGs
function_ids	functional categories manually assigned to each AVG kegg annotation
perc_AVGs_ecosysts	Percentage of vOTUs associated to AVG functional categories in samples of both ecosystems, indicating ample ID (Sample), ecosystem group (Group), total number of detected vOTUs (total_vOTUs), number of vOTUs with at least one AVG (vOTUs_with_AVG), and percentage of vOTUs carrying AVGs (percent_with_AVG).
effect_size	Effect size analysis and Wilcoxon test results for functional categories associated to AVGs with ≥5 exclusive vOTUs in at least one ecosystem (Mar Menor or Mediterranean Sea), including functional category (AVG), vOTU counts per ecosystem (# vOTUs Mar_Menor, # vOTUs Medit_Sea), raw p-values (p-value), the Wilcoxon test statistic (W), and FDR-adjusted p-values (Adjusted p-value).
ab_AVGs_Med-MM	Normalized abundances of the vOTUs derived from combining viral contigs of both ecosystems (Mar Menor and Mediterranean Sea), indicating the KEGG annotation (kegg_hit), functional categories (FUNCTION_ID), and counts (AVG_count) per vOTU of the associated AVGs.
wilcoxon	Results of the Wilcoxon test of the AVGs linked to the functional categories (AVGs) with significant differences in the percentage of vOTUs carrying each function between Mar Menor and the Mediterranean Sea, reporting median values per ecosystem, effect sizes (Mar Menor − Mediterranean), Wilcoxon test statistics, adjusted p-values, and the number of vOTUs per functional category in each ecosystem
uniprotkb	Table summaring the 57 bacterial 2-oxoglutarate/FeII-dependent oxygenases (EC: 1.14.11.-) found in the UniProtKB database by September 24th of 2025.
blastp	Modified blastp output table without self- and redundant pairs, showing the bit score and the sample environment of the protein sequences, to feed Cytoscape.
cd_search	Standard output table from CD-search on the 2OG/FeII-dependent oxygenases, including the definition line of the domain hit. The input queries include both the UniProtKB reference proteins and the AVG-encoded proteins.
pct_PiuC	Tables of the resulting percentages of the AVG-encoded 2OG/FeII-dependent oxygenases (from both Mar Menor and open Mediterranean Sea regions) that (i) aligned with the reference protein Y3634_SHEB5 in the BLASTP, and (ii) were identified to carry the PiuC domain based on CDD-search.
ab_AVGs_MM	Normalized abundances of the vOTUs derived from the Mar Menor, indicating the KEGG annotation (kegg_hit), functional categories (FUNCTION_ID), and counts (AVG_count) per vOTU of the associated AVGs.
spearman	Spearman correlation test of the vOTU abundances aggregated by AVG functional categories and the environmental factors

## Sheet: annotations
gene	fasta	scaffold	gene_position	start_position	end_position	strandedness	rank	ko_id	kegg_hit	viral_id	viral_hit	viral_RBH	viral_identity	viral_bitScore	viral_eVal	peptidase_id	peptidase_family	peptidase_hit	peptidase_RBH	peptidase_identity	peptidase_bitScore	peptidase_eVal	pfam_hits	cazy_ids	cazy_hits	cazy_subfam_ec	cazy_best_hit	vogdb_id	vogdb_hits	vogdb_categories	heme_regulatory_motif_count	virsorter_category	auxiliary_score	is_transposon	amg_flags
Albufera_2225748838||full_1	cleaned_input	Albufera_2225748838||full	1	1	63	-1	E																								0	2	5	False	F
Albufera_2225748838||full_2	cleaned_input	Albufera_2225748838||full	2	69	770	-1	D			YP_009835590.1	YP_009835590.1 terminase small subunit [Lactobacillus phage LJ]	False	0.327	101.0	9.76e-20								HNH endonuclease [PF01844.26]					VOG00535	sp|P06855|KIPN_BPT4 Polynucleotide kinase; XhXp	Xp;Xh	0	1	4	False	F
Albufera_2225748838||full_3	cleaned_input	Albufera_2225748838||full	3	775	3474	-1	D			YP_009815469.1	YP_009815469.1 DNA polymerase/primase [Arthrobacter phage Eileen]	False	0.213	88.0	3.67e-16								Protein of unknown function (DUF3987) [PF13148.9]; Bifunctional DNA primase/polymerase, N-terminal [PF09250.14]					VOG03821	REFSEQ DNA helicase; Xu	Xu	0	2	3	False	F
Albufera_2225748838||full_4	cleaned_input	Albufera_2225748838||full	4	3496	4005	-1	D																Transcription factor WhiB [PF02467.19]								0	1	3	False	F
Albufera_2225748838||full_5	cleaned_input	Albufera_2225748838||full	5	4019	4531	-1	E																								0	2	3	False	F
Albufera_2225748838||full_6	cleaned_input	Albufera_2225748838||full	6	4702	4929	-1	E																								0	2	3	False	F
Albufera_2225748838||full_7	cleaned_input	Albufera_2225748838||full	7	4926	5165	-1	D																Domain of unknown function (DUF6378) [PF19905.2]								0	1	3	False	F
Albufera_2225748838||full_8	cleaned_input	Albufera_2225748838||full	8	5425	5640	-1	E																								0	2	3	False	F
Albufera_2225748838||full_9	cleaned_input	Albufera_2225748838||full	9	5640	5846	-1	E																								0	2	3	False	F
Albufera_2225748838||full_10	cleaned_input	Albufera_2225748838||full	10	5865	6197	-1	E			YP_005087211.1	YP_005087211.1 RusA-like Holliday junction resolvase [Rhodococcus phage REQ3]	False	0.339	63.0	3.13e-08																0	1	3	False	F
Albufera_2225748838||full_11	cleaned_input	Albufera_2225748838||full	11	6194	6487	-1	C	K18955	WhiB family transcriptional regulator, redox-sensing transcriptional regulator														Transcription factor WhiB [PF02467.19]								0	1	4	False	F
Albufera_2225748838||full_12	cleaned_input	Albufera_2225748838||full	12	6487	6588	-1	E																								0	2	4	False	F
Albufera_2225748838||full_13	cleaned_input	Albufera_2225748838||full	13	6585	6779	-1	E																								0	2	4	False	F
Albufera_2225748838||full_14	cleaned_input	Albufera_2225748838||full	14	6761	7006	-1	E																								0	2	4	False	F
Albufera_2225748838||full_15	cleaned_input	Albufera_2225748838||full	15	7003	7137	-1	E																								0	2	4	False	F
Albufera_2225748838||full_16	cleaned_input	Albufera_2225748838||full	16	7244	7585	-1	E																								0	2	4	False	F
Albufera_2225748838||full_17	cleaned_input	Albufera_2225748838||full	17	7582	7683	-1	E																								0	2	5	False	F
Albufera_2225749026||full_1	cleaned_input	Albufera_2225749026||full	1	180	659	1	E																								0	1	5	False	F
Albufera_2225749026||full_2	cleaned_input	Albufera_2225749026||full	2	656	2008	1	E			YP_010110869.1	YP_010110869.1 terminase large subunit [uncultured phage cr10_1]	False	0.186	74.0	2.29e-09																0	1	2	False	F
Albufera_2225749026||full_3	cleaned_input	Albufera_2225749026||full	3	2001	2537	1	E																								0	1	2	False	F
Albufera_2225749026||full_4	cleaned_input	Albufera_2225749026||full	4	2538	2897	1	E																								0	1	2	False	F
Albufera_2225749026||full_5	cleaned_input	Albufera_2225749026||full	5	3314	4762	1	E			YP_010113366.1	YP_010113366.1 portal protein [uncultured phage cr131_1]	False	0.222	85.0	7.6e-13													VOG04209	sp|Q9T1S9|PORTL_BPAPS Portal protein; XhXpXrXs	Xp;Xr;Xh;Xs	0	0	2	False	VF
Albufera_2225749026||full_6	cleaned_input	Albufera_2225749026||full	6	4784	5908	1	E																								0	2	1	False	F
Albufera_2225749026||full_7	cleaned_input	Albufera_2225749026||full	7	5928	7301	1	E																								0	0	2	False	F
Albufera_2225749026||full_8	cleaned_input	Albufera_2225749026||full	8	7485	8195	1	E																								0	1	5	False	F
Albufera_2225749224||full_1	cleaned_input	Albufera_2225749224||full	1	30	545	-1	E																								0	2	5	False	F
Albufera_2225749224||full_2	cleaned_input	Albufera_2225749224||full	2	769	1404	-1	C	K01520	dUTP diphosphatase [EC:3.6.1.23]	YP_009622636.1	YP_009622636.1 dUTPase [Streptomyces phage BillNye]	False	0.334	74.0	8.83e-14								dUTPase [PF00692.22]								0	1	4	False	MF
Albufera_2225749224||full_3	cleaned_input	Albufera_2225749224||full	3	1437	1853	-1	D			YP_007006137.1	YP_007006137.1 ribonucleoside-diphosphate reductase large subunit [Cyanophage S-TIM5]	False	0.566	149.0	9.53e-38								Glutaredoxin [PF00462.27]								0	1	3	False	F
Albufera_2225749224||full_4	cleaned_input	Albufera_2225749224||full	4	2069	3388	-1	D			YP_007006137.1	YP_007006137.1 ribonucleoside-diphosphate reductase large subunit [Cyanophage S-TIM5]	True	0.679	573.0	7.26e-179								Ribonucleotide reductase, barrel domain [PF02867.18]; Ribonucleotide reductase, all-alpha domain [PF00317.24]					VOG00090	sp|P00452|RIR1_ECOLI Ribonucleoside-diphosphate reductase 1 subunit alpha; Xh	Xh	0	1	3	False	MKEF
Albufera_2225749224||full_5	cleaned_input	Albufera_2225749224||full	5	3500	3997	-1	E			YP_007006136.1	YP_007006136.1 HNH endonuclease [Cyanophage S-TIM5]	False	0.49	109.0	1.42e-23																0	1	3	False	F
Albufera_2225749224||full_6	cleaned_input	Albufera_2225749224||full	6	4148	4312	-1	E																								0	2	3	False	F
Albufera_2225749224||full_7	cleaned_input	Albufera_2225749224||full	7	4324	5286	-1	D			YP_007006134.1	YP_007006134.1 NrdB [Cyanophage S-TIM5]	False	0.581	341.0	8.45e-101								Ribonucleotide reductase, small chain [PF00268.24]					VOG01456	sp|P37427|RIR2_SALTY Ribonucleoside-diphosphate reductase 1 subunit beta; Xh	Xh	0	1	5	False	F
Albufera_2225749384||full_1	cleaned_input	Albufera_2225749384||full	1	58	147	1	E																								0	2	5	False	F
Albufera_2225749384||full_2	cleaned_input	Albufera_2225749384||full	2	147	692	1	E			YP_007006151.1	YP_007006151.1 hypothetical protein F417_gp072 [Cyanophage S-TIM5]	False	0.336	76.0	8.38e-15																0	1	4	False	F
Albufera_2225749384||full_3	cleaned_input	Albufera_2225749384||full	3	731	2824	1	E																								0	2	3	False	F
Albufera_2225749384||full_4	cleaned_input	Albufera_2225749384||full	4	2952	3095	1	E																								0	2	3	False	F
Albufera_2225749384||full_5	cleaned_input	Albufera_2225749384||full	5	3255	3566	1	E																								0	2	3	False	F
Albufera_2225749384||full_6	cleaned_input	Albufera_2225749384||full	6	3798	4055	-1	E																								0	2	3	False	F
Albufera_2225749384||full_7	cleaned_input	Albufera_2225749384||full	7	4371	4766	-1	E																								0	2	3	False	F
Albufera_2225749384||full_8	cleaned_input	Albufera_2225749384||full	8	4871	5317	-1	E																								0	2	3	False	F
Albufera_2225749384||full_9	cleaned_input	Albufera_2225749384||full	9	5256	5507	-1	E																								0	2	3	False	F
Albufera_2225749384||full_10	cleaned_input	Albufera_2225749384||full	10	5510	5704	-1	D																Phycobilisome degradation protein nblA [PF04485.15]								0	2	3	False	F
Albufera_2225749384||full_11	cleaned_input	Albufera_2225749384||full	11	5858	6016	1	E																								0	2	3	False	F
Albufera_2225749384||full_12	cleaned_input	Albufera_2225749384||full	12	6083	7399	1	C	K07175	PhoH-like ATPase	YP_009282979.1	YP_009282979.1 PhoH-like phosphate starvation-inducible [Bacillus phage AR9]	False	0.319	219.0	4.81e-57								PhoH-like protein [PF02562.19]; PIN domain [PF13638.9]					VOG02140	sp|O07635|YLAK_BACSU Uncharacterized protein YlaK; Xh	Xh	0	1	5	False	MKF
Albufera_2225749385||full_1	cleaned_input	Albufera_2225749385||full	1	3	500	1	E			NP_037663.1	NP_037663.1 terminase large subunit [Escherichia phage HK022]	False	0.622	161.0	2.4e-41																0	0	5	False	F
Albufera_2225749385||full_2	cleaned_input	Albufera_2225749385||full	2	500	1693	1	D			YP_010754216.1	YP_010754216.1 portal protein [Streptomyces phage Chymera]	False	0.449	300.0	2.6e-85								Phage portal protein [PF04860.15]					VOG00179	sp|Q6QGD5|PORTL_BPT5 Portal protein; XhXpXrXs	Xp;Xr;Xh;Xs	0	0	1	False	VF
Albufera_2225749385||full_3	cleaned_input	Albufera_2225749385||full	3	1704	2366	1	C	K06904	uncharacterized protein	YP_001686873.1	YP_001686873.1 head maturation protease [Azospirillum phage Cd]	False	0.452	176.0	1.09e-45	MER0400188	S78	MER0400188 - prohead peptidase (bacteriophage HK97) (Janthinobacterium sp. PAMC 25724) [S78.001]#S78#{peptidase unit: 23-197}~source ZP_10442512~	False	0.561	186.0	1e-48	Caudovirus prohead serine protease [PF04586.20]					VOG01487	sp|D3WAC4|PRO_BPLP2 Probable capsid maturation protease; XhXs	Xh;Xs	0	0	1	False	VPF
Albufera_2225749385||full_4	cleaned_input	Albufera_2225749385||full	4	2593	3606	1	D			YP_009324719.1	YP_009324719.1 major head protein [Salmonella phage 118970_sal3]	True	0.557	352.0	2.6e-104								Phage capsid family [PF05065.16]					VOG08205	sp|P19727|CAPSB_BPT7 Minor capsid protein; XrXs	Xr;Xs	0	0	1	False	VF
Albufera_2225749385||full_5	cleaned_input	Albufera_2225749385||full	5	3679	3882	1	E																								0	2	1	False	F
Albufera_2225749385||full_6	cleaned_input	Albufera_2225749385||full	6	4013	4171	-1	E																								0	2	1	False	F
Albufera_2225749385||full_7	cleaned_input	Albufera_2225749385||full	7	4333	4461	1	E																								0	1	1	False	F
Albufera_2225749385||full_8	cleaned_input	Albufera_2225749385||full	8	4461	4787	1	D			YP_001285814.1	YP_001285814.1 head closure Hc1 [Geobacillus virus E2]	False	0.369	70.0	9.82e-11								Phage head-tail joining protein [PF05521.14]					VOG00073	sp|O48446|HCP16_BPSPP Head completion protein gp16; XpXrXs	Xp;Xr;Xs	0	0	1	False	VF
Albufera_2225749385||full_9	cleaned_input	Albufera_2225749385||full	9	4787	5308	1	E																								0	0	2	False	F
Albufera_2225749385||full_10	cleaned_input	Albufera_2225749385||full	10	5305	5691	1	E																								0	1	2	False	F
Albufera_2225749385||full_11	cleaned_input	Albufera_2225749385||full	11	5758	6180	1	E																								0	1	2	False	F
Albufera_2225749385||full_12	cleaned_input	Albufera_2225749385||full	12	6180	6530	1	E																								0	2	2	False	F
Albufera_2225749385||full_13	cleaned_input	Albufera_2225749385||full	13	6608	6856	1	E																								0	1	2	False	F
Albufera_2225749385||full_14	cleaned_input	Albufera_2225749385||full	14	6849	7148	1	E																								0	1	5	False	F
Albufera_2225749401||full_1	cleaned_input	Albufera_2225749401||full	1	2	1246	1	E																								0	2	5	False	F
Albufera_2225749401||full_2	cleaned_input	Albufera_2225749401||full	2	1243	3978	1	E																								0	2	4	False	F
Albufera_2225749401||full_3	cleaned_input	Albufera_2225749401||full	3	3980	4663	1	E																								0	2	4	False	F
Albufera_2225749401||full_4	cleaned_input	Albufera_2225749401||full	4	4656	5234	1	E																								0	1	4	False	F
Albufera_2225749401||full_5	cleaned_input	Albufera_2225749401||full	5	5234	5533	1	E																								0	2	5	False	F
Albufera_2225749669||full_1	cleaned_input	Albufera_2225749669||full	1	3	149	-1	E																								0	2	5	False	F
Albufera_2225749669||full_2	cleaned_input	Albufera_2225749669||full	2	660	1559	1	D			YP_006988089.1	YP_006988089.1 anti-restriction protein [Caulobacter phage phiCbK]	False	0.394	201.0	8.02e-40								Zincin-like metallopeptidase [PF18818.4]; N-terminal domain of anti-restriction factor ArdC [PF08401.14]					VOG13812	sp|P27189|TRAC4_ECOLX DNA primase TraC; XhXr	Xr;Xh	0	1	4	False	VF
Albufera_2225749669||full_3	cleaned_input	Albufera_2225749669||full	3	1644	1778	1	E																								0	2	2	False	F
Albufera_2225749669||full_4	cleaned_input	Albufera_2225749669||full	4	2491	2667	1	E																								0	2	2	False	F
Albufera_2225749669||full_5	cleaned_input	Albufera_2225749669||full	5	2660	2872	1	E																								0	2	2	False	F
Albufera_2225749669||full_6	cleaned_input	Albufera_2225749669||full	6	2869	3045	1	E																								0	2	2	False	F
Albufera_2225749669||full_7	cleaned_input	Albufera_2225749669||full	7	3070	3258	1	E																								0	2	2	False	F
Albufera_2225749669||full_8	cleaned_input	Albufera_2225749669||full	8	3251	4048	1	E																								0	0	3	False	F
Albufera_2225749669||full_9	cleaned_input	Albufera_2225749669||full	9	4142	4399	1	E																								0	2	2	False	F
Albufera_2225749669||full_10	cleaned_input	Albufera_2225749669||full	10	4374	5219	1	E																								0	1	2	False	F
Albufera_2225749669||full_11	cleaned_input	Albufera_2225749669||full	11	5224	5502	1	E			YP_009304828.1	YP_009304828.1 hypothetical protein BJD49_gp102 [Acinetobacter phage vB_AbaM_phiAbaA1]	False	0.587	99.0	2.38e-21													VOG06402	REFSEQ hypothetical protein; Xu	Xu	0	1	2	False	F
Albufera_2225749669||full_12	cleaned_input	Albufera_2225749669||full	12	5506	5781	1	E																								0	1	2	False	F
Albufera_2225749669||full_13	cleaned_input	Albufera_2225749669||full	13	5797	5937	1	E																								0	2	2	False	F
Albufera_2225749669||full_14	cleaned_input	Albufera_2225749669||full	14	5947	6306	1	E																					VOG00523	sp|O48499|D14_BPT5 Protein D14; Xh	Xh	0	1	2	False	F
Albufera_2225749669||full_15	cleaned_input	Albufera_2225749669||full	15	6362	6472	1	E																								0	2	2	False	F
Albufera_2225749669||full_16	cleaned_input	Albufera_2225749669||full	16	6481	6669	1	E																								0	1	2	False	F
Albufera_2225749669||full_17	cleaned_input	Albufera_2225749669||full	17	6731	7180	1	E			YP_009098901.1	YP_009098901.1 hypothetical protein OZ74_gp143 [Caulobacter phage Cr30]	False	0.416	103.0	1.16e-21													VOG00326	REFSEQ hypothetical protein; Xu	Xu	0	1	2	False	F
Albufera_2225749669||full_18	cleaned_input	Albufera_2225749669||full	18	7225	7434	1	E																								0	2	2	False	F
Albufera_2225749669||full_19	cleaned_input	Albufera_2225749669||full	19	7503	7652	-1	E			YP_007676374.1	YP_007676374.1 hypothetical protein CYZG_00053 [Cyanophage KBS-P-1A]	False	0.708	70.0	6.4e-12																0	1	5	False	F
Albufera_2225751324||full_1	cleaned_input	Albufera_2225751324||full	1	3	137	1	E																								0	2	5	False	F
Albufera_2225751324||full_2	cleaned_input	Albufera_2225751324||full	2	197	541	1	E																								0	2	4	False	F
Albufera_2225751324||full_3	cleaned_input	Albufera_2225751324||full	3	694	1053	1	E																								0	2	4	False	F
Albufera_2225751324||full_4	cleaned_input	Albufera_2225751324||full	4	1220	1738	1	E																								0	2	4	False	F
Albufera_2225751324||full_5	cleaned_input	Albufera_2225751324||full	5	2306	2470	1	D																Siphovirus Gp157 [PF05565.14]								0	1	4	False	F
Albufera_2225751324||full_6	cleaned_input	Albufera_2225751324||full	6	2530	2883	1	E																								0	1	3	False	F
Albufera_2225751324||full_7	cleaned_input	Albufera_2225751324||full	7	2914	3207	1	E																								0	2	3	False	F
Albufera_2225751324||full_8	cleaned_input	Albufera_2225751324||full	8	3281	3532	1	E																								0	2	3	False	F
Albufera_2225751324||full_9	cleaned_input	Albufera_2225751324||full	9	3532	4152	1	C	K03465	thymidylate synthase (FAD) [EC:2.1.1.148]	YP_007676344.1	YP_007676344.1 thymidylate synthase [Cyanophage KBS-P-1A]	False	0.585	233.0	1.77e-68								Thymidylate synthase complementing protein [PF02511.18]								0	1	4	False	F
Albufera_2225751324||full_10	cleaned_input	Albufera_2225751324||full	10	4152	4310	1	E																								0	2	4	False	F
Albufera_2225751324||full_11	cleaned_input	Albufera_2225751324||full	11	4307	4576	1	E																								0	2	4	False	F
Albufera_2225751324||full_12	cleaned_input	Albufera_2225751324||full	12	4561	4806	1	E																								0	2	4	False	F
Albufera_2225751324||full_13	cleaned_input	Albufera_2225751324||full	13	5243	5356	1	E																								0	2	5	False	F
Albufera_2225751600||full_1	cleaned_input	Albufera_2225751600||full	1	88	561	-1	E																								0	1	5	False	F
Albufera_2225751600||full_2	cleaned_input	Albufera_2225751600||full	2	558	911	-1	E			YP_009609786.1	YP_009609786.1 hypothetical protein FDI24_gp186 [Acidovorax phage ACP17]	False	0.366	74.0	3.19e-12													VOG00077	sp|Q7Y5D9|FIBL2_BPT5 Collar protein p132; XhXs	Xh;Xs	0	1	2	False	VF
Albufera_2225751600||full_3	cleaned_input	Albufera_2225751600||full	3	911	1117	-1	E																								0	1	2	False	F
Albufera_2225751600||full_4	cleaned_input	Albufera_2225751600||full	4	1114	1353	-1	E																								0	1	2	False	F
Albufera_2225751600||full_5	cleaned_input	Albufera_2225751600||full	5	1343	1579	-1	E																								0	1	2	False	F
Albufera_2225751600||full_6	cleaned_input	Albufera_2225751600||full	6	1579	1845	-1	E																								0	2	2	False	F
Albufera_2225751600||full_7	cleaned_input	Albufera_2225751600||full	7	1824	2522	-1	D			YP_009010493.1	YP_009010493.1 endolysin [Geobacillus phage GBK2]	False	0.263	83.0	1.31e-13								Putative peptidoglycan binding domain [PF01471.21]								0	0	2	False	F
Albufera_2225751600||full_8	cleaned_input	Albufera_2225751600||full	8	2540	3280	-1	D			YP_009847662.1	YP_009847662.1 tail protein [Microbacterium phage TinyTimothy]	False	0.344	137.0	8.05e-35								Phage Tail Collar Domain [PF07484.15]					VOG01457	REFSEQ tail fiber protein; Xu	Xu	0	0	2	False	F
Albufera_2225751600||full_9	cleaned_input	Albufera_2225751600||full	9	3307	6402	-1	E			YP_009815149.1	YP_009815149.1 tail length tape measure protein [Microbacterium phage Armstrong]	False	0.297	259.0	8.64e-66																0	1	5	False	F
Albufera_2225751887||full_1	cleaned_input	Albufera_2225751887||full	1	1	189	1	E																								0	1	5	False	F
Albufera_2225751887||full_2	cleaned_input	Albufera_2225751887||full	2	208	2130	1	D			YP_007006089.1	YP_007006089.1 portal [Cyanophage S-TIM5]	False	0.606	754.0	1.25e-224								Protein of unknown function (DUF935) [PF06074.15]					VOG00253	sp|P44225|VG29_HAEIN Mu-like prophage FluMu protein gp29; Xu	Xu	0	0	2	False	F
Albufera_2225751887||full_3	cleaned_input	Albufera_2225751887||full	3	2137	2634	-1	E																								0	2	1	False	F
Albufera_2225751887||full_4	cleaned_input	Albufera_2225751887||full	4	2721	3482	-1	E			YP_010669246.1	YP_010669246.1 hypothetical protein PQC09_gp201 [Synechococcus phage S-N03]	False	0.31	65.0	1.57e-07																0	1	1	False	F
Albufera_2225751887||full_5	cleaned_input	Albufera_2225751887||full	5	3547	3897	-1	E																								0	2	1	False	F
Albufera_2225751887||full_6	cleaned_input	Albufera_2225751887||full	6	4044	4790	1	E			YP_007006091.1	YP_007006091.1 virion structural protein and packaging [Cyanophage S-TIM5]	False	0.327	83.0	1.41e-13																0	2	1	False	F
Albufera_2225751887||full_7	cleaned_input	Albufera_2225751887||full	7	4756	5517	1	E			YP_009301622.1	YP_009301622.1 virion structural protein [Cyanophage S-RIM32]	False	0.542	224.0	1.29e-64													VOG02650	REFSEQ virion structural protein; Xu	Xu	0	0	1	False	F
Albufera_2225751887||full_8	cleaned_input	Albufera_2225751887||full	8	5456	5878	1	E			YP_009301622.1	YP_009301622.1 virion structural protein [Cyanophage S-RIM32]	False	0.57	124.0	4.48e-29																0	0	5	False	F
Albufera_2225752172||full_1	cleaned_input	Albufera_2225752172||full	1	1	738	1	D			YP_002117563.1	YP_002117563.1 major head protein [Rhizobium phage 16-3]	False	0.246	72.0	6.28e-10								Phage capsid family [PF05065.16]					VOG08205	sp|P19727|CAPSB_BPT7 Minor capsid protein; XrXs	Xr;Xs	0	0	5	False	VF
Albufera_2225752172||full_2	cleaned_input	Albufera_2225752172||full	2	810	1997	1	D			YP_007237926.1	YP_007237926.1 glycosyltransferase [Tetrasphaera phage TJE1]	False	0.194	63.0	4.6e-06								Glycosyl transferases group 1 [PF00534.23]					VOG00125	sp|Q8QL20|Y356_SIRV1 Uncharacterized protein 356; Xu	Xu	0	1	1	False	MKF
Albufera_2225752172||full_3	cleaned_input	Albufera_2225752172||full	3	2041	2400	1	E																								0	1	1	False	F
Albufera_2225752172||full_4	cleaned_input	Albufera_2225752172||full	4	2393	2659	1	E																								0	1	1	False	F
Albufera_2225752172||full_5	cleaned_input	Albufera_2225752172||full	5	2656	2790	1	E																								0	1	1	False	F
Albufera_2225752172||full_6	cleaned_input	Albufera_2225752172||full	6	2810	3058	1	E																								0	1	1	False	F
Albufera_2225752172||full_7	cleaned_input	Albufera_2225752172||full	7	3068	3475	1	E																								0	1	1	False	F
Albufera_2225752172||full_8	cleaned_input	Albufera_2225752172||full	8	3495	3743	1	E																								0	1	1	False	F
Albufera_2225752172||full_9	cleaned_input	Albufera_2225752172||full	9	3955	4536	1	E																								0	1	1	False	F
Albufera_2225752172||full_10	cleaned_input	Albufera_2225752172||full	10	4536	5726	1	D			YP_009273342.1	YP_009273342.1 tail length tape measure protein [Bacillus phage vB_BhaS-171]	False	0.249	118.0	8.39e-24								Phage-related minor tail protein [PF10145.12]								0	0	5	False	F
Albufera_2225752372||full_1	cleaned_input	Albufera_2225752372||full	1	3	443	1	E																								0	1	5	False	F
Albufera_2225752372||full_2	cleaned_input	Albufera_2225752372||full	2	623	1810	1	C	K06909	phage terminase large subunit	YP_112491.1	YP_112491.1 terminase large subunit [Flavobacterium phage 11b]	False	0.281	101.0	3.63e-18								Terminase large subunit, T4likevirus-type, N-terminal [PF03237.18]					VOG00940	REFSEQ terminase large subunit; Xu	Xu	0	0	2	False	F
Albufera_2225752372||full_3	cleaned_input	Albufera_2225752372||full	3	1807	2142	1	E																								0	2	1	False	F
Albufera_2225752372||full_4	cleaned_input	Albufera_2225752372||full	4	2399	2713	1	E																								0	2	1	False	F
Albufera_2225752372||full_5	cleaned_input	Albufera_2225752372||full	5	2758	3354	1	E																								0	1	1	False	F
Albufera_2225752372||full_6	cleaned_input	Albufera_2225752372||full	6	3496	4953	1	D			YP_009809820.1	YP_009809820.1 tail length tape measure protein [Caulobacter phage CcrBL9]	False	0.33	114.0	6.91e-10								Tape measure protein [PF20155.2]					VOG00425	REFSEQ hypothetical protein; Xu	Xu	0	0	1	False	F
Albufera_2225752372||full_7	cleaned_input	Albufera_2225752372||full	7	5055	6512	1	E																								0	0	2	False	F
Albufera_2225752372||full_8	cleaned_input	Albufera_2225752372||full	8	6512	7090	1	E																								0	1	5	False	F
Albufera_2225752444||full_1	cleaned_input	Albufera_2225752444||full	1	3	242	-1	D			YP_008853802.1	YP_008853802.1 bacteriolytic protein [Ralstonia phage RSK1]	False	0.468	71.0	7.83e-12								Head binding [PF09008.13]								0	1	5	False	F
Albufera_2225752444||full_2	cleaned_input	Albufera_2225752444||full	2	247	459	-1	E																								0	2	2	False	F
Albufera_2225752444||full_3	cleaned_input	Albufera_2225752444||full	3	574	2532	-1	E																								0	2	2	False	F
Albufera_2225752444||full_4	cleaned_input	Albufera_2225752444||full	4	2564	4432	-1	E																								0	2	2	False	F
Albufera_2225752444||full_5	cleaned_input	Albufera_2225752444||full	5	4442	4609	-1	E																								0	2	2	False	F
Albufera_2225752444||full_6	cleaned_input	Albufera_2225752444||full	6	4606	5871	-1	E																								0	1	2	False	F
Albufera_2225752444||full_7	cleaned_input	Albufera_2225752444||full	7	5858	6394	-1	E																								0	0	5	False	F
Albufera_2225752994||full_1	cleaned_input	Albufera_2225752994||full	1	66	1163	-1	E																								0	2	5	False	F
Albufera_2225752994||full_2	cleaned_input	Albufera_2225752994||full	2	1165	3651	-1	E			YP_009042801.1	YP_009042801.1 tail protein [Anabaena phage A-4L]	False	0.253	273.0	2.52e-71													VOG16500	REFSEQ tail protein; Xu	Xu	0	0	4	False	F
Albufera_2225752994||full_3	cleaned_input	Albufera_2225752994||full	3	3599	4285	-1	E			YP_009042801.1	YP_009042801.1 tail protein [Anabaena phage A-4L]	False	0.306	100.0	1.56e-06																0	0	1	False	F
Albufera_2225752994||full_4	cleaned_input	Albufera_2225752994||full	4	4285	4890	-1	E			YP_009042802.1	YP_009042802.1 tail protein [Anabaena phage A-4L]	False	0.237	64.0	1.06e-07																0	0	1	False	F
Albufera_2225752994||full_5	cleaned_input	Albufera_2225752994||full	5	4896	5861	-1	D			YP_009042803.1	YP_009042803.1 major head protein [Anabaena phage A-4L]	False	0.278	127.0	1.66e-27								Phage capsid protein [PF19821.2]					VOG01566	REFSEQ major head protein; Xu	Xu	0	0	5	False	F
Albufera_2225753828||full_1	cleaned_input	Albufera_2225753828||full	1	220	1335	-1	E			YP_009042793.1	YP_009042793.1 Cas4-domain exonuclease [Anabaena phage A-4L]	False	0.277	127.0	5.29e-27																0	1	5	False	F
Albufera_2225753828||full_2	cleaned_input	Albufera_2225753828||full	2	1322	1846	-1	E																								0	1	2	False	F
Albufera_2225753828||full_3	cleaned_input	Albufera_2225753828||full	3	1871	2227	-1	E																								0	1	2	False	F
Albufera_2225753828||full_4	cleaned_input	Albufera_2225753828||full	4	2322	2726	-1	E																								0	2	2	False	F
Albufera_2225753828||full_5	cleaned_input	Albufera_2225753828||full	5	2728	3198	-1	D			YP_009042791.1	YP_009042791.1 Erf-like ssDNA annealing protein [Anabaena phage A-4L]	False	0.337	64.0	4.36e-08								ERF superfamily [PF04404.15]								0	1	2	False	F
Albufera_2225753828||full_6	cleaned_input	Albufera_2225753828||full	6	3399	4739	-1	D																Peptidase family M23 [PF01551.25]								0	0	4	False	F
Albufera_2225753828||full_7	cleaned_input	Albufera_2225753828||full	7	4782	5312	-1	D			YP_009042789.1	YP_009042789.1 DNA polymerase [Anabaena phage A-4L]	False	0.287	76.0	9.83e-12								DNA polymerase family A [PF00476.23]								0	2	5	False	F
Albufera_2225754088||full_1	cleaned_input	Albufera_2225754088||full	1	54	761	1	C	K06904	uncharacterized protein	NP_612834.1	NP_612834.1 head maturation protease [Clostridium phage phi3626]	False	0.259	67.0	3.49e-08	MER0054618	S78	MER0054618 - family S78 unassigned peptidases (Leifsonia xyli) [S78.UPW]#S78#{peptidase unit: 20-158}~source AAT90040~	False	0.439	110.0	1.99e-22	Caudovirus prohead serine protease [PF04586.20]					VOG01487	sp|D3WAC4|PRO_BPLP2 Probable capsid maturation protease; XhXs	Xh;Xs	0	0	5	False	VPF
Albufera_2225754088||full_2	cleaned_input	Albufera_2225754088||full	2	902	2200	1	D			YP_002117563.1	YP_002117563.1 major head protein [Rhizobium phage 16-3]	False	0.317	153.0	4.34e-35								Phage capsid family [PF05065.16]					VOG08205	sp|P19727|CAPSB_BPT7 Minor capsid protein; XrXs	Xr;Xs	0	0	1	False	VF
Albufera_2225754088||full_3	cleaned_input	Albufera_2225754088||full	3	2316	2495	1	E																								0	2	1	False	F
Albufera_2225754088||full_4	cleaned_input	Albufera_2225754088||full	4	2492	5122	1	C	K00737	beta-1,4-mannosyl-glycoprotein beta-1,4-N-acetylglucosaminyltransferase [EC:2.4.1.144]	YP_009174616.1	YP_009174616.1 putative glycosyltransferase [Yellowstone lake phycodnavirus 2]	False	0.341	135.0	1.69e-14								Glycosyltransferase family 17 [PF04724.16]; Glycosyl transferases group 1 [PF00534.23]; Glycosyl transferases group 1 [PF13692.9]	GT17	GT17 beta-1,4-mannosyl-glycoprotein beta-1,4-N-acetylglucosaminyltransferase (EC 2.4.1.144).	2.4.1.144	GT17.hmm	VOG18778	REFSEQ hypothetical protein; Xu	Xu	0	1	1	False	MKF
Albufera_2225754088||full_5	cleaned_input	Albufera_2225754088||full	5	5119	5661	1	D																Methyltransferase domain [PF13578.9]; Macrocin-O-methyltransferase (TylF) [PF05711.14]								0	1	1	False
Albufera_2225754088||full_6	cleaned_input	Albufera_2225754088||full	6	5658	6206	1	D																Methyltransferase domain [PF13578.9]; Cephalosporin hydroxylase [PF04989.15]; O-methyltransferase [PF01596.20]								0	2	1	False	MK
Albufera_2225754088||full_7	cleaned_input	Albufera_2225754088||full	7	6208	7245	1	E			YP_005087322.1	YP_005087322.1 hypothetical protein RoPhREQ1_gp70 [Rhodococcus phage REQ1]	False	0.298	90.0	6.86e-15																0	1	1	False	F
Albufera_2225754088||full_8	cleaned_input	Albufera_2225754088||full	8	7245	7967	1	E																								0	1	1	False	F
Albufera_2225754088||full_9	cleaned_input	Albufera_2225754088||full	9	8001	8426	1	E			YP_010082575.1	YP_010082575.1 major tail protein [Arthrobacter phage LiSara]	False	0.301	66.0	4.15e-09																0	1	1	False	F
Albufera_2225754088||full_10	cleaned_input	Albufera_2225754088||full	10	8432	8938	1	E																								0	2	1	False	F
Albufera_2225754088||full_11	cleaned_input	Albufera_2225754088||full	11	8948	10582	1	E			YP_009830812.1	YP_009830812.1 tail tape measure protein [Clostridium phage CDKM9]	False	0.272	64.0	2.75e-06																0	0	2	False	F
Albufera_2225754088||full_12	cleaned_input	Albufera_2225754088||full	12	10586	11728	1	E																								0	1	5	False	F
Albufera_2225754367||full_1	cleaned_input	Albufera_2225754367||full	1	1	516	1	E																								0	2	5	False	F
Albufera_2225754367||full_2	cleaned_input	Albufera_2225754367||full	2	619	1350	1	E			YP_010106956.1	YP_010106956.1 DNA methyltransferase [Xanthomonas phage FoX4]	False	0.304	112.0	3.12e-23													VOG18870	REFSEQ DNA methyltransferase; Xu	Xu	0	1	4	False	F
Albufera_2225754367||full_3	cleaned_input	Albufera_2225754367||full	3	2015	3121	1	E																								0	2	2	False	F
Albufera_2225754367||full_4	cleaned_input	Albufera_2225754367||full	4	3123	3368	-1	E																								0	2	2	False	F
Albufera_2225754367||full_5	cleaned_input	Albufera_2225754367||full	5	3914	4387	1	E																								0	2	2	False	F
Albufera_2225754367||full_6	cleaned_input	Albufera_2225754367||full	6	4392	4715	-1	E																								0	2	2	False	F
Albufera_2225754367||full_7	cleaned_input	Albufera_2225754367||full	7	4712	5482	-1	E																								0	2	2	False	F
Albufera_2225754367||full_8	cleaned_input	Albufera_2225754367||full	8	5776	6057	-1	E																								0	2	2	False	F
Albufera_2225754367||full_9	cleaned_input	Albufera_2225754367||full	9	6057	6620	-1	E																								0	2	2	False	F
Albufera_2225754367||full_10	cleaned_input	Albufera_2225754367||full	10	6693	6890	-1	E																								0	2	2	False	F
Albufera_2225754367||full_11	cleaned_input	Albufera_2225754367||full	11	6890	8080	-1	E																								0	2	2	False	F
Albufera_2225754367||full_12	cleaned_input	Albufera_2225754367||full	12	8080	8385	-1	E																								0	2	2	False	F
Albufera_2225754367||full_13	cleaned_input	Albufera_2225754367||full	13	8333	8905	-1	E																								0	0	4	False	F
Albufera_2225754367||full_14	cleaned_input	Albufera_2225754367||full	14	8910	9170	-1	E																								0	2	5	False	F
Albufera_2225754403||full_1	cleaned_input	Albufera_2225754403||full	1	3	209	-1	E																								0	2	5	False	F
Albufera_2225754403||full_2	cleaned_input	Albufera_2225754403||full	2	410	760	1	E																								0	2	4	False	F
Albufera_2225754403||full_3	cleaned_input	Albufera_2225754403||full	3	803	1021	1	E																								0	2	4	False	F
Albufera_2225754403||full_4	cleaned_input	Albufera_2225754403||full	4	1352	1528	1	E																								0	2	4	False	F
Albufera_2225754403||full_5	cleaned_input	Albufera_2225754403||full	5	1571	1735	1	E																								0	2	4	False	F
Albufera_2225754403||full_6	cleaned_input	Albufera_2225754403||full	6	1674	1970	1	E																								0	2	4	False	F
Albufera_2225754403||full_7	cleaned_input	Albufera_2225754403||full	7	1972	2127	1	E																								0	2	4	False	F
Albufera_2225754403||full_8	cleaned_input	Albufera_2225754403||full	8	2301	2480	1	E																								0	2	4	False	F
Albufera_2225754403||full_9	cleaned_input	Albufera_2225754403||full	9	3153	3617	1	E																								0	2	4	False	F
Albufera_2225754403||full_10	cleaned_input	Albufera_2225754403||full	10	3677	4123	1	E																								0	2	4	False	F
Albufera_2225754403||full_11	cleaned_input	Albufera_2225754403||full	11	4123	4317	1	E																								0	2	4	False	F
Albufera_2225754403||full_12	cleaned_input	Albufera_2225754403||full	12	4314	4457	1	E																								0	2	4	False	F
Albufera_2225754403||full_13	cleaned_input	Albufera_2225754403||full	13	4638	4793	1	E																								0	2	4	False	F
Albufera_2225754403||full_14	cleaned_input	Albufera_2225754403||full	14	4853	5071	1	E																								0	2	4	False	F
Albufera_2225754403||full_15	cleaned_input	Albufera_2225754403||full	15	5096	5608	1	D			YP_009777677.1	YP_009777677.1 Phage protein Gp37/Gp68-like protein [uncultured phage_MedDCM-OCT-S42-C7]	False	0.465	136.0	1.23e-32								Gene product 88 [PF17338.5]					VOG01425	sp|O64269|VG88_BPMD2 Gene 88 protein; Xu	Xu	0	1	5	False	F
Albufera_2225754694||full_1	cleaned_input	Albufera_2225754694||full	1	681	1346	-1	E																								0	2	5	False	F
Albufera_2225754694||full_2	cleaned_input	Albufera_2225754694||full	2	1346	2980	-1	E			YP_004508456.1	YP_004508456.1 tail fiber protein [Synechococcus phage S-CRM01]	False	0.636	140.0	4.8e-30													VOG01806	sp|Q5UPS6|COLL5_MIMIV Collagen-like protein 5; XhXs	Xh;Xs	0	1	4	False	VF
Albufera_2225754694||full_3	cleaned_input	Albufera_2225754694||full	3	2977	3366	-1	E																								0	1	2	False	F
Albufera_2225754694||full_4	cleaned_input	Albufera_2225754694||full	4	3422	3793	-1	D																Uncharacterized conserved protein (DUF2190) [PF09956.12]					VOG00910	REFSEQ head decoration; Xu	Xu	0	1	2	False	F
Albufera_2225754694||full_5	cleaned_input	Albufera_2225754694||full	5	3821	5749	-1	D			YP_009103725.1	YP_009103725.1 major head and protease protein [Shewanella sp. phage 1/44]	False	0.242	207.0	4.95e-38	MER0253184	S14	MER0253184 - family S14 unassigned peptidases (Cupriavidus necator) [S14.UPW]#S14#{peptidase unit: 217-678}~source YP_004685026~	False	0.286	195.0	6.2e-47						VOG03739	sp|Q9T1W1|CAPSD_BPMU Major capsid protein; XhXs	Xh;Xs	0	0	2	False	VPF
Albufera_2225754694||full_6	cleaned_input	Albufera_2225754694||full	6	5759	7183	-1	D			YP_002321457.1	YP_002321457.1 portal protein [Stenotrophomonas phage S1]	False	0.307	213.0	1.81e-54								Phage portal protein, lambda family [PF05136.16]					VOG01342	sp|P03710|PORTL_LAMBD Portal protein B; XpXrXs	Xp;Xr;Xs	0	0	1	False	VF
Albufera_2225754694||full_7	cleaned_input	Albufera_2225754694||full	7	7183	7380	-1	E																								0	2	1	False	F
Albufera_2225754694||full_8	cleaned_input	Albufera_2225754694||full	8	7402	8814	-1	D			YP_004934601.1	YP_004934601.1 terminase large subunit [Synechococcus phage S-CBS1]	True	0.723	684.0	1.16e-216								Terminase large subunit gpA, endonuclease domain [PF20454.1]; Phage terminase large subunit gpA, ATPase domain [PF05876.15]					VOG01562	sp|P03708|TERL_LAMBD Terminase, large subunit; XhXr	Xr;Xh	0	0	1	False	VF
Albufera_2225754694||full_9	cleaned_input	Albufera_2225754694||full	9	8899	9267	-1	D			YP_004421723.1	YP_004421723.1 terminase large subunit [Synechococcus phage S-CBS3]	False	0.572	124.0	2.81e-29								Phage terminase large subunit gpA, ATPase domain [PF05876.15]								0	0	2	False	F
Albufera_2225754694||full_10	cleaned_input	Albufera_2225754694||full	10	9260	9757	-1	E																								0	1	5	False	F
Albufera_2225755747||full_1	cleaned_input	Albufera_2225755747||full	1	308	619	-1	E																								0	2	5	False	F
Albufera_2225755747||full_2	cleaned_input	Albufera_2225755747||full	2	977	1573	-1	E																								0	2	4	False	F
Albufera_2225755747||full_3	cleaned_input	Albufera_2225755747||full	3	1566	1949	-1	E																								0	1	4	False	F
Albufera_2225755747||full_4	cleaned_input	Albufera_2225755747||full	4	2011	2520	-1	D																AbrB-like transcriptional regulator [PF14250.9]								0	2	2	False	F
Albufera_2225755747||full_5	cleaned_input	Albufera_2225755747||full	5	2672	3148	-1	E			NP_848251.1	NP_848251.1 Holliday junction resolvase [Salmonella phage epsilon15]	False	0.392	104.0	8.8e-22													VOG00050	sp|P13004|YLYS_BPPHV Uncharacterized protein near lysin gene (Fragment); Xu	Xu	0	1	2	False	F
Albufera_2225755747||full_6	cleaned_input	Albufera_2225755747||full	6	3138	3851	-1	E																								0	2	2	False	F
Albufera_2225755747||full_7	cleaned_input	Albufera_2225755747||full	7	4073	4504	-1	C	K03111	single-strand DNA-binding protein	YP_010078492.1	YP_010078492.1 single strand DNA binding protein [Ralstonia phage Heva]	False	0.42	88.0	1.96e-16								Single-strand binding protein family [PF00436.28]					VOG00981	sp|P9WGD5|SSB_MYCTU Single-stranded DNA-binding protein; Xu	Xu	0	1	2	False	F
Albufera_2225755747||full_8	cleaned_input	Albufera_2225755747||full	8	4544	4942	-1	E																								0	2	2	False	F
Albufera_2225755747||full_9	cleaned_input	Albufera_2225755747||full	9	4923	5726	-1	E																								0	1	2	False	F
Albufera_2225755747||full_10	cleaned_input	Albufera_2225755747||full	10	5736	6740	-1	E																								0	1	2	False
Albufera_2225755747||full_11	cleaned_input	Albufera_2225755747||full	11	6780	7550	-1	C	K10873	DNA repair and recombination protein RAD52	YP_009146233.1	YP_009146233.1 DNA repair protein [Sulfitobacter phage NYA-2014a]	False	0.416	107.0	2.5e-21								Rad52/22 family double-strand break repair protein [PF04098.18]								0	1	2	False
Albufera_2225755747||full_12	cleaned_input	Albufera_2225755747||full	12	7622	7936	1	E																								0	2	2	False
Albufera_2225755747||full_13	cleaned_input	Albufera_2225755747||full	13	8108	8374	-1	E																								0	2	2	False
Albufera_2225755747||full_14	cleaned_input	Albufera_2225755747||full	14	8371	9804	-1	C	K02314	replicative DNA helicase [EC:5.6.2.3]	YP_240209.1	YP_240209.1 DnaB-like replicative helicase [Staphylococcus phage EW]	False	0.297	134.0	1.61e-28								DnaB-like helicase C terminal domain [PF03796.18]; KaiC [PF06745.16]					VOG00267	sp|Q8X5V3|DNAB_ECO57 Replicative DNA helicase; XhXr	Xr;Xh	0	1	2	False	V
Albufera_2225755747||full_15	cleaned_input	Albufera_2225755747||full	15	9805	10605	-1	E			YP_010750780.1	YP_010750780.1 helix-turn-helix DNA binding domain protein [Microbacterium phage Kozie]	False	0.468	78.0	1.4e-14																0	1	2	False
Albufera_2225755747||full_16	cleaned_input	Albufera_2225755747||full	16	10643	10828	-1	E																								0	2	2	False
Albufera_2225755747||full_17	cleaned_input	Albufera_2225755747||full	17	11505	12431	1	E			YP_004421751.1	YP_004421751.1 RNA polymerase sigma factor [Synechococcus phage S-CBS3]	False	0.334	157.0	7.94e-26																0	1	2	False
Albufera_2225755747||full_18	cleaned_input	Albufera_2225755747||full	18	12568	16341	1	D			YP_007673155.1	YP_007673155.1 hypothetical protein SWQG_00009 [Synechococcus phage S-RIP2]	False	0.353	162.0	1.85e-35								Protein of unknown function (DUF1565) [PF07602.14]								0	0	2	False
Albufera_2225755747||full_19	cleaned_input	Albufera_2225755747||full	19	16344	17174	1	D			YP_007674373.1	YP_007674373.1 hypothetical protein SWZG_00008 [Synechococcus phage S-SKS1]	False	0.309	94.0	7.3e-05								Concanavalin A-like lectin/glucanases superfamily [PF13385.9]								0	0	1	False	MK
Albufera_2225755747||full_20	cleaned_input	Albufera_2225755747||full	20	17469	17819	1	D			YP_009830574.1	YP_009830574.1 hypothetical protein HWA94_gp03 [Pseudomonas phage ZC08]	False	0.48	74.0	3.06e-12								Concanavalin A-like lectin/glucanases superfamily [PF13385.9]								0	0	1	False	MK
Albufera_2225755747||full_21	cleaned_input	Albufera_2225755747||full	21	17805	18107	-1	E																								0	2	1	False
Albufera_2225755747||full_22	cleaned_input	Albufera_2225755747||full	22	18126	18482	1	E																								0	1	1	False
Albufera_2225755747||full_23	cleaned_input	Albufera_2225755747||full	23	18479	19750	-1	D			YP_004508545.1	YP_004508545.1 hypothetical protein SCRM01_112c [Synechococcus phage S-CRM01]	False	0.638	221.0	6.55e-58								Phage tail lysozyme [PF18013.4]					VOG25071	REFSEQ endolysin; Xu	Xu	0	1	1	False
Albufera_2225755747||full_24	cleaned_input	Albufera_2225755747||full	24	19747	20028	-1	E																								0	2	1	False
Albufera_2225755747||full_25	cleaned_input	Albufera_2225755747||full	25	20267	20533	-1	E																								0	2	1	False
Albufera_2225755747||full_26	cleaned_input	Albufera_2225755747||full	26	20900	21235	-1	E																								0	1	1	False
Albufera_2225755747||full_27	cleaned_input	Albufera_2225755747||full	27	21238	25803	-1	E			YP_010656535.1	YP_010656535.1 tail fiber protein [Synechococcus phage S-SZBM1]	False	0.215	119.0	2.12e-22																0	0	1	False
Albufera_2225755747||full_28	cleaned_input	Albufera_2225755747||full	28	25833	26954	-1	E																								0	1	1	False
Albufera_2225755747||full_29	cleaned_input	Albufera_2225755747||full	29	26954	27349	-1	E																								0	1	1	False
Albufera_2225755747||full_30	cleaned_input	Albufera_2225755747||full	30	27364	27753	-1	E																								0	1	1	False
Albufera_2225755747||full_31	cleaned_input	Albufera_2225755747||full	31	27750	28652	-1	E			YP_004934617.1	YP_004934617.1 tail protein [Synechococcus phage S-CBS1]	False	0.254	61.0	5.36e-06																0	1	1	False
Albufera_2225755747||full_32	cleaned_input	Albufera_2225755747||full	32	28613	31402	-1	E																								0	1	1	False
Albufera_2225755747||full_33	cleaned_input	Albufera_2225755747||full	33	31389	31793	-1	E																								0	1	1	False
Albufera_2225755747||full_34	cleaned_input	Albufera_2225755747||full	34	31793	32260	-1	E																								0	0	1	False
Albufera_2225755747||full_35	cleaned_input	Albufera_2225755747||full	35	32260	38895	-1	D			YP_009598633.1	YP_009598633.1 tail length tape measure protein [Vibrio phage SSP002]	False	0.315	97.0	1.64e-15	MER0232802	M23B	MER0232802 - subfamily M23B unassigned peptidases (Bacillus cellulosilyticus) [M23.UPB]#M23B#{peptidase unit: 327-482}~source YP_004097265~	False	0.46	103.0	6.09e-05	Peptidase family M23 [PF01551.25]								0	0	2	False	PF
Albufera_2225755747||full_36	cleaned_input	Albufera_2225755747||full	36	38940	39641	1	E			YP_007236760.1	YP_007236760.1 HNH endonuclease [Burkholderia phage BcepMigl]	False	0.478	173.0	2.23e-44													VOG01355	REFSEQ HNH endonuclease; Xu	Xu	0	1	2	False	F
Albufera_2225755747||full_37	cleaned_input	Albufera_2225755747||full	37	39809	40189	-1	E			YP_007675031.1	YP_007675031.1 hypothetical protein CPKG_00058 [Cyanophage KBS-S-2A]	False	0.562	113.0	1.23e-25																0	1	2	False	F
Albufera_2225755747||full_38	cleaned_input	Albufera_2225755747||full	38	40235	40732	-1	E			YP_004934610.1	YP_004934610.1 tail fiber protein [Synechococcus phage S-CBS1]	False	0.598	163.0	4.97e-45													VOG24366	REFSEQ PE-PGRS family protein; Xu	Xu	0	1	2	False	F
Albufera_2225755747||full_39	cleaned_input	Albufera_2225755747||full	39	40735	40911	-1	E																								0	1	5	False	F
Albufera_2225755787||full_1	cleaned_input	Albufera_2225755787||full	1	2	424	-1	E																								0	2	5	False	F
Albufera_2225755787||full_2	cleaned_input	Albufera_2225755787||full	2	426	1304	-1	E																								0	2	4	False	F
Albufera_2225755787||full_3	cleaned_input	Albufera_2225755787||full	3	1306	1944	-1	E																								0	1	4	False	F
Albufera_2225755787||full_4	cleaned_input	Albufera_2225755787||full	4	1947	2291	-1	E																								0	2	2	False	F
Albufera_2225755787||full_5	cleaned_input	Albufera_2225755787||full	5	2288	2704	-1	E																								0	1	2	False	F
Albufera_2225755787||full_6	cleaned_input	Albufera_2225755787||full	6	2714	3049	-1	E																								0	2	2	False	F
Albufera_2225755787||full_7	cleaned_input	Albufera_2225755787||full	7	3059	4069	-1	E																								0	0	2	False	F
Albufera_2225755787||full_8	cleaned_input	Albufera_2225755787||full	8	4110	4643	-1	E																								0	2	1	False	F
Albufera_2225755787||full_9	cleaned_input	Albufera_2225755787||full	9	4664	4849	-1	E																								0	2	1	False	F
Albufera_2225755787||full_10	cleaned_input	Albufera_2225755787||full	10	4858	5289	-1	E																								0	2	1	False	F
Albufera_2225755787||full_11	cleaned_input	Albufera_2225755787||full	11	5604	5822	1	E																								0	2	1	False	F
Albufera_2225755787||full_12	cleaned_input	Albufera_2225755787||full	12	5754	7286	-1	E																								0	0	1	False	F
Albufera_2225755787||full_13	cleaned_input	Albufera_2225755787||full	13	7283	7522	-1	E																								0	2	1	False	F
Albufera_2225755787||full_14	cleaned_input	Albufera_2225755787||full	14	7867	8103	-1	E																								0	2	1	False	F
Albufera_2225755787||full_15	cleaned_input	Albufera_2225755787||full	15	8100	9860	-1	E			YP_009186871.1	YP_009186871.1 hypothetical protein AUR69_gp07 [Hydrogenobaculum phage 1]	False	0.334	287.0	2.65e-78													VOG00094	sp|P25479|VPP_BPP2 Terminase, ATPase subunit; XhXr	Xr;Xh	0	0	4	False	VF
Albufera_2225755787||full_16	cleaned_input	Albufera_2225755787||full	16	9857	10120	-1	E																								0	2	5	False	F
Albufera_2225756006||full_1	cleaned_input	Albufera_2225756006||full	1	217	588	1	E																								0	2	5	False	F
Albufera_2225756006||full_2	cleaned_input	Albufera_2225756006||full	2	592	900	1	E																								0	2	4	False	F
Albufera_2225756006||full_3	cleaned_input	Albufera_2225756006||full	3	902	1066	1	E																								0	2	4	False	F
Albufera_2225756006||full_4	cleaned_input	Albufera_2225756006||full	4	1354	1686	1	E																								0	2	4	False	F
Albufera_2225756006||full_5	cleaned_input	Albufera_2225756006||full	5	1688	2200	1	D			YP_009042791.1	YP_009042791.1 Erf-like ssDNA annealing protein [Anabaena phage A-4L]	False	0.347	75.0	1.12e-11								ERF superfamily [PF04404.15]					VOG08407	sp|P04892|ERF_BPP22 Essential recombination function protein; Xh	Xh	0	1	4	False	F
Albufera_2225756006||full_6	cleaned_input	Albufera_2225756006||full	6	2281	2490	1	E																								0	2	2	False	F
Albufera_2225756006||full_7	cleaned_input	Albufera_2225756006||full	7	2709	2837	1	E																								0	2	2	False	F
Albufera_2225756006||full_8	cleaned_input	Albufera_2225756006||full	8	2842	2982	1	E																								0	2	2	False	F
Albufera_2225756006||full_9	cleaned_input	Albufera_2225756006||full	9	3230	3415	1	E																								0	2	2	False	F
Albufera_2225756006||full_10	cleaned_input	Albufera_2225756006||full	10	3900	4346	1	E			YP_010099012.1	YP_010099012.1 tail length tape measure protein [Corynebacterium phage Kimchi1738]	False	0.572	109.0	7.25e-12																0	1	2	False	F
Albufera_2225756006||full_11	cleaned_input	Albufera_2225756006||full	11	4365	4754	1	E																								0	2	2	False	F
Albufera_2225756006||full_12	cleaned_input	Albufera_2225756006||full	12	4813	5073	-1	E																								0	2	2	False	F
Albufera_2225756006||full_13	cleaned_input	Albufera_2225756006||full	13	5946	6206	-1	E																								0	2	2	False
Albufera_2225756006||full_14	cleaned_input	Albufera_2225756006||full	14	6208	6504	-1	E																								0	1	2	False
Albufera_2225756006||full_15	cleaned_input	Albufera_2225756006||full	15	6547	6639	-1	E																								0	2	2	False
Albufera_2225756006||full_16	cleaned_input	Albufera_2225756006||full	16	6658	7344	-1	D			YP_010678380.1	YP_010678380.1 tail length tape measure protein [Arthrobacter phage DrSierra]	False	0.338	72.0	6e-10	MER0060333	M23B	MER0060333 - subfamily M23B unassigned peptidases (Campylobacter hominis) [M23.UPB]#M23B#{peptidase unit: 83-245}~source YP_001406058~	False	0.354	82.0	5.13e-13	Peptidase family M23 [PF01551.25]								0	2	2	False	P
Albufera_2225756006||full_17	cleaned_input	Albufera_2225756006||full	17	7347	7688	-1	D			YP_009837571.1	YP_009837571.1 Holliday junction resolvase [Anoxybacillus phage A403]	False	0.454	88.0	4.27e-20								Protein of unknown function (DUF1064) [PF06356.14]					VOG00736	sp|P00641|ENDO_BPT7 Endonuclease I; Xp	Xp	0	2	2	False
Albufera_2225756006||full_18	cleaned_input	Albufera_2225756006||full	18	7768	10587	-1	E																								0	1	2	False
Albufera_2225756006||full_19	cleaned_input	Albufera_2225756006||full	19	10592	11695	-1	E			YP_007002036.1	YP_007002036.1 hypothetical protein F354_gp28 [Brucella phage Tb]	False	0.512	68.0	7.24e-08													VOG03924	REFSEQ hypothetical protein; Xu	Xu	0	0	2	False
Albufera_2225756006||full_20	cleaned_input	Albufera_2225756006||full	20	11695	12030	-1	E																								0	1	1	False
Albufera_2225756006||full_21	cleaned_input	Albufera_2225756006||full	21	12033	12395	-1	E																								0	2	1	False
Albufera_2225756006||full_22	cleaned_input	Albufera_2225756006||full	22	12388	12603	-1	E																								0	2	1	False
Albufera_2225756006||full_23	cleaned_input	Albufera_2225756006||full	23	12616	13911	-1	E																					VOG03731	REFSEQ minor tail protein; Xu	Xu	0	1	1	False
Albufera_2225756006||full_24	cleaned_input	Albufera_2225756006||full	24	13956	14402	-1	E																								0	0	1	False
Albufera_2225756006||full_25	cleaned_input	Albufera_2225756006||full	25	14407	15450	-1	E																					VOG02220	REFSEQ minor tail protein; Xu	Xu	0	0	1	False
Albufera_2225756006||full_26	cleaned_input	Albufera_2225756006||full	26	15437	16270	-1	D																Phage tail protein [PF05709.14]								0	2	1	False
Albufera_2225756006||full_27	cleaned_input	Albufera_2225756006||full	27	16272	17912	-1	D			YP_009797289.1	YP_009797289.1 tail length tape measure protein [Faecalibacterium phage FP_Lugh]	False	0.34	160.0	2.86e-36								Tape measure protein [PF20155.2]					VOG27292	REFSEQ tail length tape measure protein; Xu	Xu	0	0	1	False
Albufera_2225756006||full_28	cleaned_input	Albufera_2225756006||full	28	17941	18255	-1	E																								0	2	1	False
Albufera_2225756006||full_29	cleaned_input	Albufera_2225756006||full	29	18276	18590	-1	E																								0	2	1	False
Albufera_2225756006||full_30	cleaned_input	Albufera_2225756006||full	30	18592	19089	-1	E																								0	1	1	False
Albufera_2225756006||full_31	cleaned_input	Albufera_2225756006||full	31	19135	19512	-1	D																Bacteriophage minor capsid protein [PF12691.10]								0	1	1	False
Albufera_2225756006||full_32	cleaned_input	Albufera_2225756006||full	32	19509	19889	-1	E																								0	1	1	False
Albufera_2225756006||full_33	cleaned_input	Albufera_2225756006||full	33	19882	20199	-1	E																								0	2	1	False
Albufera_2225756006||full_34	cleaned_input	Albufera_2225756006||full	34	20201	20929	-1	E																								0	0	1	False
Albufera_2225756006||full_35	cleaned_input	Albufera_2225756006||full	35	20945	21931	-1	D			YP_010651629.1	YP_010651629.1 glycosyltransferase [Streptomyces phage Faust]	False	0.293	105.0	4.64e-20								Glycosyl transferases group 1 [PF00534.23]; Glycosyl transferases group 1 [PF13692.9]					VOG00125	sp|Q8QL20|Y356_SIRV1 Uncharacterized protein 356; Xu	Xu	0	1	1	False	MK
Albufera_2225756006||full_36	cleaned_input	Albufera_2225756006||full	36	21933	22115	-1	E																								0	2	1	False
Albufera_2225756006||full_37	cleaned_input	Albufera_2225756006||full	37	22199	23101	-1	E			YP_009600175.1	YP_009600175.1 major head protein [Dinoroseobacter phage vB_DshS-R5C]	False	0.459	62.0	3.01e-06																0	0	1	False
Albufera_2225756006||full_38	cleaned_input	Albufera_2225756006||full	38	23114	23572	-1	E																								0	1	1	False
Albufera_2225756006||full_39	cleaned_input	Albufera_2225756006||full	39	23557	23706	-1	E																								0	2	1	False
Albufera_2225756006||full_40	cleaned_input	Albufera_2225756006||full	40	23779	24867	-1	D			YP_009801650.1	YP_009801650.1 minor head protein [Gordonia phage Jace]	False	0.223	81.0	7.01e-12								Phage minor capsid protein 2 [PF06152.14]								0	0	1	False
Albufera_2225756006||full_41	cleaned_input	Albufera_2225756006||full	41	24842	26263	-1	E			YP_010082348.1	YP_010082348.1 portal protein [Paenibacillus phage Scottie]	False	0.238	129.0	9.35e-15													VOG00170	sp|O64207|PORTL_BPMD2 Portal protein; XpXrXs	Xp;Xr;Xs	0	0	1	False	V
Albufera_2225756006||full_42	cleaned_input	Albufera_2225756006||full	42	26267	27439	-1	C	K06909	phage terminase large subunit	YP_006546303.1	YP_006546303.1 terminase large subunit [Thermoanaerobacterium phage THSA-485A]	False	0.355	217.0	3.77e-57								Phage terminase large subunit [PF04466.16]; Terminase RNAseH like domain [PF17288.5]					VOG00195	sp|P17312|TERL_BPT4 Terminase, large subunit; XhXr	Xr;Xh	0	0	2	False	V
Albufera_2225756006||full_43	cleaned_input	Albufera_2225756006||full	43	27436	27738	-1	E																								0	2	2	False
Albufera_2225756006||full_44	cleaned_input	Albufera_2225756006||full	44	27710	28114	-1	E			YP_008241979.1	YP_008241979.1 hypothetical protein Phi10:1_gp060 [Cellulophaga phage phi10:1]	False	0.5	119.0	2.87e-27																0	1	2	False
Albufera_2225756006||full_45	cleaned_input	Albufera_2225756006||full	45	28241	28636	-1	D																HNH endonuclease [PF01844.26]								0	1	2	False
Albufera_2225756006||full_46	cleaned_input	Albufera_2225756006||full	46	28683	29156	-1	D																N-6 DNA Methylase [PF02384.19]								0	2	2	False
Albufera_2225756006||full_47	cleaned_input	Albufera_2225756006||full	47	29604	30137	-1	E																								0	2	2	False
Albufera_2225756006||full_48	cleaned_input	Albufera_2225756006||full	48	30106	30606	-1	E																								0	2	2	False
Albufera_2225756006||full_49	cleaned_input	Albufera_2225756006||full	49	30600	31229	-1	E																								0	1	2	False
Albufera_2225756006||full_50	cleaned_input	Albufera_2225756006||full	50	31226	31858	-1	E																								0	2	2	False
Albufera_2225756006||full_51	cleaned_input	Albufera_2225756006||full	51	32431	34548	1	D			YP_010083276.1	YP_010083276.1 DNA helicase [Staphylococcus phage vB_SauS_JS02]	False	0.333	166.0	1.68e-37								Virulence-associated protein E [PF05272.14]					VOG00781	REFSEQ DNA helicase; Xu	Xu	0	1	2	False	F
Albufera_2225756006||full_52	cleaned_input	Albufera_2225756006||full	52	34553	34762	1	E																								0	2	2	False	F
Albufera_2225756006||full_53	cleaned_input	Albufera_2225756006||full	53	34892	35542	1	E			YP_001294608.1	YP_001294608.1 hypothetical protein ORF015 [Pseudomonas phage PA11]	False	0.261	63.0	4.89e-07													VOG03836	REFSEQ hypothetical protein; Xu	Xu	0	1	2	False	F
Albufera_2225756006||full_54	cleaned_input	Albufera_2225756006||full	54	35546	36175	1	E																					VOG03681	sp|P03697|EXO_LAMBD Exonuclease; Xu	Xu	0	1	4	False	F
Albufera_2225756006||full_55	cleaned_input	Albufera_2225756006||full	55	36510	36812	1	E																								0	2	4	False	F
Albufera_2225756006||full_56	cleaned_input	Albufera_2225756006||full	56	36796	36990	1	E																								0	2	4	False	F
Albufera_2225756006||full_57	cleaned_input	Albufera_2225756006||full	57	36995	37147	1	E																								0	2	4	False	F
Albufera_2225756006||full_58	cleaned_input	Albufera_2225756006||full	58	37342	37581	1	E																								0	2	4	False	F
Albufera_2225756006||full_59	cleaned_input	Albufera_2225756006||full	59	37688	38071	1	E																								0	2	4	False	F
Albufera_2225756006||full_60	cleaned_input	Albufera_2225756006||full	60	38251	38436	1	E																								0	2	4	False	F
Albufera_2225756006||full_61	cleaned_input	Albufera_2225756006||full	61	38420	38608	1	E																								0	2	5	False	F
Albufera_2225756216||full_1	cleaned_input	Albufera_2225756216||full	1	1	147	1	E																								0	2	5	False	F
Albufera_2225756216||full_2	cleaned_input	Albufera_2225756216||full	2	134	679	1	E			YP_009273368.1	YP_009273368.1 hypothetical protein BH781_gp44 [Bacillus phage vB_BhaS-171]	False	0.481	80.0	3.77e-13													VOG04692	REFSEQ hypothetical protein; Xu	Xu	0	1	4	False	F
Albufera_2225756216||full_3	cleaned_input	Albufera_2225756216||full	3	733	1059	1	E																								0	1	3	False	F
Albufera_2225756216||full_4	cleaned_input	Albufera_2225756216||full	4	1084	1290	1	E																								0	2	3	False	F
Albufera_2225756216||full_5	cleaned_input	Albufera_2225756216||full	5	1287	1382	1	E																								0	2	3	False	F
Albufera_2225756216||full_6	cleaned_input	Albufera_2225756216||full	6	1606	1785	-1	E																								0	2	3	False	F
Albufera_2225756216||full_7	cleaned_input	Albufera_2225756216||full	7	1809	2432	-1	E																								0	2	3	False	F
Albufera_2225756216||full_8	cleaned_input	Albufera_2225756216||full	8	2666	2947	1	D																Helix-turn-helix domain [PF13730.9]								0	1	3	False	F
Albufera_2225756216||full_9	cleaned_input	Albufera_2225756216||full	9	2947	3741	1	E			YP_009594388.1	YP_009594388.1 replication initiation protein [Arthrobacter phage Galaxy]	False	0.511	99.0	1.05e-18													VOG32156	REFSEQ helix-turn-helix DNA binding domain protein; Xu	Xu	0	1	3	False	F
Albufera_2225756216||full_10	cleaned_input	Albufera_2225756216||full	10	3749	3979	1	E																								0	2	3	False	F
Albufera_2225756216||full_11	cleaned_input	Albufera_2225756216||full	11	3924	4163	1	E																								0	1	3	False	F
Albufera_2225756216||full_12	cleaned_input	Albufera_2225756216||full	12	4160	4852	1	D			YP_009224364.1	YP_009224364.1 DNA methyltransferase [Mycobacterium phage Dusk]	False	0.717	299.0	3.87e-88								DNA methylase [PF01555.21]								0	1	3	False	F
Albufera_2225756216||full_13	cleaned_input	Albufera_2225756216||full	13	4940	5479	1	D			YP_010773348.1	YP_010773348.1 adenine-specific methyltransferase [Pseudomonas phage PP9W2]	False	0.447	128.0	6.89e-18								DNA methylase [PF01555.21]								0	1	3	False	F
Albufera_2225756216||full_14	cleaned_input	Albufera_2225756216||full	14	5463	5741	1	E																								0	2	3	False	F
Albufera_2225756216||full_15	cleaned_input	Albufera_2225756216||full	15	5722	5991	1	E																								0	2	3	False	F
Albufera_2225756216||full_16	cleaned_input	Albufera_2225756216||full	16	5995	6237	1	E																								0	2	3	False	F
Albufera_2225756216||full_17	cleaned_input	Albufera_2225756216||full	17	6385	6525	1	E																								0	2	3	False	F
Albufera_2225756216||full_18	cleaned_input	Albufera_2225756216||full	18	6692	7099	1	E			YP_010051146.1	YP_010051146.1 RusA-like Holliday junction resolvase [Gordonia phage TZGordon]	False	0.446	91.0	1.16e-17																0	1	3	False	F
Albufera_2225756216||full_19	cleaned_input	Albufera_2225756216||full	19	7178	7414	1	E																								0	2	3	False	F
Albufera_2225756216||full_20	cleaned_input	Albufera_2225756216||full	20	7425	7649	1	E																								0	1	3	False	F
Albufera_2225756216||full_21	cleaned_input	Albufera_2225756216||full	21	7649	8044	1	E			YP_009591022.1	YP_009591022.1 hypothetical protein FDG54_gp166 [Mycobacterium phage Optimus]	False	0.376	86.0	5.93e-16																0	1	5	False	F
Albufera_2225756255||full_1	cleaned_input	Albufera_2225756255||full	1	95	268	-1	E																								0	1	5	False	F
Albufera_2225756255||full_2	cleaned_input	Albufera_2225756255||full	2	271	561	-1	D			YP_009837571.1	YP_009837571.1 Holliday junction resolvase [Anoxybacillus phage A403]	False	0.457	73.0	3.44e-12								Protein of unknown function (DUF1064) [PF06356.14]								0	2	2	False	F
Albufera_2225756255||full_3	cleaned_input	Albufera_2225756255||full	3	650	1171	-1	E			YP_004934610.1	YP_004934610.1 tail fiber protein [Synechococcus phage S-CBS1]	False	0.391	108.0	9.19e-23													VOG24366	REFSEQ PE-PGRS family protein; Xu	Xu	0	2	2	False	F
Albufera_2225756255||full_4	cleaned_input	Albufera_2225756255||full	4	1171	1509	-1	E																								0	1	2	False	F
Albufera_2225756255||full_5	cleaned_input	Albufera_2225756255||full	5	1672	1866	-1	E																								0	2	2	False	F
Albufera_2225756255||full_6	cleaned_input	Albufera_2225756255||full	6	2070	2300	-1	E																								0	2	2	False	F
Albufera_2225756255||full_7	cleaned_input	Albufera_2225756255||full	7	2488	3396	-1	E																								0	1	2	False	F
Albufera_2225756255||full_8	cleaned_input	Albufera_2225756255||full	8	3441	3899	-1	E																								0	0	2	False	F
Albufera_2225756255||full_9	cleaned_input	Albufera_2225756255||full	9	3904	4209	-1	E																								0	1	1	False	F
Albufera_2225756255||full_10	cleaned_input	Albufera_2225756255||full	10	4279	4950	-1	E																								0	0	4	False	F
Albufera_2225756255||full_11	cleaned_input	Albufera_2225756255||full	11	4937	5770	-1	E																								0	2	4	False	F
Albufera_2225756255||full_12	cleaned_input	Albufera_2225756255||full	12	5772	6065	-1	E																								0	2	5	False	F
Albufera_2225756324||full_1	cleaned_input	Albufera_2225756324||full	1	46	360	-1	E																								0	2	5	False	F
Albufera_2225756324||full_2	cleaned_input	Albufera_2225756324||full	2	837	2729	1	E			NP_958682.1	NP_958682.1 tail protein [Bordetella phage BPP-1]	False	0.571	544.0	2.22e-165													VOG02404	sp|P03747|TUBE2_BPT7 Tail tubular protein gp12; XpXrXs	Xp;Xr;Xs	0	0	4	False	VF
Albufera_2225756324||full_3	cleaned_input	Albufera_2225756324||full	3	2731	3438	1	E																								0	1	2	False	F
Albufera_2225756324||full_4	cleaned_input	Albufera_2225756324||full	4	3442	5238	1	E																								0	1	4	False	F
Albufera_2225756324||full_5	cleaned_input	Albufera_2225756324||full	5	5235	5480	1	E																								0	2	5	False	F
Albufera_2225756350||full_1	cleaned_input	Albufera_2225756350||full	1	31	225	1	E																								0	2	5	False	F
Albufera_2225756350||full_2	cleaned_input	Albufera_2225756350||full	2	225	599	1	E																								0	2	4	False	F
Albufera_2225756350||full_3	cleaned_input	Albufera_2225756350||full	3	853	2736	1	D			YP_001285777.2	YP_001285777.2 DNA polymerase I [Phormidium phage Pf-WMP3]	False	0.284	256.0	2.34e-67								DNA polymerase family A [PF00476.23]; 3'-5' exonuclease [PF01612.23]					VOG00069	sp|O64235|DPOL_BPMD2 DNA polymerase; XhXr	Xr;Xh	0	1	4	False	VF
Albufera_2225756350||full_4	cleaned_input	Albufera_2225756350||full	4	2733	2831	1	E																								0	2	3	False	F
Albufera_2225756350||full_5	cleaned_input	Albufera_2225756350||full	5	2889	3698	1	D			YP_004508627.1	YP_004508627.1 DNA ligase-product DNA complex - adenylate [Synechococcus phage S-CRM01]	False	0.343	152.0	1.27e-23								ATP dependent DNA ligase domain [PF01068.24]; DNA ligase OB-like domain [PF14743.9]					VOG00428	sp|P00970|DNLI_BPT4 DNA ligase; XhXr	Xr;Xh	0	1	3	False	VF
Albufera_2225756350||full_6	cleaned_input	Albufera_2225756350||full	6	3698	3862	1	E																								0	2	3	False	F
Albufera_2225756350||full_7	cleaned_input	Albufera_2225756350||full	7	4059	4670	1	D																Protein of unknown function (DUF1071) [PF06378.14]								0	1	3	False	F
Albufera_2225756350||full_8	cleaned_input	Albufera_2225756350||full	8	4663	4962	1	E																								0	2	3	False	F
Albufera_2225756350||full_9	cleaned_input	Albufera_2225756350||full	9	5038	5334	1	E																								0	2	3	False	F
Albufera_2225756350||full_10	cleaned_input	Albufera_2225756350||full	10	5334	6029	1	E			YP_009042793.1	YP_009042793.1 Cas4-domain exonuclease [Anabaena phage A-4L]	False	0.274	85.0	2.04e-14													VOG00199	sp|Q8QL42|Y207_SIRV1 Uncharacterized protein 207; Xu	Xu	0	1	5	False	F
Albufera_2225756357||full_1	cleaned_input	Albufera_2225756357||full	1	2	391	1	D			YP_010037877.1	YP_010037877.1 putative DNA helicase [Ralstonia phage phiRSP]	False	0.372	83.0	6.82e-15								Uncharacterised protein family UPF0547 [PF10571.12]								0	1	5	False	F
Albufera_2225756357||full_2	cleaned_input	Albufera_2225756357||full	2	388	783	1	E																								0	2	2	False	F
Albufera_2225756357||full_3	cleaned_input	Albufera_2225756357||full	3	814	1284	1	E																								0	1	2	False	F
Albufera_2225756357||full_4	cleaned_input	Albufera_2225756357||full	4	1311	2057	1	E																								0	2	2	False	F
Albufera_2225756357||full_5	cleaned_input	Albufera_2225756357||full	5	1984	2199	-1	E																								0	2	2	False	F
Albufera_2225756357||full_6	cleaned_input	Albufera_2225756357||full	6	2340	3029	1	D			YP_010656155.1	YP_010656155.1 exonuclease [Arthrobacter phage Isolde]	False	0.468	188.0	1.26e-49								YqaJ-like viral recombinase domain [PF09588.13]; Viral alkaline exonuclease [PF01771.20]					VOG03681	sp|P03697|EXO_LAMBD Exonuclease; Xu	Xu	0	0	3	False	F
Albufera_2225756357||full_7	cleaned_input	Albufera_2225756357||full	7	3029	3676	1	E			YP_005087102.1	YP_005087102.1 hypothetical protein RoPhREQ2_gp58 [Rhodococcus phage REQ2]	False	0.605	158.0	1.66e-26													VOG10679	REFSEQ hypothetical protein; Xu	Xu	0	1	2	False	F
Albufera_2225756357||full_8	cleaned_input	Albufera_2225756357||full	8	3714	4133	1	C	K03111	single-strand DNA-binding protein	YP_003084258.1	YP_003084258.1 cyanobacterial ssDNAbp [Cyanophage PSS2]	False	0.411	70.0	1.69e-10								Single-strand binding protein family [PF00436.28]					VOG00981	sp|P9WGD5|SSB_MYCTU Single-stranded DNA-binding protein; Xu	Xu	0	1	2	False	F
Albufera_2225756357||full_9	cleaned_input	Albufera_2225756357||full	9	4133	4393	1	E																								0	2	2	False	F
Albufera_2225756357||full_10	cleaned_input	Albufera_2225756357||full	10	4390	4539	1	E																								0	2	2	False	F
Albufera_2225756357||full_11	cleaned_input	Albufera_2225756357||full	11	4536	4664	1	E																								0	2	2	False	F
Albufera_2225756357||full_12	cleaned_input	Albufera_2225756357||full	12	4661	5128	1	E																								0	2	2	False	F
Albufera_2225756357||full_13	cleaned_input	Albufera_2225756357||full	13	5125	5619	1	E																								0	2	2	False
Albufera_2225756357||full_14	cleaned_input	Albufera_2225756357||full	14	5690	5878	1	E			YP_004421763.1	YP_004421763.1 hypothetical protein S-CBS3_gp41 [Synechococcus phage S-CBS3]	False	0.569	65.0	4.1e-10																0	1	2	False
Albufera_2225756357||full_15	cleaned_input	Albufera_2225756357||full	15	5879	6127	-1	E																								0	2	2	False
Albufera_2225756357||full_16	cleaned_input	Albufera_2225756357||full	16	6167	7489	1	C	K06400	site-specific DNA recombinase	YP_009914484.1	YP_009914484.1 DNA invertase [Enterobacteria phage P7]	False	0.357	76.0	3e-10								Resolvase, N terminal domain [PF00239.24]					VOG00301	sp|Q38199|GIN_BPD10 Serine recombinase gin; XhXr	Xr;Xh	0	1	2	False	V
Albufera_2225756357||full_17	cleaned_input	Albufera_2225756357||full	17	7544	7837	-1	E																								0	2	2	False
Albufera_2225756357||full_18	cleaned_input	Albufera_2225756357||full	18	7834	8391	-1	C	K01494	dCTP deaminase [EC:3.5.4.13]	YP_009847561.1	YP_009847561.1 dCTP deaminase [Aeromonas phage LAh_9]	False	0.444	122.0	1.8e-14								2'-deoxycytidine 5'-triphosphate deaminase (DCD) [PF06559.14]								0	1	2	False	MF
Albufera_2225756357||full_19	cleaned_input	Albufera_2225756357||full	19	8343	8552	-1	E																								0	2	2	False	F
Albufera_2225756357||full_20	cleaned_input	Albufera_2225756357||full	20	8549	8695	-1	E																								0	2	2	False	F
Albufera_2225756357||full_21	cleaned_input	Albufera_2225756357||full	21	8692	8865	-1	E																								0	2	2	False	F
Albufera_2225756357||full_22	cleaned_input	Albufera_2225756357||full	22	8873	9022	-1	E																								0	2	2	False	F
Albufera_2225756357||full_23	cleaned_input	Albufera_2225756357||full	23	9026	9355	-1	E																								0	2	2	False	F
Albufera_2225756357||full_24	cleaned_input	Albufera_2225756357||full	24	9460	10422	1	D			YP_007674984.1	YP_007674984.1 RNA polymerase sigma factor [Cyanophage KBS-S-2A]	False	0.303	126.0	5.5e-15								Sigma-70 region 3 [PF04539.19]; Sigma-70 factor, region 1.2 [PF00140.23]								0	1	2	False	F
Albufera_2225756357||full_25	cleaned_input	Albufera_2225756357||full	25	10442	10612	1	E																								0	2	2	False	F
Albufera_2225756357||full_26	cleaned_input	Albufera_2225756357||full	26	10556	10876	-1	D			YP_007674985.1	YP_007674985.1 HNH endonuclease [Cyanophage KBS-S-2A]	False	0.551	104.0	1.38e-22								HNH endonuclease [PF14279.9]; HNH endonuclease [PF01844.26]					VOG00427	REFSEQ HNH endonuclease; Xu	Xu	0	1	2	False	F
Albufera_2225756357||full_27	cleaned_input	Albufera_2225756357||full	27	10907	11977	-1	C	K01185	lysozyme [EC:3.2.1.17]	YP_004421745.1	YP_004421745.1 endolysin [Synechococcus phage S-CBS3]	False	0.515	329.0	6.26e-96	MER0101940	M15A	MER0101940 - subfamily M15A non-peptidase homologues (Cyanothece sp. ATCC 51142) [M15.UNA]#M15A#{peptidase unit: 286-398}~source ACB53271~	False	0.43	70.0	2.75e-08	Phage lysozyme [PF00959.22]; Peptidase M15 [PF08291.14]; Bacterial protein of unknown function (DUF882) [PF05951.16]	GH24	GH24 lysozyme (EC 3.2.1.17)	3.2.1.17	GH24.hmm	VOG02331	REFSEQ endolysin; Xu	Xu	0	1	2	False	PF
Albufera_2225756357||full_28	cleaned_input	Albufera_2225756357||full	28	11974	12255	-1	E																								0	2	2	False	F
Albufera_2225756357||full_29	cleaned_input	Albufera_2225756357||full	29	12252	12533	-1	E																								0	2	2	False	F
Albufera_2225756357||full_30	cleaned_input	Albufera_2225756357||full	30	12657	12815	-1	E																								0	1	2	False	F
Albufera_2225756357||full_31	cleaned_input	Albufera_2225756357||full	31	12818	13186	-1	E			YP_010670604.1	YP_010670604.1 tail fiber protein [Synechococcus phage S-H34]	False	0.439	68.0	6e-10																0	1	5	False	F
Albufera_2225756358||full_1	cleaned_input	Albufera_2225756358||full	1	87	395	1	E			YP_007005999.1	YP_007005999.1 virion structural protein and packaging [Cyanophage S-TIM5]	False	0.412	76.0	6.65e-13																0	2	5	False	F
Albufera_2225756358||full_2	cleaned_input	Albufera_2225756358||full	2	402	797	1	E			YP_007005998.1	YP_007005998.1 hypothetical protein F417_gp007 [Cyanophage S-TIM5]	False	0.333	63.0	6.76e-08																0	1	4	False	F
Albufera_2225756358||full_3	cleaned_input	Albufera_2225756358||full	3	797	979	1	E																								0	2	2	False	F
Albufera_2225756358||full_4	cleaned_input	Albufera_2225756358||full	4	997	3249	1	D			YP_007006104.1	YP_007006104.1 virion structural protein and packaging [Cyanophage S-TIM5]	False	0.271	300.0	1e-80								Pectate lyase superfamily protein [PF12708.10]								0	2	2	False	F
Albufera_2225756358||full_5	cleaned_input	Albufera_2225756358||full	5	3255	10355	1	E			YP_007006105.1	YP_007006105.1 virion structural protein [Cyanophage S-TIM5]	True	0.446	822.0	4.76e-239													VOG02650	REFSEQ virion structural protein; Xu	Xu	0	0	2	False	F
Albufera_2225756358||full_6	cleaned_input	Albufera_2225756358||full	6	10399	12786	1	E			YP_007006107.1	YP_007006107.1 virion structural protein and packaging [Cyanophage S-TIM5]	False	0.229	239.0	2.19e-60																0	2	1	False
Albufera_2225756358||full_7	cleaned_input	Albufera_2225756358||full	7	12764	13945	1	E																								0	2	1	False
Albufera_2225756358||full_8	cleaned_input	Albufera_2225756358||full	8	13948	15594	1	E			YP_007006108.1	YP_007006108.1 virion structural protein and packaging [Cyanophage S-TIM5]	False	0.18	106.0	3.45e-19																0	2	1	False
Albufera_2225756358||full_9	cleaned_input	Albufera_2225756358||full	9	15591	16661	-1	E			YP_007006109.1	YP_007006109.1 virion structural protein and packaging [Cyanophage S-TIM5]	False	0.345	95.0	1.74e-16																0	2	1	False
Albufera_2225756358||full_10	cleaned_input	Albufera_2225756358||full	10	16741	18750	-1	E			YP_007006109.1	YP_007006109.1 virion structural protein and packaging [Cyanophage S-TIM5]	False	0.178	62.0	1.52e-05																0	2	1	False
Albufera_2225756358||full_11	cleaned_input	Albufera_2225756358||full	11	19041	19793	-1	D			YP_007006110.1	YP_007006110.1 PhoH-like phosphate starvation-inducible [Cyanophage S-TIM5]	False	0.623	304.0	1.56e-89								PhoH-like protein [PF02562.19]					VOG02140	sp|O07635|YLAK_BACSU Uncharacterized protein YlaK; Xh	Xh	0	1	1	False	MK
Albufera_2225756358||full_12	cleaned_input	Albufera_2225756358||full	12	19908	20495	-1	E			YP_007006112.1	YP_007006112.1 hypothetical protein F417_gp113 [Cyanophage S-TIM5]	False	0.371	105.0	1.32e-21																0	2	1	False
Albufera_2225756358||full_13	cleaned_input	Albufera_2225756358||full	13	20568	20897	1	E																								0	2	1	False
Albufera_2225756358||full_14	cleaned_input	Albufera_2225756358||full	14	20830	21543	-1	E			YP_010670089.1	YP_010670089.1 translation initiation factor 2 [Synechococcus phage S-SRM01]	False	0.328	111.0	3.54e-23																0	1	1	False
Albufera_2225756358||full_15	cleaned_input	Albufera_2225756358||full	15	21671	22438	1	D			YP_007006113.1	YP_007006113.1 virion structural protein and packaging [Cyanophage S-TIM5]	False	0.365	102.0	1.32e-19	MER0254520	U69	MER0254520 - family U69 unassigned peptidases (Capitella capitata) [U69.UPW]#U69#{peptidase unit: 300-632}~source Capca1_187824~	False	0.351	87.0	1.85e-14									0	2	1	False	M
Albufera_2225756358||full_16	cleaned_input	Albufera_2225756358||full	16	22457	22777	1	E																								0	2	1	False
Albufera_2225756358||full_17	cleaned_input	Albufera_2225756358||full	17	22758	25514	1	D			YP_007006114.1	YP_007006114.1 virion structural protein and packaging [Cyanophage S-TIM5]	False	0.249	300.0	2.66e-79								Phage tail lysozyme [PF18013.4]; Peptidase family M23 [PF01551.25]								0	2	1	False
Albufera_2225756358||full_18	cleaned_input	Albufera_2225756358||full	18	25521	26069	1	E																								0	2	1	False
Albufera_2225756358||full_19	cleaned_input	Albufera_2225756358||full	19	26022	26744	-1	E			YP_007006116.1	YP_007006116.1 hypothetical protein F417_gp109 [Cyanophage S-TIM5]	False	0.468	165.0	1.53e-41													VOG25743	REFSEQ hypothetical protein; Xu	Xu	0	2	1	False
Albufera_2225756358||full_20	cleaned_input	Albufera_2225756358||full	20	26723	27442	-1	E			YP_007006117.1	YP_007006117.1 RNA polymerase sigma factor [Cyanophage S-TIM5]	False	0.464	178.0	4.76e-46																0	1	1	False
Albufera_2225756358||full_21	cleaned_input	Albufera_2225756358||full	21	27444	27761	-1	E			YP_007006118.1	YP_007006118.1 hypothetical protein F417_gp107 [Cyanophage S-TIM5]	False	0.545	106.0	1.44e-10																0	2	1	False
Albufera_2225756358||full_22	cleaned_input	Albufera_2225756358||full	22	27799	29379	-1	D			YP_007006119.1	YP_007006119.1 terminase large subunit [Cyanophage S-TIM5]	True	0.616	622.0	2.64e-194								Terminase RNaseH-like domain [PF17289.5]; Terminase large subunit, T4likevirus-type, N-terminal [PF03237.18]					VOG00195	sp|P17312|TERL_BPT4 Terminase, large subunit; XhXr	Xr;Xh	0	0	1	False	V
Albufera_2225756358||full_23	cleaned_input	Albufera_2225756358||full	23	29372	32326	-1	D			YP_010419861.1	YP_010419861.1 hypothetical protein F417_gp104 [Cyanophage S-TIM5]	False	0.357	239.0	1.69e-59								Type VI secretion system/phage-baseplate injector OB domain [PF04717.15]								0	1	1	False
Albufera_2225756358||full_24	cleaned_input	Albufera_2225756358||full	24	32331	33068	-1	E			YP_007006124.1	YP_007006124.1 virion structural protein and packaging [Cyanophage S-TIM5]	False	0.44	128.0	9.98e-29																0	0	1	False
Albufera_2225756358||full_25	cleaned_input	Albufera_2225756358||full	25	33010	34389	-1	E			YP_007006124.1	YP_007006124.1 virion structural protein and packaging [Cyanophage S-TIM5]	False	0.246	119.0	1.18e-23																0	0	1	False
Albufera_2225756358||full_26	cleaned_input	Albufera_2225756358||full	26	34379	35671	-1	D			YP_007006125.1	YP_007006125.1 virion structural protein and packaging [Cyanophage S-TIM5]	False	0.419	312.0	7.49e-89								Baseplate J-like protein [PF04865.17]					VOG00728	sp|P51767|BPJ_BPP2 Baseplate protein J; XhXs	Xh;Xs	0	0	1	False	V
Albufera_2225756358||full_27	cleaned_input	Albufera_2225756358||full	27	35684	36349	-1	E																								0	2	1	False
Albufera_2225756358||full_28	cleaned_input	Albufera_2225756358||full	28	36769	37245	1	E			YP_007006127.1	YP_007006127.1 hypothetical protein F417_gp099 [Cyanophage S-TIM5]	False	0.503	167.0	1.57e-43																0	2	1	False
Albufera_2225756358||full_29	cleaned_input	Albufera_2225756358||full	29	37301	41725	1	E			YP_007006128.1	YP_007006128.1 tail fiber protein [Cyanophage S-TIM5]	True	0.554	1549.0	0.0													VOG25741	REFSEQ tail fiber protein; Xu	Xu	0	0	2	False
Albufera_2225756358||full_30	cleaned_input	Albufera_2225756358||full	30	41715	42611	1	E			YP_007006128.1	YP_007006128.1 tail fiber protein [Cyanophage S-TIM5]	False	0.386	134.0	3.56e-30																0	2	2	False	F
Albufera_2225756358||full_31	cleaned_input	Albufera_2225756358||full	31	42629	42916	1	D			YP_007006129.1	YP_007006129.1 hypothetical protein F417_gp097 [Cyanophage S-TIM5]	False	0.622	106.0	9.12e-24								Mo-dependent nitrogenase C-terminus [PF06967.14]								0	2	2	False	MKF
Albufera_2225756358||full_32	cleaned_input	Albufera_2225756358||full	32	42966	43961	1	E			YP_010670050.1	YP_010670050.1 nuclease associated modular domain 3 protein [Synechococcus phage S-SRM01]	False	0.352	77.0	6.77e-11																0	1	2	False	F
Albufera_2225756358||full_33	cleaned_input	Albufera_2225756358||full	33	44009	44962	1	E			YP_007006130.1	YP_007006130.1 hypothetical protein F417_gp096 [Cyanophage S-TIM5]	False	0.539	319.0	2.38e-93													VOG25742	REFSEQ hypothetical protein; Xu	Xu	0	1	2	False	F
Albufera_2225756358||full_34	cleaned_input	Albufera_2225756358||full	34	45059	46333	1	E			YP_010670089.1	YP_010670089.1 translation initiation factor 2 [Synechococcus phage S-SRM01]	False	0.24	68.0	1.37e-07																0	1	4	False	F
Albufera_2225756358||full_35	cleaned_input	Albufera_2225756358||full	35	46359	46859	1	E																								0	2	5	False	F
Albufera_2225756394||full_1	cleaned_input	Albufera_2225756394||full	1	1	663	1	E																								0	0	5	False	F
Albufera_2225756394||full_2	cleaned_input	Albufera_2225756394||full	2	660	2546	1	E																								0	1	2	False	F
Albufera_2225756394||full_3	cleaned_input	Albufera_2225756394||full	3	2543	4969	1	E																								0	1	2	False	F
Albufera_2225756394||full_4	cleaned_input	Albufera_2225756394||full	4	5046	5624	1	E																								0	1	2	False
Albufera_2225756394||full_5	cleaned_input	Albufera_2225756394||full	5	5658	6647	1	E																								0	1	2	False
Albufera_2225756394||full_6	cleaned_input	Albufera_2225756394||full	6	6686	7303	1	D																Glycosyl transferase family 2 [PF00535.29]; N-terminal domain of galactosyltransferase [PF02709.17]; Glycosyltransferase like family 2 [PF13641.9]; Glycosyltransferase like family 2 [PF10111.12]								0	1	2	False
Albufera_2225756394||full_7	cleaned_input	Albufera_2225756394||full	7	7345	7866	1	E																								0	2	2	False
Albufera_2225756394||full_8	cleaned_input	Albufera_2225756394||full	8	7863	8489	1	D			YP_010114511.1	YP_010114511.1 dTDP-4-amino-4,6-dideoxygalactose transaminase [Flavobacterium phage vB_FspM_immuto_2-6A]	False	0.794	340.0	1.13e-89								DegT/DnrJ/EryC1/StrS aminotransferase family [PF01041.20]								0	1	2	False
Albufera_2225756394||full_9	cleaned_input	Albufera_2225756394||full	9	8489	9052	1	E																								0	2	2	False
Albufera_2225756394||full_10	cleaned_input	Albufera_2225756394||full	10	9039	9863	1	E			YP_010777055.1	YP_010777055.1 putative wbbj acetyltransferase [Acanthamoeba polyphaga mimivirus]	False	0.228	70.0	6.22e-09																0	1	2	False
Albufera_2225756394||full_11	cleaned_input	Albufera_2225756394||full	11	9901	10533	1	E			YP_003986631.1	YP_003986631.1 uncharacterized glycosyltransferase [Acanthamoeba polyphaga mimivirus]	False	0.24	63.0	3.2e-07																0	1	2	False
Albufera_2225756394||full_12	cleaned_input	Albufera_2225756394||full	12	10511	11044	1	D			YP_007877929.1	YP_007877929.1 DNA methyltransferase [Synechococcus phage Syn30]	False	0.283	61.0	1.26e-09								Methyltransferase domain [PF13578.9]					VOG09903	sp|Q5UPK3|YR132_MIMIV Uncharacterized protein R132; Xu	Xu	0	1	2	False
Albufera_2225756394||full_13	cleaned_input	Albufera_2225756394||full	13	11116	12942	1	E																								0	1	2	False
Albufera_2225756394||full_14	cleaned_input	Albufera_2225756394||full	14	12946	13755	1	E																								0	1	2	False	F
Albufera_2225756394||full_15	cleaned_input	Albufera_2225756394||full	15	13802	14176	1	E																								0	2	2	False	F
Albufera_2225756394||full_16	cleaned_input	Albufera_2225756394||full	16	14173	14988	1	E																								0	1	2	False	F
Albufera_2225756394||full_17	cleaned_input	Albufera_2225756394||full	17	15068	16138	1	E																								0	1	2	False	F
Albufera_2225756394||full_18	cleaned_input	Albufera_2225756394||full	18	16230	17234	1	E																								0	1	2	False	F
Albufera_2225756394||full_19	cleaned_input	Albufera_2225756394||full	19	17231	17767	1	E																								0	2	2	False	F
Albufera_2225756394||full_20	cleaned_input	Albufera_2225756394||full	20	17764	18384	1	E																								0	2	2	False	F
Albufera_2225756394||full_21	cleaned_input	Albufera_2225756394||full	21	18425	18697	1	E																								0	1	5	False	F
Albufera_2225756459||full_1	cleaned_input	Albufera_2225756459||full	1	2	463	-1	D			YP_009600147.1	YP_009600147.1 terminase large subunit [Dinoroseobacter phage vB_DshS-R5C]	False	0.468	136.0	4.42e-33								Terminase large subunit, T4likevirus-type, N-terminal [PF03237.18]; Phage terminase large subunit [PF04466.16]								0	0	5	False	F
Albufera_2225756459||full_2	cleaned_input	Albufera_2225756459||full	2	420	755	-1	E																								0	1	2	False	F
Albufera_2225756459||full_3	cleaned_input	Albufera_2225756459||full	3	745	1179	-1	E																								0	2	2	False	F
Albufera_2225756459||full_4	cleaned_input	Albufera_2225756459||full	4	1157	1330	-1	E																								0	2	2	False	F
Albufera_2225756459||full_5	cleaned_input	Albufera_2225756459||full	5	1484	1669	-1	E																								0	2	2	False	F
Albufera_2225756459||full_6	cleaned_input	Albufera_2225756459||full	6	1666	2256	-1	E			YP_007518017.1	YP_007518017.1 ferredoxin [Pelagibacter phage HTVC008M]	False	0.27	71.0	5.16e-13													VOG04266	REFSEQ ferredoxin; Xu	Xu	0	1	2	False	F
Albufera_2225756459||full_7	cleaned_input	Albufera_2225756459||full	7	2253	2681	-1	D																HNH endonuclease [PF13392.9]					VOG00339	REFSEQ HNH endonuclease; Xu	Xu	0	1	2	False	F
Albufera_2225756459||full_8	cleaned_input	Albufera_2225756459||full	8	2881	3207	-1	E																								0	1	2	False	F
Albufera_2225756459||full_9	cleaned_input	Albufera_2225756459||full	9	3204	4151	-1	D			YP_009222801.1	YP_009222801.1 DNA primase [Pseudomonas phage PS-1]	False	0.352	179.0	2.84e-45								Toprim domain [PF13362.9]; Zinc-binding domain of primase-helicase [PF08273.15]; CHC2 zinc finger [PF01807.23]					VOG02189	sp|P10277|PRIM_BPP4 Putative P4-specific DNA primase; XhXr	Xr;Xh	0	1	2	False	VF
Albufera_2225756459||full_10	cleaned_input	Albufera_2225756459||full	10	4148	5635	-1	D			YP_009222800.1	YP_009222800.1 DEAD/DEAH box helicase [Pseudomonas phage PS-1]	False	0.404	345.0	3.27e-99								Type III restriction enzyme, res subunit [PF04851.18]; DEAD/DEAH box helicase [PF00270.32]; Helicase conserved C-terminal domain [PF00271.34]; Origin of replication binding protein [PF02399.18]					VOG07404	sp|P20703|UVSW_BPT4 ATP-dependent DNA helicase uvsW; Xh	Xh	0	1	2	False	F
Albufera_2225756459||full_11	cleaned_input	Albufera_2225756459||full	11	5628	6098	-1	D																Helix-turn-helix domain [PF13730.9]								0	1	2	False	F
Albufera_2225756459||full_12	cleaned_input	Albufera_2225756459||full	12	6601	7431	-1	C	K00558	DNA (cytosine-5)-methyltransferase 1 [EC:2.1.1.37]	YP_009013266.1	YP_009013266.1 DNA methyltransferase [Mycobacterium phage SG4]	False	0.42	201.0	3.43e-56								C-5 cytosine-specific DNA methylase [PF00145.20]					VOG03843	sp|P36216|MTC1_PBCVI Type II methyltransferase M.CviJI; XhXp	Xp;Xh	0	1	2	False	MF
Albufera_2225756459||full_13	cleaned_input	Albufera_2225756459||full	13	7428	7538	-1	E																								0	2	2	False	F
Albufera_2225756459||full_14	cleaned_input	Albufera_2225756459||full	14	7872	8069	1	E																								0	2	2	False	F
Albufera_2225756459||full_15	cleaned_input	Albufera_2225756459||full	15	8069	8368	1	E																								0	2	2	False	F
Albufera_2225756459||full_16	cleaned_input	Albufera_2225756459||full	16	8365	8559	1	E																								0	2	2	False	F
Albufera_2225756459||full_17	cleaned_input	Albufera_2225756459||full	17	8559	8735	1	E																								1	2	2	False	F
Albufera_2225756459||full_18	cleaned_input	Albufera_2225756459||full	18	8732	8911	1	E																								0	2	2	False	F
Albufera_2225756459||full_19	cleaned_input	Albufera_2225756459||full	19	8904	9536	1	D			YP_112530.1	YP_112530.1 Erf-like ssDNA annealing protein [Flavobacterium phage 11b]	False	0.437	106.0	1.59e-08								ERF superfamily [PF04404.15]					VOG08407	sp|P04892|ERF_BPP22 Essential recombination function protein; Xh	Xh	0	1	2	False	F
Albufera_2225756459||full_20	cleaned_input	Albufera_2225756459||full	20	9536	9697	1	E																								0	2	2	False	F
Albufera_2225756459||full_21	cleaned_input	Albufera_2225756459||full	21	9749	9928	1	D																NinB protein [PF05772.15]								0	2	2	False	F
Albufera_2225756459||full_22	cleaned_input	Albufera_2225756459||full	22	9912	10157	1	D																HNH endonuclease [PF01844.26]; HNH endonuclease [PF14279.9]; HNH endonuclease [PF13395.9]								0	1	5	False	F
Albufera_2225756478||full_1	cleaned_input	Albufera_2225756478||full	1	3	521	-1	E			YP_005087322.1	YP_005087322.1 hypothetical protein RoPhREQ1_gp70 [Rhodococcus phage REQ1]	False	0.364	92.0	0.000244																0	1	5	False	F
Albufera_2225756478||full_2	cleaned_input	Albufera_2225756478||full	2	549	1094	-1	D																Methyltransferase domain [PF13578.9]; Cephalosporin hydroxylase [PF04989.15]								0	1	2	False	F
Albufera_2225756478||full_3	cleaned_input	Albufera_2225756478||full	3	1097	1744	-1	D			YP_010669822.1	YP_010669822.1 glycosyltransferase [Synechococcus phage S-SCSM1]	False	0.287	71.0	8.23e-10								Protein of unknown function (DUF616) [PF04765.16]					VOG01559	REFSEQ glycosyltransferase; Xu	Xu	0	1	2	False	F
Albufera_2225756478||full_4	cleaned_input	Albufera_2225756478||full	4	1741	3123	-1	E																								0	1	2	False	F
Albufera_2225756478||full_5	cleaned_input	Albufera_2225756478||full	5	3107	3373	-1	E																								0	2	2	False	F
Albufera_2225756478||full_6	cleaned_input	Albufera_2225756478||full	6	3495	4127	-1	E																								0	2	2	False	F
Albufera_2225756478||full_7	cleaned_input	Albufera_2225756478||full	7	4285	5367	-1	D			YP_010654948.1	YP_010654948.1 major head protein [Gordonia phage Mcklovin]	False	0.387	231.0	3.55e-49								Phage capsid family [PF05065.16]					VOG08205	sp|P19727|CAPSB_BPT7 Minor capsid protein; XrXs	Xr;Xs	0	0	5	False	VF
Albufera_2225756503||full_1	cleaned_input	Albufera_2225756503||full	1	2	187	-1	E																								0	2	5	False	F
Albufera_2225756503||full_2	cleaned_input	Albufera_2225756503||full	2	190	537	-1	E																								0	1	4	False	F
Albufera_2225756503||full_3	cleaned_input	Albufera_2225756503||full	3	583	1353	-1	E			YP_007675030.1	YP_007675030.1 hypothetical protein CPKG_00057 [Cyanophage KBS-S-2A]	False	0.555	271.0	8.34e-78																0	1	2	False	F
Albufera_2225756503||full_4	cleaned_input	Albufera_2225756503||full	4	1416	1844	-1	E																								0	1	2	False	F
Albufera_2225756503||full_5	cleaned_input	Albufera_2225756503||full	5	1844	2362	-1	E																								0	1	2	False	F
Albufera_2225756503||full_6	cleaned_input	Albufera_2225756503||full	6	2363	2740	-1	E																								0	1	2	False	F
Albufera_2225756503||full_7	cleaned_input	Albufera_2225756503||full	7	2743	3405	-1	D																Putative DnaT-like ssDNA binding protein [PF20557.1]					VOG02088	REFSEQ head-tail adaptor Ad1; Xu	Xu	0	0	2	False	F
Albufera_2225756503||full_8	cleaned_input	Albufera_2225756503||full	8	3415	3666	-1	E																								0	2	1	False	F
Albufera_2225756503||full_9	cleaned_input	Albufera_2225756503||full	9	3663	4712	-1	D			YP_003347610.1	YP_003347610.1 major head protein [Enterococcus phage phiFL3A]	False	0.368	196.0	1.38e-37								Major capsid protein 13-like [PF20036.2]					VOG08205	sp|P19727|CAPSB_BPT7 Minor capsid protein; XrXs	Xr;Xs	0	0	1	False	VF
Albufera_2225756503||full_10	cleaned_input	Albufera_2225756503||full	10	4948	5247	-1	E																								0	2	1	False	F
Albufera_2225756503||full_11	cleaned_input	Albufera_2225756503||full	11	5528	6145	-1	E			YP_004421501.1	YP_004421501.1 HNH endonuclease [Synechococcus phage S-CBS2]	False	0.577	125.0	3.07e-28													VOG00101	REFSEQ HNH endonuclease; Xu	Xu	0	1	1	False
Albufera_2225756503||full_12	cleaned_input	Albufera_2225756503||full	12	6281	6607	-1	E			YP_008320331.1	YP_008320331.1 hypothetical protein N386_gp69 [Puniceispirillum phage HMO-2011]	False	0.624	121.0	9.95e-29																0	1	1	False
Albufera_2225756503||full_13	cleaned_input	Albufera_2225756503||full	13	6632	6934	-1	E			YP_004421499.1	YP_004421499.1 hypothetical protein S-CBS2_gp045 [Synechococcus phage S-CBS2]	False	0.589	100.0	2.5e-21													VOG02487	REFSEQ hypothetical protein; Xu	Xu	0	1	1	False
Albufera_2225756503||full_14	cleaned_input	Albufera_2225756503||full	14	6973	8619	-1	C	K01494	dCTP deaminase [EC:3.5.4.13]	YP_010772041.1	YP_010772041.1 MAG: DNA ligase [unclassified virus PBV299]	False	0.242	119.0	2.17e-23	MER0180392	N11	MER0180392 - family N11 unassigned peptide lyases (Methanoculleus marisnigri) [N11.UPW]#N11#{peptidase unit: 415-773}~source ABN57178~	False	0.271	139.0	2.78e-29									0	1	1	False	MP
Albufera_2225756503||full_15	cleaned_input	Albufera_2225756503||full	15	8927	9763	-1	E																								0	2	1	False
Albufera_2225756503||full_16	cleaned_input	Albufera_2225756503||full	16	9795	10712	-1	D			YP_007675010.1	YP_007675010.1 portal protein [Cyanophage KBS-S-2A]	False	0.261	85.0	1.29e-16								Domain of unknown function (DUF4055) [PF13264.9]					VOG03971	REFSEQ portal protein; Xu	Xu	0	0	1	False
Albufera_2225756503||full_17	cleaned_input	Albufera_2225756503||full	17	10675	11469	-1	E																					VOG03971	REFSEQ portal protein; Xu	Xu	0	0	1	False
Albufera_2225756503||full_18	cleaned_input	Albufera_2225756503||full	18	11604	13484	-1	D			YP_007675008.1	YP_007675008.1 phage terminase [Cyanophage KBS-S-2A]	False	0.389	260.0	8.09e-69	MER0117570	N10	MER0117570 - family N10 unassigned peptide lyases (Cyanobacterium aponinum) [N10.UPW]#N10#{peptidase unit: 387-549}~source YP_007160437~	False	0.277	68.0	4.89e-07	Terminase large subunit, T4likevirus-type, N-terminal [PF03237.18]; Intein splicing domain [PF14890.9]					VOG00300	sp|O31952|YONF_BACSU SPbeta prophage-derived uncharacterized protein YonF; Xu	Xu	0	0	2	False
Albufera_2225756503||full_19	cleaned_input	Albufera_2225756503||full	19	13489	13779	-1	E																								0	2	2	False
Albufera_2225756503||full_20	cleaned_input	Albufera_2225756503||full	20	13772	13936	-1	E																								0	2	2	False
Albufera_2225756503||full_21	cleaned_input	Albufera_2225756503||full	21	13929	14123	-1	E																								0	2	2	False
Albufera_2225756503||full_22	cleaned_input	Albufera_2225756503||full	22	14127	14459	-1	E																								0	2	2	False
Albufera_2225756503||full_23	cleaned_input	Albufera_2225756503||full	23	14520	15551	-1	E																								0	1	2	False
Albufera_2225756503||full_24	cleaned_input	Albufera_2225756503||full	24	15533	15904	-1	E																								0	2	2	False
Albufera_2225756503||full_25	cleaned_input	Albufera_2225756503||full	25	15997	16242	1	E																								0	2	2	False
Albufera_2225756503||full_26	cleaned_input	Albufera_2225756503||full	26	16239	16448	1	E																								0	2	2	False
Albufera_2225756503||full_27	cleaned_input	Albufera_2225756503||full	27	16452	17036	1	D			YP_009902993.1	YP_009902993.1 DNA primase [Klebsiella phage vB_KpnS_FZ10]	False	0.286	78.0	2.6e-12								Zinc-binding domain of primase-helicase [PF08273.15]; CHC2 zinc finger [PF01807.23]								0	1	2	False
Albufera_2225756503||full_28	cleaned_input	Albufera_2225756503||full	28	17079	17303	1	E																								0	2	2	False
Albufera_2225756503||full_29	cleaned_input	Albufera_2225756503||full	29	17296	17553	1	E																								0	2	2	False
Albufera_2225756503||full_30	cleaned_input	Albufera_2225756503||full	30	17543	17752	1	E																								0	2	2	False
Albufera_2225756503||full_31	cleaned_input	Albufera_2225756503||full	31	17745	18212	1	E																								0	2	2	False
Albufera_2225756503||full_32	cleaned_input	Albufera_2225756503||full	32	18266	18556	1	E																								0	2	2	False
Albufera_2225756503||full_33	cleaned_input	Albufera_2225756503||full	33	18614	18787	-1	E																								0	2	2	False
Albufera_2225756503||full_34	cleaned_input	Albufera_2225756503||full	34	18774	19268	-1	E																								0	2	2	False
Albufera_2225756503||full_35	cleaned_input	Albufera_2225756503||full	35	19265	19399	-1	E																								0	2	2	False
Albufera_2225756503||full_36	cleaned_input	Albufera_2225756503||full	36	19386	19586	-1	E																								0	2	2	False
Albufera_2225756503||full_37	cleaned_input	Albufera_2225756503||full	37	19613	19951	-1	E			YP_240220.1	YP_240220.1 endonuclease [Staphylococcus phage EW]	False	0.51	87.0	1.45e-16													VOG09015	REFSEQ endonuclease; Xu	Xu	0	1	2	False
Albufera_2225756503||full_38	cleaned_input	Albufera_2225756503||full	38	19948	20121	-1	E																								0	2	2	False
Albufera_2225756503||full_39	cleaned_input	Albufera_2225756503||full	39	20253	20375	-1	E																								0	2	2	False
Albufera_2225756503||full_40	cleaned_input	Albufera_2225756503||full	40	20372	20542	-1	E																								0	2	2	False
Albufera_2225756503||full_41	cleaned_input	Albufera_2225756503||full	41	20548	20934	1	E																								0	2	2	False
Albufera_2225756503||full_42	cleaned_input	Albufera_2225756503||full	42	20918	21238	1	D			YP_007674985.1	YP_007674985.1 HNH endonuclease [Cyanophage KBS-S-2A]	False	0.508	98.0	1.59e-20								HNH endonuclease [PF14279.9]; HNH endonuclease [PF01844.26]					VOG00427	REFSEQ HNH endonuclease; Xu	Xu	0	1	2	False
Albufera_2225756503||full_43	cleaned_input	Albufera_2225756503||full	43	21631	21825	-1	E																								0	2	2	False
Albufera_2225756503||full_44	cleaned_input	Albufera_2225756503||full	44	21890	22513	-1	E																								0	2	2	False
Albufera_2225756503||full_45	cleaned_input	Albufera_2225756503||full	45	23165	23566	-1	D																HNH endonuclease [PF13392.9]								0	1	2	False
Albufera_2225756503||full_46	cleaned_input	Albufera_2225756503||full	46	23752	24318	-1	E																								0	2	2	False
Albufera_2225756503||full_47	cleaned_input	Albufera_2225756503||full	47	24738	25478	-1	E																								0	1	2	False
Albufera_2225756503||full_48	cleaned_input	Albufera_2225756503||full	48	25624	25821	-1	E																								0	1	2	False
Albufera_2225756503||full_49	cleaned_input	Albufera_2225756503||full	49	25858	26226	-1	E																								0	2	2	False
Albufera_2225756503||full_50	cleaned_input	Albufera_2225756503||full	50	26228	26434	-1	E																								0	2	2	False
Albufera_2225756503||full_51	cleaned_input	Albufera_2225756503||full	51	26513	26872	-1	E																								0	1	2	False
Albufera_2225756503||full_52	cleaned_input	Albufera_2225756503||full	52	27164	27439	-1	E																								0	2	2	False
Albufera_2225756503||full_53	cleaned_input	Albufera_2225756503||full	53	27411	27938	-1	E																								0	2	2	False
Albufera_2225756503||full_54	cleaned_input	Albufera_2225756503||full	54	27942	28226	-1	E																								0	1	2	False
Albufera_2225756503||full_55	cleaned_input	Albufera_2225756503||full	55	28231	28821	-1	E			YP_010681381.1	YP_010681381.1 hypothetical protein PQE75_gp001 [Bacillus phage vB_BcoS-136]	False	0.401	138.0	7.11e-33													VOG01137	REFSEQ hypothetical protein; Xu	Xu	0	1	2	False
Albufera_2225756503||full_56	cleaned_input	Albufera_2225756503||full	56	28830	28997	-1	E																								0	1	2	False
Albufera_2225756503||full_57	cleaned_input	Albufera_2225756503||full	57	29179	29469	-1	E																								0	2	2	False
Albufera_2225756503||full_58	cleaned_input	Albufera_2225756503||full	58	29469	29732	-1	E																								0	2	2	False
Albufera_2225756503||full_59	cleaned_input	Albufera_2225756503||full	59	29762	29914	-1	E																								0	2	2	False
Albufera_2225756503||full_60	cleaned_input	Albufera_2225756503||full	60	30099	30632	-1	E																								0	2	2	False
Albufera_2225756503||full_61	cleaned_input	Albufera_2225756503||full	61	30632	31114	-1	E																								0	2	2	False
Albufera_2225756503||full_62	cleaned_input	Albufera_2225756503||full	62	31231	31434	-1	E																								0	2	2	False
Albufera_2225756503||full_63	cleaned_input	Albufera_2225756503||full	63	31437	31814	-1	E																								0	2	2	False
Albufera_2225756503||full_64	cleaned_input	Albufera_2225756503||full	64	31790	32164	-1	E			YP_006489196.1	YP_006489196.1 hypothetical protein COPG_00010 [Colwellia phage 9A]	False	0.467	80.0	3.71e-14																0	2	2	False
Albufera_2225756503||full_65	cleaned_input	Albufera_2225756503||full	65	32167	32565	-1	E																								0	2	2	False
Albufera_2225756503||full_66	cleaned_input	Albufera_2225756503||full	66	32955	33266	-1	E																								0	2	2	False
Albufera_2225756503||full_67	cleaned_input	Albufera_2225756503||full	67	33214	33639	-1	E																								0	2	2	False
Albufera_2225756503||full_68	cleaned_input	Albufera_2225756503||full	68	33715	34029	-1	E																								0	2	2	False
Albufera_2225756503||full_69	cleaned_input	Albufera_2225756503||full	69	34017	34205	-1	E																								0	2	2	False
Albufera_2225756503||full_70	cleaned_input	Albufera_2225756503||full	70	34189	34473	-1	E																								0	2	2	False
Albufera_2225756503||full_71	cleaned_input	Albufera_2225756503||full	71	34466	35017	-1	E																								0	2	2	False
Albufera_2225756503||full_72	cleaned_input	Albufera_2225756503||full	72	35014	35823	-1	E																								0	2	2	False
Albufera_2225756503||full_73	cleaned_input	Albufera_2225756503||full	73	35820	36083	-1	E																								0	2	2	False
Albufera_2225756503||full_74	cleaned_input	Albufera_2225756503||full	74	36080	36559	-1	E																								0	2	2	False
Albufera_2225756503||full_75	cleaned_input	Albufera_2225756503||full	75	36556	36753	-1	E																								0	2	2	False
Albufera_2225756503||full_76	cleaned_input	Albufera_2225756503||full	76	36750	36950	-1	E																								0	2	2	False
Albufera_2225756503||full_77	cleaned_input	Albufera_2225756503||full	77	36947	37156	-1	E																								0	2	2	False
Albufera_2225756503||full_78	cleaned_input	Albufera_2225756503||full	78	37153	37425	-1	E																								0	2	2	False
Albufera_2225756503||full_79	cleaned_input	Albufera_2225756503||full	79	37422	37850	-1	E																								0	2	2	False
Albufera_2225756503||full_80	cleaned_input	Albufera_2225756503||full	80	37921	38097	-1	E																								0	2	2	False
Albufera_2225756503||full_81	cleaned_input	Albufera_2225756503||full	81	38094	38408	-1	E																								0	2	2	False
Albufera_2225756503||full_82	cleaned_input	Albufera_2225756503||full	82	38466	38798	-1	E																								0	2	2	False	F
Albufera_2225756503||full_83	cleaned_input	Albufera_2225756503||full	83	38803	38967	-1	E																								0	1	4	False	F
Albufera_2225756503||full_84	cleaned_input	Albufera_2225756503||full	84	39008	39331	-1	E																								0	2	4	False	F
Albufera_2225756503||full_85	cleaned_input	Albufera_2225756503||full	85	39328	39867	-1	E																								0	2	4	False	F
Albufera_2225756503||full_86	cleaned_input	Albufera_2225756503||full	86	39950	40489	-1	E																								0	2	4	False	F
Albufera_2225756503||full_87	cleaned_input	Albufera_2225756503||full	87	40922	41446	1	E																								0	2	4	False	F
Albufera_2225756503||full_88	cleaned_input	Albufera_2225756503||full	88	41394	41753	-1	E																								0	2	4	False	F
Albufera_2225756503||full_89	cleaned_input	Albufera_2225756503||full	89	41756	42286	-1	E																								0	2	4	False	F
Albufera_2225756503||full_90	cleaned_input	Albufera_2225756503||full	90	42229	42390	-1	E																								0	2	4	False	F
Albufera_2225756503||full_91	cleaned_input	Albufera_2225756503||full	91	42387	42635	-1	E																								0	2	4	False	F
Albufera_2225756503||full_92	cleaned_input	Albufera_2225756503||full	92	42628	43626	-1	E																								0	2	5	False	F
Albufera_2225756666||full_1	cleaned_input	Albufera_2225756666||full	1	754	1071	-1	E																								0	2	5	False	F
Albufera_2225756666||full_2	cleaned_input	Albufera_2225756666||full	2	1068	1685	-1	E			YP_009821459.1	YP_009821459.1 metallophosphoesterase [Gordonia phage GodonK]	False	0.401	130.0	3.84e-30													VOG00249	sp|O31948|YONJ_BACSU SPbeta prophage-derived uncharacterized protein YonJ; Xu	Xu	0	1	4	False	F
Albufera_2225756666||full_3	cleaned_input	Albufera_2225756666||full	3	1682	2218	-1	E			YP_009591022.1	YP_009591022.1 hypothetical protein FDG54_gp166 [Mycobacterium phage Optimus]	False	0.397	120.0	4.84e-27																0	1	3	False	F
Albufera_2225756666||full_4	cleaned_input	Albufera_2225756666||full	4	2212	3234	-1	C	K00590	site-specific DNA-methyltransferase (cytosine-N4-specific) [EC:2.1.1.113]	YP_010773022.1	YP_010773022.1 DNA methyltransferase (endogenous virus) [Pseudomonas phage phiAH14a]	False	0.56	354.0	4.48e-92								DNA methylase [PF01555.21]					VOG00053	sp|P29538|MTH1_HAEPA Type II methyltransferase M.HpaI; XhXp	Xp;Xh	0	1	3	False	F
Albufera_2225756666||full_5	cleaned_input	Albufera_2225756666||full	5	3234	3470	-1	E																								0	1	3	False	F
Albufera_2225756666||full_6	cleaned_input	Albufera_2225756666||full	6	3476	3703	-1	E																								0	2	3	False	F
Albufera_2225756666||full_7	cleaned_input	Albufera_2225756666||full	7	3736	4053	-1	C	K01160	crossover junction endodeoxyribonuclease RusA [EC:3.1.21.10]														Endodeoxyribonuclease RusA [PF05866.14]								0	1	4	False	F
Albufera_2225756666||full_8	cleaned_input	Albufera_2225756666||full	8	4360	4500	-1	E																								0	2	4	False	F
Albufera_2225756666||full_9	cleaned_input	Albufera_2225756666||full	9	4500	4889	-1	E																								0	2	4	False	F
Albufera_2225756666||full_10	cleaned_input	Albufera_2225756666||full	10	4883	5131	-1	E																								0	2	4	False	F
Albufera_2225756666||full_11	cleaned_input	Albufera_2225756666||full	11	5143	5454	-1	E																								0	2	4	False	F
Albufera_2225756666||full_12	cleaned_input	Albufera_2225756666||full	12	5485	5658	-1	E																								0	2	5	False	F
Albufera_2225756912||full_1	cleaned_input	Albufera_2225756912||full	1	2	502	1	E			YP_004957293.1	YP_004957293.1 phosphoadenosine phosphosulfate reductase [Planktothrix phage PaV-LD]	False	0.352	100.0	2.75e-20													VOG01471	sp|P03766|Y290_LAMBD Uncharacterized nin region protein ORF290; Xu	Xu	0	1	5	False	F
Albufera_2225756912||full_2	cleaned_input	Albufera_2225756912||full	2	507	1097	1	D			YP_009835408.1	YP_009835408.1 hypothetical protein HWB33_gp16 [Leptospira phage LE3]	False	0.646	168.0	2.22e-46								ParB/Sulfiredoxin domain [PF02195.21]								0	1	2	False	F
Albufera_2225756912||full_3	cleaned_input	Albufera_2225756912||full	3	1078	1293	1	E																								0	2	2	False	F
Albufera_2225756912||full_4	cleaned_input	Albufera_2225756912||full	4	1311	1967	1	E																								0	1	2	False	F
Albufera_2225756912||full_5	cleaned_input	Albufera_2225756912||full	5	1879	2178	-1	E																								0	2	2	False	F
Albufera_2225756912||full_6	cleaned_input	Albufera_2225756912||full	6	2326	2871	-1	E																								0	2	2	False	F
Albufera_2225756912||full_7	cleaned_input	Albufera_2225756912||full	7	2861	3091	-1	E																								0	2	2	False	F
Albufera_2225756912||full_8	cleaned_input	Albufera_2225756912||full	8	3104	3265	-1	E																								0	2	2	False	F
Albufera_2225756912||full_9	cleaned_input	Albufera_2225756912||full	9	3291	3890	-1	C	K03791	putative chitinase	YP_009277044.1	YP_009277044.1 endolysin [Ralstonia phage RSP15]	False	0.515	169.0	1.34e-43								Chitinase class I [PF00182.22]	GH19	GH19 chitinase (EC 3.2.1.14); lysozyme (EC 3.2.1.17); [reducing end] chitinase (EC 3.2.1.201)	3.2.1.14,3.2.1.17	GH19.hmm				0	0	3	False	F
Albufera_2225756912||full_10	cleaned_input	Albufera_2225756912||full	10	3880	4179	-1	E																								0	1	4	False	F
Albufera_2225756912||full_11	cleaned_input	Albufera_2225756912||full	11	4179	4433	-1	E																								0	2	4	False	F
Albufera_2225756912||full_12	cleaned_input	Albufera_2225756912||full	12	4907	5338	1	E																								0	2	5	False	F
Albufera_2225756913||full_1	cleaned_input	Albufera_2225756913||full	1	42	830	-1	D			YP_009984790.1	YP_009984790.1 DNA invertase [Escherichia phage vB_vPM_PD06]	False	0.299	61.0	4.62e-06								Resolvase, N terminal domain [PF00239.24]								0	1	5	False	F
Albufera_2225756913||full_2	cleaned_input	Albufera_2225756913||full	2	932	1174	1	E																								0	2	3	False	F
Albufera_2225756913||full_3	cleaned_input	Albufera_2225756913||full	3	1167	1346	1	D																Helix-turn-helix domain [PF12728.10]								0	2	3	False	F
Albufera_2225756913||full_4	cleaned_input	Albufera_2225756913||full	4	1376	3868	1	D			YP_008241839.1	YP_008241839.1 DNA primase [Cellulophaga phage phi46:1]	False	0.281	304.0	1.49e-81								Virulence-associated protein E [PF05272.14]; VirE N-terminal domain [PF08800.13]; Primase C terminal 2 (PriCT-2) [PF08707.14]					VOG00781	REFSEQ DNA helicase; Xu	Xu	0	1	3	False	F
Albufera_2225756913||full_5	cleaned_input	Albufera_2225756913||full	5	3868	4173	1	E																								0	2	3	False	F
Albufera_2225756913||full_6	cleaned_input	Albufera_2225756913||full	6	4121	4333	1	E																								0	2	3	False	F
Albufera_2225756913||full_7	cleaned_input	Albufera_2225756913||full	7	4350	4631	1	E																								0	1	4	False	F
Albufera_2225756913||full_8	cleaned_input	Albufera_2225756913||full	8	4597	4848	1	E																								0	2	4	False	F
Albufera_2225756913||full_9	cleaned_input	Albufera_2225756913||full	9	4823	5035	1	E																								0	2	4	False	F
Albufera_2225756913||full_10	cleaned_input	Albufera_2225756913||full	10	5007	5249	1	E																								0	2	5	False	F
Albufera_2225757055||full_1	cleaned_input	Albufera_2225757055||full	1	3	119	-1	E																								0	2	5	False	F
Albufera_2225757055||full_2	cleaned_input	Albufera_2225757055||full	2	434	622	-1	E																								0	2	4	False	F
Albufera_2225757055||full_3	cleaned_input	Albufera_2225757055||full	3	606	791	-1	E																								0	2	4	False	F
Albufera_2225757055||full_4	cleaned_input	Albufera_2225757055||full	4	949	1311	-1	E																								0	2	4	False	F
Albufera_2225757055||full_5	cleaned_input	Albufera_2225757055||full	5	1530	1712	-1	E																								0	2	4	False	F
Albufera_2225757055||full_6	cleaned_input	Albufera_2225757055||full	6	1720	2055	-1	E																								0	2	4	False	F
Albufera_2225757055||full_7	cleaned_input	Albufera_2225757055||full	7	2060	2647	-1	D			YP_009042791.1	YP_009042791.1 Erf-like ssDNA annealing protein [Anabaena phage A-4L]	False	0.351	68.0	4.31e-09								ERF superfamily [PF04404.15]					VOG08407	sp|P04892|ERF_BPP22 Essential recombination function protein; Xh	Xh	0	1	4	False	F
Albufera_2225757055||full_8	cleaned_input	Albufera_2225757055||full	8	2649	2981	-1	E																								0	2	3	False	F
Albufera_2225757055||full_9	cleaned_input	Albufera_2225757055||full	9	3270	3434	-1	E																								0	2	3	False	F
Albufera_2225757055||full_10	cleaned_input	Albufera_2225757055||full	10	3436	3744	-1	E																								0	2	3	False	F
Albufera_2225757055||full_11	cleaned_input	Albufera_2225757055||full	11	3747	3893	-1	E																								0	2	3	False	F
Albufera_2225757055||full_12	cleaned_input	Albufera_2225757055||full	12	3907	4455	-1	E			YP_010675504.1	YP_010675504.1 helix-turn-helix DNA binding domain protein [Gordonia phage Clawz]	False	0.469	67.0	7.72e-09													VOG25601	REFSEQ HTH DNA binding protein; Xu	Xu	0	1	3	False	F
Albufera_2225757055||full_13	cleaned_input	Albufera_2225757055||full	13	4457	4642	-1	E																								0	2	3	False	F
Albufera_2225757055||full_14	cleaned_input	Albufera_2225757055||full	14	5184	5450	-1	E																								0	2	3	False	F
Albufera_2225757055||full_15	cleaned_input	Albufera_2225757055||full	15	5452	5784	-1	E																								0	1	4	False	F
Albufera_2225757055||full_16	cleaned_input	Albufera_2225757055||full	16	5751	6065	-1	E																								0	2	4	False	F
Albufera_2225757055||full_17	cleaned_input	Albufera_2225757055||full	17	6144	6449	-1	D																Peptidase family M23 [PF01551.25]								0	2	4	False	F
Albufera_2225757055||full_18	cleaned_input	Albufera_2225757055||full	18	6458	6691	-1	E																								0	2	4	False	F
Albufera_2225757055||full_19	cleaned_input	Albufera_2225757055||full	19	6694	7035	-1	D			YP_009837571.1	YP_009837571.1 Holliday junction resolvase [Anoxybacillus phage A403]	False	0.493	98.0	2.17e-20								Protein of unknown function (DUF1064) [PF06356.14]					VOG00736	sp|P00641|ENDO_BPT7 Endonuclease I; Xp	Xp	0	2	4	False	F
Albufera_2225757055||full_20	cleaned_input	Albufera_2225757055||full	20	7086	7193	-1	E																								0	2	5	False	F
Albufera_2225757120||full_1	cleaned_input	Albufera_2225757120||full	1	43	342	-1	E																								0	2	5	False	F
Albufera_2225757120||full_2	cleaned_input	Albufera_2225757120||full	2	329	2818	-1	E																								0	1	4	False	F
Albufera_2225757120||full_3	cleaned_input	Albufera_2225757120||full	3	2818	4119	-1	E																								0	1	2	False	F
Albufera_2225757120||full_4	cleaned_input	Albufera_2225757120||full	4	4106	5059	-1	E			YP_008853799.1	YP_008853799.1 DNA ejection [Ralstonia phage RSK1]	False	0.337	116.0	1.04e-23													VOG01541	sp|Q01074|GP7_BPP22 Internal virion protein gp7; XhXpXrXs	Xp;Xr;Xh;Xs	0	1	2	False	VF
Albufera_2225757120||full_5	cleaned_input	Albufera_2225757120||full	5	5060	5473	-1	E																								0	1	2	False	F
Albufera_2225757120||full_6	cleaned_input	Albufera_2225757120||full	6	5470	5808	-1	E																								0	1	2	False	F
Albufera_2225757120||full_7	cleaned_input	Albufera_2225757120||full	7	5805	6479	-1	E			YP_009216812.1	YP_009216812.1 hypothetical protein AVV48_gp44 [Acinetobacter phage phiAC-1]	False	0.439	116.0	5.65e-25																0	1	2	False	F
Albufera_2225757120||full_8	cleaned_input	Albufera_2225757120||full	8	6479	7240	-1	D			YP_008853795.1	YP_008853795.1 head closure Hc3 [Ralstonia phage RSK1]	False	0.409	181.0	6.62e-47								Phage stabilisation protein [PF11134.11]					VOG10351	sp|P26749|VG10_BPP22 Packaged DNA stabilization protein gp10; Xh	Xh	0	0	2	False	F
Albufera_2225757120||full_9	cleaned_input	Albufera_2225757120||full	9	7404	7679	-1	D																Phage stabilisation protein [PF11134.11]								0	0	4	False	F
Albufera_2225757120||full_10	cleaned_input	Albufera_2225757120||full	10	7889	8059	-1	E																								0	2	4	False	F
Albufera_2225757120||full_11	cleaned_input	Albufera_2225757120||full	11	8049	8267	-1	E																								0	2	4	False	F
Albufera_2225757120||full_12	cleaned_input	Albufera_2225757120||full	12	8264	8638	-1	E																								0	2	5	False	F
Albufera_2225757148||full_1	cleaned_input	Albufera_2225757148||full	1	2	355	-1	D			YP_008320321.1	YP_008320321.1 hypothetical protein N386_gp59 [Puniceispirillum phage HMO-2011]	False	0.656	94.0	6.06e-07								Family of unknown function (DUF5872) [PF19197.3]								0	1	5	False	F
Albufera_2225757148||full_2	cleaned_input	Albufera_2225757148||full	2	312	872	-1	E			YP_010112811.1	YP_010112811.1 endonuclease [uncultured phage cr113_1]	False	0.311	84.0	1.97e-14																0	1	3	False	F
Albufera_2225757148||full_3	cleaned_input	Albufera_2225757148||full	3	875	1156	-1	E			YP_004421500.1	YP_004421500.1 hypothetical protein S-CBS2_gp046 [Synechococcus phage S-CBS2]	False	0.811	156.0	5.44e-41																0	1	3	False	F
Albufera_2225757148||full_4	cleaned_input	Albufera_2225757148||full	4	1153	1428	-1	E			YP_004251183.1	YP_004251183.1 hypothetical protein ViPhICP2p12 [Vibrio phage ICP2]	False	0.471	64.0	4.06e-09																0	1	3	False	F
Albufera_2225757148||full_5	cleaned_input	Albufera_2225757148||full	5	1475	1723	-1	E																								0	1	3	False	F
Albufera_2225757148||full_6	cleaned_input	Albufera_2225757148||full	6	2853	3170	-1	E																								0	2	3	False	F
Albufera_2225757148||full_7	cleaned_input	Albufera_2225757148||full	7	3331	3474	1	E																								0	2	3	False	F
Albufera_2225757148||full_8	cleaned_input	Albufera_2225757148||full	8	3718	3984	1	E			YP_009777677.1	YP_009777677.1 Phage protein Gp37/Gp68-like protein [uncultured phage_MedDCM-OCT-S42-C7]	False	0.508	64.0	4.89e-09																0	1	3	False	F
Albufera_2225757148||full_9	cleaned_input	Albufera_2225757148||full	9	3992	4474	1	D			YP_009100049.1	YP_009100049.1 hypothetical protein Lo5R7ANS_02 [Mesorhizobium phage vB_MloP_Lo5R7ANS]	False	0.364	103.0	2.44e-21								Gene product 88 [PF17338.5]								0	1	4	False	F
Albufera_2225757148||full_10	cleaned_input	Albufera_2225757148||full	10	4593	4811	1	E																								0	2	4	False	F
Albufera_2225757148||full_11	cleaned_input	Albufera_2225757148||full	11	4860	5111	1	E																								0	2	5	False	F
Albufera_2225757878||full_1	cleaned_input	Albufera_2225757878||full	1	2	151	-1	E																								0	2	5	False	F
Albufera_2225757878||full_2	cleaned_input	Albufera_2225757878||full	2	96	491	-1	E																								0	2	4	False	F
Albufera_2225757878||full_3	cleaned_input	Albufera_2225757878||full	3	488	832	-1	E																								0	2	4	False	F
Albufera_2225757878||full_4	cleaned_input	Albufera_2225757878||full	4	816	1271	-1	C	K08640	zinc D-Ala-D-Ala carboxypeptidase [EC:3.4.17.14]							MER0272278	M15A	MER0272278 - subfamily M15A non-peptidase homologues (Cyclobacterium marinum) [M15.UNA]#M15A#{peptidase unit: 28-116}~source YP_004772081~	False	0.363	62.0	3.07e-07	Peptidase M15 [PF08291.14]								0	1	4	False	PF
Albufera_2225757878||full_5	cleaned_input	Albufera_2225757878||full	5	1856	2320	-1	E																								0	1	2	False	F
Albufera_2225757878||full_6	cleaned_input	Albufera_2225757878||full	6	2488	3105	-1	E																								0	2	2	False	F
Albufera_2225757878||full_7	cleaned_input	Albufera_2225757878||full	7	3095	7684	-1	E			YP_009037303.1	YP_009037303.1 putative tail protein [Nitrincola phage 1M3-16]	False	0.277	92.0	4.88e-14																0	0	2	False	F
Albufera_2225757878||full_8	cleaned_input	Albufera_2225757878||full	8	7681	8739	-1	E																								0	1	1	False
Albufera_2225757878||full_9	cleaned_input	Albufera_2225757878||full	9	8760	10202	-1	E			YP_008240973.1	YP_008240973.1 virion structural protein [Cellulophaga phage phi18:1]	False	0.226	63.0	6.75e-06																0	0	1	False
Albufera_2225757878||full_10	cleaned_input	Albufera_2225757878||full	10	10229	10399	-1	E																								0	2	1	False
Albufera_2225757878||full_11	cleaned_input	Albufera_2225757878||full	11	10359	10868	-1	E																								0	1	1	False
Albufera_2225757878||full_12	cleaned_input	Albufera_2225757878||full	12	10888	12555	-1	D			YP_008242173.1	YP_008242173.1 tail length tape measure protein [Cellulophaga phage phi39:1]	False	0.221	116.0	2.25e-22								Tape measure protein [PF20155.2]								0	0	1	False
Albufera_2225757878||full_13	cleaned_input	Albufera_2225757878||full	13	12542	12811	-1	E																								0	1	1	False
Albufera_2225757878||full_14	cleaned_input	Albufera_2225757878||full	14	12889	13233	-1	E																								0	1	1	False
Albufera_2225757878||full_15	cleaned_input	Albufera_2225757878||full	15	13249	13659	-1	E																								0	1	1	False
Albufera_2225757878||full_16	cleaned_input	Albufera_2225757878||full	16	13659	13913	-1	E																								0	2	1	False
Albufera_2225757878||full_17	cleaned_input	Albufera_2225757878||full	17	13910	14173	-1	E																								0	1	1	False
Albufera_2225757878||full_18	cleaned_input	Albufera_2225757878||full	18	14178	14399	-1	E																								0	1	1	False
Albufera_2225757878||full_19	cleaned_input	Albufera_2225757878||full	19	14396	14788	-1	D																Protein of unknown function (DUF3168) [PF11367.11]								0	1	1	False
Albufera_2225757878||full_20	cleaned_input	Albufera_2225757878||full	20	14785	15132	-1	D																Phage head-tail joining protein [PF05521.14]					VOG00073	sp|O48446|HCP16_BPSPP Head completion protein gp16; XpXrXs	Xp;Xr;Xs	0	0	1	False	V
Albufera_2225757878||full_21	cleaned_input	Albufera_2225757878||full	21	15132	15701	-1	D			YP_002117567.1	YP_002117567.1 head-tail connector protein [Rhizobium phage 16-3]	False	0.38	117.0	8.98e-14								Phage gp6-like head-tail connector protein [PF05135.16]					VOG00329	sp|Q6QGD9|HCP_BPT5 Head completion protein; XhXs	Xh;Xs	0	0	1	False	V
Albufera_2225757878||full_22	cleaned_input	Albufera_2225757878||full	22	15701	16924	-1	D			YP_002117563.1	YP_002117563.1 major head protein [Rhizobium phage 16-3]	False	0.28	160.0	1.05e-24								Phage capsid family [PF05065.16]					VOG08205	sp|P19727|CAPSB_BPT7 Minor capsid protein; XrXs	Xr;Xs	0	0	1	False	V
Albufera_2225757878||full_23	cleaned_input	Albufera_2225757878||full	23	16929	17696	-1	C	K01358	ATP-dependent Clp protease, protease subunit [EC:3.4.21.92]	YP_001293349.1	YP_001293349.1 head maturation protease [Pseudomonas phage F10]	False	0.313	97.0	5.23e-18	MER0272279	S14	MER0272279 - family S14 unassigned peptidases (Cyclobacterium marinum) [S14.UPW]#S14#{peptidase unit: 42-194}~source YP_004772264~	False	0.517	146.0	2e-34	Clp protease [PF00574.26]								0	0	1	False	P
Albufera_2225757878||full_24	cleaned_input	Albufera_2225757878||full	24	17701	18519	-1	D			YP_001111083.1	YP_001111083.1 portal protein [Burkholderia phage phi644-2]	False	0.356	143.0	1.79e-20								Phage portal protein [PF04860.15]								0	0	1	False
Albufera_2225757878||full_25	cleaned_input	Albufera_2225757878||full	25	18684	18986	-1	E																								0	1	1	False
Albufera_2225757878||full_26	cleaned_input	Albufera_2225757878||full	26	19083	19316	-1	E																								0	2	1	False
Albufera_2225757878||full_27	cleaned_input	Albufera_2225757878||full	27	19313	21043	-1	D			YP_003090178.1	YP_003090178.1 terminase large subunit [Burkholderia phage KS9]	False	0.322	259.0	7.73e-69								Terminase large subunit, endonuclease domain [PF20441.1]; Terminase large subunit, ATPase domain [PF03354.18]					VOG00196	sp|O64206|VG13_BPMD2 Gene 13 protein; Xu	Xu	0	0	1	False
Albufera_2225757878||full_28	cleaned_input	Albufera_2225757878||full	28	21043	21369	-1	D																Phage terminase, small subunit [PF05119.15]								0	2	1	False
Albufera_2225757878||full_29	cleaned_input	Albufera_2225757878||full	29	21736	22332	-1	D			YP_010114512.1	YP_010114512.1 pilin glycosylation protein [Flavobacterium phage vB_FspM_immuto_2-6A]	False	0.334	103.0	9.47e-21								Hexapeptide repeat of succinyl-transferase [PF14602.9]								0	1	1	False
Albufera_2225757878||full_30	cleaned_input	Albufera_2225757878||full	30	22316	22948	-1	D			YP_010114511.1	YP_010114511.1 dTDP-4-amino-4,6-dideoxygalactose transaminase [Flavobacterium phage vB_FspM_immuto_2-6A]	False	0.614	252.0	3.05e-72								DegT/DnrJ/EryC1/StrS aminotransferase family [PF01041.20]								0	1	1	False
Albufera_2225757878||full_31	cleaned_input	Albufera_2225757878||full	31	22945	23652	-1	E																								0	2	1	False
Albufera_2225757878||full_32	cleaned_input	Albufera_2225757878||full	32	23649	24641	-1	E			YP_009985148.1	YP_009985148.1 glycosyltransferase [Escherichia phage alia]	False	0.196	60.0	1.65e-05													VOG05022	REFSEQ glycosyltransferase; Xu	Xu	0	1	1	False
Albufera_2225757878||full_33	cleaned_input	Albufera_2225757878||full	33	24638	25021	-1	C	K07451	5-methylcytosine-specific restriction enzyme A [EC:3.1.21.-]														HNH endonuclease [PF01844.26]								1	1	1	False
Albufera_2225757878||full_34	cleaned_input	Albufera_2225757878||full	34	25456	25824	-1	E																								0	1	1	False
Albufera_2225757878||full_35	cleaned_input	Albufera_2225757878||full	35	25946	26266	-1	D			YP_002265411.1	YP_002265411.1 hypothetical protein ST39-O_gp03 [Clostridium phage phiCP39-O]	False	0.385	78.0	1.62e-13								Protein of unknwon function (DUF3310) [PF11753.11]								0	1	1	False
Albufera_2225757878||full_36	cleaned_input	Albufera_2225757878||full	36	26908	27339	-1	E																								0	2	1	False
Albufera_2225757878||full_37	cleaned_input	Albufera_2225757878||full	37	27372	28640	-1	D			YP_006560368.1	YP_006560368.1 putative helicase [Nonlabens phage P12024S]	True	0.487	372.0	9.16e-110								Helicase conserved C-terminal domain [PF00271.34]					VOG00226	sp|P20703|UVSW_BPT4 ATP-dependent DNA helicase uvsW; Xh	Xh	0	1	1	False
Albufera_2225757878||full_38	cleaned_input	Albufera_2225757878||full	38	29061	29924	-1	D			YP_006560363.1	YP_006560363.1 DNA primase [Nonlabens phage P12024S]	False	0.5	254.0	1.61e-71								Virulence-associated protein E [PF05272.14]; Domain of unknonw function from B. Theta Gene description (DUF3874) [PF12990.10]								0	1	1	False
Albufera_2225757878||full_39	cleaned_input	Albufera_2225757878||full	39	29869	30630	-1	D			YP_008241839.1	YP_008241839.1 DNA primase [Cellulophaga phage phi46:1]	False	0.349	129.0	6.94e-17								Primase C terminal 2 (PriCT-2) [PF08707.14]								0	1	1	False
Albufera_2225757878||full_40	cleaned_input	Albufera_2225757878||full	40	30669	31292	-1	D			YP_008241839.1	YP_008241839.1 DNA primase [Cellulophaga phage phi46:1]	False	0.488	151.0	3.46e-24								VirE N-terminal domain [PF08800.13]								0	1	1	False
Albufera_2225757878||full_41	cleaned_input	Albufera_2225757878||full	41	31428	31739	-1	D			YP_004934199.1	YP_004934199.1 MazG-like pyrophosphatase [Pediococcus phage cIP1]	False	0.539	94.0	3.3e-06								MazG nucleotide pyrophosphohydrolase domain [PF03819.20]								0	1	1	False
Albufera_2225757878||full_42	cleaned_input	Albufera_2225757878||full	42	31739	33925	-1	D			YP_009591135.1	YP_009591135.1 hypothetical protein FDG55_gp49 [Flavobacterium phage FCV-1]	True	0.474	627.0	2.12e-192								DNA methylase [PF01555.21]					VOG00165	sp|Q9T1Q7|VP41_BPAPS Putative protein p41; Xu	Xu	0	1	1	False
Albufera_2225757878||full_43	cleaned_input	Albufera_2225757878||full	43	33994	34875	-1	D			NP_848243.1	NP_848243.1 RecE-like recombination exonuclease [Salmonella phage epsilon15]	False	0.234	88.0	1.29e-17								YqaJ-like viral recombinase domain [PF09588.13]								0	0	2	False
Albufera_2225757878||full_44	cleaned_input	Albufera_2225757878||full	44	34872	35717	-1	C	K07455	recombination protein RecT	YP_008240347.1	YP_008240347.1 RecT-like ssDNA annealing protein [Thermus phage phi OH2]	False	0.474	186.0	3.19e-48								RecT family [PF03837.17]					VOG08385	sp|P03698|VBET_LAMBD Recombination protein bet; Xr	Xr	0	1	2	False	VF
Albufera_2225757878||full_45	cleaned_input	Albufera_2225757878||full	45	36109	36390	1	E																								0	2	2	False	F
Albufera_2225757878||full_46	cleaned_input	Albufera_2225757878||full	46	36353	36649	1	E																								0	1	2	False	F
Albufera_2225757878||full_47	cleaned_input	Albufera_2225757878||full	47	36798	37853	1	E																								0	2	2	False	F
Albufera_2225757878||full_48	cleaned_input	Albufera_2225757878||full	48	37850	38509	1	E																								0	2	2	False	F
Albufera_2225757878||full_49	cleaned_input	Albufera_2225757878||full	49	38463	38762	1	E																								0	2	2	False	F
Albufera_2225757878||full_50	cleaned_input	Albufera_2225757878||full	50	38768	39094	1	E																								0	2	2	False	F
Albufera_2225757878||full_51	cleaned_input	Albufera_2225757878||full	51	39432	39623	1	E																								0	1	4	False	F
Albufera_2225757878||full_52	cleaned_input	Albufera_2225757878||full	52	39649	40110	-1	E																								0	2	5	False	F
Albufera_2225757881||full_1	cleaned_input	Albufera_2225757881||full	1	1	102	1	E																								0	2	5	False	F
Albufera_2225757881||full_2	cleaned_input	Albufera_2225757881||full	2	95	310	1	E			YP_005098396.1	YP_005098396.1 hypothetical protein S-CBS4_gp097 [Synechococcus phage S-CBS4]	False	0.545	69.0	2.64e-11																0	1	4	False	F
Albufera_2225757881||full_3	cleaned_input	Albufera_2225757881||full	3	307	450	1	E																								0	2	2	False	F
Albufera_2225757881||full_4	cleaned_input	Albufera_2225757881||full	4	447	701	1	E																								0	2	2	False	F
Albufera_2225757881||full_5	cleaned_input	Albufera_2225757881||full	5	821	1009	1	E			YP_004421763.1	YP_004421763.1 hypothetical protein S-CBS3_gp41 [Synechococcus phage S-CBS3]	False	0.508	61.0	1.36e-08																0	1	2	False	F
Albufera_2225757881||full_6	cleaned_input	Albufera_2225757881||full	6	1049	1162	1	E																								0	2	2	False	F
Albufera_2225757881||full_7	cleaned_input	Albufera_2225757881||full	7	1159	2235	1	C	K00590	site-specific DNA-methyltransferase (cytosine-N4-specific) [EC:2.1.1.113]	YP_009792716.1	YP_009792716.1 DNA methyltransferase [Bordetella phage vB_BbrM_PHB04]	True	0.616	372.0	6.88e-111								DNA methylase [PF01555.21]					VOG00053	sp|P29538|MTH1_HAEPA Type II methyltransferase M.HpaI; XhXp	Xp;Xh	0	1	2	False	F
Albufera_2225757881||full_8	cleaned_input	Albufera_2225757881||full	8	2232	2519	1	D			YP_009188040.1	YP_009188040.1 nucleotide kinase [Mycobacterium phage Phlei]	False	0.53	76.0	3.58e-13								Protein of unknwon function (DUF3310) [PF11753.11]								0	1	2	False	F
Albufera_2225757881||full_9	cleaned_input	Albufera_2225757881||full	9	2516	2707	1	E																								0	2	2	False	F
Albufera_2225757881||full_10	cleaned_input	Albufera_2225757881||full	10	2704	3297	1	E			YP_009816411.1	YP_009816411.1 hypothetical protein HOU61_gp144 [Synechococcus phage S-CBWM1]	False	0.46	96.0	1.82e-18																0	2	2	False	F
Albufera_2225757881||full_11	cleaned_input	Albufera_2225757881||full	11	3290	3529	1	E																								0	2	2	False	F
Albufera_2225757881||full_12	cleaned_input	Albufera_2225757881||full	12	3773	4051	1	E																								0	2	2	False	F
Albufera_2225757881||full_13	cleaned_input	Albufera_2225757881||full	13	4009	4380	1	E																								0	2	2	False	F
Albufera_2225757881||full_14	cleaned_input	Albufera_2225757881||full	14	4377	4580	1	E																								0	2	2	False	F
Albufera_2225757881||full_15	cleaned_input	Albufera_2225757881||full	15	4580	4774	1	E																								0	2	2	False	F
Albufera_2225757881||full_16	cleaned_input	Albufera_2225757881||full	16	4764	5279	1	E																								0	2	2	False	F
Albufera_2225757881||full_17	cleaned_input	Albufera_2225757881||full	17	5348	5536	1	E			YP_007674993.1	YP_007674993.1 hypothetical protein CPKG_00020 [Cyanophage KBS-S-2A]	False	0.653	74.0	3.74e-13													VOG35873	REFSEQ hypothetical protein; Xu	Xu	0	1	2	False
Albufera_2225757881||full_18	cleaned_input	Albufera_2225757881||full	18	5533	6327	1	C	K10906	exodeoxyribonuclease VIII [EC:3.1.11.-]	YP_004934633.1	YP_004934633.1 exonuclease VIII [Synechococcus phage S-CBS1]	False	0.64	331.0	2.72e-98								PDDEXK-like domain of unknown function (DUF3799) [PF12684.10]					VOG08385	sp|P03698|VBET_LAMBD Recombination protein bet; Xr	Xr	0	1	2	False	V
Albufera_2225757881||full_19	cleaned_input	Albufera_2225757881||full	19	6327	7079	1	D			YP_003084246.1	YP_003084246.1 RecT-like ssDNA annealing protein [Cyanophage PSS2]	False	0.428	127.0	2.18e-28								RecT family [PF03837.17]					VOG08385	sp|P03698|VBET_LAMBD Recombination protein bet; Xr	Xr	0	1	2	False	V
Albufera_2225757881||full_20	cleaned_input	Albufera_2225757881||full	20	7290	7622	1	E																								0	1	2	False
Albufera_2225757881||full_21	cleaned_input	Albufera_2225757881||full	21	7622	7792	1	E																								0	2	2	False
Albufera_2225757881||full_22	cleaned_input	Albufera_2225757881||full	22	7939	8811	1	D			YP_004934627.1	YP_004934627.1 RNA polymerase sigma factor [Synechococcus phage S-CBS1]	False	0.43	216.0	3.98e-58								Sigma-70 factor, region 1.2 [PF00140.23]								0	1	2	False
Albufera_2225757881||full_23	cleaned_input	Albufera_2225757881||full	23	8800	8934	-1	E																								0	2	2	False
Albufera_2225757881||full_24	cleaned_input	Albufera_2225757881||full	24	8931	9212	-1	E																								0	2	2	False
Albufera_2225757881||full_25	cleaned_input	Albufera_2225757881||full	25	9493	10551	-1	C	K01185	lysozyme [EC:3.2.1.17]	YP_004421745.1	YP_004421745.1 endolysin [Synechococcus phage S-CBS3]	False	0.543	310.0	1.84e-76	MER0101940	M15A	MER0101940 - subfamily M15A non-peptidase homologues (Cyanothece sp. ATCC 51142) [M15.UNA]#M15A#{peptidase unit: 286-398}~source ACB53271~	False	0.445	73.0	2.66e-09	Phage lysozyme [PF00959.22]; Peptidase M15 [PF08291.14]	GH24	GH24 lysozyme (EC 3.2.1.17)	3.2.1.17	GH24.hmm	VOG02331	REFSEQ endolysin; Xu	Xu	0	1	2	False	P
Albufera_2225757881||full_26	cleaned_input	Albufera_2225757881||full	26	10548	10823	-1	E																								0	2	2	False
Albufera_2225757881||full_27	cleaned_input	Albufera_2225757881||full	27	11074	11214	-1	E			YP_004421743.1	YP_004421743.1 hypothetical protein S-CBS3_gp21 [Synechococcus phage S-CBS3]	False	0.824	81.0	7.41e-16													VOG24982	REFSEQ hypothetical protein; Xu	Xu	0	1	2	False
Albufera_2225757881||full_28	cleaned_input	Albufera_2225757881||full	28	11242	11508	-1	E																								0	1	2	False
Albufera_2225757881||full_29	cleaned_input	Albufera_2225757881||full	29	11529	11900	-1	E			YP_004421740.1	YP_004421740.1 minor tail protein [Synechococcus phage S-CBS3]	False	0.332	68.0	6.23e-10													VOG37380	REFSEQ minor tail protein; Xu	Xu	0	1	2	False
Albufera_2225757881||full_30	cleaned_input	Albufera_2225757881||full	30	11900	12319	-1	E			YP_009809790.1	YP_009809790.1 hypothetical protein HOU02_gp136 [Caulobacter phage CcrBL9]	False	0.579	158.0	9.59e-41																0	1	2	False
Albufera_2225757881||full_31	cleaned_input	Albufera_2225757881||full	31	12348	13706	-1	D			YP_007674373.1	YP_007674373.1 hypothetical protein SWZG_00008 [Synechococcus phage S-SKS1]	False	0.448	169.0	2.79e-43								Concanavalin A-like lectin/glucanases superfamily [PF13385.9]					VOG37380	REFSEQ minor tail protein; Xu	Xu	0	0	2	False	MK
Albufera_2225757881||full_32	cleaned_input	Albufera_2225757881||full	32	13706	15892	-1	E			YP_004421738.1	YP_004421738.1 tail protein [Synechococcus phage S-CBS3]	True	0.502	452.0	1.83e-132													VOG37382	REFSEQ tail protein; Xu	Xu	0	1	1	False
Albufera_2225757881||full_33	cleaned_input	Albufera_2225757881||full	33	15889	16353	-1	E			YP_004934616.1	YP_004934616.1 hypothetical protein S-CBS1_gp16 [Synechococcus phage S-CBS1]	False	0.527	153.0	5.98e-27													VOG37379	REFSEQ hypothetical protein; Xu	Xu	0	1	1	False
Albufera_2225757881||full_34	cleaned_input	Albufera_2225757881||full	34	16357	17793	-1	D			YP_004421736.1	YP_004421736.1 tail length tape measure protein [Synechococcus phage S-CBS3]	False	0.557	106.0	2.06e-19								Tape measure protein [PF20155.2]					VOG32164	REFSEQ endolysin; Xu	Xu	0	0	1	False
Albufera_2225757881||full_35	cleaned_input	Albufera_2225757881||full	35	17818	17949	-1	E																								0	1	1	False
Albufera_2225757881||full_36	cleaned_input	Albufera_2225757881||full	36	17964	18323	-1	E			YP_007675330.1	YP_007675330.1 hypothetical protein CPWG_00001 [Cyanophage MED4-117]	False	0.584	131.0	6.06e-32													VOG37484	REFSEQ hypothetical protein; Xu	Xu	0	1	1	False
Albufera_2225757881||full_37	cleaned_input	Albufera_2225757881||full	37	18323	18742	-1	E			YP_007675331.1	YP_007675331.1 major tail protein [Cyanophage MED4-117]	False	0.427	108.0	2.43e-23																0	1	1	False
Albufera_2225757881||full_38	cleaned_input	Albufera_2225757881||full	38	18745	19161	-1	E			YP_007675331.1	YP_007675331.1 major tail protein [Cyanophage MED4-117]	False	0.463	119.0	1.81e-27																0	1	1	False
Albufera_2225757881||full_39	cleaned_input	Albufera_2225757881||full	39	19164	19589	-1	D			YP_007675333.1	YP_007675333.1 hypothetical protein CPWG_00004 [Cyanophage MED4-117]	False	0.607	169.0	1.11e-31								Bacteriophage related domain of unknown function [PF13554.9]					VOG00394	REFSEQ tail terminator; Xu	Xu	0	1	1	False
Albufera_2225757881||full_40	cleaned_input	Albufera_2225757881||full	40	19589	20080	-1	E			YP_007675028.1	YP_007675028.1 tail completion or Neck1 protein [Cyanophage KBS-S-2A]	False	0.427	125.0	6.19e-29													VOG25001	REFSEQ hypothetical protein; Xu	Xu	0	0	1	False
Albufera_2225757881||full_41	cleaned_input	Albufera_2225757881||full	41	20083	20442	-1	E			YP_007675027.1	YP_007675027.1 head closure Hc1 [Cyanophage KBS-S-2A]	False	0.624	148.0	7.58e-26													VOG00198	REFSEQ hypothetical protein; Xu	Xu	0	1	1	False
Albufera_2225757881||full_42	cleaned_input	Albufera_2225757881||full	42	20439	20777	-1	E																								0	1	1	False
Albufera_2225757881||full_43	cleaned_input	Albufera_2225757881||full	43	20792	22090	-1	E			YP_001686890.1	YP_001686890.1 tail protein [Azospirillum phage Cd]	False	0.477	189.0	4.15e-47													VOG00340	REFSEQ tail protein; Xu	Xu	0	1	1	False
Albufera_2225757881||full_44	cleaned_input	Albufera_2225757881||full	44	22087	22668	-1	E			YP_009816449.1	YP_009816449.1 hypothetical protein HOU61_gp106 [Synechococcus phage S-CBWM1]	False	0.432	124.0	2.71e-28													VOG18128	REFSEQ hypothetical protein; Xu	Xu	0	1	1	False
Albufera_2225757881||full_45	cleaned_input	Albufera_2225757881||full	45	22671	23234	-1	D			YP_007675019.1	YP_007675019.1 head-tail adaptor Ad1 [Cyanophage KBS-S-2A]	False	0.776	298.0	1.41e-88								Putative DnaT-like ssDNA binding protein [PF20557.1]					VOG02088	REFSEQ head-tail adaptor Ad1; Xu	Xu	0	1	1	False
Albufera_2225757881||full_46	cleaned_input	Albufera_2225757881||full	46	23343	23741	-1	E																								0	2	1	False
Albufera_2225757881||full_47	cleaned_input	Albufera_2225757881||full	47	23753	24793	-1	D			YP_007675017.1	YP_007675017.1 major head protein [Cyanophage KBS-S-2A]	False	0.732	513.0	7.06e-148								Major capsid protein 13-like [PF20036.2]					VOG08205	sp|P19727|CAPSB_BPT7 Minor capsid protein; XrXs	Xr;Xs	0	0	1	False	V
Albufera_2225757881||full_48	cleaned_input	Albufera_2225757881||full	48	24864	25538	-1	E			YP_007675016.1	YP_007675016.1 hypothetical protein CPKG_00043 [Cyanophage KBS-S-2A]	False	0.66	293.0	3.34e-73																0	1	1	False
Albufera_2225757881||full_49	cleaned_input	Albufera_2225757881||full	49	25599	25844	1	E																								0	1	1	False
Albufera_2225757881||full_50	cleaned_input	Albufera_2225757881||full	50	25831	26262	-1	E																								0	2	1	False
Albufera_2225757881||full_51	cleaned_input	Albufera_2225757881||full	51	26295	26567	-1	E			YP_007675015.1	YP_007675015.1 hypothetical protein CPKG_00042 [Cyanophage KBS-S-2A]	False	0.81	151.0	2.88e-39																0	1	1	False
Albufera_2225757881||full_52	cleaned_input	Albufera_2225757881||full	52	26564	26704	-1	E																					VOG04411	REFSEQ hypothetical protein; Xu	Xu	0	1	1	False
Albufera_2225757881||full_53	cleaned_input	Albufera_2225757881||full	53	26768	27958	-1	D			YP_007675012.1	YP_007675012.1 head morphogenesis [Cyanophage KBS-S-2A]	True	0.709	580.0	5.2e-182								Phage Mu protein F like protein [PF04233.17]					VOG37491	REFSEQ head morphogenesis; Xu	Xu	0	0	1	False
Albufera_2225757881||full_54	cleaned_input	Albufera_2225757881||full	54	27955	29325	-1	D			YP_007675010.1	YP_007675010.1 portal protein [Cyanophage KBS-S-2A]	True	0.792	736.0	5.65e-235								Domain of unknown function (DUF4055) [PF13264.9]					VOG03971	REFSEQ portal protein; Xu	Xu	0	0	1	False
Albufera_2225757881||full_55	cleaned_input	Albufera_2225757881||full	55	29350	30705	-1	C	K06909	phage terminase large subunit	YP_007675008.1	YP_007675008.1 phage terminase [Cyanophage KBS-S-2A]	True	0.841	721.0	9.68e-230								Terminase large subunit, T4likevirus-type, N-terminal [PF03237.18]; Terminase RNaseH-like domain [PF17289.5]; Phage terminase large subunit [PF04466.16]					VOG00300	sp|O31952|YONF_BACSU SPbeta prophage-derived uncharacterized protein YonF; Xu	Xu	0	0	2	False
Albufera_2225757881||full_56	cleaned_input	Albufera_2225757881||full	56	30689	31156	-1	E			YP_007675007.1	YP_007675007.1 hypothetical protein CPKG_00034 [Cyanophage KBS-S-2A]	False	0.667	200.0	4.25e-42																0	1	2	False
Albufera_2225757881||full_57	cleaned_input	Albufera_2225757881||full	57	31153	32244	-1	C	K02338	DNA polymerase III subunit beta [EC:2.7.7.7]	YP_008130188.1	YP_008130188.1 DNA polymerase processivity factor [Rhizobium phage RR1-A]	False	0.25	124.0	6.76e-26								DNA polymerase III beta subunit, C-terminal domain [PF02768.18]; DNA polymerase III beta subunit, N-terminal domain [PF00712.22]; DNA polymerase III beta subunit, central domain [PF02767.19]					VOG01003	sp|Q9L7L6|DPO3B_MYCPA Beta sliding clamp; XhXr	Xr;Xh	0	1	2	False	V
Albufera_2225757881||full_58	cleaned_input	Albufera_2225757881||full	58	32241	32444	-1	E																								0	1	2	False
Albufera_2225757881||full_59	cleaned_input	Albufera_2225757881||full	59	32679	34832	-1	D			YP_009217081.1	YP_009217081.1 MAG: DNA helicase [Phormidium phage MIS-PhV1B]	False	0.297	213.0	1.91e-39								Virulence-associated protein E [PF05272.14]; Bifunctional DNA primase/polymerase, N-terminal [PF09250.14]					VOG00781	REFSEQ DNA helicase; Xu	Xu	0	1	2	False
Albufera_2225757881||full_60	cleaned_input	Albufera_2225757881||full	60	34822	34998	-1	E																								0	2	2	False
Albufera_2225757881||full_61	cleaned_input	Albufera_2225757881||full	61	35066	35269	1	E																								0	2	2	False
Albufera_2225757881||full_62	cleaned_input	Albufera_2225757881||full	62	35455	35685	1	D																HNH endonuclease [PF01844.26]								1	2	2	False
Albufera_2225757881||full_63	cleaned_input	Albufera_2225757881||full	63	35698	36513	1	C	K07451	5-methylcytosine-specific restriction enzyme A [EC:3.1.21.-]	YP_010773446.1	YP_010773446.1 hypothetical protein QIT85_gp56 [Pseudomonas phage vB_Pae_LC3I3]	False	0.58	77.0	3.77e-11								HNH endonuclease [PF01844.26]; HNH endonuclease [PF14279.9]; HNH endonuclease [PF13395.9]					VOG01498	REFSEQ HNH endonuclease; Xu	Xu	0	1	2	False
Albufera_2225757881||full_64	cleaned_input	Albufera_2225757881||full	64	36504	38279	1	D			YP_010037877.1	YP_010037877.1 putative DNA helicase [Ralstonia phage phiRSP]	False	0.345	252.0	2.04e-66								Type III restriction enzyme, res subunit [PF04851.18]; Helicase conserved C-terminal domain [PF00271.34]; VRR-NUC domain [PF08774.14]					VOG07404	sp|P20703|UVSW_BPT4 ATP-dependent DNA helicase uvsW; Xh	Xh	0	1	2	False	F
Albufera_2225757881||full_65	cleaned_input	Albufera_2225757881||full	65	38326	38559	1	E																								0	2	2	False	F
Albufera_2225757881||full_66	cleaned_input	Albufera_2225757881||full	66	38617	38811	1	E																								0	2	2	False	F
Albufera_2225757881||full_67	cleaned_input	Albufera_2225757881||full	67	38811	39020	1	E																								0	2	2	False	F
Albufera_2225757881||full_68	cleaned_input	Albufera_2225757881||full	68	39422	39673	1	E																								0	2	2	False	F
Albufera_2225757881||full_69	cleaned_input	Albufera_2225757881||full	69	39735	39971	1	E																								0	2	2	False	F
Albufera_2225757881||full_70	cleaned_input	Albufera_2225757881||full	70	40083	40247	1	E																								0	2	2	False	F
Albufera_2225757881||full_71	cleaned_input	Albufera_2225757881||full	71	40548	40916	1	E																								0	2	2	False	F
Albufera_2225757881||full_72	cleaned_input	Albufera_2225757881||full	72	40991	41224	1	E																								0	2	2	False	F
Albufera_2225757881||full_73	cleaned_input	Albufera_2225757881||full	73	41282	41950	1	E																								0	1	2	False	F
Albufera_2225757881||full_74	cleaned_input	Albufera_2225757881||full	74	41947	42315	1	E			YP_007676474.1	YP_007676474.1 hypothetical protein SWVG_00042 [Synechococcus phage S-RIP1]	False	0.5	85.0	1.07e-15													VOG37375	REFSEQ hypothetical protein; Xu	Xu	0	1	4	False	F
Albufera_2225757881||full_75	cleaned_input	Albufera_2225757881||full	75	42308	42511	1	E																								0	2	5	False	F
Albufera_2225757883||full_1	cleaned_input	Albufera_2225757883||full	1	75	485	-1	E			YP_007006090.1	YP_007006090.1 virion structural protein and packaging [Cyanophage S-TIM5]	False	0.711	188.0	2.31e-51													VOG11625	REFSEQ tail tube protein; Xu	Xu	0	0	5	False	F
Albufera_2225757883||full_2	cleaned_input	Albufera_2225757883||full	2	554	2476	-1	D			YP_007006089.1	YP_007006089.1 portal [Cyanophage S-TIM5]	True	0.611	761.0	3.2e-240								Protein of unknown function (DUF935) [PF06074.15]					VOG00253	sp|P44225|VG29_HAEIN Mu-like prophage FluMu protein gp29; Xu	Xu	0	0	1	False	F
Albufera_2225757883||full_3	cleaned_input	Albufera_2225757883||full	3	2495	2680	-1	E																								0	1	1	False	F
Albufera_2225757883||full_4	cleaned_input	Albufera_2225757883||full	4	2659	3522	-1	E																								0	2	1	False	F
Albufera_2225757883||full_5	cleaned_input	Albufera_2225757883||full	5	3731	3895	1	E																								0	2	1	False	F
Albufera_2225757883||full_6	cleaned_input	Albufera_2225757883||full	6	4018	7206	1	E			YP_007006085.1	YP_007006085.1 virion structural protein and packaging [Cyanophage S-TIM5]	False	0.242	319.0	9.14e-88																0	2	1	False	F
Albufera_2225757883||full_7	cleaned_input	Albufera_2225757883||full	7	7203	7979	1	E			YP_007006084.1	YP_007006084.1 hypothetical protein F417_gp141 [Cyanophage S-TIM5]	False	0.526	214.0	5.52e-61																0	2	1	False
Albufera_2225757883||full_8	cleaned_input	Albufera_2225757883||full	8	7993	8901	1	E			YP_007006083.1	YP_007006083.1 virion structural protein and packaging [Cyanophage S-TIM5]	False	0.595	168.0	2.06e-41																0	1	1	False
Albufera_2225757883||full_9	cleaned_input	Albufera_2225757883||full	9	8898	9257	-1	E																								0	2	1	False
Albufera_2225757883||full_10	cleaned_input	Albufera_2225757883||full	10	9261	9560	-1	E																								0	2	1	False
Albufera_2225757883||full_11	cleaned_input	Albufera_2225757883||full	11	9651	10289	-1	E																								0	0	1	False
Albufera_2225757883||full_12	cleaned_input	Albufera_2225757883||full	12	10358	11188	-1	E			YP_009791195.1	YP_009791195.1 hypothetical protein HOR89_gp256 [Synechococcus phage Bellamy]	False	0.21	75.0	1.35e-10																0	1	1	False
Albufera_2225757883||full_13	cleaned_input	Albufera_2225757883||full	13	11191	14058	-1	E			YP_112522.1	YP_112522.1 peptidase [Flavobacterium phage 11b]	False	0.516	112.0	1.93e-20																0	0	1	False	F
Albufera_2225757883||full_14	cleaned_input	Albufera_2225757883||full	14	14097	14795	-1	D			YP_214253.1	YP_214253.1 tail fiber protein [Prochlorococcus phage P-SSM2]	False	0.29	68.0	1.8e-08								Protein of unknown function (DUF1565) [PF07602.14]								0	0	1	False	F
Albufera_2225757883||full_15	cleaned_input	Albufera_2225757883||full	15	14792	15190	-1	E			YP_007006079.1	YP_007006079.1 virion structural protein and packaging [Cyanophage S-TIM5]	False	0.371	70.0	1.8e-10																0	0	1	False	F
Albufera_2225757883||full_16	cleaned_input	Albufera_2225757883||full	16	15263	15697	1	E			YP_007006078.1	YP_007006078.1 hypothetical protein F417_gp147 [Cyanophage S-TIM5]	False	0.546	108.0	2.98e-26																0	2	1	False	F
Albufera_2225757883||full_17	cleaned_input	Albufera_2225757883||full	17	15657	16145	1	E			YP_007006077.1	YP_007006077.1 hypothetical protein F417_gp148 [Cyanophage S-TIM5]	False	0.441	103.0	2.63e-21																0	2	1	False	F
Albufera_2225757883||full_18	cleaned_input	Albufera_2225757883||full	18	16152	16448	1	E																								0	2	1	False	F
Albufera_2225757883||full_19	cleaned_input	Albufera_2225757883||full	19	16549	17970	1	E			YP_007006075.1	YP_007006075.1 tail sheath [Cyanophage S-TIM5]	False	0.35	336.0	1.94e-96																0	0	4	False	F
Albufera_2225757883||full_20	cleaned_input	Albufera_2225757883||full	20	17898	18074	-1	E																								0	2	5	False	F
Albufera_2225757884||full_1	cleaned_input	Albufera_2225757884||full	1	328	573	1	E																								0	2	5	False	F
Albufera_2225757884||full_2	cleaned_input	Albufera_2225757884||full	2	598	885	1	E																								0	2	4	False	F
Albufera_2225757884||full_3	cleaned_input	Albufera_2225757884||full	3	882	1115	1	E																								0	2	4	False	F
Albufera_2225757884||full_4	cleaned_input	Albufera_2225757884||full	4	1137	1406	1	E																								0	2	4	False	F
Albufera_2225757884||full_5	cleaned_input	Albufera_2225757884||full	5	1366	1587	1	E																								0	2	4	False	F
Albufera_2225757884||full_6	cleaned_input	Albufera_2225757884||full	6	1621	1845	1	E																								0	2	4	False	F
Albufera_2225757884||full_7	cleaned_input	Albufera_2225757884||full	7	1888	2145	1	E																								0	2	4	False	F
Albufera_2225757884||full_8	cleaned_input	Albufera_2225757884||full	8	2105	2347	1	E																								0	2	4	False	F
Albufera_2225757884||full_9	cleaned_input	Albufera_2225757884||full	9	2337	2555	1	E																								0	2	4	False	F
Albufera_2225757884||full_10	cleaned_input	Albufera_2225757884||full	10	2513	2809	1	E																								0	2	4	False	F
Albufera_2225757884||full_11	cleaned_input	Albufera_2225757884||full	11	2806	3057	1	E																								0	2	4	False	F
Albufera_2225757884||full_12	cleaned_input	Albufera_2225757884||full	12	3054	3308	1	E																								0	2	4	False	F
Albufera_2225757884||full_13	cleaned_input	Albufera_2225757884||full	13	3305	3556	1	E																								0	2	4	False	F
Albufera_2225757884||full_14	cleaned_input	Albufera_2225757884||full	14	3546	3809	1	E																								0	2	4	False	F
Albufera_2225757884||full_15	cleaned_input	Albufera_2225757884||full	15	3774	3962	-1	E																								0	2	4	False	F
Albufera_2225757884||full_16	cleaned_input	Albufera_2225757884||full	16	4709	5821	1	E																								0	2	4	False	F
Albufera_2225757884||full_17	cleaned_input	Albufera_2225757884||full	17	5839	7350	-1	E			YP_007005995.1	YP_007005995.1 hypothetical protein F417_gp004 [Cyanophage S-TIM5]	False	0.324	100.0	0.000137																0	2	4	False
Albufera_2225757884||full_18	cleaned_input	Albufera_2225757884||full	18	7639	8013	1	E			YP_007006000.1	YP_007006000.1 hypothetical protein F417_gp009 [Cyanophage S-TIM5]	False	0.498	104.0	1.62e-22																0	2	4	False
Albufera_2225757884||full_19	cleaned_input	Albufera_2225757884||full	19	8003	9970	1	D			YP_007006001.1	YP_007006001.1 DNA topoisomerase II [Cyanophage S-TIM5]	True	0.465	525.0	1.87e-158								DNA gyrase/topoisomerase IV, subunit A [PF00521.23]								0	1	4	False	F
Albufera_2225757884||full_20	cleaned_input	Albufera_2225757884||full	20	10059	10412	1	E			YP_005098310.1	YP_005098310.1 hypothetical protein S-CBS4_gp011 [Synechococcus phage S-CBS4]	False	0.507	105.0	8.71e-23													VOG04784	REFSEQ hypothetical protein; Xu	Xu	0	1	3	False	F
Albufera_2225757884||full_21	cleaned_input	Albufera_2225757884||full	21	10419	10670	1	E																								0	2	3	False	F
Albufera_2225757884||full_22	cleaned_input	Albufera_2225757884||full	22	10878	11258	1	E																								0	2	3	False	F
Albufera_2225757884||full_23	cleaned_input	Albufera_2225757884||full	23	11224	11757	1	E																								0	2	3	False	F
Albufera_2225757884||full_24	cleaned_input	Albufera_2225757884||full	24	11809	12237	1	E																								0	2	3	False	F
Albufera_2225757884||full_25	cleaned_input	Albufera_2225757884||full	25	12237	13058	1	E																								0	2	3	False	F
Albufera_2225757884||full_26	cleaned_input	Albufera_2225757884||full	26	13138	13413	1	D			YP_010670396.1	YP_010670396.1 S-adenosylmethionine decarboxylase [Synechococcus phage S-H38]	False	0.471	70.0	3.49e-11								S-adenosylmethionine decarboxylase [PF02675.18]					VOG01678	sp|Q7V558|SPEH_PROMM S-adenosylmethionine decarboxylase proenzyme; Xh	Xh	0	1	5	False	MKF
Albufera_2225757886||full_1	cleaned_input	Albufera_2225757886||full	1	51	1118	-1	E			YP_009998432.1	YP_009998432.1 hypothetical protein JT329_gp42 [Klebsiella phage KPN N98]	False	0.411	259.0	3.8e-72																0	1	5	False	F
Albufera_2225757886||full_2	cleaned_input	Albufera_2225757886||full	2	1122	1511	-1	E																								0	1	2	False	F
Albufera_2225757886||full_3	cleaned_input	Albufera_2225757886||full	3	1580	2617	-1	E			YP_007006111.1	YP_007006111.1 virion structural protein and packaging [Cyanophage S-TIM5]	False	0.393	62.0	5.91e-09																0	1	2	False	F
Albufera_2225757886||full_4	cleaned_input	Albufera_2225757886||full	4	2672	6295	-1	E			YP_007673718.1	YP_007673718.1 hypothetical protein SLPG_00036 [Salicola phage CGphi29]	False	0.272	116.0	1.79e-21													VOG07359	REFSEQ hypothetical protein; Xu	Xu	0	1	2	False	F
Albufera_2225757886||full_5	cleaned_input	Albufera_2225757886||full	5	6558	8432	1	E																								0	2	2	False
Albufera_2225757886||full_6	cleaned_input	Albufera_2225757886||full	6	8273	8725	-1	D			YP_009222835.1	YP_009222835.1 tail length tape measure protein [Pseudomonas phage PS-1]	False	0.441	67.0	4.09e-12								Phage related hypothetical protein (DUF1799) [PF08809.14]					VOG01465	REFSEQ tail length tape measure protein; Xu	Xu	0	2	2	False
Albufera_2225757886||full_7	cleaned_input	Albufera_2225757886||full	7	8671	9009	-1	E																								0	1	2	False
Albufera_2225757886||full_8	cleaned_input	Albufera_2225757886||full	8	9072	10034	-1	E			YP_004934612.1	YP_004934612.1 hypothetical protein S-CBS1_gp12 [Synechococcus phage S-CBS1]	False	0.3	145.0	1.63e-33													VOG10626	REFSEQ hypothetical protein; Xu	Xu	0	1	2	False
Albufera_2225757886||full_9	cleaned_input	Albufera_2225757886||full	9	10059	10511	-1	E																								0	1	2	False
Albufera_2225757886||full_10	cleaned_input	Albufera_2225757886||full	10	10511	10804	-1	E																								0	1	2	False
Albufera_2225757886||full_11	cleaned_input	Albufera_2225757886||full	11	10806	11051	-1	E																								0	2	2	False
Albufera_2225757886||full_12	cleaned_input	Albufera_2225757886||full	12	11065	11439	-1	E			YP_008873183.1	YP_008873183.1 hypothetical protein X916_gp07 [Pseudomonas phage PPpW-3]	False	0.368	69.0	3.45e-10													VOG02053	REFSEQ hypothetical protein; Xu	Xu	0	1	2	False
Albufera_2225757886||full_13	cleaned_input	Albufera_2225757886||full	13	11458	13311	-1	C	K06904	uncharacterized protein	YP_001039818.1	YP_001039818.1 major head protein [Vibrio phage VP882]	True	0.362	365.0	1.98e-104	MER0194231	S78	MER0194231 - family S78 non-peptidase homologues (Neisseria meningitidis) [S78.UNW]#S78#{peptidase unit: 24-163}~source CBA05300~	False	0.451	117.0	3.23e-25	Phage capsid family [PF05065.16]; Caudovirus prohead serine protease [PF04586.20]					VOG02527	sp|B0ZSF3|CAPSD_BPHA1 Major capsid protein; XhXs	Xh;Xs	0	0	2	False	VP
Albufera_2225757886||full_14	cleaned_input	Albufera_2225757886||full	14	13440	14990	-1	D			YP_009284268.1	YP_009284268.1 portal protein [Enterobacter phage Arya]	False	0.422	341.0	1.13e-84								Phage portal protein, lambda family [PF05136.16]					VOG01342	sp|P03710|PORTL_LAMBD Portal protein B; XpXrXs	Xp;Xr;Xs	0	0	1	False	V
Albufera_2225757886||full_15	cleaned_input	Albufera_2225757886||full	15	14990	15553	-1	E			YP_009616295.1	YP_009616295.1 head-tail joining [Rhodobacter phage RcCronus]	False	0.266	63.0	3.49e-10																0	1	1	False
Albufera_2225757886||full_16	cleaned_input	Albufera_2225757886||full	16	15630	15902	-1	E																								0	2	1	False
Albufera_2225757886||full_17	cleaned_input	Albufera_2225757886||full	17	15915	17951	-1	D			YP_002321454.1	YP_002321454.1 terminase large subunit [Stenotrophomonas phage S1]	True	0.708	833.0	2.41e-264								Terminase large subunit gpA, endonuclease domain [PF20454.1]; Phage terminase large subunit gpA, ATPase domain [PF05876.15]					VOG01562	sp|P03708|TERL_LAMBD Terminase, large subunit; XhXr	Xr;Xh	0	0	2	False	VF
Albufera_2225757886||full_18	cleaned_input	Albufera_2225757886||full	18	17954	18469	-1	E																					VOG00502	sp|P03707|TERS_LAMBD Terminase small subunit; XhXr	Xr;Xh	0	1	2	False	VF
Albufera_2225757886||full_19	cleaned_input	Albufera_2225757886||full	19	18471	19283	-1	E			YP_009289294.1	YP_009289294.1 minor tail protein [Pseudomonas phage MD8]	False	0.301	100.0	4.86e-07													VOG19496	REFSEQ minor tail protein; Xu	Xu	0	1	2	False	F
Albufera_2225757886||full_20	cleaned_input	Albufera_2225757886||full	20	19675	22107	-1	D			YP_002321451.1	YP_002321451.1 DNA primase [Stenotrophomonas phage S1]	True	0.498	694.0	5.58e-214								Family of unknown function (DUF5906) [PF19263.2]; Toprim domain [PF13362.9]					VOG00892	REFSEQ DNA primase; Xu	Xu	0	1	5	False	F
Albufera_2225757888||full_1	cleaned_input	Albufera_2225757888||full	1	331	969	1	E																								0	2	5	False	F
Albufera_2225757888||full_2	cleaned_input	Albufera_2225757888||full	2	1071	1304	1	E																								0	2	4	False	F
Albufera_2225757888||full_3	cleaned_input	Albufera_2225757888||full	3	1255	1563	1	E																								0	2	4	False	F
Albufera_2225757888||full_4	cleaned_input	Albufera_2225757888||full	4	1599	1895	1	E																								0	2	4	False	F
Albufera_2225757888||full_5	cleaned_input	Albufera_2225757888||full	5	1861	2133	1	E																								0	2	4	False	F
Albufera_2225757888||full_6	cleaned_input	Albufera_2225757888||full	6	2130	2324	1	E																								0	2	4	False	F
Albufera_2225757888||full_7	cleaned_input	Albufera_2225757888||full	7	2523	3434	1	D			YP_009777962.1	YP_009777962.1 anti-restriction protein [uncultured phage_MedDCM-OCT-S38-C3]	False	0.468	267.0	1.83e-75								Zincin-like metallopeptidase [PF18818.4]; N-terminal domain of anti-restriction factor ArdC [PF08401.14]					VOG13812	sp|P27189|TRAC4_ECOLX DNA primase TraC; XhXr	Xr;Xh	0	1	4	False	VF
Albufera_2225757888||full_8	cleaned_input	Albufera_2225757888||full	8	3584	3943	1	E																								0	2	3	False	F
Albufera_2225757888||full_9	cleaned_input	Albufera_2225757888||full	9	3943	4245	1	E																								0	2	3	False	F
Albufera_2225757888||full_10	cleaned_input	Albufera_2225757888||full	10	4418	4606	1	E																								0	2	3	False	F
Albufera_2225757888||full_11	cleaned_input	Albufera_2225757888||full	11	4824	4991	1	E																								0	2	3	False	F
Albufera_2225757888||full_12	cleaned_input	Albufera_2225757888||full	12	5022	5228	1	E																								0	2	3	False	F
Albufera_2225757888||full_13	cleaned_input	Albufera_2225757888||full	13	5346	5546	1	E																								0	1	3	False	F
Albufera_2225757888||full_14	cleaned_input	Albufera_2225757888||full	14	5543	5746	1	E																								0	2	3	False	F
Albufera_2225757888||full_15	cleaned_input	Albufera_2225757888||full	15	5952	6797	1	E																								0	1	3	False	F
Albufera_2225757888||full_16	cleaned_input	Albufera_2225757888||full	16	6848	7051	1	E																								0	2	3	False	F
Albufera_2225757888||full_17	cleaned_input	Albufera_2225757888||full	17	7048	7185	1	E																								0	2	3	False	F
Albufera_2225757888||full_18	cleaned_input	Albufera_2225757888||full	18	7172	7360	1	E																								0	2	3	False	F
Albufera_2225757888||full_19	cleaned_input	Albufera_2225757888||full	19	7357	7689	1	E																								0	2	3	False	F
Albufera_2225757888||full_20	cleaned_input	Albufera_2225757888||full	20	7842	8198	1	E																								0	2	3	False	F
Albufera_2225757888||full_21	cleaned_input	Albufera_2225757888||full	21	8434	8598	1	E																								0	2	3	False	F
Albufera_2225757888||full_22	cleaned_input	Albufera_2225757888||full	22	8595	8981	1	E																								0	1	4	False	F
Albufera_2225757888||full_23	cleaned_input	Albufera_2225757888||full	23	8978	9406	1	E			YP_004508709.1	YP_004508709.1 hypothetical protein SCRM01_276 [Synechococcus phage S-CRM01]	False	0.445	66.0	5.87e-09																0	2	5	False	F
Albufera_2225757889||full_1	cleaned_input	Albufera_2225757889||full	1	96	473	1	E																								0	2	5	False	F
Albufera_2225757889||full_2	cleaned_input	Albufera_2225757889||full	2	613	1008	1	E																								0	1	4	False	F
Albufera_2225757889||full_3	cleaned_input	Albufera_2225757889||full	3	1117	1566	1	E																								0	1	3	False	F
Albufera_2225757889||full_4	cleaned_input	Albufera_2225757889||full	4	1521	1733	-1	E																								0	2	3	False	F
Albufera_2225757889||full_5	cleaned_input	Albufera_2225757889||full	5	1750	2121	-1	E																								0	2	3	False	F
Albufera_2225757889||full_6	cleaned_input	Albufera_2225757889||full	6	2167	3057	-1	E																								0	2	3	False	F
Albufera_2225757889||full_7	cleaned_input	Albufera_2225757889||full	7	3074	3811	-1	E																								0	2	3	False	F
Albufera_2225757889||full_8	cleaned_input	Albufera_2225757889||full	8	3846	4838	1	C	K00558	DNA (cytosine-5)-methyltransferase 1 [EC:2.1.1.37]	YP_009177793.1	YP_009177793.1 MAG: DNA methyltransferase [Yellowstone Lake virophage 5]	False	0.556	336.0	4.07e-99								C-5 cytosine-specific DNA methylase [PF00145.20]					VOG03843	sp|P36216|MTC1_PBCVI Type II methyltransferase M.CviJI; XhXp	Xp;Xh	0	1	3	False	MF
Albufera_2225757889||full_9	cleaned_input	Albufera_2225757889||full	9	4792	5007	-1	E																								0	2	3	False	F
Albufera_2225757889||full_10	cleaned_input	Albufera_2225757889||full	10	5072	5689	1	D																Poxvirus A32 protein [PF04665.15]								0	1	3	False
Albufera_2225757889||full_11	cleaned_input	Albufera_2225757889||full	11	6148	7011	1	E																								0	2	3	False
Albufera_2225757889||full_12	cleaned_input	Albufera_2225757889||full	12	7030	8955	1	E																								0	1	3	False	F
Albufera_2225757889||full_13	cleaned_input	Albufera_2225757889||full	13	8922	9770	-1	D			YP_009855007.1	YP_009855007.1 DNA methyltransferase [Flavobacterium phage vB_FspS_mumin9-1]	False	0.375	158.0	1.35e-25								DNA methylase [PF01555.21]					VOG00053	sp|P29538|MTH1_HAEPA Type II methyltransferase M.HpaI; XhXp	Xp;Xh	0	1	3	False	F
Albufera_2225757889||full_14	cleaned_input	Albufera_2225757889||full	14	9963	10613	-1	E			YP_004061603.1	YP_004061603.1 hypothetical protein BpV1_173c [Bathycoccus sp. RCC1105 virus BpV1]	False	0.304	80.0	7.45e-13													VOG00567	sp|Q1I0U1|VP11_MPRVN Uncharacterized protein VP11; Xu	Xu	0	1	3	False	F
Albufera_2225757889||full_15	cleaned_input	Albufera_2225757889||full	15	10634	10855	1	E																								0	2	3	False	F
Albufera_2225757889||full_16	cleaned_input	Albufera_2225757889||full	16	10871	11164	1	D			YP_010782521.1	YP_010782521.1 Tlr 6Fp protein [Tupanvirus soda lake]	False	0.613	87.0	7.54e-17								Family of unknown function (DUF5754) [PF19058.3]					VOG00605	sp|Q5UP30|YL851_MIMIV Uncharacterized protein L851; Xs	Xs	0	1	3	False	VF
Albufera_2225757889||full_17	cleaned_input	Albufera_2225757889||full	17	11191	12195	1	E																								0	2	3	False	F
Albufera_2225757889||full_18	cleaned_input	Albufera_2225757889||full	18	12080	12361	-1	E																								0	2	3	False	F
Albufera_2225757889||full_19	cleaned_input	Albufera_2225757889||full	19	12406	12639	1	D			YP_009177794.1	YP_009177794.1 MAG: hypothetical protein ASQ69_gp11 [Yellowstone Lake virophage 5]	False	0.613	70.0	1.85e-11								Family of unknown function (DUF5824) [PF19141.3]								0	1	4	False	F
Albufera_2225757889||full_20	cleaned_input	Albufera_2225757889||full	20	12636	12941	-1	E																								0	2	4	False	F
Albufera_2225757889||full_21	cleaned_input	Albufera_2225757889||full	21	13407	13655	1	E																								0	2	5	False	F
Albufera_2225757890||full_1	cleaned_input	Albufera_2225757890||full	1	3	1370	1	D			YP_010796957.1	YP_010796957.1 PolB [Terrapene box turtle adintovirus]	False	0.274	153.0	9.38e-35								DNA polymerase type B, organellar and viral [PF03175.16]								0	1	5	False	F
Albufera_2225757890||full_2	cleaned_input	Albufera_2225757890||full	2	1384	1656	-1	E																								0	2	2	False	F
Albufera_2225757890||full_3	cleaned_input	Albufera_2225757890||full	3	1671	1880	-1	E																								0	2	2	False	F
Albufera_2225757890||full_4	cleaned_input	Albufera_2225757890||full	4	1883	2131	-1	E																								0	2	2	False	F
Albufera_2225757890||full_5	cleaned_input	Albufera_2225757890||full	5	2086	2301	-1	E																								0	2	2	False	F
Albufera_2225757890||full_6	cleaned_input	Albufera_2225757890||full	6	2301	3914	-1	E																								0	2	2	False	F
Albufera_2225757890||full_7	cleaned_input	Albufera_2225757890||full	7	3943	4560	-1	E																								0	2	2	False	F
Albufera_2225757890||full_8	cleaned_input	Albufera_2225757890||full	8	4603	5895	-1	E																								0	2	2	False	F
Albufera_2225757890||full_9	cleaned_input	Albufera_2225757890||full	9	5923	6741	-1	E																								0	2	2	False
Albufera_2225757890||full_10	cleaned_input	Albufera_2225757890||full	10	6757	7074	-1	E																								0	2	2	False
Albufera_2225757890||full_11	cleaned_input	Albufera_2225757890||full	11	7142	8014	-1	E																								0	2	2	False
Albufera_2225757890||full_12	cleaned_input	Albufera_2225757890||full	12	8033	8257	-1	E																								0	2	2	False
Albufera_2225757890||full_13	cleaned_input	Albufera_2225757890||full	13	8254	8580	-1	E																								0	2	2	False
Albufera_2225757890||full_14	cleaned_input	Albufera_2225757890||full	14	8613	10721	1	E																								0	0	4	False	F
Albufera_2225757890||full_15	cleaned_input	Albufera_2225757890||full	15	10882	11202	-1	E																								0	2	4	False	F
Albufera_2225757890||full_16	cleaned_input	Albufera_2225757890||full	16	11212	11640	1	E																								0	2	4	False	F
Albufera_2225757890||full_17	cleaned_input	Albufera_2225757890||full	17	11612	11788	1	E																								0	2	4	False	F
Albufera_2225757890||full_18	cleaned_input	Albufera_2225757890||full	18	11805	13043	1	E																								0	2	4	False	F
Albufera_2225757890||full_19	cleaned_input	Albufera_2225757890||full	19	13103	13462	1	E																								0	2	4	False	F
Albufera_2225757890||full_20	cleaned_input	Albufera_2225757890||full	20	13483	14235	1	D																Glycosyl hydrolase family 7 [PF00840.23]	GH7	GH7 endo-beta-1,4-glucanase (EC 3.2.1.4); reducing end-acting cellobiohydrolase (EC 3.2.1.176); chitosanase (EC 3.2.1.132); endo-beta-1,3-1,4-glucanase (EC 3.2.1.73)	3.2.1.176,3.2.1.4,3.2.1.132,3.2.1.73	GH7.hmm				0	2	5	False	F
Albufera_2225757892||full_1	cleaned_input	Albufera_2225757892||full	1	2	400	-1	E																								0	2	5	False	F
Albufera_2225757892||full_2	cleaned_input	Albufera_2225757892||full	2	397	627	-1	E																								0	2	4	False	F
Albufera_2225757892||full_3	cleaned_input	Albufera_2225757892||full	3	624	1217	-1	D																Exonuclease [PF00929.27]								0	2	4	False	F
Albufera_2225757892||full_4	cleaned_input	Albufera_2225757892||full	4	1208	1534	-1	E																								0	2	4	False	F
Albufera_2225757892||full_5	cleaned_input	Albufera_2225757892||full	5	1560	1718	-1	E																								0	1	4	False	F
Albufera_2225757892||full_6	cleaned_input	Albufera_2225757892||full	6	1718	2911	-1	D			YP_010755159.1	YP_010755159.1 AAA-ATPase [Microbacterium phage Pumpernickel]	False	0.54	302.0	2.91e-86								ATPase family associated with various cellular activities (AAA) [PF00004.32]; AAA domain (dynein-related subfamily) [PF07728.17]					VOG00259	sp|P04526|LOADL_BPT4 Sliding-clamp-loader large subunit; XhXr	Xr;Xh	0	1	3	False	VF
Albufera_2225757892||full_7	cleaned_input	Albufera_2225757892||full	7	2923	3378	-1	E																								0	2	3	False	F
Albufera_2225757892||full_8	cleaned_input	Albufera_2225757892||full	8	3666	4025	1	E																								0	2	3	False	F
Albufera_2225757892||full_9	cleaned_input	Albufera_2225757892||full	9	4153	4455	1	E																								0	2	3	False	F
Albufera_2225757892||full_10	cleaned_input	Albufera_2225757892||full	10	4422	4619	1	E																								0	2	3	False	F
Albufera_2225757892||full_11	cleaned_input	Albufera_2225757892||full	11	4638	4979	1	D																5' nucleotidase, deoxy (Pyrimidine), cytosolic type C protein (NT5C) [PF06941.15]								0	1	3	False	F
Albufera_2225757892||full_12	cleaned_input	Albufera_2225757892||full	12	4945	6501	1	D			YP_010419883.1	YP_010419883.1 Dda-like helicase [Cyanophage S-TIM5]	False	0.354	288.0	1.37e-79								AAA domain [PF13604.9]; PIF1-like helicase [PF05970.17]; AAA domain [PF13086.9]; UvrD-like helicase C-terminal domain [PF13538.9]								0	1	3	False	F
Albufera_2225757892||full_13	cleaned_input	Albufera_2225757892||full	13	6505	6840	1	E																								0	2	3	False	F
Albufera_2225757892||full_14	cleaned_input	Albufera_2225757892||full	14	6833	7144	1	E																								0	2	3	False	F
Albufera_2225757892||full_15	cleaned_input	Albufera_2225757892||full	15	7185	7436	1	E																								0	2	3	False	F
Albufera_2225757892||full_16	cleaned_input	Albufera_2225757892||full	16	7441	7710	1	E																								0	2	3	False	F
Albufera_2225757892||full_17	cleaned_input	Albufera_2225757892||full	17	7717	7992	1	E																								0	2	3	False	F
Albufera_2225757892||full_18	cleaned_input	Albufera_2225757892||full	18	7996	8289	1	E																								0	2	3	False	F
Albufera_2225757892||full_19	cleaned_input	Albufera_2225757892||full	19	8293	8568	1	E																								0	2	3	False	F
Albufera_2225757892||full_20	cleaned_input	Albufera_2225757892||full	20	8708	9001	1	E																								0	2	3	False	F
Albufera_2225757892||full_21	cleaned_input	Albufera_2225757892||full	21	9047	9376	1	E																								0	2	3	False	F
Albufera_2225757892||full_22	cleaned_input	Albufera_2225757892||full	22	9558	9839	1	E																								0	2	3	False	F
Albufera_2225757892||full_23	cleaned_input	Albufera_2225757892||full	23	9841	10131	1	E																								0	2	3	False	F
Albufera_2225757892||full_24	cleaned_input	Albufera_2225757892||full	24	10160	10393	1	E																								0	2	3	False	F
Albufera_2225757892||full_25	cleaned_input	Albufera_2225757892||full	25	10390	10695	1	E																								0	2	3	False	F
Albufera_2225757892||full_26	cleaned_input	Albufera_2225757892||full	26	10709	11062	1	E			YP_007237978.1	YP_007237978.1 hypothetical protein G185_gp66 [Tetrasphaera phage TJE1]	False	0.46	79.0	9.89e-14																0	1	4	False	F
Albufera_2225757892||full_27	cleaned_input	Albufera_2225757892||full	27	11053	11412	1	E																								0	2	4	False	F
Albufera_2225757892||full_28	cleaned_input	Albufera_2225757892||full	28	11359	11535	-1	E																								0	2	5	False	F
Albufera_2225757893||full_1	cleaned_input	Albufera_2225757893||full	1	1	93	-1	E																								0	2	5	False	F
Albufera_2225757893||full_2	cleaned_input	Albufera_2225757893||full	2	362	1450	-1	D																DnaB-like helicase C terminal domain [PF03796.18]					VOG03876	sp|P04530|HELIC_BPT4 DnaB-like replicative helicase; XhXr	Xr;Xh	0	1	4	False	VF
Albufera_2225757893||full_3	cleaned_input	Albufera_2225757893||full	3	2016	2525	-1	E																								0	2	3	False	F
Albufera_2225757893||full_4	cleaned_input	Albufera_2225757893||full	4	2546	2950	-1	E																								0	2	3	False	F
Albufera_2225757893||full_5	cleaned_input	Albufera_2225757893||full	5	2994	3944	-1	D			YP_009194042.2	YP_009194042.2 tyrosine-type recombinase/integrase [Bacillus phage vB_BtS_BMBtp3]	False	0.21	73.0	1.05e-09								Phage integrase family [PF00589.25]					VOG00059	sp|P22877|INTR_SACER Integrase; XhXr	Xr;Xh	0	1	3	False	VF
Albufera_2225757893||full_6	cleaned_input	Albufera_2225757893||full	6	3949	4203	-1	E																								0	2	3	False	F
Albufera_2225757893||full_7	cleaned_input	Albufera_2225757893||full	7	4726	5064	-1	E																								0	2	3	False	F
Albufera_2225757893||full_8	cleaned_input	Albufera_2225757893||full	8	5070	5978	-1	E																								0	2	3	False	F
Albufera_2225757893||full_9	cleaned_input	Albufera_2225757893||full	9	6211	6624	-1	E																								0	2	3	False	F
Albufera_2225757893||full_10	cleaned_input	Albufera_2225757893||full	10	6638	6997	-1	E																								0	2	3	False	F
Albufera_2225757893||full_11	cleaned_input	Albufera_2225757893||full	11	6994	7305	-1	E																								0	2	3	False	F
Albufera_2225757893||full_12	cleaned_input	Albufera_2225757893||full	12	7322	7678	-1	E																								0	2	3	False	F
Albufera_2225757893||full_13	cleaned_input	Albufera_2225757893||full	13	7728	7934	-1	D																Helix-turn-helix domain [PF12728.10]								0	2	3	False	F
Albufera_2225757893||full_14	cleaned_input	Albufera_2225757893||full	14	7956	8306	-1	E																								0	2	3	False	F
Albufera_2225757893||full_15	cleaned_input	Albufera_2225757893||full	15	8313	9092	-1	C	K03496	chromosome partitioning protein	YP_010740211.1	YP_010740211.1 chromosome (plasmid) partitioning protein [Bacillus phage FADO]	False	0.279	106.0	5.02e-21								AAA domain [PF13614.9]; Cellulose biosynthesis protein BcsQ [PF06564.15]; VirC1 protein [PF07015.14]; NUBPL iron-transfer P-loop NTPase [PF10609.12]; ATPase MipZ [PF09140.14]; CobQ/CobB/MinD/ParA nucleotide binding domain [PF01656.26]					VOG08203	sp|B8GW31|PARA_CAUVN Chromosome partitioning protein ParA; Xh	Xh	0	1	3	False	F
Albufera_2225757893||full_16	cleaned_input	Albufera_2225757893||full	16	9089	9589	-1	D																DnaB-like helicase C terminal domain [PF03796.18]								0	1	5	False	F
Albufera_2225757894||full_1	cleaned_input	Albufera_2225757894||full	1	7	219	-1	E																								0	2	5	False	F
Albufera_2225757894||full_2	cleaned_input	Albufera_2225757894||full	2	257	526	-1	E																								0	2	4	False	F
Albufera_2225757894||full_3	cleaned_input	Albufera_2225757894||full	3	523	732	-1	D			YP_009785593.1	YP_009785593.1 hypothetical protein HOR08_gp083 [Caulobacter phage Seuss]	False	0.494	66.0	3.05e-13								KTSC domain [PF13619.9]								0	2	4	False	F
Albufera_2225757894||full_4	cleaned_input	Albufera_2225757894||full	4	735	1760	-1	D			YP_001285797.1	YP_001285797.1 major head protein [Phormidium phage Pf-WMP3]	False	0.407	262.0	2.52e-73								P22 coat protein - gene protein 5 [PF11651.11]; Phage capsid protein [PF19821.2]					VOG08205	sp|P19727|CAPSB_BPT7 Minor capsid protein; XrXs	Xr;Xs	0	0	4	False	VF
Albufera_2225757894||full_5	cleaned_input	Albufera_2225757894||full	5	1765	2001	-1	E																								0	2	1	False	F
Albufera_2225757894||full_6	cleaned_input	Albufera_2225757894||full	6	2027	2485	-1	E																								0	2	1	False	F
Albufera_2225757894||full_7	cleaned_input	Albufera_2225757894||full	7	2451	4313	-1	D			YP_001285799.1	YP_001285799.1 head-tail adaptor [Phormidium phage Pf-WMP3]	True	0.395	426.0	5.1e-125								Bacteriophage head to tail connecting protein [PF12236.11]					VOG00578	sp|P03728|PORTL_BPT7 Portal protein; XpXrXs	Xp;Xr;Xs	0	0	1	False	VF
Albufera_2225757894||full_8	cleaned_input	Albufera_2225757894||full	8	4268	5830	-1	E			YP_008766995.1	YP_008766995.1 terminase [Cyanophage PP]	True	0.378	340.0	2.41e-97													VOG00195	sp|P17312|TERL_BPT4 Terminase, large subunit; XhXr	Xr;Xh	0	0	2	False	VF
Albufera_2225757894||full_9	cleaned_input	Albufera_2225757894||full	9	5924	6334	-1	E																								0	1	4	False	F
Albufera_2225757894||full_10	cleaned_input	Albufera_2225757894||full	10	6343	6777	-1	D																Lactonase, 7-bladed beta-propeller [PF10282.12]								0	2	4	False	F
Albufera_2225757894||full_11	cleaned_input	Albufera_2225757894||full	11	6777	7145	-1	E																								0	2	4	False	F
Albufera_2225757894||full_12	cleaned_input	Albufera_2225757894||full	12	7289	7489	-1	E																								0	2	4	False	F
Albufera_2225757894||full_13	cleaned_input	Albufera_2225757894||full	13	7588	7764	-1	E																								0	2	5	False	F
Albufera_2225757895||full_1	cleaned_input	Albufera_2225757895||full	1	89	1243	-1	C	K03791	putative chitinase	YP_004421745.1	YP_004421745.1 endolysin [Synechococcus phage S-CBS3]	False	0.791	247.0	2.33e-67	MER0101940	M15A	MER0101940 - subfamily M15A non-peptidase homologues (Cyanothece sp. ATCC 51142) [M15.UNA]#M15A#{peptidase unit: 286-398}~source ACB53271~	False	0.433	71.0	1.93e-08	Peptidase M15 [PF08291.14]; Chitinase class I [PF00182.22]; Bacterial protein of unknown function (DUF882) [PF05951.16]	GH19	GH19 chitinase (EC 3.2.1.14); lysozyme (EC 3.2.1.17); [reducing end] chitinase (EC 3.2.1.201)	3.2.1.14,3.2.1.17	GH19.hmm	VOG35451	REFSEQ endolysin; Xu	Xu	0	1	5	False	PF
Albufera_2225757895||full_2	cleaned_input	Albufera_2225757895||full	2	1240	1800	-1	E																								0	2	2	False	F
Albufera_2225757895||full_3	cleaned_input	Albufera_2225757895||full	3	1842	2024	-1	E																								0	2	2	False	F
Albufera_2225757895||full_4	cleaned_input	Albufera_2225757895||full	4	2028	3023	-1	E			YP_007674038.1	YP_007674038.1 hypothetical protein CPAG_00002 [Prochlorococcus phage MED4-184]	False	0.582	95.0	1.17e-16																0	1	2	False	F
Albufera_2225757895||full_5	cleaned_input	Albufera_2225757895||full	5	3023	6205	-1	E			YP_007675386.1	YP_007675386.1 central tail fiber J [Cyanophage MED4-117]	False	0.319	587.0	7.89e-174													VOG00531	sp|Q6QGE9|BPPB3_BPT5 Baseplate hub protein pb3; XhXs	Xh;Xs	0	0	2	False	VF
Albufera_2225757895||full_6	cleaned_input	Albufera_2225757895||full	6	6202	6768	-1	D			YP_007674095.1	YP_007674095.1 hypothetical protein CPAG_00059 [Prochlorococcus phage MED4-184]	False	0.351	111.0	1.3e-23								Bacteriophage lambda tail assembly protein I [PF06805.15]					VOG02149	sp|O64334|TIPI_BPN15 Tail tip assembly protein I; XhXs	Xh;Xs	0	0	1	False	VF
Albufera_2225757895||full_7	cleaned_input	Albufera_2225757895||full	7	6752	7459	-1	D			YP_010082080.1	YP_010082080.1 minor tail protein [Ralstonia phage Dina]	False	0.501	212.0	7.68e-46	MER0244667	M67B	MER0244667 - subfamily M67B unassigned peptidases (Pseudomonas brassicacearum) [M67.UPB]#M67B#{peptidase unit: 9-96}~source YP_004355175~	False	0.624	108.0	9.35e-22	Prokaryotic homologs of the JAB domain [PF14464.9]; NlpC/P60 family [PF00877.22]								0	0	1	False	PF
Albufera_2225757895||full_8	cleaned_input	Albufera_2225757895||full	8	7456	8967	-1	D			YP_010082079.1	YP_010082079.1 minor tail protein [Ralstonia phage Dina]	False	0.448	178.0	1.1e-42								Phage minor tail protein L [PF05100.15]					VOG00541	sp|O64332|TIPL_BPN15 Tail tip protein L; XhXpXrXs	Xp;Xr;Xh;Xs	0	0	1	False	VF
Albufera_2225757895||full_9	cleaned_input	Albufera_2225757895||full	9	8967	9194	-1	E																								0	1	1	False	F
Albufera_2225757895||full_10	cleaned_input	Albufera_2225757895||full	10	9191	10177	-1	E			YP_214529.1	YP_214529.1 tail spike protein [Prochlorococcus phage P-SSM2]	False	0.277	104.0	8.47e-20																0	0	1	False	F
Albufera_2225757895||full_11	cleaned_input	Albufera_2225757895||full	11	10221	10919	-1	D																Phage minor tail protein [PF05939.16]					VOG02334	sp|P03737|TIPM_LAMBD Tail tip protein M; XhXpXrXs	Xp;Xr;Xh;Xs	0	0	1	False	VF
Albufera_2225757895||full_12	cleaned_input	Albufera_2225757895||full	12	10916	11146	-1	E			YP_005098333.1	YP_005098333.1 tail length tape measure protein [Synechococcus phage S-CBS4]	False	0.492	71.0	6.81e-15																0	0	5	False	F
Albufera_2225757897||full_1	cleaned_input	Albufera_2225757897||full	1	42	431	1	D																dUTPase [PF00692.22]								0	1	5	False	F
Albufera_2225757897||full_2	cleaned_input	Albufera_2225757897||full	2	869	1165	1	E																								0	2	2	False	F
Albufera_2225757897||full_3	cleaned_input	Albufera_2225757897||full	3	1178	1624	1	E																								0	2	2	False	F
Albufera_2225757897||full_4	cleaned_input	Albufera_2225757897||full	4	1621	1851	1	E			YP_007006146.1	YP_007006146.1 hypothetical protein F417_gp077 [Cyanophage S-TIM5]	False	0.576	91.0	1.19e-18																0	1	2	False	F
Albufera_2225757897||full_5	cleaned_input	Albufera_2225757897||full	5	1878	2657	1	D			YP_010670005.1	YP_010670005.1 HNH endonuclease [Synechococcus phage S-SRM01]	False	0.333	137.0	1.69e-31								NUMOD3 motif [PF07460.14]					VOG02578	REFSEQ homing endonuclease; Xu	Xu	0	1	2	False	F
Albufera_2225757897||full_6	cleaned_input	Albufera_2225757897||full	6	2654	3682	1	E			YP_007006148.1	YP_007006148.1 polymerase [Cyanophage S-TIM5]	False	0.531	339.0	1.01e-99													VOG25745	REFSEQ polymerase; Xu	Xu	0	1	2	False	F
Albufera_2225757897||full_7	cleaned_input	Albufera_2225757897||full	7	3698	3901	1	E																								0	2	2	False	F
Albufera_2225757897||full_8	cleaned_input	Albufera_2225757897||full	8	4227	5732	1	D			YP_007006150.1	YP_007006150.1 DNA primase [Cyanophage S-TIM5]	True	0.6	584.0	1.56e-168								Family of unknown function (DUF5906) [PF19263.2]					VOG25744	REFSEQ DNA primase; Xu	Xu	0	1	2	False	F
Albufera_2225757897||full_9	cleaned_input	Albufera_2225757897||full	9	5822	6802	1	E			YP_007006151.1	YP_007006151.1 hypothetical protein F417_gp072 [Cyanophage S-TIM5]	True	0.575	359.0	5.73e-107																0	1	2	False
Albufera_2225757897||full_10	cleaned_input	Albufera_2225757897||full	10	6839	8305	1	D			YP_007006152.1	YP_007006152.1 virion structural protein and packaging [Cyanophage S-TIM5]	False	0.603	188.0	5.61e-46								Contractile injection system tube protein [PF19266.2]								0	2	2	False	F
Albufera_2225757897||full_11	cleaned_input	Albufera_2225757897||full	11	8584	11487	1	E			YP_007006153.1	YP_007006153.1 virion structural protein and packaging [Cyanophage S-TIM5]	False	0.261	148.0	1.7e-31																0	2	2	False	F
Albufera_2225757897||full_12	cleaned_input	Albufera_2225757897||full	12	11498	12040	1	E			YP_007006154.1	YP_007006154.1 virion structural protein and packaging [Cyanophage S-TIM5]	False	0.435	137.0	7.13e-36													VOG25746	REFSEQ hypothetical protein; Xu	Xu	0	0	3	False	F
Albufera_2225757897||full_13	cleaned_input	Albufera_2225757897||full	13	12060	12464	1	E			YP_007006155.1	YP_007006155.1 hypothetical protein F417_gp068 [Cyanophage S-TIM5]	False	0.567	128.0	2.02e-30																0	1	4	False	F
Albufera_2225757897||full_14	cleaned_input	Albufera_2225757897||full	14	12504	12725	1	E																								0	2	5	False	F
Albufera_2225757898||full_1	cleaned_input	Albufera_2225757898||full	1	21	821	1	E			YP_008853834.1	YP_008853834.1 replication initiation protein [Ralstonia phage RSK1]	False	0.283	123.0	1.47e-13													VOG33137	REFSEQ replication initiation protein; Xu	Xu	0	1	5	False	F
Albufera_2225757898||full_2	cleaned_input	Albufera_2225757898||full	2	818	1345	1	E																								0	1	2	False	F
Albufera_2225757898||full_3	cleaned_input	Albufera_2225757898||full	3	1342	1599	1	E																								0	2	2	False	F
Albufera_2225757898||full_4	cleaned_input	Albufera_2225757898||full	4	1587	2015	1	C	K03111	single-strand DNA-binding protein	YP_006589943.1	YP_006589943.1 single strand DNA binding protein [Burkholderia phage DC1]	False	0.553	173.0	4.94e-46								Single-strand binding protein family [PF00436.28]					VOG00981	sp|P9WGD5|SSB_MYCTU Single-stranded DNA-binding protein; Xu	Xu	0	1	2	False	F
Albufera_2225757898||full_5	cleaned_input	Albufera_2225757898||full	5	2019	2159	1	E																								0	2	2	False	F
Albufera_2225757898||full_6	cleaned_input	Albufera_2225757898||full	6	2156	2554	1	C	K01160	crossover junction endodeoxyribonuclease RusA [EC:3.1.21.10]	YP_009324773.1	YP_009324773.1 RusA family crossover junction endodeoxyribonuclease [Salmonella phage 118970_sal3]	False	0.424	98.0	2.57e-23								Endodeoxyribonuclease RusA [PF05866.14]								0	1	2	False	F
Albufera_2225757898||full_7	cleaned_input	Albufera_2225757898||full	7	2551	2793	1	E																								0	2	2	False	F
Albufera_2225757898||full_8	cleaned_input	Albufera_2225757898||full	8	2790	3155	1	E																								0	2	2	False	F
Albufera_2225757898||full_9	cleaned_input	Albufera_2225757898||full	9	3316	5616	1	E																								0	2	2	False	F
Albufera_2225757898||full_10	cleaned_input	Albufera_2225757898||full	10	5629	7071	1	E																								0	1	2	False	F
Albufera_2225757898||full_11	cleaned_input	Albufera_2225757898||full	11	7075	7506	1	E																								0	1	2	False	F
Albufera_2225757898||full_12	cleaned_input	Albufera_2225757898||full	12	7503	7739	1	E																								0	2	2	False	F
Albufera_2225757898||full_13	cleaned_input	Albufera_2225757898||full	13	7741	8007	1	E																								0	2	2	False	F
Albufera_2225757898||full_14	cleaned_input	Albufera_2225757898||full	14	8217	9107	-1	E																								0	2	2	False	F
Albufera_2225757898||full_15	cleaned_input	Albufera_2225757898||full	15	9319	9729	1	E			YP_002284335.1	YP_002284335.1 terminase small subunit [Pseudomonas phage PAJU2]	False	0.352	82.0	1.68e-14																0	1	2	False	F
Albufera_2225757898||full_16	cleaned_input	Albufera_2225757898||full	16	9789	10145	1	D			YP_002284336.1	YP_002284336.1 terminase large subunit [Pseudomonas phage PAJU2]	False	0.691	166.0	6.61e-44								Terminase large subunit, ATPase domain [PF03354.18]								0	0	5	False	F
Albufera_2225757900||full_1	cleaned_input	Albufera_2225757900||full	1	1	1533	-1	E			NP_958682.1	NP_958682.1 tail protein [Bordetella phage BPP-1]	False	0.416	276.0	2.12e-75																0	0	5	False	F
Albufera_2225757900||full_2	cleaned_input	Albufera_2225757900||full	2	1735	2280	-1	E			NP_958683.1	NP_958683.1 tail protein [Bordetella phage BPP-1]	False	0.47	128.0	7.45e-30																0	0	1	False	F
Albufera_2225757900||full_3	cleaned_input	Albufera_2225757900||full	3	2358	2561	-1	E																								0	1	1	False	F
Albufera_2225757900||full_4	cleaned_input	Albufera_2225757900||full	4	2574	3032	-1	E			YP_010660690.1	YP_010660690.1 structural protein [Pseudomonas phage UFJF_PfDIW6]	False	0.402	85.0	2.46e-15													VOG03666	REFSEQ hypothetical protein; Xu	Xu	0	1	1	False	F
Albufera_2225757900||full_5	cleaned_input	Albufera_2225757900||full	5	3063	4100	-1	E			YP_007001980.1	YP_007001980.1 major head protein [Escherichia phage TL-2011b]	False	0.532	346.0	2.94e-102													VOG02159	REFSEQ major head protein; Xu	Xu	0	0	1	False	F
Albufera_2225757900||full_6	cleaned_input	Albufera_2225757900||full	6	4122	4811	-1	E			NP_958687.1	NP_958687.1 protease [Bordetella phage BPP-1]	False	0.403	145.0	6.33e-35													VOG10888	REFSEQ protease; Xu	Xu	0	1	1	False	F
Albufera_2225757900||full_7	cleaned_input	Albufera_2225757900||full	7	4768	5115	-1	E			NP_958688.1	NP_958688.1 Bbp19 [Bordetella phage BPP-1]	False	0.656	149.0	2.44e-38													VOG01617	REFSEQ hypothetical protein; Xu	Xu	0	1	1	False	F
Albufera_2225757900||full_8	cleaned_input	Albufera_2225757900||full	8	5155	5952	-1	E																								0	1	1	False	F
Albufera_2225757900||full_9	cleaned_input	Albufera_2225757900||full	9	5955	6617	-1	D			NP_958690.1	NP_958690.1 head-tail adaptor [Bordetella phage BPP-1]	False	0.632	273.0	4.99e-79								Bacteriophage head to tail connecting protein [PF12236.11]								0	0	1	False	F
Albufera_2225757900||full_10	cleaned_input	Albufera_2225757900||full	10	6577	7257	-1	D			NP_958690.1	NP_958690.1 head-tail adaptor [Bordetella phage BPP-1]	False	0.709	257.0	1.4e-73								Bacteriophage head to tail connecting protein [PF12236.11]								0	0	1	False	F
Albufera_2225757900||full_11	cleaned_input	Albufera_2225757900||full	11	7663	8154	-1	E																								0	1	1	False	F
Albufera_2225757900||full_12	cleaned_input	Albufera_2225757900||full	12	8151	8603	-1	E			NP_064765.1	NP_064765.1 acetyltransferase, partial [Roseobacter phage SIO1]	False	0.404	72.0	5.16e-11																0	1	1	False	F
Albufera_2225757900||full_13	cleaned_input	Albufera_2225757900||full	13	8636	9961	-1	C	K06909	phage terminase large subunit	YP_007517700.1	YP_007517700.1 phage terminase large subunit [Pelagibacter phage HTVC010P]	False	0.318	147.0	4.76e-33								Terminase large subunit, T4likevirus-type, N-terminal [PF03237.18]					VOG00195	sp|P17312|TERL_BPT4 Terminase, large subunit; XhXr	Xr;Xh	0	0	2	False	VF
Albufera_2225757900||full_14	cleaned_input	Albufera_2225757900||full	14	9951	10280	-1	E			NP_958695.1	NP_958695.1 terminase small subunit [Bordetella phage BPP-1]	False	0.329	64.0	8.52e-09																0	1	5	False	F
Albufera_2225757906||full_1	cleaned_input	Albufera_2225757906||full	1	36	212	-1	E																								0	2	5	False	F
Albufera_2225757906||full_2	cleaned_input	Albufera_2225757906||full	2	205	504	-1	E																								0	2	4	False	F
Albufera_2225757906||full_3	cleaned_input	Albufera_2225757906||full	3	521	1276	-1	E																								0	1	4	False	F
Albufera_2225757906||full_4	cleaned_input	Albufera_2225757906||full	4	1276	2472	-1	E																								0	2	2	False	F
Albufera_2225757906||full_5	cleaned_input	Albufera_2225757906||full	5	2469	3428	-1	E																								0	2	2	False	F
Albufera_2225757906||full_6	cleaned_input	Albufera_2225757906||full	6	3421	5355	-1	D			YP_009830888.1	YP_009830888.1 tail tape measure protein [Clostridium phage CDKM15]	False	0.23	95.0	1.37e-18								Phage-related minor tail protein [PF10145.12]								0	0	3	False	F
Albufera_2225757906||full_7	cleaned_input	Albufera_2225757906||full	7	5362	5562	-1	E																								0	2	2	False	F
Albufera_2225757906||full_8	cleaned_input	Albufera_2225757906||full	8	5577	5948	-1	E																								0	2	2	False	F
Albufera_2225757906||full_9	cleaned_input	Albufera_2225757906||full	9	5951	6379	-1	E																								0	1	2	False	F
Albufera_2225757906||full_10	cleaned_input	Albufera_2225757906||full	10	6379	6798	-1	E																								0	2	2	False	F
Albufera_2225757906||full_11	cleaned_input	Albufera_2225757906||full	11	6795	7211	-1	E			YP_009100924.1	YP_009100924.1 tail completion or Neck1 protein [Idiomarinaceae phage 1N2-2]	False	0.36	67.0	2e-09																0	1	4	False	F
Albufera_2225757906||full_12	cleaned_input	Albufera_2225757906||full	12	7208	7570	-1	E																								0	2	5	False	F
Albufera_2225757911||full_1	cleaned_input	Albufera_2225757911||full	1	2	3370	1	E			YP_009042796.1	YP_009042796.1 tail fiber protein; host specificity [Anabaena phage A-4L]	False	0.225	254.0	1.16e-66													VOG16498	REFSEQ tail fiber protein; host specificity; Xu	Xu	0	0	5	False	F
Albufera_2225757911||full_2	cleaned_input	Albufera_2225757911||full	2	3339	3572	1	E																								0	1	2	False	F
Albufera_2225757911||full_3	cleaned_input	Albufera_2225757911||full	3	3569	4081	1	E																								0	2	2	False	F
Albufera_2225757911||full_4	cleaned_input	Albufera_2225757911||full	4	4524	4868	-1	D			YP_009799233.1	YP_009799233.1 nucleotide kinase [Yersinia phage YpP-Y]	False	0.674	91.0	3.55e-18								Protein of unknwon function (DUF3310) [PF11753.11]					VOG00438	sp|P07719|V17_BPT3 Gene 1.7 protein; Xh	Xh	0	1	4	False	F
Albufera_2225757911||full_5	cleaned_input	Albufera_2225757911||full	5	4862	5113	-1	E																								0	2	5	False	F
Albufera_2225757912||full_1	cleaned_input	Albufera_2225757912||full	1	164	463	-1	E																								0	2	5	False	F
Albufera_2225757912||full_2	cleaned_input	Albufera_2225757912||full	2	466	1440	-1	C	K01185	lysozyme [EC:3.2.1.17]	YP_009778361.1	YP_009778361.1 hypothetical protein HOQ61_gp207 [Synechococcus phage ACG-2014f_Syn7803C7]	False	0.297	70.0	8.79e-09								Phage lysozyme [PF00959.22]								0	1	4	False	F
Albufera_2225757912||full_3	cleaned_input	Albufera_2225757912||full	3	1440	2840	-1	E																								0	2	4	False	F
Albufera_2225757912||full_4	cleaned_input	Albufera_2225757912||full	4	2855	3220	-1	E																								0	2	4	False	F
Albufera_2225757912||full_5	cleaned_input	Albufera_2225757912||full	5	3239	3625	-1	E																								0	2	4	False	F
Albufera_2225757912||full_6	cleaned_input	Albufera_2225757912||full	6	3628	3840	-1	E																								0	2	4	False	F
Albufera_2225757912||full_7	cleaned_input	Albufera_2225757912||full	7	3897	6116	-1	E																								0	2	5	False	F
Albufera_2225757931||full_1	cleaned_input	Albufera_2225757931||full	1	907	3402	1	E			NP_958679.1	NP_958679.1 crystallin beta/gamma motif-containing protein [Bordetella phage BPP-1]	True	0.481	658.0	2.69e-201																0	1	5	False	F
Albufera_2225757931||full_2	cleaned_input	Albufera_2225757931||full	2	3341	3775	1	E			NP_958679.1	NP_958679.1 crystallin beta/gamma motif-containing protein [Bordetella phage BPP-1]	False	0.484	126.0	8e-30																0	1	3	False	F
Albufera_2225757931||full_3	cleaned_input	Albufera_2225757931||full	3	3828	3944	1	E																								0	2	3	False	F
Albufera_2225757931||full_4	cleaned_input	Albufera_2225757931||full	4	4139	4870	-1	E																								0	2	3	False	F
Albufera_2225757931||full_5	cleaned_input	Albufera_2225757931||full	5	4915	5190	1	E																								0	1	5	False	F
Albufera_2225759761||full_1	cleaned_input	Albufera_2225759761||full	1	2	265	-1	E																								0	2	5	False	F
Albufera_2225759761||full_2	cleaned_input	Albufera_2225759761||full	2	262	513	-1	E																								0	2	4	False	F
Albufera_2225759761||full_3	cleaned_input	Albufera_2225759761||full	3	482	1033	-1	E																								0	1	4	False	F
Albufera_2225759761||full_4	cleaned_input	Albufera_2225759761||full	4	1141	1590	-1	D																Bacterial dnaA protein helix-turn-helix [PF08299.14]								0	1	2	False	F
Albufera_2225759761||full_5	cleaned_input	Albufera_2225759761||full	5	1594	1902	-1	D																Protein of unknown function (DUF551) [PF04448.15]								0	2	2	False	F
Albufera_2225759761||full_6	cleaned_input	Albufera_2225759761||full	6	1899	2051	-1	E																								0	2	2	False	F
Albufera_2225759761||full_7	cleaned_input	Albufera_2225759761||full	7	2097	2315	-1	E																								0	2	2	False	F
Albufera_2225759761||full_8	cleaned_input	Albufera_2225759761||full	8	2312	2542	-1	E																								0	2	2	False	F
Albufera_2225759761||full_9	cleaned_input	Albufera_2225759761||full	9	3124	3315	-1	E																								0	2	2	False	F
Albufera_2225759761||full_10	cleaned_input	Albufera_2225759761||full	10	3336	3662	-1	E			YP_008241844.1	YP_008241844.1 VRR-NUC domain protein [Cellulophaga phage phi46:1]	False	0.515	104.0	1.1e-22																0	1	2	False	F
Albufera_2225759761||full_11	cleaned_input	Albufera_2225759761||full	11	3662	5053	-1	D			YP_008241841.1	YP_008241841.1 helicase [Cellulophaga phage phi46:1]	False	0.453	368.0	7.44e-108								Type III restriction enzyme, res subunit [PF04851.18]; Helicase conserved C-terminal domain [PF00271.34]; SWI2/SNF2 ATPase [PF18766.4]; Uncharacterised protein family UPF0547 [PF10571.12]					VOG07404	sp|P20703|UVSW_BPT4 ATP-dependent DNA helicase uvsW; Xh	Xh	0	1	2	False	F
Albufera_2225759761||full_12	cleaned_input	Albufera_2225759761||full	12	5291	7456	-1	D			YP_006560363.1	YP_006560363.1 DNA primase [Nonlabens phage P12024S]	False	0.414	517.0	7.78e-155								Virulence-associated protein E [PF05272.14]; VirE N-terminal domain [PF08800.13]; Primase C terminal 2 (PriCT-2) [PF08707.14]					VOG00781	REFSEQ DNA helicase; Xu	Xu	0	1	2	False
Albufera_2225759761||full_13	cleaned_input	Albufera_2225759761||full	13	7657	7848	-1	E																								0	2	2	False
Albufera_2225759761||full_14	cleaned_input	Albufera_2225759761||full	14	7851	8093	-1	E																								0	1	2	False
Albufera_2225759761||full_15	cleaned_input	Albufera_2225759761||full	15	8090	8317	-1	E																								0	1	2	False
Albufera_2225759761||full_16	cleaned_input	Albufera_2225759761||full	16	8320	8541	-1	E																								0	1	2	False
Albufera_2225759761||full_17	cleaned_input	Albufera_2225759761||full	17	8549	8992	-1	E																								0	1	2	False
Albufera_2225759761||full_18	cleaned_input	Albufera_2225759761||full	18	8989	9231	-1	E																								0	2	2	False
Albufera_2225759761||full_19	cleaned_input	Albufera_2225759761||full	19	9235	9795	-1	E			YP_008859602.1	YP_008859602.1 hypothetical protein X813_gp24 [Lactobacillus phage LL-Ku]	False	0.523	114.0	9.86e-13													VOG04692	REFSEQ hypothetical protein; Xu	Xu	0	1	2	False
Albufera_2225759761||full_20	cleaned_input	Albufera_2225759761||full	20	9962	10144	-1	E																								0	2	2	False
Albufera_2225759761||full_21	cleaned_input	Albufera_2225759761||full	21	10145	10321	-1	E																								0	2	2	False
Albufera_2225759761||full_22	cleaned_input	Albufera_2225759761||full	22	10630	10881	1	E																								0	1	2	False
Albufera_2225759761||full_23	cleaned_input	Albufera_2225759761||full	23	10884	11309	1	D			YP_009855551.1	YP_009855551.1 amidase [Flavobacterium phage vB_FspS_tooticki6-1]	False	0.517	134.0	1.28e-32								N-acetylmuramoyl-L-alanine amidase [PF01510.28]								0	1	2	False
Albufera_2225759761||full_24	cleaned_input	Albufera_2225759761||full	24	11682	12566	-1	E			YP_009196913.1	YP_009196913.1 DNA repair exonuclease [Bacillus phage Stills]	False	0.248	63.0	1.58e-09																0	1	2	False
Albufera_2225759761||full_25	cleaned_input	Albufera_2225759761||full	25	12838	13068	-1	E																								0	1	2	False
Albufera_2225759761||full_26	cleaned_input	Albufera_2225759761||full	26	13083	13346	-1	E																								0	1	2	False
Albufera_2225759761||full_27	cleaned_input	Albufera_2225759761||full	27	13346	14410	-1	E																					VOG00340	REFSEQ tail protein; Xu	Xu	0	0	2	False
Albufera_2225759761||full_28	cleaned_input	Albufera_2225759761||full	28	14638	14931	-1	E																								0	1	1	False
Albufera_2225759761||full_29	cleaned_input	Albufera_2225759761||full	29	14935	15210	-1	E																								0	1	1	False
Albufera_2225759761||full_30	cleaned_input	Albufera_2225759761||full	30	15242	15745	-1	E																								0	1	1	False
Albufera_2225759761||full_31	cleaned_input	Albufera_2225759761||full	31	15810	16364	-1	E																								0	1	1	False
Albufera_2225759761||full_32	cleaned_input	Albufera_2225759761||full	32	16361	18466	-1	E			YP_006560346.1	YP_006560346.1 portal protein [Nonlabens phage P12024S]	False	0.292	139.0	3.05e-16																0	0	1	False
Albufera_2225759761||full_33	cleaned_input	Albufera_2225759761||full	33	18463	19017	-1	E																								0	1	1	False
Albufera_2225759761||full_34	cleaned_input	Albufera_2225759761||full	34	19014	19412	-1	E																								0	1	1	False
Albufera_2225759761||full_35	cleaned_input	Albufera_2225759761||full	35	19444	20520	-1	D			YP_009012496.1	YP_009012496.1 glycosyltransferase [Escherichia phage phi92]	False	0.267	130.0	6.5e-15								Glycosyl transferases group 1 [PF00534.23]					VOG05022	REFSEQ glycosyltransferase; Xu	Xu	0	1	1	False	MK
Albufera_2225759761||full_36	cleaned_input	Albufera_2225759761||full	36	20613	21131	-1	E			YP_006560343.1	YP_006560343.1 hypothetical protein B617_gp03 [Nonlabens phage P12024S]	False	0.318	79.0	7.22e-13													VOG25993	REFSEQ hypothetical protein; Xu	Xu	0	1	1	False
Albufera_2225759761||full_37	cleaned_input	Albufera_2225759761||full	37	21197	22111	-1	E																								0	0	1	False
Albufera_2225759761||full_38	cleaned_input	Albufera_2225759761||full	38	22137	22769	-1	E																								0	1	1	False
Albufera_2225759761||full_39	cleaned_input	Albufera_2225759761||full	39	22773	23366	-1	D			YP_006560400.1	YP_006560400.1 hypothetical protein B618_gp01 [Nonlabens phage P12024L]	False	0.345	97.0	7.17e-19								Putative phage serine protease XkdF [PF14550.9]								0	1	1	False
Albufera_2225759761||full_40	cleaned_input	Albufera_2225759761||full	40	23384	24913	-1	E																								0	0	1	False
Albufera_2225759761||full_41	cleaned_input	Albufera_2225759761||full	41	24916	27282	-1	E																								0	0	1	False
Albufera_2225759761||full_42	cleaned_input	Albufera_2225759761||full	42	27279	28454	-1	E																								0	1	1	False
Albufera_2225759761||full_43	cleaned_input	Albufera_2225759761||full	43	28458	29057	-1	E																								0	1	1	False
Albufera_2225759761||full_44	cleaned_input	Albufera_2225759761||full	44	29090	29239	-1	E																								0	1	1	False
Albufera_2225759761||full_45	cleaned_input	Albufera_2225759761||full	45	29353	29835	-1	E																								0	1	1	False
Albufera_2225759761||full_46	cleaned_input	Albufera_2225759761||full	46	30040	30366	-1	E																								0	2	1	False
Albufera_2225759761||full_47	cleaned_input	Albufera_2225759761||full	47	30363	30905	-1	E																								0	1	1	False
Albufera_2225759761||full_48	cleaned_input	Albufera_2225759761||full	48	30908	31567	-1	E			YP_010670317.1	YP_010670317.1 hypothetical protein PQC13_gp342 [Synechococcus phage S-SRM01]	False	0.259	72.0	6.65e-10																0	1	1	False
Albufera_2225759761||full_49	cleaned_input	Albufera_2225759761||full	49	31675	32853	-1	C	K06909	phage terminase large subunit	YP_009324570.1	YP_009324570.1 terminase large subunit [Flavobacterium phage Fpv6]	False	0.567	420.0	8.89e-115								Terminase RNAseH like domain [PF17288.5]; Phage terminase large subunit [PF04466.16]; Terminase large subunit, T4likevirus-type, N-terminal [PF03237.18]					VOG00195	sp|P17312|TERL_BPT4 Terminase, large subunit; XhXr	Xr;Xh	0	0	2	False	V
Albufera_2225759761||full_50	cleaned_input	Albufera_2225759761||full	50	32843	33253	-1	D																DNA-packaging protein gp3 [PF16677.8]								0	1	2	False
Albufera_2225759761||full_51	cleaned_input	Albufera_2225759761||full	51	33253	33441	-1	E																								0	2	2	False
Albufera_2225759761||full_52	cleaned_input	Albufera_2225759761||full	52	33413	33676	-1	E																								0	2	2	False
Albufera_2225759761||full_53	cleaned_input	Albufera_2225759761||full	53	33673	33924	-1	E																								0	2	2	False
Albufera_2225759761||full_54	cleaned_input	Albufera_2225759761||full	54	33890	34444	-1	E																								0	1	2	False
Albufera_2225759761||full_55	cleaned_input	Albufera_2225759761||full	55	34513	34863	-1	D																Bacterial dnaA protein helix-turn-helix [PF08299.14]								0	1	2	False
Albufera_2225759761||full_56	cleaned_input	Albufera_2225759761||full	56	35181	35336	-1	E																								0	2	2	False	F
Albufera_2225759761||full_57	cleaned_input	Albufera_2225759761||full	57	35487	35639	-1	E																								0	2	2	False	F
Albufera_2225759761||full_58	cleaned_input	Albufera_2225759761||full	58	35636	36229	-1	E																					VOG04938	REFSEQ hypothetical protein; Xu	Xu	0	1	2	False	F
Albufera_2225759761||full_59	cleaned_input	Albufera_2225759761||full	59	36233	36424	-1	E																								0	2	2	False	F
Albufera_2225759761||full_60	cleaned_input	Albufera_2225759761||full	60	36445	36771	-1	E			YP_008241844.1	YP_008241844.1 VRR-NUC domain protein [Cellulophaga phage phi46:1]	False	0.523	106.0	2.27e-23																0	1	2	False	F
Albufera_2225759761||full_61	cleaned_input	Albufera_2225759761||full	61	36771	38198	-1	D			YP_008241841.1	YP_008241841.1 helicase [Cellulophaga phage phi46:1]	True	0.453	384.0	4.34e-113								Type III restriction enzyme, res subunit [PF04851.18]; SWI2/SNF2 ATPase [PF18766.4]; Helicase conserved C-terminal domain [PF00271.34]; DEAD/DEAH box helicase [PF00270.32]; Uncharacterised protein family UPF0547 [PF10571.12]					VOG07404	sp|P20703|UVSW_BPT4 ATP-dependent DNA helicase uvsW; Xh	Xh	0	1	2	False	F
Albufera_2225759761||full_62	cleaned_input	Albufera_2225759761||full	62	38576	40219	-1	D			YP_006560363.1	YP_006560363.1 DNA primase [Nonlabens phage P12024S]	False	0.438	417.0	4.81e-123								Virulence-associated protein E [PF05272.14]; Primase C terminal 2 (PriCT-2) [PF08707.14]					VOG00781	REFSEQ DNA helicase; Xu	Xu	0	1	5	False	F
Albufera_2225759762||full_1	cleaned_input	Albufera_2225759762||full	1	3	185	1	E																								0	2	5	False	F
Albufera_2225759762||full_2	cleaned_input	Albufera_2225759762||full	2	190	489	1	D			YP_008853802.1	YP_008853802.1 bacteriolytic protein [Ralstonia phage RSK1]	False	0.463	74.0	1.51e-12								Head binding [PF09008.13]								0	1	4	False	F
Albufera_2225759762||full_3	cleaned_input	Albufera_2225759762||full	3	500	1030	1	E																								0	1	3	False	F
Albufera_2225759762||full_4	cleaned_input	Albufera_2225759762||full	4	1090	1473	1	E																								0	2	3	False	F
Albufera_2225759762||full_5	cleaned_input	Albufera_2225759762||full	5	1473	1931	1	E																								0	2	3	False	F
Albufera_2225759762||full_6	cleaned_input	Albufera_2225759762||full	6	1935	3215	1	E																								0	2	3	False	F
Albufera_2225759762||full_7	cleaned_input	Albufera_2225759762||full	7	3190	4110	1	C	K01185	lysozyme [EC:3.2.1.17]	YP_009289771.1	YP_009289771.1 endolysin [Acinetobacter phage vB_AbaS_TRS1]	False	0.333	85.0	1.31e-13								Phage lysozyme [PF00959.22]	GH24	GH24 lysozyme (EC 3.2.1.17)	3.2.1.17	GH24.hmm				0	1	4	False	F
Albufera_2225759762||full_8	cleaned_input	Albufera_2225759762||full	8	4107	4358	1	E																								0	2	4	False	F
Albufera_2225759762||full_9	cleaned_input	Albufera_2225759762||full	9	4665	4856	1	E																								0	2	4	False	F
Albufera_2225759762||full_10	cleaned_input	Albufera_2225759762||full	10	5220	5945	-1	E																								0	2	4	False	F
Albufera_2225759762||full_11	cleaned_input	Albufera_2225759762||full	11	6093	6500	-1	E																								0	2	4	False	F
Albufera_2225759762||full_12	cleaned_input	Albufera_2225759762||full	12	6777	6944	-1	E																								0	2	4	False	F
Albufera_2225759762||full_13	cleaned_input	Albufera_2225759762||full	13	6989	7156	-1	E																								0	2	4	False	F
Albufera_2225759762||full_14	cleaned_input	Albufera_2225759762||full	14	7143	7349	-1	E																								0	2	4	False	F
Albufera_2225759762||full_15	cleaned_input	Albufera_2225759762||full	15	7346	7630	-1	E																								0	2	4	False	F
Albufera_2225759762||full_16	cleaned_input	Albufera_2225759762||full	16	7623	8051	-1	E																								0	2	4	False	F
Albufera_2225759762||full_17	cleaned_input	Albufera_2225759762||full	17	8044	8265	-1	E																								0	2	5	False	F
Albufera_2225759766||full_1	cleaned_input	Albufera_2225759766||full	1	297	1001	1	E			YP_007006157.1	YP_007006157.1 hypothetical protein F417_gp066 [Cyanophage S-TIM5]	False	0.257	62.0	1.24e-06																0	1	5	False	F
Albufera_2225759766||full_2	cleaned_input	Albufera_2225759766||full	2	994	1287	1	E			YP_007006158.1	YP_007006158.1 hypothetical protein F417_gp065 [Cyanophage S-TIM5]	False	0.645	107.0	5.31e-24																0	1	3	False	F
Albufera_2225759766||full_3	cleaned_input	Albufera_2225759766||full	3	1334	1675	1	E			YP_007006159.1	YP_007006159.1 hypothetical protein F417_gp064 [Cyanophage S-TIM5]	False	0.376	79.0	4.47e-14																0	2	3	False	F
Albufera_2225759766||full_4	cleaned_input	Albufera_2225759766||full	4	1662	2300	1	C	K01185	lysozyme [EC:3.2.1.17]	YP_009778925.1	YP_009778925.1 hypothetical protein HOQ63_gp198 [Synechococcus phage ACG-2014f_Syn7803US26]	False	0.618	193.0	1.07e-51								Phage lysozyme [PF00959.22]	GH24	GH24 lysozyme (EC 3.2.1.17)	3.2.1.17	GH24.hmm				0	1	3	False	F
Albufera_2225759766||full_5	cleaned_input	Albufera_2225759766||full	5	2254	2958	1	D			YP_009822277.1	YP_009822277.1 hypothetical protein HOV41_gp46 [Synechococcus phage S-CBP3]	False	0.508	172.0	5.92e-32								Peptidase_C39 like family [PF13529.9]; Papain-like cysteine protease AvrRpt2 [PF12385.11]					VOG37340	REFSEQ endolysin; Xu	Xu	0	1	3	False	F
Albufera_2225759766||full_6	cleaned_input	Albufera_2225759766||full	6	3062	3484	1	D																Hsp20/alpha crystallin family [PF00011.24]					VOG07903	sp|O86110|HSPH_BRADU Small heat shock protein HspH; Xh	Xh	0	1	3	False	F
Albufera_2225759766||full_7	cleaned_input	Albufera_2225759766||full	7	3523	4215	1	D			YP_007006166.1	YP_007006166.1 ATPase [Cyanophage S-TIM5]	False	0.7	304.0	1.21e-89								ATPase family associated with various cellular activities (AAA) [PF07726.14]; AAA domain (dynein-related subfamily) [PF07728.17]					VOG14904	REFSEQ ATPase; Xu	Xu	0	1	3	False	F
Albufera_2225759766||full_8	cleaned_input	Albufera_2225759766||full	8	4170	4526	1	E			YP_007006166.1	YP_007006166.1 ATPase [Cyanophage S-TIM5]	False	0.55	121.0	2.15e-15																0	1	3	False	F
Albufera_2225759766||full_9	cleaned_input	Albufera_2225759766||full	9	4616	5773	1	D			YP_007006167.1	YP_007006167.1 HNH endonuclease [Cyanophage S-TIM5]	False	0.49	339.0	5.73e-99								Putative metallopeptidase domain [PF13203.9]; VWA-like domain (DUF2201) [PF09967.12]					VOG01022	REFSEQ HNH endonuclease; Xu	Xu	0	1	5	False	F
Albufera_2225759767||full_1	cleaned_input	Albufera_2225759767||full	1	1	210	1	E																								0	2	5	False	F
Albufera_2225759767||full_2	cleaned_input	Albufera_2225759767||full	2	207	449	1	E																								0	2	4	False	F
Albufera_2225759767||full_3	cleaned_input	Albufera_2225759767||full	3	442	639	1	E																								0	2	4	False	F
Albufera_2225759767||full_4	cleaned_input	Albufera_2225759767||full	4	667	1026	-1	E			YP_007006070.1	YP_007006070.1 virion structural protein and packaging [Cyanophage S-TIM5]	False	0.697	95.0	2.56e-19													VOG25740	REFSEQ hypothetical protein; Xu	Xu	0	0	4	False	F
Albufera_2225759767||full_5	cleaned_input	Albufera_2225759767||full	5	1041	1829	-1	E			YP_007006071.1	YP_007006071.1 virion structural protein and packaging [Cyanophage S-TIM5]	False	0.56	280.0	7.76e-81																0	1	1	False	F
Albufera_2225759767||full_6	cleaned_input	Albufera_2225759767||full	6	1918	3021	1	D			YP_010670089.1	YP_010670089.1 translation initiation factor 2 [Synechococcus phage S-SRM01]	False	0.339	117.0	1.64e-23								NUMOD3 motif [PF07460.14]								0	1	1	False	F
Albufera_2225759767||full_7	cleaned_input	Albufera_2225759767||full	7	3068	4057	-1	E			YP_007006072.1	YP_007006072.1 major head protein [Cyanophage S-TIM5]	True	0.787	526.0	7.34e-165													VOG00500	sp|D6RRG1|CAPSD_BPKPP Major capsid protein; XhXs	Xh;Xs	0	0	1	False	VF
Albufera_2225759767||full_8	cleaned_input	Albufera_2225759767||full	8	4064	4780	-1	E			YP_007006073.1	YP_007006073.1 virion structural protein and packaging [Cyanophage S-TIM5]	False	0.371	148.0	9.82e-36																0	1	1	False	F
Albufera_2225759767||full_9	cleaned_input	Albufera_2225759767||full	9	4958	6553	-1	D			YP_007006074.1	YP_007006074.1 head maturation protease [Cyanophage S-TIM5]	True	0.414	435.0	1.11e-129								Mu-like prophage I protein [PF10123.12]					VOG02355	sp|Q01267|PRO_BPMU Protease I; XhXs	Xh;Xs	0	0	1	False	VF
Albufera_2225759767||full_10	cleaned_input	Albufera_2225759767||full	10	6569	7882	-1	C	K06907	uncharacterized protein	YP_007006075.1	YP_007006075.1 tail sheath [Cyanophage S-TIM5]	True	0.625	533.0	4.11e-165								Phage tail sheath protein subtilisin-like domain [PF04984.17]					VOG00156	sp|P13332|TSP_BPT4 Tail sheath protein; XpXrXs	Xp;Xr;Xs	0	0	1	False	VF
Albufera_2225759767||full_11	cleaned_input	Albufera_2225759767||full	11	7974	8981	-1	E			YP_007006075.1	YP_007006075.1 tail sheath [Cyanophage S-TIM5]	False	0.281	184.0	9.64e-50																0	2	1	False	F
Albufera_2225759767||full_12	cleaned_input	Albufera_2225759767||full	12	9808	10296	-1	E			YP_007006077.1	YP_007006077.1 hypothetical protein F417_gp148 [Cyanophage S-TIM5]	False	0.443	104.0	1.4e-21																0	2	1	False	F
Albufera_2225759767||full_13	cleaned_input	Albufera_2225759767||full	13	10256	10642	-1	E			YP_007006078.1	YP_007006078.1 hypothetical protein F417_gp147 [Cyanophage S-TIM5]	False	0.582	104.0	2.63e-22																0	2	1	False	F
Albufera_2225759767||full_14	cleaned_input	Albufera_2225759767||full	14	10763	11161	1	E			YP_007006079.1	YP_007006079.1 virion structural protein and packaging [Cyanophage S-TIM5]	False	0.371	70.0	1.8e-10																0	0	1	False	F
Albufera_2225759767||full_15	cleaned_input	Albufera_2225759767||full	15	11158	11907	1	D			YP_007673155.1	YP_007673155.1 hypothetical protein SWQG_00009 [Synechococcus phage S-RIP2]	False	0.291	89.0	1.5e-15								Protein of unknown function (DUF1565) [PF07602.14]								0	0	4	False	F
Albufera_2225759767||full_16	cleaned_input	Albufera_2225759767||full	16	11763	12047	-1	E																								0	2	5	False	F
Albufera_2225759775||full_1	cleaned_input	Albufera_2225759775||full	1	1	366	1	E																								0	2	5	False	F
Albufera_2225759775||full_2	cleaned_input	Albufera_2225759775||full	2	427	762	1	E																								0	2	4	False	F
Albufera_2225759775||full_3	cleaned_input	Albufera_2225759775||full	3	914	1270	1	E																								0	2	4	False	F
Albufera_2225759775||full_4	cleaned_input	Albufera_2225759775||full	4	1257	1754	1	E																								0	2	4	False	F
Albufera_2225759775||full_5	cleaned_input	Albufera_2225759775||full	5	1894	2649	1	E			YP_007674597.1	YP_007674597.1 hypothetical protein SWZG_00239 [Synechococcus phage S-SKS1]	False	0.319	89.0	1.57e-15																0	0	4	False	F
Albufera_2225759775||full_6	cleaned_input	Albufera_2225759775||full	6	2642	3235	1	E																								0	2	4	False	F
Albufera_2225759775||full_7	cleaned_input	Albufera_2225759775||full	7	3434	3721	1	E																								0	2	4	False	F
Albufera_2225759775||full_8	cleaned_input	Albufera_2225759775||full	8	3869	4039	1	E																								0	2	4	False	F
Albufera_2225759775||full_9	cleaned_input	Albufera_2225759775||full	9	4084	4653	1	D																ADP-ribosyltransferase exoenzyme [PF03496.17]								0	2	4	False	F
Albufera_2225759775||full_10	cleaned_input	Albufera_2225759775||full	10	4619	4813	1	E																								0	2	4	False	F
Albufera_2225759775||full_11	cleaned_input	Albufera_2225759775||full	11	4841	5263	-1	E																								0	2	5	False	F
Albufera_2225759905||full_1	cleaned_input	Albufera_2225759905||full	1	3	602	-1	E																								0	2	5	False	F
Albufera_2225759905||full_2	cleaned_input	Albufera_2225759905||full	2	609	1520	-1	E																								0	1	4	False	F
Albufera_2225759905||full_3	cleaned_input	Albufera_2225759905||full	3	1546	3660	-1	D			YP_007518354.1	YP_007518354.1 portal protein [Vibrio phage VvAW1]	False	0.221	169.0	2.25e-38								Phage P22-like portal protein [PF16510.8]					VOG04209	sp|Q9T1S9|PORTL_BPAPS Portal protein; XhXpXrXs	Xp;Xr;Xh;Xs	0	0	2	False	VF
Albufera_2225759905||full_4	cleaned_input	Albufera_2225759905||full	4	3664	4137	-1	E																								0	1	1	False	F
Albufera_2225759905||full_5	cleaned_input	Albufera_2225759905||full	5	4178	5263	-1	E																								0	0	5	False	F
Albufera_2225760298||full_1	cleaned_input	Albufera_2225760298||full	1	2	469	-1	E																								0	1	5	False	F
Albufera_2225760298||full_2	cleaned_input	Albufera_2225760298||full	2	466	2586	-1	E			YP_006560346.1	YP_006560346.1 portal protein [Nonlabens phage P12024S]	False	0.292	140.0	2.36e-29													VOG00179	sp|Q6QGD5|PORTL_BPT5 Portal protein; XhXpXrXs	Xp;Xr;Xh;Xs	0	0	2	False	VF
Albufera_2225760298||full_3	cleaned_input	Albufera_2225760298||full	3	2583	3137	-1	E																								0	1	1	False	F
Albufera_2225760298||full_4	cleaned_input	Albufera_2225760298||full	4	3134	3532	-1	E																								0	1	1	False	F
Albufera_2225760298||full_5	cleaned_input	Albufera_2225760298||full	5	3564	4580	-1	D			YP_009012496.1	YP_009012496.1 glycosyltransferase [Escherichia phage phi92]	False	0.288	130.0	4.06e-28								Glycosyl transferases group 1 [PF00534.23]					VOG05022	REFSEQ glycosyltransferase; Xu	Xu	0	1	1	False	MKF
Albufera_2225760298||full_6	cleaned_input	Albufera_2225760298||full	6	4731	5258	-1	E			YP_006560343.1	YP_006560343.1 hypothetical protein B617_gp03 [Nonlabens phage P12024S]	False	0.297	79.0	5.82e-16													VOG25993	REFSEQ hypothetical protein; Xu	Xu	0	1	1	False	F
Albufera_2225760298||full_7	cleaned_input	Albufera_2225760298||full	7	5324	6238	-1	E																								0	0	1	False
Albufera_2225760298||full_8	cleaned_input	Albufera_2225760298||full	8	6264	6650	-1	E																								0	1	1	False
Albufera_2225760298||full_9	cleaned_input	Albufera_2225760298||full	9	6661	6885	1	E																								0	2	1	False
Albufera_2225760298||full_10	cleaned_input	Albufera_2225760298||full	10	6901	7494	-1	D			YP_006560400.1	YP_006560400.1 hypothetical protein B618_gp01 [Nonlabens phage P12024L]	False	0.344	97.0	9.79e-22								Putative phage serine protease XkdF [PF14550.9]								0	1	1	False
Albufera_2225760298||full_11	cleaned_input	Albufera_2225760298||full	11	7512	8927	-1	E																								0	0	1	False
Albufera_2225760298||full_12	cleaned_input	Albufera_2225760298||full	12	9045	10817	-1	E																								0	0	1	False
Albufera_2225760298||full_13	cleaned_input	Albufera_2225760298||full	13	10834	10929	-1	E																								0	2	1	False
Albufera_2225760298||full_14	cleaned_input	Albufera_2225760298||full	14	10896	11441	-1	E																								0	1	1	False
Albufera_2225760298||full_15	cleaned_input	Albufera_2225760298||full	15	11438	11890	-1	E																								0	1	1	False
Albufera_2225760298||full_16	cleaned_input	Albufera_2225760298||full	16	12084	12614	-1	E																								0	1	1	False
Albufera_2225760298||full_17	cleaned_input	Albufera_2225760298||full	17	12618	13268	-1	E																								0	1	1	False
Albufera_2225760298||full_18	cleaned_input	Albufera_2225760298||full	18	13301	13450	-1	E																								0	1	1	False
Albufera_2225760298||full_19	cleaned_input	Albufera_2225760298||full	19	13565	14047	-1	E																								0	1	1	False	F
Albufera_2225760298||full_20	cleaned_input	Albufera_2225760298||full	20	14044	15129	-1	C	K01854	UDP-galactopyranose mutase [EC:5.4.99.9]	YP_009189528.1	YP_009189528.1 putative UDP-galactopyranose mutase [Sinorhizobium phage phiM9]	False	0.472	308.0	1.26e-88								UDP-galactopyranose mutase [PF03275.16]; NAD(P)-binding Rossmann-like domain [PF13450.9]; Flavin containing amine oxidoreductase [PF01593.27]					VOG08349	sp|P9WIQ1|GLF_MYCTU UDP-galactopyranose mutase; Xh	Xh	0	1	1	False	F
Albufera_2225760298||full_21	cleaned_input	Albufera_2225760298||full	21	15126	15788	-1	D																Methyltransferase domain [PF13578.9]								0	1	1	False	F
Albufera_2225760298||full_22	cleaned_input	Albufera_2225760298||full	22	15785	16357	-1	D			YP_009665621.1	YP_009665621.1 FirrV-1-B8 [Feldmannia irregularis virus a]	False	0.309	97.0	5.69e-07								Protein of unknown function (DUF3431) [PF11913.11]								0	2	1	False	F
Albufera_2225760298||full_23	cleaned_input	Albufera_2225760298||full	23	16357	17016	-1	E			YP_010670317.1	YP_010670317.1 hypothetical protein PQC13_gp342 [Synechococcus phage S-SRM01]	False	0.253	71.0	9.02e-10																0	1	1	False	F
Albufera_2225760298||full_24	cleaned_input	Albufera_2225760298||full	24	17013	17111	-1	E																								0	2	1	False	F
Albufera_2225760298||full_25	cleaned_input	Albufera_2225760298||full	25	17121	18299	-1	C	K06909	phage terminase large subunit	YP_009324570.1	YP_009324570.1 terminase large subunit [Flavobacterium phage Fpv6]	False	0.565	418.0	4.27e-126								Terminase RNAseH like domain [PF17288.5]; Phage terminase large subunit [PF04466.16]; Terminase large subunit, T4likevirus-type, N-terminal [PF03237.18]					VOG00195	sp|P17312|TERL_BPT4 Terminase, large subunit; XhXr	Xr;Xh	0	0	2	False	VF
Albufera_2225760298||full_26	cleaned_input	Albufera_2225760298||full	26	18289	18474	-1	D																DNA-packaging protein gp3 [PF16677.8]								0	1	5	False	F
Albufera_2225760300||full_1	cleaned_input	Albufera_2225760300||full	1	112	363	1	E																								0	2	5	False	F
Albufera_2225760300||full_2	cleaned_input	Albufera_2225760300||full	2	363	707	1	E																								0	2	4	False	F
Albufera_2225760300||full_3	cleaned_input	Albufera_2225760300||full	3	750	1547	-1	E																								0	2	4	False	F
Albufera_2225760300||full_4	cleaned_input	Albufera_2225760300||full	4	1608	1856	-1	E																								0	2	4	False	F
Albufera_2225760300||full_5	cleaned_input	Albufera_2225760300||full	5	1921	2154	1	E																								0	2	4	False	F
Albufera_2225760300||full_6	cleaned_input	Albufera_2225760300||full	6	2135	2302	-1	E																								0	2	4	False	F
Albufera_2225760300||full_7	cleaned_input	Albufera_2225760300||full	7	2971	3123	-1	E																								0	2	4	False	F
Albufera_2225760300||full_8	cleaned_input	Albufera_2225760300||full	8	3125	3439	-1	E																								0	2	4	False	F
Albufera_2225760300||full_9	cleaned_input	Albufera_2225760300||full	9	3429	3641	-1	E																								0	2	4	False	F
Albufera_2225760300||full_10	cleaned_input	Albufera_2225760300||full	10	3638	3853	-1	E																								0	2	4	False	F
Albufera_2225760300||full_11	cleaned_input	Albufera_2225760300||full	11	3850	4212	-1	E																								0	2	4	False	F
Albufera_2225760300||full_12	cleaned_input	Albufera_2225760300||full	12	4268	4645	-1	D																HNH endonuclease [PF01844.26]; HNH endonuclease [PF14279.9]; HNH endonuclease [PF13395.9]								0	1	4	False	F
Albufera_2225760300||full_13	cleaned_input	Albufera_2225760300||full	13	4976	5185	-1	E			YP_009593516.1	YP_009593516.1 exonuclease [Paracoccus phage Shpa]	False	0.603	85.0	7.23e-17																0	0	3	False	F
Albufera_2225760300||full_14	cleaned_input	Albufera_2225760300||full	14	5620	6174	-1	D			YP_009226084.1	YP_009226084.1 Erf-like ssDNA annealing protein [Pseudoalteromonas phage Pq0]	False	0.443	103.0	5.86e-21								ERF superfamily [PF04404.15]					VOG08407	sp|P04892|ERF_BPP22 Essential recombination function protein; Xh	Xh	0	1	4	False	F
Albufera_2225760300||full_15	cleaned_input	Albufera_2225760300||full	15	6186	6347	-1	E																								0	2	4	False	F
Albufera_2225760300||full_16	cleaned_input	Albufera_2225760300||full	16	6347	6541	-1	E																								0	2	4	False	F
Albufera_2225760300||full_17	cleaned_input	Albufera_2225760300||full	17	6538	6702	-1	E																								0	2	5	False	F
Albufera_2225760304||full_1	cleaned_input	Albufera_2225760304||full	1	22	975	1	D			YP_009596068.1	YP_009596068.1 hypothetical protein FDH01_gp225 [Acinetobacter phage vB_AbaM_ME3]	False	0.439	147.0	4.37e-34								ATPase family associated with various cellular activities (AAA) [PF00004.32]								0	1	5	False	F
Albufera_2225760304||full_2	cleaned_input	Albufera_2225760304||full	2	972	1334	1	E																								0	2	3	False	F
Albufera_2225760304||full_3	cleaned_input	Albufera_2225760304||full	3	1331	1654	1	E																								0	2	3	False	F
Albufera_2225760304||full_4	cleaned_input	Albufera_2225760304||full	4	1639	1983	1	E																								0	2	3	False	F
Albufera_2225760304||full_5	cleaned_input	Albufera_2225760304||full	5	1980	2342	1	E																								0	2	3	False	F
Albufera_2225760304||full_6	cleaned_input	Albufera_2225760304||full	6	2339	2698	1	E																								0	2	3	False	F
Albufera_2225760304||full_7	cleaned_input	Albufera_2225760304||full	7	2725	3183	1	E																								0	2	3	False	F
Albufera_2225760304||full_8	cleaned_input	Albufera_2225760304||full	8	3180	3545	1	E																								0	2	3	False	F
Albufera_2225760304||full_9	cleaned_input	Albufera_2225760304||full	9	3619	3933	1	E																								0	2	3	False	F
Albufera_2225760304||full_10	cleaned_input	Albufera_2225760304||full	10	3918	4340	1	E																								0	2	3	False	F
Albufera_2225760304||full_11	cleaned_input	Albufera_2225760304||full	11	4364	6052	1	C	K03465	thymidylate synthase (FAD) [EC:2.1.1.148]	YP_009816487.1	YP_009816487.1 thymidylate synthase [Synechococcus phage S-CBWM1]	False	0.605	183.0	1.26e-43	MER0113243	N10	MER0113243 - family N10 unassigned peptide lyases (Arthrospira maxima) [N10.UPW]#N10#{peptidase unit: 97-340}~source EDZ95540~	False	0.199	69.0	1.78e-07	Thymidylate synthase complementing protein [PF02511.18]; Intein splicing domain [PF14890.9]; HNH endonuclease [PF01844.26]								1	1	4	False	F
Albufera_2225760304||full_12	cleaned_input	Albufera_2225760304||full	12	6052	6213	1	E																								0	2	4	False	F
Albufera_2225760304||full_13	cleaned_input	Albufera_2225760304||full	13	6260	6460	1	E																								0	2	4	False	F
Albufera_2225760304||full_14	cleaned_input	Albufera_2225760304||full	14	6487	6789	1	E																								0	2	4	False	F
Albufera_2225760304||full_15	cleaned_input	Albufera_2225760304||full	15	6850	7044	-1	E																								0	2	4	False	F
Albufera_2225760304||full_16	cleaned_input	Albufera_2225760304||full	16	7291	7458	1	E																								0	2	5	False	F
Albufera_2225760605||full_1	cleaned_input	Albufera_2225760605||full	1	3	341	-1	E																								0	1	5	False	F
Albufera_2225760605||full_2	cleaned_input	Albufera_2225760605||full	2	493	1020	-1	E			YP_006560343.1	YP_006560343.1 hypothetical protein B617_gp03 [Nonlabens phage P12024S]	False	0.293	79.0	5.82e-16													VOG25993	REFSEQ hypothetical protein; Xu	Xu	0	1	2	False	F
Albufera_2225760605||full_3	cleaned_input	Albufera_2225760605||full	3	1085	1999	-1	E																								0	0	2	False	F
Albufera_2225760605||full_4	cleaned_input	Albufera_2225760605||full	4	2025	2657	-1	E																								0	1	1	False	F
Albufera_2225760605||full_5	cleaned_input	Albufera_2225760605||full	5	2661	3254	-1	D			YP_006560400.1	YP_006560400.1 hypothetical protein B618_gp01 [Nonlabens phage P12024L]	False	0.341	96.0	2.49e-05								Putative phage serine protease XkdF [PF14550.9]								0	1	1	False	F
Albufera_2225760605||full_6	cleaned_input	Albufera_2225760605||full	6	3272	4639	-1	E																								0	0	1	False	F
Albufera_2225760605||full_7	cleaned_input	Albufera_2225760605||full	7	4802	5038	-1	E																								0	2	1	False	F
Albufera_2225760605||full_8	cleaned_input	Albufera_2225760605||full	8	5052	5348	-1	E																								0	0	1	False
Albufera_2225760605||full_9	cleaned_input	Albufera_2225760605||full	9	5318	7186	-1	E																								0	0	1	False
Albufera_2225760605||full_10	cleaned_input	Albufera_2225760605||full	10	7241	8356	-1	E																								0	1	1	False
Albufera_2225760605||full_11	cleaned_input	Albufera_2225760605||full	11	8360	8959	-1	E																								0	1	1	False
Albufera_2225760605||full_12	cleaned_input	Albufera_2225760605||full	12	8991	9113	-1	E																								0	1	1	False
Albufera_2225760605||full_13	cleaned_input	Albufera_2225760605||full	13	9244	9918	-1	E																								0	1	1	False
Albufera_2225760605||full_14	cleaned_input	Albufera_2225760605||full	14	9885	10016	-1	E																								0	2	1	False
Albufera_2225760605||full_15	cleaned_input	Albufera_2225760605||full	15	10016	10252	-1	E																								0	2	1	False
Albufera_2225760605||full_16	cleaned_input	Albufera_2225760605||full	16	10588	10983	-1	E																								0	2	1	False	F
Albufera_2225760605||full_17	cleaned_input	Albufera_2225760605||full	17	10980	11495	-1	D																Methyltransferase domain [PF13578.9]								0	2	1	False	F
Albufera_2225760605||full_18	cleaned_input	Albufera_2225760605||full	18	11498	12157	-1	E			YP_010670317.1	YP_010670317.1 hypothetical protein PQC13_gp342 [Synechococcus phage S-SRM01]	False	0.272	79.0	2.02e-12																0	1	1	False	F
Albufera_2225760605||full_19	cleaned_input	Albufera_2225760605||full	19	12626	13804	-1	C	K06909	phage terminase large subunit	YP_009324570.1	YP_009324570.1 terminase large subunit [Flavobacterium phage Fpv6]	False	0.564	417.0	8.01e-114								Terminase RNAseH like domain [PF17288.5]; Phage terminase large subunit [PF04466.16]; Terminase large subunit, T4likevirus-type, N-terminal [PF03237.18]					VOG00195	sp|P17312|TERL_BPT4 Terminase, large subunit; XhXr	Xr;Xh	0	0	2	False	VF
Albufera_2225760605||full_20	cleaned_input	Albufera_2225760605||full	20	13794	14207	-1	D			YP_009324569.1	YP_009324569.1 terminase small subunit [Flavobacterium phage Fpv6]	False	0.34	76.0	1.42e-15								DNA-packaging protein gp3 [PF16677.8]								0	1	2	False	F
Albufera_2225760605||full_21	cleaned_input	Albufera_2225760605||full	21	14207	14395	-1	E																								0	2	2	False	F
Albufera_2225760605||full_22	cleaned_input	Albufera_2225760605||full	22	14367	14630	-1	E																								0	2	2	False	F
Albufera_2225760605||full_23	cleaned_input	Albufera_2225760605||full	23	14627	14878	-1	E																								0	2	2	False	F
Albufera_2225760605||full_24	cleaned_input	Albufera_2225760605||full	24	14847	15398	-1	E																								0	1	5	False	F
Albufera_2225760815||full_1	cleaned_input	Albufera_2225760815||full	1	1	330	-1	E																								0	2	5	False	F
Albufera_2225760815||full_2	cleaned_input	Albufera_2225760815||full	2	327	935	-1	E			YP_009213697.1	YP_009213697.1 hypothetical protein AVU42_gp185 [Prochlorococcus phage P-TIM68]	False	0.371	95.0	3.98e-18																0	1	4	False	F
Albufera_2225760815||full_3	cleaned_input	Albufera_2225760815||full	3	938	1567	-1	E																								0	2	2	False	F
Albufera_2225760815||full_4	cleaned_input	Albufera_2225760815||full	4	1564	2079	-1	D																Methyltransferase domain [PF13578.9]								0	2	2	False	F
Albufera_2225760815||full_5	cleaned_input	Albufera_2225760815||full	5	2082	2741	-1	E			YP_010670317.1	YP_010670317.1 hypothetical protein PQC13_gp342 [Synechococcus phage S-SRM01]	False	0.259	73.0	1.97e-10																0	1	2	False	F
Albufera_2225760815||full_6	cleaned_input	Albufera_2225760815||full	6	2840	4015	-1	C	K06909	phage terminase large subunit	YP_009324570.1	YP_009324570.1 terminase large subunit [Flavobacterium phage Fpv6]	False	0.525	378.0	1.76e-99								Terminase RNAseH like domain [PF17288.5]; Phage terminase large subunit [PF04466.16]					VOG00195	sp|P17312|TERL_BPT4 Terminase, large subunit; XhXr	Xr;Xh	0	0	3	False	VF
Albufera_2225760815||full_7	cleaned_input	Albufera_2225760815||full	7	4012	4428	-1	D																DNA-packaging protein gp3 [PF16677.8]								0	1	2	False	F
Albufera_2225760815||full_8	cleaned_input	Albufera_2225760815||full	8	4428	4568	-1	E																								0	2	2	False	F
Albufera_2225760815||full_9	cleaned_input	Albufera_2225760815||full	9	4603	4947	-1	E			YP_010358313.1	YP_010358313.1 head morphogenesis [Halorubrum tailed virus 28]	False	0.369	64.0	1.03e-08																0	1	4	False	F
Albufera_2225760815||full_10	cleaned_input	Albufera_2225760815||full	10	4922	5152	-1	E																								0	2	5	False	F
Albufera_2225760817||full_1	cleaned_input	Albufera_2225760817||full	1	2	397	1	D																P22 tail accessory factor [PF11650.11]								0	0	5	False	F
Albufera_2225760817||full_2	cleaned_input	Albufera_2225760817||full	2	402	698	1	D																P22 tail accessory factor [PF11650.11]								0	0	1	False	F
Albufera_2225760817||full_3	cleaned_input	Albufera_2225760817||full	3	698	3616	1	D			YP_009174384.1	YP_009174384.1 hypothetical protein AR677_gp167 [Yellowstone lake phycodnavirus 3]	False	0.279	68.0	5.33e-07								Photosynthesis system II assembly factor YCF48 [PF14870.9]; BNR repeat-like domain [PF13088.9]; Sortilin, neurotensin receptor 3, [PF15902.8]								0	0	1	False	F
Albufera_2225760817||full_4	cleaned_input	Albufera_2225760817||full	4	3625	4047	1	E																								0	2	1	False	F
Albufera_2225760817||full_5	cleaned_input	Albufera_2225760817||full	5	4049	4348	1	E																								0	2	1	False	F
Albufera_2225760817||full_6	cleaned_input	Albufera_2225760817||full	6	4349	4540	1	E																								0	2	1	False	F
Albufera_2225760817||full_7	cleaned_input	Albufera_2225760817||full	7	4530	5366	1	E			YP_004934701.1	YP_004934701.1 tail protein [Rhodobacter phage RcapMu]	False	0.38	84.0	1.95e-16																0	0	5	False	F
Albufera_2225760964||full_1	cleaned_input	Albufera_2225760964||full	1	2	202	1	E																								0	2	5	False	F
Albufera_2225760964||full_2	cleaned_input	Albufera_2225760964||full	2	351	989	1	E			YP_009777780.1	YP_009777780.1 hypothetical protein HOQ52_gp42 [uncultured phage_MedDCM-OCT-S30-C28]	False	0.4	85.0	1.67e-14													VOG14924	REFSEQ hypothetical protein; Xu	Xu	0	1	4	False	F
Albufera_2225760964||full_3	cleaned_input	Albufera_2225760964||full	3	1128	1844	1	C	K06884	uncharacterized protein																						0	1	3	False	F
Albufera_2225760964||full_4	cleaned_input	Albufera_2225760964||full	4	1819	3099	1	C	K02314	replicative DNA helicase [EC:5.6.2.3]	NP_795382.1	NP_795382.1 putative DNA polymerase III delta prime subunit [Streptococcus phage 315.1]	False	0.278	160.0	1.64e-37								DnaB-like helicase C terminal domain [PF03796.18]; KaiC [PF06745.16]					VOG03876	sp|P04530|HELIC_BPT4 DnaB-like replicative helicase; XhXr	Xr;Xh	0	1	3	False	VF
Albufera_2225760964||full_5	cleaned_input	Albufera_2225760964||full	5	3096	3908	1	D			YP_007003653.1	YP_007003653.1 phosphoadenosine phosphosulfate reductase [Riemerella phage RAP44]	True	0.679	348.0	2.49e-104								Phosphoadenosine phosphosulfate reductase family [PF01507.22]					VOG01471	sp|P03766|Y290_LAMBD Uncharacterized nin region protein ORF290; Xu	Xu	0	1	3	False	F
Albufera_2225760964||full_6	cleaned_input	Albufera_2225760964||full	6	3908	4234	1	E			YP_006560372.1	YP_006560372.1 VRR-NUC domain protein [Nonlabens phage P12024S]	False	0.422	79.0	6.82e-14																0	1	3	False	F
Albufera_2225760964||full_7	cleaned_input	Albufera_2225760964||full	7	4277	4873	1	E																								0	1	3	False	F
Albufera_2225760964||full_8	cleaned_input	Albufera_2225760964||full	8	4883	5074	1	E																								0	2	3	False	F
Albufera_2225760964||full_9	cleaned_input	Albufera_2225760964||full	9	5078	5572	1	E																								0	1	3	False	F
Albufera_2225760964||full_10	cleaned_input	Albufera_2225760964||full	10	5569	5721	1	E																								0	2	3	False	F
Albufera_2225760964||full_11	cleaned_input	Albufera_2225760964||full	11	5725	5907	1	E																								0	2	3	False	F
Albufera_2225760964||full_12	cleaned_input	Albufera_2225760964||full	12	6224	6547	1	D																Bacterial dnaA protein helix-turn-helix [PF08299.14]								0	1	4	False	F
Albufera_2225760964||full_13	cleaned_input	Albufera_2225760964||full	13	6715	6918	-1	E																								0	2	5	False	F
Albufera_2225760965||full_1	cleaned_input	Albufera_2225760965||full	1	3	380	1	E																								0	1	5	False	F
Albufera_2225760965||full_2	cleaned_input	Albufera_2225760965||full	2	385	831	1	E																								0	1	3	False	F
Albufera_2225760965||full_3	cleaned_input	Albufera_2225760965||full	3	876	2201	1	E			YP_009819694.1	YP_009819694.1 virion structural protein [Arthrobacter phage Sonali]	False	0.259	60.0	4.1e-05																0	1	3	False	F
Albufera_2225760965||full_4	cleaned_input	Albufera_2225760965||full	4	2215	2457	1	E																								0	2	3	False	F
Albufera_2225760965||full_5	cleaned_input	Albufera_2225760965||full	5	2450	2803	1	E																								0	2	3	False	F
Albufera_2225760965||full_6	cleaned_input	Albufera_2225760965||full	6	2816	3154	1	E																								0	1	3	False	F
Albufera_2225760965||full_7	cleaned_input	Albufera_2225760965||full	7	3154	3675	1	E			YP_004934610.1	YP_004934610.1 tail fiber protein [Synechococcus phage S-CBS1]	False	0.403	112.0	2.13e-24													VOG24366	REFSEQ PE-PGRS family protein; Xu	Xu	0	2	3	False	F
Albufera_2225760965||full_8	cleaned_input	Albufera_2225760965||full	8	3712	4053	1	D			YP_009837571.1	YP_009837571.1 Holliday junction resolvase [Anoxybacillus phage A403]	False	0.467	91.0	3.41e-05								Protein of unknown function (DUF1064) [PF06356.14]					VOG00736	sp|P00641|ENDO_BPT7 Endonuclease I; Xp	Xp	0	2	3	False	F
Albufera_2225760965||full_9	cleaned_input	Albufera_2225760965||full	9	4056	4217	1	E																								0	2	3	False	F
Albufera_2225760965||full_10	cleaned_input	Albufera_2225760965||full	10	4228	4923	1	D			YP_010656310.1	YP_010656310.1 peptidase [Arthrobacter phage Faja]	False	0.279	61.0	2.89e-06	MER0003376	M23B	MER0003376 - zoocin A (Streptococcus zooepidemicus) [M23.005]#M23B#{peptidase unit: 1-166}~source O54308~	False	0.382	79.0	6.34e-12	Peptidase family M23 [PF01551.25]								0	2	3	False	PF
Albufera_2225760965||full_11	cleaned_input	Albufera_2225760965||full	11	4890	5216	1	E																								0	1	3	False	F
Albufera_2225760965||full_12	cleaned_input	Albufera_2225760965||full	12	5420	5650	1	E																								0	2	3	False	F
Albufera_2225760965||full_13	cleaned_input	Albufera_2225760965||full	13	5640	5900	1	E																								0	2	3	False	F
Albufera_2225760965||full_14	cleaned_input	Albufera_2225760965||full	14	5897	6148	1	E																								0	1	3	False	F
Albufera_2225760965||full_15	cleaned_input	Albufera_2225760965||full	15	7000	7260	1	E																								0	2	3	False	F
Albufera_2225760965||full_16	cleaned_input	Albufera_2225760965||full	16	7319	7684	-1	E																								0	2	3	False	F
Albufera_2225760965||full_17	cleaned_input	Albufera_2225760965||full	17	7723	8100	-1	D			YP_010099012.1	YP_010099012.1 tail length tape measure protein [Corynebacterium phage Kimchi1738]	False	0.58	97.0	6.79e-20								Transglycosylase SLT domain [PF01464.23]								0	1	5	False	F
Albufera_2225761088||full_1	cleaned_input	Albufera_2225761088||full	1	60	1175	1	C	K02314	replicative DNA helicase [EC:5.6.2.3]	NP_795382.1	NP_795382.1 putative DNA polymerase III delta prime subunit [Streptococcus phage 315.1]	False	0.374	149.0	2.2e-34								DnaB-like helicase C terminal domain [PF03796.18]; KaiC [PF06745.16]					VOG03876	sp|P04530|HELIC_BPT4 DnaB-like replicative helicase; XhXr	Xr;Xh	0	1	5	False	VF
Albufera_2225761088||full_2	cleaned_input	Albufera_2225761088||full	2	1172	1363	1	E			YP_007003653.1	YP_007003653.1 phosphoadenosine phosphosulfate reductase [Riemerella phage RAP44]	False	0.684	68.0	3.38e-11																0	1	2	False	F
Albufera_2225761088||full_3	cleaned_input	Albufera_2225761088||full	3	1383	1985	1	E			YP_007003653.1	YP_007003653.1 phosphoadenosine phosphosulfate reductase [Riemerella phage RAP44]	False	0.664	266.0	4.34e-77													VOG01471	sp|P03766|Y290_LAMBD Uncharacterized nin region protein ORF290; Xu	Xu	0	1	2	False	F
Albufera_2225761088||full_4	cleaned_input	Albufera_2225761088||full	4	1982	2311	1	D			YP_006560372.1	YP_006560372.1 VRR-NUC domain protein [Nonlabens phage P12024S]	False	0.417	78.0	1.84e-13								VRR-NUC domain [PF08774.14]								0	1	2	False	F
Albufera_2225761088||full_5	cleaned_input	Albufera_2225761088||full	5	2332	2523	1	E																								0	2	2	False	F
Albufera_2225761088||full_6	cleaned_input	Albufera_2225761088||full	6	2520	2939	1	E																								0	2	2	False	F
Albufera_2225761088||full_7	cleaned_input	Albufera_2225761088||full	7	2955	3482	1	E																								0	1	2	False	F
Albufera_2225761088||full_8	cleaned_input	Albufera_2225761088||full	8	3479	3631	1	E																								0	2	2	False	F
Albufera_2225761088||full_9	cleaned_input	Albufera_2225761088||full	9	3662	3817	1	E																								0	2	2	False	F
Albufera_2225761088||full_10	cleaned_input	Albufera_2225761088||full	10	3821	4171	1	D																Bacterial dnaA protein helix-turn-helix [PF08299.14]								0	1	2	False	F
Albufera_2225761088||full_11	cleaned_input	Albufera_2225761088||full	11	4240	4791	1	E																								0	1	2	False	F
Albufera_2225761088||full_12	cleaned_input	Albufera_2225761088||full	12	4760	5011	1	E																								0	2	2	False	F
Albufera_2225761088||full_13	cleaned_input	Albufera_2225761088||full	13	5008	5268	1	E																								0	2	2	False
Albufera_2225761088||full_14	cleaned_input	Albufera_2225761088||full	14	5243	5587	1	E			YP_010358313.1	YP_010358313.1 head morphogenesis [Halorubrum tailed virus 28]	False	0.354	61.0	1.77e-07																0	1	2	False
Albufera_2225761088||full_15	cleaned_input	Albufera_2225761088||full	15	5526	5762	1	E																								0	2	2	False
Albufera_2225761088||full_16	cleaned_input	Albufera_2225761088||full	16	5762	6178	1	D																DNA-packaging protein gp3 [PF16677.8]								0	1	2	False
Albufera_2225761088||full_17	cleaned_input	Albufera_2225761088||full	17	6168	7346	1	C	K06909	phage terminase large subunit	YP_009324570.1	YP_009324570.1 terminase large subunit [Flavobacterium phage Fpv6]	True	0.569	421.0	2.53e-130								Terminase RNAseH like domain [PF17288.5]; Phage terminase large subunit [PF04466.16]; Terminase large subunit, T4likevirus-type, N-terminal [PF03237.18]					VOG00195	sp|P17312|TERL_BPT4 Terminase, large subunit; XhXr	Xr;Xh	0	0	2	False	V
Albufera_2225761088||full_18	cleaned_input	Albufera_2225761088||full	18	7356	7454	1	E																								0	2	1	False
Albufera_2225761088||full_19	cleaned_input	Albufera_2225761088||full	19	7451	8110	1	E			YP_010670317.1	YP_010670317.1 hypothetical protein PQC13_gp342 [Synechococcus phage S-SRM01]	False	0.269	78.0	5.05e-12																0	1	1	False
Albufera_2225761088||full_20	cleaned_input	Albufera_2225761088||full	20	8113	8628	1	D																Methyltransferase domain [PF13578.9]								0	2	1	False
Albufera_2225761088||full_21	cleaned_input	Albufera_2225761088||full	21	8625	9254	1	E																								0	2	1	False
Albufera_2225761088||full_22	cleaned_input	Albufera_2225761088||full	22	9257	9865	1	E			YP_009213697.1	YP_009213697.1 hypothetical protein AVU42_gp185 [Prochlorococcus phage P-TIM68]	False	0.371	95.0	3.98e-18																0	1	1	False
Albufera_2225761088||full_23	cleaned_input	Albufera_2225761088||full	23	9862	10359	1	E																								0	1	1	False
Albufera_2225761088||full_24	cleaned_input	Albufera_2225761088||full	24	10460	10609	1	E																								0	1	1	False
Albufera_2225761088||full_25	cleaned_input	Albufera_2225761088||full	25	10642	11241	1	E																								0	1	1	False
Albufera_2225761088||full_26	cleaned_input	Albufera_2225761088||full	26	11245	12420	1	E																								0	1	1	False
Albufera_2225761088||full_27	cleaned_input	Albufera_2225761088||full	27	12417	14783	1	E																								0	0	1	False
Albufera_2225761088||full_28	cleaned_input	Albufera_2225761088||full	28	14786	16315	1	E																								0	0	1	False
Albufera_2225761088||full_29	cleaned_input	Albufera_2225761088||full	29	16496	16924	1	D			YP_006560400.1	YP_006560400.1 hypothetical protein B618_gp01 [Nonlabens phage P12024L]	False	0.379	76.0	2.33e-12								Putative phage serine protease XkdF [PF14550.9]								0	1	1	False
Albufera_2225761088||full_30	cleaned_input	Albufera_2225761088||full	30	16928	17560	1	E																								0	1	1	False
Albufera_2225761088||full_31	cleaned_input	Albufera_2225761088||full	31	17586	18512	1	E																								0	0	1	False
Albufera_2225761088||full_32	cleaned_input	Albufera_2225761088||full	32	18578	19096	1	E			YP_006560343.1	YP_006560343.1 hypothetical protein B617_gp03 [Nonlabens phage P12024S]	False	0.318	79.0	7.22e-13													VOG25993	REFSEQ hypothetical protein; Xu	Xu	0	1	1	False
Albufera_2225761088||full_33	cleaned_input	Albufera_2225761088||full	33	19247	19456	1	E																								0	2	1	False
Albufera_2225761088||full_34	cleaned_input	Albufera_2225761088||full	34	19483	20304	1	E			YP_009012496.1	YP_009012496.1 glycosyltransferase [Escherichia phage phi92]	False	0.283	105.0	1.34e-23													VOG05022	REFSEQ glycosyltransferase; Xu	Xu	0	1	1	False	F
Albufera_2225761088||full_35	cleaned_input	Albufera_2225761088||full	35	20301	20699	1	E																								0	1	1	False	F
Albufera_2225761088||full_36	cleaned_input	Albufera_2225761088||full	36	20696	21250	1	E																								0	1	1	False	F
Albufera_2225761088||full_37	cleaned_input	Albufera_2225761088||full	37	21247	22677	1	E			YP_006560346.1	YP_006560346.1 portal protein [Nonlabens phage P12024S]	False	0.29	138.0	8.3e-30																0	0	1	False	F
Albufera_2225761088||full_38	cleaned_input	Albufera_2225761088||full	38	22640	23293	1	E																								0	0	1	False	F
Albufera_2225761088||full_39	cleaned_input	Albufera_2225761088||full	39	23364	23642	1	E																								0	1	1	False	F
Albufera_2225761088||full_40	cleaned_input	Albufera_2225761088||full	40	23618	23947	1	E																								0	1	1	False	F
Albufera_2225761088||full_41	cleaned_input	Albufera_2225761088||full	41	23990	24493	1	E																								0	1	1	False	F
Albufera_2225761088||full_42	cleaned_input	Albufera_2225761088||full	42	24546	24797	1	E																								0	1	1	False	F
Albufera_2225761088||full_43	cleaned_input	Albufera_2225761088||full	43	24797	25093	1	E																								0	1	1	False	F
Albufera_2225761088||full_44	cleaned_input	Albufera_2225761088||full	44	25095	25265	1	E																								0	0	5	False	F
Albufera_2225761089||full_1	cleaned_input	Albufera_2225761089||full	1	2	103	-1	E																								0	2	5	False	F
Albufera_2225761089||full_2	cleaned_input	Albufera_2225761089||full	2	100	501	-1	E																								0	1	4	False	F
Albufera_2225761089||full_3	cleaned_input	Albufera_2225761089||full	3	516	1109	-1	E																								0	1	2	False	F
Albufera_2225761089||full_4	cleaned_input	Albufera_2225761089||full	4	1111	1359	-1	E																								0	2	2	False	F
Albufera_2225761089||full_5	cleaned_input	Albufera_2225761089||full	5	1356	1985	-1	E			YP_009622470.1	YP_009622470.1 virion structural protein [Pseudomonas phage Bjorn]	False	0.268	78.0	2.88e-12													VOG09531	REFSEQ virion structural protein; Xu	Xu	0	0	2	False	F
Albufera_2225761089||full_6	cleaned_input	Albufera_2225761089||full	6	1985	2308	-1	E																								0	1	1	False	F
Albufera_2225761089||full_7	cleaned_input	Albufera_2225761089||full	7	2308	2673	-1	E																								0	2	1	False	F
Albufera_2225761089||full_8	cleaned_input	Albufera_2225761089||full	8	2724	3677	-1	D			YP_007675402.1	YP_007675402.1 major head protein [Sulfitobacter phage pCB2047-A]	False	0.351	179.0	5.64e-45								Family of unknown function (DUF5309) [PF17236.5]					VOG02768	sp|P85226|VPN2_BPPHE Putative major capsid protein; Xs	Xs	0	0	1	False	VF
Albufera_2225761089||full_9	cleaned_input	Albufera_2225761089||full	9	3693	4667	-1	E																								0	1	1	False	F
Albufera_2225761089||full_10	cleaned_input	Albufera_2225761089||full	10	4654	4899	-1	E																								0	1	1	False	F
Albufera_2225761089||full_11	cleaned_input	Albufera_2225761089||full	11	4896	7004	-1	E			YP_010672630.1	YP_010672630.1 portal protein [Vibrio phage Vp_R1]	False	0.246	188.0	2.1e-31													VOG00578	sp|P03728|PORTL_BPT7 Portal protein; XpXrXs	Xp;Xr;Xs	0	0	1	False	VF
Albufera_2225761089||full_12	cleaned_input	Albufera_2225761089||full	12	7004	8278	-1	C	K06909	phage terminase large subunit	YP_007517700.1	YP_007517700.1 phage terminase large subunit [Pelagibacter phage HTVC010P]	False	0.482	373.0	5.29e-110								Terminase large subunit, T4likevirus-type, N-terminal [PF03237.18]					VOG30402	REFSEQ hypothetical protein; Xu	Xu	0	0	2	False	F
Albufera_2225761089||full_13	cleaned_input	Albufera_2225761089||full	13	8271	8528	-1	E			YP_009146207.1	YP_009146207.1 hypothetical protein SUFP_033 [Sulfitobacter phage NYA-2014a]	False	0.581	75.0	5.92e-13													VOG18228	REFSEQ hypothetical protein; Xu	Xu	0	1	2	False	F
Albufera_2225761089||full_14	cleaned_input	Albufera_2225761089||full	14	8620	9111	-1	E																								0	1	4	False	F
Albufera_2225761089||full_15	cleaned_input	Albufera_2225761089||full	15	9115	9510	-1	E																								0	2	4	False	F
Albufera_2225761089||full_16	cleaned_input	Albufera_2225761089||full	16	9510	10028	-1	E																								0	2	4	False	F
Albufera_2225761089||full_17	cleaned_input	Albufera_2225761089||full	17	10133	10306	-1	E																								0	2	4	False	F
Albufera_2225761089||full_18	cleaned_input	Albufera_2225761089||full	18	10371	10571	-1	E																								0	2	4	False	F
Albufera_2225761089||full_19	cleaned_input	Albufera_2225761089||full	19	10591	10947	-1	E																								0	2	4	False	F
Albufera_2225761089||full_20	cleaned_input	Albufera_2225761089||full	20	11204	11644	-1	E																								0	2	5	False	F
Albufera_2225761164||full_1	cleaned_input	Albufera_2225761164||full	1	1	264	1	E																								0	1	5	False	F
Albufera_2225761164||full_2	cleaned_input	Albufera_2225761164||full	2	296	667	1	E																								0	1	2	False	F
Albufera_2225761164||full_3	cleaned_input	Albufera_2225761164||full	3	693	1079	1	E																								0	1	2	False	F
Albufera_2225761164||full_4	cleaned_input	Albufera_2225761164||full	4	1018	1248	1	E																								0	1	2	False	F
Albufera_2225761164||full_5	cleaned_input	Albufera_2225761164||full	5	1245	3365	1	E			YP_006560346.1	YP_006560346.1 portal protein [Nonlabens phage P12024S]	False	0.292	140.0	2.36e-29													VOG00179	sp|Q6QGD5|PORTL_BPT5 Portal protein; XhXpXrXs	Xp;Xr;Xh;Xs	0	0	2	False	VF
Albufera_2225761164||full_6	cleaned_input	Albufera_2225761164||full	6	3362	3937	1	D																Family of unknown function (DUF6712) [PF20459.1]								0	1	1	False	F
Albufera_2225761164||full_7	cleaned_input	Albufera_2225761164||full	7	3983	4486	1	E																								0	1	1	False	F
Albufera_2225761164||full_8	cleaned_input	Albufera_2225761164||full	8	4515	4784	1	E																								0	1	1	False	F
Albufera_2225761164||full_9	cleaned_input	Albufera_2225761164||full	9	4788	5084	1	E																								0	1	1	False	F
Albufera_2225761164||full_10	cleaned_input	Albufera_2225761164||full	10	5086	5574	1	E			YP_006560409.1	YP_006560409.1 hypothetical protein B618_gp10 [Nonlabens phage P12024L]	False	0.521	76.0	3.39e-12																0	0	5	False	F
Albufera_2225761168||full_1	cleaned_input	Albufera_2225761168||full	1	2	151	-1	E																								0	2	5	False	F
Albufera_2225761168||full_2	cleaned_input	Albufera_2225761168||full	2	342	626	-1	E																								0	2	4	False	F
Albufera_2225761168||full_3	cleaned_input	Albufera_2225761168||full	3	619	1047	-1	E																								0	2	4	False	F
Albufera_2225761168||full_4	cleaned_input	Albufera_2225761168||full	4	1172	1507	1	E																								0	2	4	False	F
Albufera_2225761168||full_5	cleaned_input	Albufera_2225761168||full	5	1566	1808	-1	E																								0	2	4	False	F
Albufera_2225761168||full_6	cleaned_input	Albufera_2225761168||full	6	1805	2437	-1	D			YP_112530.1	YP_112530.1 Erf-like ssDNA annealing protein [Flavobacterium phage 11b]	False	0.438	106.0	1.17e-21								ERF superfamily [PF04404.15]					VOG08407	sp|P04892|ERF_BPP22 Essential recombination function protein; Xh	Xh	0	1	4	False	F
Albufera_2225761168||full_7	cleaned_input	Albufera_2225761168||full	7	2610	2804	-1	E																								0	2	3	False	F
Albufera_2225761168||full_8	cleaned_input	Albufera_2225761168||full	8	2801	3100	-1	E																								0	2	3	False	F
Albufera_2225761168||full_9	cleaned_input	Albufera_2225761168||full	9	3215	3427	1	E																								0	1	3	False	F
Albufera_2225761168||full_10	cleaned_input	Albufera_2225761168||full	10	3424	4512	1	C	K00558	DNA (cytosine-5)-methyltransferase 1 [EC:2.1.1.37]	YP_009013266.1	YP_009013266.1 DNA methyltransferase [Mycobacterium phage SG4]	False	0.344	179.0	1.25e-31								C-5 cytosine-specific DNA methylase [PF00145.20]					VOG03843	sp|P36216|MTC1_PBCVI Type II methyltransferase M.CviJI; XhXp	Xp;Xh	0	1	3	False	MF
Albufera_2225761168||full_11	cleaned_input	Albufera_2225761168||full	11	4505	4858	1	E																								0	2	3	False	F
Albufera_2225761168||full_12	cleaned_input	Albufera_2225761168||full	12	5016	5261	1	D																Helix-turn-helix domain [PF13730.9]								0	1	5	False	F
Albufera_2225761219||full_1	cleaned_input	Albufera_2225761219||full	1	1	75	1	E																								0	2	5	False	F
Albufera_2225761219||full_2	cleaned_input	Albufera_2225761219||full	2	426	1295	1	C	K06909	phage terminase large subunit	YP_006546303.1	YP_006546303.1 terminase large subunit [Thermoanaerobacterium phage THSA-485A]	False	0.388	178.0	4.07e-45								Phage terminase large subunit [PF04466.16]; Terminase RNAseH like domain [PF17288.5]								0	0	4	False	F
Albufera_2225761219||full_3	cleaned_input	Albufera_2225761219||full	3	1299	2744	1	E			YP_010082348.1	YP_010082348.1 portal protein [Paenibacillus phage Scottie]	False	0.248	139.0	6.67e-30													VOG00170	sp|O64207|PORTL_BPMD2 Portal protein; XpXrXs	Xp;Xr;Xs	0	0	1	False	VF
Albufera_2225761219||full_4	cleaned_input	Albufera_2225761219||full	4	2728	3807	1	D			YP_009801650.1	YP_009801650.1 minor head protein [Gordonia phage Jace]	False	0.23	85.0	2.77e-16								Phage minor capsid protein 2 [PF06152.14]								0	0	1	False	F
Albufera_2225761219||full_5	cleaned_input	Albufera_2225761219||full	5	3879	4472	1	D																Phage minor structural protein GP20 [PF06810.14]								0	1	1	False	F
Albufera_2225761219||full_6	cleaned_input	Albufera_2225761219||full	6	4489	5391	1	E			YP_009600175.1	YP_009600175.1 major head protein [Dinoroseobacter phage vB_DshS-R5C]	False	0.459	62.0	3.01e-06																0	0	1	False	F
Albufera_2225761219||full_7	cleaned_input	Albufera_2225761219||full	7	5475	5663	1	E																								0	2	1	False	F
Albufera_2225761219||full_8	cleaned_input	Albufera_2225761219||full	8	5686	6465	1	D			YP_010101463.1	YP_010101463.1 glycosyltransferase [Streptomyces phage EGole]	False	0.326	89.0	2.57e-15								Glycosyl transferases group 1 [PF00534.23]; Glycosyl transferases group 1 [PF13692.9]					VOG00125	sp|Q8QL20|Y356_SIRV1 Uncharacterized protein 356; Xu	Xu	0	1	1	False	MKF
Albufera_2225761219||full_9	cleaned_input	Albufera_2225761219||full	9	6481	7209	1	E																								0	0	1	False	F
Albufera_2225761219||full_10	cleaned_input	Albufera_2225761219||full	10	7211	7528	1	E																								0	2	1	False	F
Albufera_2225761219||full_11	cleaned_input	Albufera_2225761219||full	11	7897	8274	1	D																Bacteriophage minor capsid protein [PF12691.10]								0	1	1	False	F
Albufera_2225761219||full_12	cleaned_input	Albufera_2225761219||full	12	8320	8817	1	E																								0	1	1	False	F
Albufera_2225761219||full_13	cleaned_input	Albufera_2225761219||full	13	8819	9133	1	E																								0	2	1	False	F
Albufera_2225761219||full_14	cleaned_input	Albufera_2225761219||full	14	9157	9468	1	E																								0	2	1	False	F
Albufera_2225761219||full_15	cleaned_input	Albufera_2225761219||full	15	9497	9967	1	E			YP_009797289.1	YP_009797289.1 tail length tape measure protein [Faecalibacterium phage FP_Lugh]	False	0.488	73.0	3.38e-11																0	0	5	False	F
Albufera_2225761220||full_1	cleaned_input	Albufera_2225761220||full	1	3	152	1	E																								0	2	5	False	F
Albufera_2225761220||full_2	cleaned_input	Albufera_2225761220||full	2	298	948	1	E			YP_009777804.1	YP_009777804.1 tail protein [uncultured phage_MedDCM-OCT-S45-C18]	False	0.406	113.0	7.15e-24																0	0	4	False	F
Albufera_2225761220||full_3	cleaned_input	Albufera_2225761220||full	3	1884	2084	1	E			YP_007676374.1	YP_007676374.1 hypothetical protein CYZG_00053 [Cyanophage KBS-P-1A]	False	0.7	69.0	2.85e-11																0	1	1	False	F
Albufera_2225761220||full_4	cleaned_input	Albufera_2225761220||full	4	2085	2600	1	E																								0	2	1	False	F
Albufera_2225761220||full_5	cleaned_input	Albufera_2225761220||full	5	2600	2998	1	E																								0	2	1	False	F
Albufera_2225761220||full_6	cleaned_input	Albufera_2225761220||full	6	3004	3381	1	E																								0	2	1	False	F
Albufera_2225761220||full_7	cleaned_input	Albufera_2225761220||full	7	3480	3743	1	E			YP_009146207.1	YP_009146207.1 hypothetical protein SUFP_033 [Sulfitobacter phage NYA-2014a]	False	0.563	68.0	1.96e-10													VOG18228	REFSEQ hypothetical protein; Xu	Xu	0	1	1	False	F
Albufera_2225761220||full_8	cleaned_input	Albufera_2225761220||full	8	3733	4998	1	C	K06909	phage terminase large subunit	YP_007517700.1	YP_007517700.1 phage terminase large subunit [Pelagibacter phage HTVC010P]	False	0.481	359.0	1.98e-105								Terminase large subunit, T4likevirus-type, N-terminal [PF03237.18]					VOG30402	REFSEQ hypothetical protein; Xu	Xu	0	0	1	False	F
Albufera_2225761220||full_9	cleaned_input	Albufera_2225761220||full	9	4995	7079	1	E			YP_006907046.2	YP_006907046.2 portal protein [Pseudomonas phage UFV-P2]	False	0.256	198.0	7.21e-36													VOG00578	sp|P03728|PORTL_BPT7 Portal protein; XpXrXs	Xp;Xr;Xs	0	0	1	False	VF
Albufera_2225761220||full_10	cleaned_input	Albufera_2225761220||full	10	7076	7327	1	E																								0	1	1	False
Albufera_2225761220||full_11	cleaned_input	Albufera_2225761220||full	11	7317	8213	1	E																								0	1	1	False	F
Albufera_2225761220||full_12	cleaned_input	Albufera_2225761220||full	12	8294	9247	1	D			YP_007675402.1	YP_007675402.1 major head protein [Sulfitobacter phage pCB2047-A]	False	0.334	173.0	3.19e-43								Family of unknown function (DUF5309) [PF17236.5]					VOG02768	sp|P85226|VPN2_BPPHE Putative major capsid protein; Xs	Xs	0	0	1	False	VF
Albufera_2225761220||full_13	cleaned_input	Albufera_2225761220||full	13	9302	9676	1	E																								0	2	1	False	F
Albufera_2225761220||full_14	cleaned_input	Albufera_2225761220||full	14	9673	9996	1	E																								0	1	1	False	F
Albufera_2225761220||full_15	cleaned_input	Albufera_2225761220||full	15	9996	10616	1	E			YP_006907050.1	YP_006907050.1 virion structural protein [Pseudomonas phage UFV-P2]	False	0.256	69.0	4.15e-12													VOG09531	REFSEQ virion structural protein; Xu	Xu	0	0	1	False	F
Albufera_2225761220||full_16	cleaned_input	Albufera_2225761220||full	16	10701	10883	1	E																								0	2	1	False	F
Albufera_2225761220||full_17	cleaned_input	Albufera_2225761220||full	17	10884	11366	1	E			YP_009221487.1	YP_009221487.1 HNH endonuclease (endogenous virus) [Sinorhizobium phage phiLM21]	False	0.415	104.0	1.3e-08													VOG00024	sp|P03796|Y77_BPT7 Protein 7.7; Xu	Xu	0	1	1	False	F
Albufera_2225761220||full_18	cleaned_input	Albufera_2225761220||full	18	11366	12421	1	E																								0	1	1	False	F
Albufera_2225761220||full_19	cleaned_input	Albufera_2225761220||full	19	12418	12798	1	E																								0	0	5	False	F
Albufera_2225761270||full_1	cleaned_input	Albufera_2225761270||full	1	3	431	1	E																								0	1	5	False	F
Albufera_2225761270||full_2	cleaned_input	Albufera_2225761270||full	2	608	982	1	E																								0	1	2	False	F
Albufera_2225761270||full_3	cleaned_input	Albufera_2225761270||full	3	1011	1244	1	E																								0	1	2	False	F
Albufera_2225761270||full_4	cleaned_input	Albufera_2225761270||full	4	1289	1555	1	E																								0	1	2	False	F
Albufera_2225761270||full_5	cleaned_input	Albufera_2225761270||full	5	1588	2133	1	E			YP_006560409.1	YP_006560409.1 hypothetical protein B618_gp10 [Nonlabens phage P12024L]	False	0.345	87.0	1.91e-15																0	0	3	False	F
Albufera_2225761270||full_6	cleaned_input	Albufera_2225761270||full	6	2899	3159	1	E																								0	1	2	False	F
Albufera_2225761270||full_7	cleaned_input	Albufera_2225761270||full	7	3174	3404	1	E																								0	1	2	False	F
Albufera_2225761270||full_8	cleaned_input	Albufera_2225761270||full	8	3411	3686	1	E																								0	1	2	False	F
Albufera_2225761270||full_9	cleaned_input	Albufera_2225761270||full	9	3683	3988	1	E																								0	1	2	False	F
Albufera_2225761270||full_10	cleaned_input	Albufera_2225761270||full	10	4178	4567	1	E																								0	1	2	False	F
Albufera_2225761270||full_11	cleaned_input	Albufera_2225761270||full	11	4687	5112	-1	D			YP_009855551.1	YP_009855551.1 amidase [Flavobacterium phage vB_FspS_tooticki6-1]	False	0.51	132.0	8.51e-32								N-acetylmuramoyl-L-alanine amidase [PF01510.28]								0	1	2	False	F
Albufera_2225761270||full_12	cleaned_input	Albufera_2225761270||full	12	5154	5363	1	E																								0	2	2	False	F
Albufera_2225761270||full_13	cleaned_input	Albufera_2225761270||full	13	5525	5644	1	E																								0	2	2	False	F
Albufera_2225761270||full_14	cleaned_input	Albufera_2225761270||full	14	5656	6216	1	E			YP_008859602.1	YP_008859602.1 hypothetical protein X813_gp24 [Lactobacillus phage LL-Ku]	False	0.52	113.0	1.85e-24													VOG04692	REFSEQ hypothetical protein; Xu	Xu	0	1	2	False	F
Albufera_2225761270||full_15	cleaned_input	Albufera_2225761270||full	15	6220	6459	1	E																								0	2	2	False	F
Albufera_2225761270||full_16	cleaned_input	Albufera_2225761270||full	16	6456	6905	1	E																								0	1	2	False	F
Albufera_2225761270||full_17	cleaned_input	Albufera_2225761270||full	17	6907	7215	1	E			YP_009221585.1	YP_009221585.1 hypothetical protein AWI59_gp42 [Verrucomicrobia phage P8625]	False	0.58	71.0	2.16e-11																0	1	2	False	F
Albufera_2225761270||full_18	cleaned_input	Albufera_2225761270||full	18	7218	7439	1	E																								0	1	2	False	F
Albufera_2225761270||full_19	cleaned_input	Albufera_2225761270||full	19	7851	8465	1	E			YP_009854896.1	YP_009854896.1 ParB-like partition protein [Flavobacterium phage vB_FspS_lillamy9-1]	False	0.277	84.0	2.47e-14																0	1	2	False	F
Albufera_2225761270||full_20	cleaned_input	Albufera_2225761270||full	20	8489	8752	1	E																								0	1	2	False	F
Albufera_2225761270||full_21	cleaned_input	Albufera_2225761270||full	21	8733	8924	1	E																								0	2	2	False	F
Albufera_2225761270||full_22	cleaned_input	Albufera_2225761270||full	22	9056	10228	1	D			YP_006560363.1	YP_006560363.1 DNA primase [Nonlabens phage P12024S]	False	0.371	249.0	4.44e-68								VirE N-terminal domain [PF08800.13]; Primase C terminal 2 (PriCT-2) [PF08707.14]								0	1	5	False	F
Albufera_2225761272||full_1	cleaned_input	Albufera_2225761272||full	1	1	540	1	E																								0	2	5	False	F
Albufera_2225761272||full_2	cleaned_input	Albufera_2225761272||full	2	485	1558	1	C	K01185	lysozyme [EC:3.2.1.17]	YP_010738119.1	YP_010738119.1 lysozyme [Hafnia phage yong1]	False	0.291	69.0	3.78e-08								Phage lysozyme [PF00959.22]								0	1	4	False	F
Albufera_2225761272||full_3	cleaned_input	Albufera_2225761272||full	3	1558	1890	1	E																								0	2	3	False	F
Albufera_2225761272||full_4	cleaned_input	Albufera_2225761272||full	4	2017	2394	1	E																								0	2	3	False	F
Albufera_2225761272||full_5	cleaned_input	Albufera_2225761272||full	5	2472	2927	-1	E																								0	2	3	False	F
Albufera_2225761272||full_6	cleaned_input	Albufera_2225761272||full	6	2887	3252	-1	E																								0	2	3	False	F
Albufera_2225761272||full_7	cleaned_input	Albufera_2225761272||full	7	3293	3607	1	E																								0	2	3	False	F
Albufera_2225761272||full_8	cleaned_input	Albufera_2225761272||full	8	3588	3755	-1	E																								0	2	3	False	F
Albufera_2225761272||full_9	cleaned_input	Albufera_2225761272||full	9	3799	4542	-1	D			YP_009221588.1	YP_009221588.1 phosphoadenosine phosphosulfate reductase [Verrucomicrobia phage P8625]	False	0.418	172.0	9.68e-44								Phosphoadenosine phosphosulfate reductase family [PF01507.22]					VOG01471	sp|P03766|Y290_LAMBD Uncharacterized nin region protein ORF290; Xu	Xu	0	1	4	False	F
Albufera_2225761272||full_10	cleaned_input	Albufera_2225761272||full	10	4539	4691	-1	E																								0	2	4	False	F
Albufera_2225761272||full_11	cleaned_input	Albufera_2225761272||full	11	4693	4935	-1	E																								0	2	4	False	F
Albufera_2225761272||full_12	cleaned_input	Albufera_2225761272||full	12	4932	5072	-1	E																								0	2	5	False	F
Albufera_2225761273||full_1	cleaned_input	Albufera_2225761273||full	1	3	233	-1	E																								0	1	5	False	F
Albufera_2225761273||full_2	cleaned_input	Albufera_2225761273||full	2	237	671	-1	E																								0	2	2	False	F
Albufera_2225761273||full_3	cleaned_input	Albufera_2225761273||full	3	662	3208	-1	E			YP_009900967.1	YP_009900967.1 chaperone of endosialidase [Shigella phage JK16]	False	0.381	64.0	7.01e-06																0	0	2	False	F
Albufera_2225761273||full_4	cleaned_input	Albufera_2225761273||full	4	3209	3703	-1	D			YP_008853792.1	YP_008853792.1 head-tail adaptor Ad3 [Ralstonia phage RSK1]	False	0.359	95.0	1.1e-18								P22 tail accessory factor [PF11650.11]					VOG05138	sp|P26746|EXLYS_BPP22 Peptidoglycan hydrolase gp4; XhXpXrXs	Xp;Xr;Xh;Xs	0	0	1	False	VF
Albufera_2225761273||full_5	cleaned_input	Albufera_2225761273||full	5	3684	4043	-1	E																								0	1	1	False	F
Albufera_2225761273||full_6	cleaned_input	Albufera_2225761273||full	6	4136	4783	-1	E																								0	1	1	False	F
Albufera_2225761273||full_7	cleaned_input	Albufera_2225761273||full	7	4795	6075	-1	D			YP_008853789.1	YP_008853789.1 major head protein [Ralstonia phage RSK1]	False	0.505	400.0	3.19e-119								P22 coat protein - gene protein 5 [PF11651.11]								0	0	1	False	F
Albufera_2225761273||full_8	cleaned_input	Albufera_2225761273||full	8	6253	6963	-1	E			YP_008853788.1	YP_008853788.1 head scaffolding protein [Ralstonia phage RSK1]	False	0.35	115.0	1.55e-24													VOG04518	sp|P26748|VG08_BPP22 Scaffolding protein; Xh	Xh	0	1	1	False	F
Albufera_2225761273||full_9	cleaned_input	Albufera_2225761273||full	9	6975	8048	-1	D			YP_008853787.1	YP_008853787.1 portal protein [Ralstonia phage RSK1]	False	0.441	279.0	9.08e-79								Phage P22-like portal protein [PF16510.8]					VOG04209	sp|Q9T1S9|PORTL_BPAPS Portal protein; XhXpXrXs	Xp;Xr;Xh;Xs	0	0	5	False	VF
Albufera_2225761277||full_1	cleaned_input	Albufera_2225761277||full	1	1	564	-1	E																								0	1	5	False	F
Albufera_2225761277||full_2	cleaned_input	Albufera_2225761277||full	2	636	926	-1	D																Methyltransferase FkbM domain [PF05050.15]								0	2	3	False	F
Albufera_2225761277||full_3	cleaned_input	Albufera_2225761277||full	3	916	1290	-1	E																								0	2	3	False	F
Albufera_2225761277||full_4	cleaned_input	Albufera_2225761277||full	4	1277	2137	-1	D			YP_008052336.1	YP_008052336.1 glycosyltransferase family 10 protein [Phaeocystis globosa virus]	False	0.345	67.0	7.76e-08								Glycosyltransferase family 10 (fucosyltransferase) C-term [PF00852.22]								0	1	3	False	F
Albufera_2225761277||full_5	cleaned_input	Albufera_2225761277||full	5	2134	2730	-1	D																Glycosyl transferase family 2 [PF00535.29]; N-terminal domain of galactosyltransferase [PF02709.17]; Glycosyltransferase like family 2 [PF10111.12]								0	2	3	False	F
Albufera_2225761277||full_6	cleaned_input	Albufera_2225761277||full	6	2769	3713	-1	E																								0	1	3	False	F
Albufera_2225761277||full_7	cleaned_input	Albufera_2225761277||full	7	3788	4123	-1	E																								0	1	3	False	F
Albufera_2225761277||full_8	cleaned_input	Albufera_2225761277||full	8	4071	4367	-1	E																								0	1	4	False	F
Albufera_2225761277||full_9	cleaned_input	Albufera_2225761277||full	9	4444	5436	-1	E																								0	2	5	False	F
Albufera_2225761336||full_1	cleaned_input	Albufera_2225761336||full	1	3	461	-1	D			YP_009855551.1	YP_009855551.1 amidase [Flavobacterium phage vB_FspS_tooticki6-1]	False	0.494	123.0	2.61e-28								N-acetylmuramoyl-L-alanine amidase [PF01510.28]								0	1	5	False	F
Albufera_2225761336||full_2	cleaned_input	Albufera_2225761336||full	2	464	658	-1	E																								0	1	3	False	F
Albufera_2225761336||full_3	cleaned_input	Albufera_2225761336||full	3	1240	1455	-1	E																								0	2	3	False	F
Albufera_2225761336||full_4	cleaned_input	Albufera_2225761336||full	4	1532	1816	1	E																								0	1	3	False	F
Albufera_2225761336||full_5	cleaned_input	Albufera_2225761336||full	5	1826	2038	-1	E																								0	2	3	False	F
Albufera_2225761336||full_6	cleaned_input	Albufera_2225761336||full	6	2059	2502	1	E																								0	1	3	False	F
Albufera_2225761336||full_7	cleaned_input	Albufera_2225761336||full	7	3079	3339	-1	E																								0	2	3	False	F
Albufera_2225761336||full_8	cleaned_input	Albufera_2225761336||full	8	3475	3720	1	E																								0	1	3	False	F
Albufera_2225761336||full_9	cleaned_input	Albufera_2225761336||full	9	3929	5824	1	D			YP_006560363.1	YP_006560363.1 DNA primase [Nonlabens phage P12024S]	False	0.423	475.0	6.76e-145								Virulence-associated protein E [PF05272.14]; VirE N-terminal domain [PF08800.13]; Primase C terminal 2 (PriCT-2) [PF08707.14]					VOG00781	REFSEQ DNA helicase; Xu	Xu	0	1	3	False	F
Albufera_2225761336||full_10	cleaned_input	Albufera_2225761336||full	10	6300	7523	1	D			YP_008241841.1	YP_008241841.1 helicase [Cellulophaga phage phi46:1]	False	0.474	328.0	8.65e-95								Type III restriction enzyme, res subunit [PF04851.18]; SWI2/SNF2 ATPase [PF18766.4]; Helicase conserved C-terminal domain [PF00271.34]; DEAD/DEAH box helicase [PF00270.32]					VOG07404	sp|P20703|UVSW_BPT4 ATP-dependent DNA helicase uvsW; Xh	Xh	0	1	5	False	F
Albufera_2225761338||full_1	cleaned_input	Albufera_2225761338||full	1	1	2406	1	E																								0	1	5	False	F
Albufera_2225761338||full_2	cleaned_input	Albufera_2225761338||full	2	2410	3141	1	E			YP_008853802.1	YP_008853802.1 bacteriolytic protein [Ralstonia phage RSK1]	False	0.443	71.0	1.49e-12																0	1	3	False	F
Albufera_2225761338||full_3	cleaned_input	Albufera_2225761338||full	3	3107	3697	1	E																								0	2	3	False	F
Albufera_2225761338||full_4	cleaned_input	Albufera_2225761338||full	4	3697	4155	1	E																								0	2	3	False	F
Albufera_2225761338||full_5	cleaned_input	Albufera_2225761338||full	5	4160	5440	1	E																								0	2	3	False	F
Albufera_2225761338||full_6	cleaned_input	Albufera_2225761338||full	6	5415	5870	1	C	K01185	lysozyme [EC:3.2.1.17]	YP_009289771.1	YP_009289771.1 endolysin [Acinetobacter phage vB_AbaS_TRS1]	False	0.331	82.0	2.92e-14								Phage lysozyme [PF00959.22]	GH24	GH24 lysozyme (EC 3.2.1.17)	3.2.1.17	GH24.hmm				0	1	5	False	F
Albufera_2225761370||full_1	cleaned_input	Albufera_2225761370||full	1	1	840	1	E			YP_009134171.1	YP_009134171.1 tail protein [Synechococcus phage ACG-2014j]	False	0.245	78.0	2.38e-11													VOG00340	REFSEQ tail protein; Xu	Xu	0	0	5	False	F
Albufera_2225761370||full_2	cleaned_input	Albufera_2225761370||full	2	1175	1351	1	E																								0	1	2	False	F
Albufera_2225761370||full_3	cleaned_input	Albufera_2225761370||full	3	1623	2375	1	E																								0	1	2	False	F
Albufera_2225761370||full_4	cleaned_input	Albufera_2225761370||full	4	2772	3197	-1	D			YP_009855551.1	YP_009855551.1 amidase [Flavobacterium phage vB_FspS_tooticki6-1]	False	0.517	134.0	1.28e-32								N-acetylmuramoyl-L-alanine amidase [PF01510.28]								0	1	2	False	F
Albufera_2225761370||full_5	cleaned_input	Albufera_2225761370||full	5	3200	3451	-1	E																								0	1	2	False	F
Albufera_2225761370||full_6	cleaned_input	Albufera_2225761370||full	6	3611	3730	1	E																								0	2	2	False	F
Albufera_2225761370||full_7	cleaned_input	Albufera_2225761370||full	7	3742	4044	1	E			YP_008859602.1	YP_008859602.1 hypothetical protein X813_gp24 [Lactobacillus phage LL-Ku]	False	0.516	90.0	6.84e-18																0	1	2	False	F
Albufera_2225761370||full_8	cleaned_input	Albufera_2225761370||full	8	4019	4303	1	E																								0	1	2	False	F
Albufera_2225761370||full_9	cleaned_input	Albufera_2225761370||full	9	4307	4546	1	E																								0	2	2	False	F
Albufera_2225761370||full_10	cleaned_input	Albufera_2225761370||full	10	4543	4992	1	E																								0	1	2	False	F
Albufera_2225761370||full_11	cleaned_input	Albufera_2225761370||full	11	4994	5239	1	E																								0	1	2	False	F
Albufera_2225761370||full_12	cleaned_input	Albufera_2225761370||full	12	5467	5712	1	E																								0	1	2	False
Albufera_2225761370||full_13	cleaned_input	Albufera_2225761370||full	13	5770	6216	1	D			YP_006560423.1	YP_006560423.1 DNA primase [Nonlabens phage P12024L]	False	0.353	74.0	1.89e-11								VirE N-terminal domain [PF08800.13]								0	1	2	False
Albufera_2225761370||full_14	cleaned_input	Albufera_2225761370||full	14	6161	8083	1	D			YP_006560363.1	YP_006560363.1 DNA primase [Nonlabens phage P12024S]	False	0.437	487.0	8.11e-134								Virulence-associated protein E [PF05272.14]; Primase C terminal 2 (PriCT-2) [PF08707.14]; VirE N-terminal domain [PF08800.13]					VOG00781	REFSEQ DNA helicase; Xu	Xu	0	1	2	False	F
Albufera_2225761370||full_15	cleaned_input	Albufera_2225761370||full	15	8321	9712	1	D			YP_008241841.1	YP_008241841.1 helicase [Cellulophaga phage phi46:1]	False	0.46	376.0	1.43e-110								Type III restriction enzyme, res subunit [PF04851.18]; Helicase conserved C-terminal domain [PF00271.34]; SWI2/SNF2 ATPase [PF18766.4]; Uncharacterised protein family UPF0547 [PF10571.12]					VOG07404	sp|P20703|UVSW_BPT4 ATP-dependent DNA helicase uvsW; Xh	Xh	0	1	2	False	F
Albufera_2225761370||full_16	cleaned_input	Albufera_2225761370||full	16	10066	10257	1	E																								0	2	2	False	F
Albufera_2225761370||full_17	cleaned_input	Albufera_2225761370||full	17	10507	10998	1	E																								0	1	2	False	F
Albufera_2225761370||full_18	cleaned_input	Albufera_2225761370||full	18	10995	11147	1	E																								0	2	2	False	F
Albufera_2225761370||full_19	cleaned_input	Albufera_2225761370||full	19	11150	11452	1	E																								0	2	2	False	F
Albufera_2225761370||full_20	cleaned_input	Albufera_2225761370||full	20	11770	12075	1	D																Bacterial dnaA protein helix-turn-helix [PF08299.14]								0	1	2	False	F
Albufera_2225761370||full_21	cleaned_input	Albufera_2225761370||full	21	12374	12613	1	E																								0	1	4	False	F
Albufera_2225761370||full_22	cleaned_input	Albufera_2225761370||full	22	12707	12808	1	E																								0	2	5	False	F
Albufera_2225761436||full_1	cleaned_input	Albufera_2225761436||full	1	1	582	-1	E																								0	0	5	False	F
Albufera_2225761436||full_2	cleaned_input	Albufera_2225761436||full	2	579	836	-1	E																								0	1	1	False	F
Albufera_2225761436||full_3	cleaned_input	Albufera_2225761436||full	3	1131	1529	-1	E																								0	1	1	False	F
Albufera_2225761436||full_4	cleaned_input	Albufera_2225761436||full	4	1561	2637	-1	D			YP_009012496.1	YP_009012496.1 glycosyltransferase [Escherichia phage phi92]	False	0.264	127.0	5.41e-27								Glycosyl transferases group 1 [PF00534.23]					VOG05022	REFSEQ glycosyltransferase; Xu	Xu	0	1	1	False	MKF
Albufera_2225761436||full_5	cleaned_input	Albufera_2225761436||full	5	2731	3258	-1	E			YP_006560343.1	YP_006560343.1 hypothetical protein B617_gp03 [Nonlabens phage P12024S]	False	0.294	79.0	4.26e-13													VOG25993	REFSEQ hypothetical protein; Xu	Xu	0	1	1	False	F
Albufera_2225761436||full_6	cleaned_input	Albufera_2225761436||full	6	3324	4238	-1	E																								0	0	1	False	F
Albufera_2225761436||full_7	cleaned_input	Albufera_2225761436||full	7	4263	4895	-1	E																								0	1	1	False	F
Albufera_2225761436||full_8	cleaned_input	Albufera_2225761436||full	8	4899	5492	-1	D			YP_006560400.1	YP_006560400.1 hypothetical protein B618_gp01 [Nonlabens phage P12024L]	False	0.344	97.0	9.79e-22								Putative phage serine protease XkdF [PF14550.9]								0	1	1	False	F
Albufera_2225761436||full_9	cleaned_input	Albufera_2225761436||full	9	5510	7033	-1	E																								0	0	1	False
Albufera_2225761436||full_10	cleaned_input	Albufera_2225761436||full	10	7036	9429	-1	E																								0	0	1	False
Albufera_2225761436||full_11	cleaned_input	Albufera_2225761436||full	11	9426	10601	-1	E																								0	1	1	False
Albufera_2225761436||full_12	cleaned_input	Albufera_2225761436||full	12	10605	11255	-1	E																								0	1	1	False	F
Albufera_2225761436||full_13	cleaned_input	Albufera_2225761436||full	13	11288	11437	-1	E																								0	1	1	False	F
Albufera_2225761436||full_14	cleaned_input	Albufera_2225761436||full	14	11467	12030	-1	E																								0	1	1	False	F
Albufera_2225761436||full_15	cleaned_input	Albufera_2225761436||full	15	12027	13112	-1	C	K01854	UDP-galactopyranose mutase [EC:5.4.99.9]	YP_009189528.1	YP_009189528.1 putative UDP-galactopyranose mutase [Sinorhizobium phage phiM9]	False	0.462	297.0	4.32e-72								UDP-galactopyranose mutase [PF03275.16]; NAD(P)-binding Rossmann-like domain [PF13450.9]; Flavin containing amine oxidoreductase [PF01593.27]					VOG08349	sp|P9WIQ1|GLF_MYCTU UDP-galactopyranose mutase; Xh	Xh	0	1	1	False	F
Albufera_2225761436||full_16	cleaned_input	Albufera_2225761436||full	16	13109	13660	-1	D																Methyltransferase domain [PF13578.9]								0	1	1	False	F
Albufera_2225761436||full_17	cleaned_input	Albufera_2225761436||full	17	13711	14289	-1	D			YP_009665621.1	YP_009665621.1 FirrV-1-B8 [Feldmannia irregularis virus a]	False	0.293	89.0	4.19e-16								Protein of unknown function (DUF3431) [PF11913.11]								0	2	1	False	F
Albufera_2225761436||full_18	cleaned_input	Albufera_2225761436||full	18	14292	14951	-1	E			YP_010670317.1	YP_010670317.1 hypothetical protein PQC13_gp342 [Synechococcus phage S-SRM01]	False	0.259	74.0	1.45e-10																0	1	1	False	F
Albufera_2225761436||full_19	cleaned_input	Albufera_2225761436||full	19	15192	15335	1	E																								0	2	1	False	F
Albufera_2225761436||full_20	cleaned_input	Albufera_2225761436||full	20	15278	15829	-1	C	K06909	phage terminase large subunit	YP_009324570.1	YP_009324570.1 terminase large subunit [Flavobacterium phage Fpv6]	False	0.501	168.0	1.78e-43								Terminase RNAseH like domain [PF17288.5]								0	0	5	False	F
Albufera_2225761439||full_1	cleaned_input	Albufera_2225761439||full	1	1	102	1	E																								0	1	5	False	F
Albufera_2225761439||full_2	cleaned_input	Albufera_2225761439||full	2	139	375	1	E																								0	1	3	False	F
Albufera_2225761439||full_3	cleaned_input	Albufera_2225761439||full	3	511	921	1	E			YP_005087326.1	YP_005087326.1 major tail protein [Rhodococcus phage REQ1]	False	0.381	90.0	0.00031																0	1	3	False	F
Albufera_2225761439||full_4	cleaned_input	Albufera_2225761439||full	4	925	1176	1	E																								0	1	3	False	F
Albufera_2225761439||full_5	cleaned_input	Albufera_2225761439||full	5	1321	1899	1	E																								0	1	3	False	F
Albufera_2225761439||full_6	cleaned_input	Albufera_2225761439||full	6	1966	3510	1	E			YP_009302777.1	YP_009302777.1 tail length tape measure protein [Gordonia phage BetterKatz]	False	0.295	115.0	2.87e-25																0	1	3	False	F
Albufera_2225761439||full_7	cleaned_input	Albufera_2225761439||full	7	3518	4207	1	E																								0	1	3	False	F
Albufera_2225761439||full_8	cleaned_input	Albufera_2225761439||full	8	4182	4691	1	E																								0	1	3	False	F
Albufera_2225761439||full_9	cleaned_input	Albufera_2225761439||full	9	4704	5012	1	E																								0	1	5	False	F
Albufera_2225761457||full_1	cleaned_input	Albufera_2225761457||full	1	311	724	1	E																								0	0	5	False	F
Albufera_2225761457||full_2	cleaned_input	Albufera_2225761457||full	2	727	2250	1	E																								0	0	1	False	F
Albufera_2225761457||full_3	cleaned_input	Albufera_2225761457||full	3	2431	2859	1	D			YP_006560400.1	YP_006560400.1 hypothetical protein B618_gp01 [Nonlabens phage P12024L]	False	0.385	78.0	6.65e-13								Putative phage serine protease XkdF [PF14550.9]								0	1	1	False	F
Albufera_2225761457||full_4	cleaned_input	Albufera_2225761457||full	4	2863	3495	1	E																								0	1	1	False	F
Albufera_2225761457||full_5	cleaned_input	Albufera_2225761457||full	5	3520	4434	1	E																								0	0	1	False	F
Albufera_2225761457||full_6	cleaned_input	Albufera_2225761457||full	6	4499	5026	1	E			YP_006560343.1	YP_006560343.1 hypothetical protein B617_gp03 [Nonlabens phage P12024S]	False	0.296	79.0	7.94e-13													VOG25993	REFSEQ hypothetical protein; Xu	Xu	0	1	1	False	F
Albufera_2225761457||full_7	cleaned_input	Albufera_2225761457||full	7	5181	6197	1	D			YP_009012496.1	YP_009012496.1 glycosyltransferase [Escherichia phage phi92]	False	0.289	130.0	2.21e-28								Glycosyl transferases group 1 [PF00534.23]					VOG05022	REFSEQ glycosyltransferase; Xu	Xu	0	1	1	False	MK
Albufera_2225761457||full_8	cleaned_input	Albufera_2225761457||full	8	6229	6627	1	E																								0	1	1	False
Albufera_2225761457||full_9	cleaned_input	Albufera_2225761457||full	9	6624	7178	1	E																								0	1	1	False
Albufera_2225761457||full_10	cleaned_input	Albufera_2225761457||full	10	7175	7450	1	E																								0	0	1	False
Albufera_2225761457||full_11	cleaned_input	Albufera_2225761457||full	11	7582	8667	1	E			YP_006560346.1	YP_006560346.1 portal protein [Nonlabens phage P12024S]	False	0.41	122.0	2.93e-12																0	0	1	False
Albufera_2225761457||full_12	cleaned_input	Albufera_2225761457||full	12	8723	9295	1	E																								0	0	1	False
Albufera_2225761457||full_13	cleaned_input	Albufera_2225761457||full	13	9292	9873	1	D																Family of unknown function (DUF6712) [PF20459.1]								0	1	1	False
Albufera_2225761457||full_14	cleaned_input	Albufera_2225761457||full	14	9916	10419	1	E																								0	1	1	False	F
Albufera_2225761457||full_15	cleaned_input	Albufera_2225761457||full	15	10475	10726	1	E																								0	1	1	False	F
Albufera_2225761457||full_16	cleaned_input	Albufera_2225761457||full	16	10730	11026	1	E																								0	1	1	False	F
Albufera_2225761457||full_17	cleaned_input	Albufera_2225761457||full	17	11028	12305	1	E			YP_006560350.1	YP_006560350.1 hypothetical protein B617_gp10 [Nonlabens phage P12024S]	False	0.293	118.0	1.33e-23													VOG00340	REFSEQ tail protein; Xu	Xu	0	0	2	False	F
Albufera_2225761457||full_18	cleaned_input	Albufera_2225761457||full	18	12305	12565	1	E																								0	1	2	False	F
Albufera_2225761457||full_19	cleaned_input	Albufera_2225761457||full	19	12580	12810	1	E																								0	1	2	False	F
Albufera_2225761457||full_20	cleaned_input	Albufera_2225761457||full	20	12807	13082	1	E																								0	1	2	False	F
Albufera_2225761457||full_21	cleaned_input	Albufera_2225761457||full	21	13079	13507	1	E																								0	1	2	False	F
Albufera_2225761457||full_22	cleaned_input	Albufera_2225761457||full	22	13542	13964	1	E																								0	1	2	False	F
Albufera_2225761457||full_23	cleaned_input	Albufera_2225761457||full	23	14164	14589	-1	D			YP_009855551.1	YP_009855551.1 amidase [Flavobacterium phage vB_FspS_tooticki6-1]	False	0.517	134.0	1.28e-32								N-acetylmuramoyl-L-alanine amidase [PF01510.28]								0	1	5	False	F
Albufera_2225761471||full_1	cleaned_input	Albufera_2225761471||full	1	3	605	-1	E																								0	1	5	False	F
Albufera_2225761471||full_2	cleaned_input	Albufera_2225761471||full	2	609	2747	-1	D			YP_006560400.1	YP_006560400.1 hypothetical protein B618_gp01 [Nonlabens phage P12024L]	False	0.353	90.0	4.71e-14								Putative phage serine protease XkdF [PF14550.9]								0	0	2	False	F
Albufera_2225761471||full_3	cleaned_input	Albufera_2225761471||full	3	2731	3669	-1	E																								0	0	1	False	F
Albufera_2225761471||full_4	cleaned_input	Albufera_2225761471||full	4	3641	3796	-1	E																								0	2	1	False	F
Albufera_2225761471||full_5	cleaned_input	Albufera_2225761471||full	5	3913	5121	-1	E																								1	1	1	False	F
Albufera_2225761471||full_6	cleaned_input	Albufera_2225761471||full	6	5118	6293	-1	E																								0	1	1	False
Albufera_2225761471||full_7	cleaned_input	Albufera_2225761471||full	7	6297	6818	-1	E																								0	1	1	False
Albufera_2225761471||full_8	cleaned_input	Albufera_2225761471||full	8	6931	7674	-1	E																								0	1	1	False
Albufera_2225761471||full_9	cleaned_input	Albufera_2225761471||full	9	7671	8288	-1	E																								0	1	1	False
Albufera_2225761471||full_10	cleaned_input	Albufera_2225761471||full	10	8291	9040	-1	E			YP_010802968.1	YP_010802968.1 interleukin-like EMT inducer domain-containing protein [Fadolivirus 1]	False	0.225	69.0	1.01e-08																0	1	1	False
Albufera_2225761471||full_11	cleaned_input	Albufera_2225761471||full	11	9043	9702	-1	E			YP_010670317.1	YP_010670317.1 hypothetical protein PQC13_gp342 [Synechococcus phage S-SRM01]	False	0.26	74.0	1.07e-10																0	1	1	False
Albufera_2225761471||full_12	cleaned_input	Albufera_2225761471||full	12	9699	9797	-1	E																								0	2	1	False
Albufera_2225761471||full_13	cleaned_input	Albufera_2225761471||full	13	9794	10003	-1	E																								0	1	1	False
Albufera_2225761471||full_14	cleaned_input	Albufera_2225761471||full	14	10029	10517	-1	C	K06909	phage terminase large subunit	YP_009324570.1	YP_009324570.1 terminase large subunit [Flavobacterium phage Fpv6]	False	0.537	161.0	2.11e-41								Terminase RNAseH like domain [PF17288.5]								0	0	1	False
Albufera_2225761471||full_15	cleaned_input	Albufera_2225761471||full	15	10492	11208	-1	C	K06909	phage terminase large subunit	YP_009324570.1	YP_009324570.1 terminase large subunit [Flavobacterium phage Fpv6]	False	0.623	241.0	6.85e-56								Phage terminase large subunit [PF04466.16]; Terminase large subunit, T4likevirus-type, N-terminal [PF03237.18]								0	0	2	False
Albufera_2225761471||full_16	cleaned_input	Albufera_2225761471||full	16	11198	11608	-1	D																DNA-packaging protein gp3 [PF16677.8]								0	1	2	False
Albufera_2225761471||full_17	cleaned_input	Albufera_2225761471||full	17	11608	11796	-1	E																								0	2	2	False
Albufera_2225761471||full_18	cleaned_input	Albufera_2225761471||full	18	11768	12031	-1	E																								0	2	2	False	F
Albufera_2225761471||full_19	cleaned_input	Albufera_2225761471||full	19	12028	12279	-1	E																								0	2	2	False	F
Albufera_2225761471||full_20	cleaned_input	Albufera_2225761471||full	20	12248	12376	-1	E																								0	1	2	False	F
Albufera_2225761471||full_21	cleaned_input	Albufera_2225761471||full	21	12373	12798	-1	E																								0	1	2	False	F
Albufera_2225761471||full_22	cleaned_input	Albufera_2225761471||full	22	12866	13216	-1	D																Bacterial dnaA protein helix-turn-helix [PF08299.14]								0	1	2	False	F
Albufera_2225761471||full_23	cleaned_input	Albufera_2225761471||full	23	13220	13522	-1	D																Protein of unknown function (DUF551) [PF04448.15]								0	2	2	False	F
Albufera_2225761471||full_24	cleaned_input	Albufera_2225761471||full	24	13525	13677	-1	E																								0	2	2	False	F
Albufera_2225761471||full_25	cleaned_input	Albufera_2225761471||full	25	13674	14177	-1	E																								0	1	2	False	F
Albufera_2225761471||full_26	cleaned_input	Albufera_2225761471||full	26	14386	14712	-1	E			YP_008241844.1	YP_008241844.1 VRR-NUC domain protein [Cellulophaga phage phi46:1]	False	0.505	100.0	3.58e-21																0	1	2	False	F
Albufera_2225761471||full_27	cleaned_input	Albufera_2225761471||full	27	14717	14998	-1	E																								0	2	2	False	F
Albufera_2225761471||full_28	cleaned_input	Albufera_2225761471||full	28	15141	16109	-1	D			YP_008241841.1	YP_008241841.1 helicase [Cellulophaga phage phi46:1]	False	0.479	278.0	4.37e-79								Type III restriction enzyme, res subunit [PF04851.18]; Helicase conserved C-terminal domain [PF00271.34]; SWI2/SNF2 ATPase [PF18766.4]					VOG00587	REFSEQ double zinc ribbon protein; Xu	Xu	0	1	2	False	F
Albufera_2225761471||full_29	cleaned_input	Albufera_2225761471||full	29	16524	17024	-1	D			YP_006560423.1	YP_006560423.1 DNA primase [Nonlabens phage P12024L]	False	0.628	158.0	3.12e-43								Virulence-associated protein E [PF05272.14]								0	1	5	False	F
Albufera_2225761472||full_1	cleaned_input	Albufera_2225761472||full	1	3	113	-1	E																								0	2	5	False	F
Albufera_2225761472||full_2	cleaned_input	Albufera_2225761472||full	2	116	457	-1	D			YP_009837571.1	YP_009837571.1 Holliday junction resolvase [Anoxybacillus phage A403]	False	0.477	94.0	5.11e-19								Protein of unknown function (DUF1064) [PF06356.14]					VOG00736	sp|P00641|ENDO_BPT7 Endonuclease I; Xp	Xp	0	2	4	False	F
Albufera_2225761472||full_3	cleaned_input	Albufera_2225761472||full	3	494	1015	-1	E			YP_004934610.1	YP_004934610.1 tail fiber protein [Synechococcus phage S-CBS1]	False	0.409	114.0	4.44e-25													VOG24366	REFSEQ PE-PGRS family protein; Xu	Xu	0	2	4	False	F
Albufera_2225761472||full_4	cleaned_input	Albufera_2225761472||full	4	1015	1353	-1	E																								0	1	4	False	F
Albufera_2225761472||full_5	cleaned_input	Albufera_2225761472||full	5	1358	1720	-1	E																								0	2	2	False	F
Albufera_2225761472||full_6	cleaned_input	Albufera_2225761472||full	6	1713	1931	-1	E																								0	2	2	False	F
Albufera_2225761472||full_7	cleaned_input	Albufera_2225761472||full	7	1942	3273	-1	E																								0	1	2	False	F
Albufera_2225761472||full_8	cleaned_input	Albufera_2225761472||full	8	3318	3776	-1	E																								0	0	2	False	F
Albufera_2225761472||full_9	cleaned_input	Albufera_2225761472||full	9	3781	4824	-1	E																					VOG02220	REFSEQ minor tail protein; Xu	Xu	0	0	1	False	F
Albufera_2225761472||full_10	cleaned_input	Albufera_2225761472||full	10	4811	5644	-1	D																Phage tail protein [PF05709.14]								0	2	1	False	F
Albufera_2225761472||full_11	cleaned_input	Albufera_2225761472||full	11	5863	7269	-1	D			YP_009797289.1	YP_009797289.1 tail length tape measure protein [Faecalibacterium phage FP_Lugh]	False	0.305	149.0	2.39e-33								Tape measure protein [PF20155.2]					VOG27292	REFSEQ tail length tape measure protein; Xu	Xu	0	0	1	False	F
Albufera_2225761472||full_12	cleaned_input	Albufera_2225761472||full	12	7300	7950	-1	E																								0	2	1	False	F
Albufera_2225761472||full_13	cleaned_input	Albufera_2225761472||full	13	7952	8449	-1	E																								0	1	1	False	F
Albufera_2225761472||full_14	cleaned_input	Albufera_2225761472||full	14	8495	8872	-1	D																Bacteriophage minor capsid protein [PF12691.10]								0	1	1	False	F
Albufera_2225761472||full_15	cleaned_input	Albufera_2225761472||full	15	8869	9249	-1	E																								0	1	1	False	F
Albufera_2225761472||full_16	cleaned_input	Albufera_2225761472||full	16	9934	10278	-1	E																								0	0	5	False	F
Albufera_2225761482||full_1	cleaned_input	Albufera_2225761482||full	1	2	556	1	E																								0	2	5	False	F
Albufera_2225761482||full_2	cleaned_input	Albufera_2225761482||full	2	613	1446	-1	E			YP_009199077.1	YP_009199077.1 DNA repair exonuclease [Brevibacillus phage Jenst]	False	0.207	61.0	7.47e-06																0	1	4	False	F
Albufera_2225761482||full_3	cleaned_input	Albufera_2225761482||full	3	1446	1832	-1	C	K08640	zinc D-Ala-D-Ala carboxypeptidase [EC:3.4.17.14]	YP_010660088.1	YP_010660088.1 peptidase [Pseudoalteromonas phage HS5]	False	0.389	78.0	2.87e-13	MER0151942	M15A	MER0151942 - subfamily M15A non-peptidase homologues (Desulfatibacillum alkenivorans) [M15.UNA]#M15A#{peptidase unit: 23-114}~source YP_002433687~	False	0.445	68.0	1.78e-09	Peptidase M15 [PF08291.14]; Bacterial protein of unknown function (DUF882) [PF05951.16]					VOG02331	REFSEQ endolysin; Xu	Xu	0	1	2	False	PF
Albufera_2225761482||full_4	cleaned_input	Albufera_2225761482||full	4	1834	2097	-1	E																								0	2	2	False	F
Albufera_2225761482||full_5	cleaned_input	Albufera_2225761482||full	5	2173	2463	-1	E																								0	2	2	False	F
Albufera_2225761482||full_6	cleaned_input	Albufera_2225761482||full	6	2612	3292	-1	E																								0	1	2	False	F
Albufera_2225761482||full_7	cleaned_input	Albufera_2225761482||full	7	3327	4151	-1	D																Concanavalin A-like lectin/glucanases superfamily [PF13385.9]								0	2	2	False	MKF
Albufera_2225761482||full_8	cleaned_input	Albufera_2225761482||full	8	4124	9694	-1	D			YP_009301110.1	YP_009301110.1 head decoration [Gordonia phage Yvonnetastic]	False	0.343	88.0	7.36e-16								Repeat of unknown function (DUF5907) [PF19264.2]								0	0	2	False	F
Albufera_2225761482||full_9	cleaned_input	Albufera_2225761482||full	9	9691	10281	-1	E																								0	1	1	False
Albufera_2225761482||full_10	cleaned_input	Albufera_2225761482||full	10	10278	12737	-1	E			YP_008241037.1	YP_008241037.1 virion structural protein [Cellulophaga phage phi12:1]	False	0.211	85.0	1.67e-12													VOG04123	REFSEQ virion structural protein; Xu	Xu	0	1	1	False
Albufera_2225761482||full_11	cleaned_input	Albufera_2225761482||full	11	12737	14437	-1	E																								0	0	1	False	F
Albufera_2225761482||full_12	cleaned_input	Albufera_2225761482||full	12	14469	15224	-1	D			YP_008242173.1	YP_008242173.1 tail length tape measure protein [Cellulophaga phage phi39:1]	False	0.271	73.0	3.87e-10								Tape measure protein [PF20155.2]								0	0	1	False	F
Albufera_2225761482||full_13	cleaned_input	Albufera_2225761482||full	13	15205	15501	-1	E																								0	2	1	False	F
Albufera_2225761482||full_14	cleaned_input	Albufera_2225761482||full	14	15525	15887	-1	E																								0	2	1	False	F
Albufera_2225761482||full_15	cleaned_input	Albufera_2225761482||full	15	16284	16556	-1	E																								0	2	1	False	F
Albufera_2225761482||full_16	cleaned_input	Albufera_2225761482||full	16	16553	17032	-1	E																								0	1	1	False	F
Albufera_2225761482||full_17	cleaned_input	Albufera_2225761482||full	17	17032	17376	-1	D																Phage head-tail joining protein [PF05521.14]								0	0	1	False	F
Albufera_2225761482||full_18	cleaned_input	Albufera_2225761482||full	18	17376	17942	-1	D																Phage gp6-like head-tail connector protein [PF05135.16]					VOG00329	sp|Q6QGD9|HCP_BPT5 Head completion protein; XhXs	Xh;Xs	0	0	1	False	VF
Albufera_2225761482||full_19	cleaned_input	Albufera_2225761482||full	19	17908	18144	-1	E																								0	2	1	False	F
Albufera_2225761482||full_20	cleaned_input	Albufera_2225761482||full	20	18144	19046	-1	E			YP_004934604.1	YP_004934604.1 major head protein [Synechococcus phage S-CBS1]	False	0.314	139.0	6.86e-32													VOG02527	sp|B0ZSF3|CAPSD_BPHA1 Major capsid protein; XhXs	Xh;Xs	0	0	5	False	VF
Albufera_2225761494||full_1	cleaned_input	Albufera_2225761494||full	1	1	729	1	D			YP_003090178.1	YP_003090178.1 terminase large subunit [Burkholderia phage KS9]	False	0.362	140.0	5.81e-33								Terminase large subunit, endonuclease domain [PF20441.1]								0	0	5	False	F
Albufera_2225761494||full_2	cleaned_input	Albufera_2225761494||full	2	755	988	1	E																								0	2	1	False	F
Albufera_2225761494||full_3	cleaned_input	Albufera_2225761494||full	3	1443	2369	1	D			NP_543090.1	NP_543090.1 portal protein [Enterobacteria phage phiP27]	False	0.311	145.0	1.15e-33								Phage portal protein [PF04860.15]					VOG00179	sp|Q6QGD5|PORTL_BPT5 Portal protein; XhXpXrXs	Xp;Xr;Xh;Xs	0	0	1	False	VF
Albufera_2225761494||full_4	cleaned_input	Albufera_2225761494||full	4	2383	3141	1	C	K01358	ATP-dependent Clp protease, protease subunit [EC:3.4.21.92]	YP_001293349.1	YP_001293349.1 head maturation protease [Pseudomonas phage F10]	False	0.313	97.0	4.84e-05	MER0272279	S14	MER0272279 - family S14 unassigned peptidases (Cyclobacterium marinum) [S14.UPW]#S14#{peptidase unit: 42-194}~source YP_004772264~	False	0.516	145.0	2.46e-34	Clp protease [PF00574.26]								0	0	1	False	PF
Albufera_2225761494||full_5	cleaned_input	Albufera_2225761494||full	5	3146	4369	1	D			YP_002117563.1	YP_002117563.1 major head protein [Rhizobium phage 16-3]	False	0.277	162.0	4.21e-25								Phage capsid family [PF05065.16]					VOG08205	sp|P19727|CAPSB_BPT7 Minor capsid protein; XrXs	Xr;Xs	0	0	1	False	VF
Albufera_2225761494||full_6	cleaned_input	Albufera_2225761494||full	6	4369	4938	1	D			YP_002117567.1	YP_002117567.1 head-tail connector protein [Rhizobium phage 16-3]	False	0.38	117.0	8.98e-14								Phage gp6-like head-tail connector protein [PF05135.16]					VOG00329	sp|Q6QGD9|HCP_BPT5 Head completion protein; XhXs	Xh;Xs	0	0	1	False	VF
Albufera_2225761494||full_7	cleaned_input	Albufera_2225761494||full	7	4938	5285	1	D																Phage head-tail joining protein [PF05521.14]								0	0	1	False	F
Albufera_2225761494||full_8	cleaned_input	Albufera_2225761494||full	8	5301	5675	1	E																								0	1	1	False
Albufera_2225761494||full_9	cleaned_input	Albufera_2225761494||full	9	5672	6160	1	E																								0	1	1	False
Albufera_2225761494||full_10	cleaned_input	Albufera_2225761494||full	10	6157	6399	1	E																								0	2	1	False
Albufera_2225761494||full_11	cleaned_input	Albufera_2225761494||full	11	6412	6822	1	E																								0	1	1	False
Albufera_2225761494||full_12	cleaned_input	Albufera_2225761494||full	12	6837	7181	1	E																								0	1	1	False
Albufera_2225761494||full_13	cleaned_input	Albufera_2225761494||full	13	7244	7528	1	E																								0	1	1	False
Albufera_2225761494||full_14	cleaned_input	Albufera_2225761494||full	14	7515	9806	1	D			YP_009203459.1	YP_009203459.1 tail length tape measure protein [Paenibacillus phage Sitara]	False	0.163	66.0	1.15e-06								Tape measure protein [PF20155.2]								0	0	1	False
Albufera_2225761494||full_15	cleaned_input	Albufera_2225761494||full	15	9968	12100	1	E																								0	1	1	False
Albufera_2225761494||full_16	cleaned_input	Albufera_2225761494||full	16	12122	12418	1	E																								0	2	1	False
Albufera_2225761494||full_17	cleaned_input	Albufera_2225761494||full	17	12415	17637	1	E			YP_009037303.1	YP_009037303.1 putative tail protein [Nitrincola phage 1M3-16]	False	0.273	90.0	2.27e-13																0	0	4	False	F
Albufera_2225761494||full_18	cleaned_input	Albufera_2225761494||full	18	17734	18270	1	E																								0	2	4	False	F
Albufera_2225761494||full_19	cleaned_input	Albufera_2225761494||full	19	18267	18338	1	E																								0	2	5	False	F
Albufera_2225761497||full_1	cleaned_input	Albufera_2225761497||full	1	2	496	1	D																Phage terminase, small subunit [PF05119.15]					VOG02167	REFSEQ terminase small subunit; Xu	Xu	0	1	5	False	F
Albufera_2225761497||full_2	cleaned_input	Albufera_2225761497||full	2	506	2224	1	D			YP_010773295.1	YP_010773295.1 terminase large subunit [Pseudomonas phage PP9W2]	False	0.326	280.0	3.3e-76								Terminase large subunit, endonuclease domain [PF20441.1]; Terminase large subunit, ATPase domain [PF03354.18]					VOG00196	sp|O64206|VG13_BPMD2 Gene 13 protein; Xu	Xu	0	0	2	False	F
Albufera_2225761497||full_3	cleaned_input	Albufera_2225761497||full	3	2221	2592	1	E																								0	1	1	False	F
Albufera_2225761497||full_4	cleaned_input	Albufera_2225761497||full	4	2589	3161	1	D																Methyltransferase domain [PF13489.9]; Methyltransferase domain [PF08241.15]								0	2	1	False	F
Albufera_2225761497||full_5	cleaned_input	Albufera_2225761497||full	5	3327	3881	1	E																								0	2	1	False	F
Albufera_2225761497||full_6	cleaned_input	Albufera_2225761497||full	6	4096	4998	1	E																								0	1	1	False	F
Albufera_2225761497||full_7	cleaned_input	Albufera_2225761497||full	7	5443	6693	1	D			YP_009829878.1	YP_009829878.1 portal protein [Bacillus phage phi105]	False	0.311	174.0	3.04e-42								Phage portal protein [PF04860.15]					VOG00179	sp|Q6QGD5|PORTL_BPT5 Portal protein; XhXpXrXs	Xp;Xr;Xh;Xs	0	0	1	False	VF
Albufera_2225761497||full_8	cleaned_input	Albufera_2225761497||full	8	6686	7267	1	C	K06904	uncharacterized protein	YP_009622330.1	YP_009622330.1 head maturation protease [Enterococcus phage PMBT2]	False	0.42	122.0	1.77e-27	MER0323046	S78	MER0323046 - family S78 unassigned peptidases (Geobacter lovleyi) [S78.UPW]#S78#{peptidase unit: 16-155}~source YP_001951915~	False	0.458	118.0	9.61e-26	Caudovirus prohead serine protease [PF04586.20]					VOG01487	sp|D3WAC4|PRO_BPLP2 Probable capsid maturation protease; XhXs	Xh;Xs	0	0	1	False	VPF
Albufera_2225761497||full_9	cleaned_input	Albufera_2225761497||full	9	7280	8647	1	E			YP_008242164.1	YP_008242164.1 phage capsid protein [Cellulophaga phage phi39:1]	False	0.296	157.0	3.44e-36													VOG02527	sp|B0ZSF3|CAPSD_BPHA1 Major capsid protein; XhXs	Xh;Xs	0	0	4	False	VF
Albufera_2225761497||full_10	cleaned_input	Albufera_2225761497||full	10	8647	8796	1	E																								0	2	5	False	F
Albufera_2225761512||full_1	cleaned_input	Albufera_2225761512||full	1	3	83	-1	E																								0	2	5	False	F
Albufera_2225761512||full_2	cleaned_input	Albufera_2225761512||full	2	83	397	-1	E																								0	2	4	False	F
Albufera_2225761512||full_3	cleaned_input	Albufera_2225761512||full	3	399	623	-1	E																								0	2	4	False	F
Albufera_2225761512||full_4	cleaned_input	Albufera_2225761512||full	4	746	1129	-1	E																								0	0	4	False	F
Albufera_2225761512||full_5	cleaned_input	Albufera_2225761512||full	5	1146	1925	-1	D			YP_010101463.1	YP_010101463.1 glycosyltransferase [Streptomyces phage EGole]	False	0.327	89.0	1.9e-15								Glycosyl transferases group 1 [PF00534.23]; Glycosyl transferases group 1 [PF13692.9]					VOG00125	sp|Q8QL20|Y356_SIRV1 Uncharacterized protein 356; Xu	Xu	0	1	1	False	MKF
Albufera_2225761512||full_6	cleaned_input	Albufera_2225761512||full	6	1918	2136	-1	E																								0	2	1	False	F
Albufera_2225761512||full_7	cleaned_input	Albufera_2225761512||full	7	2220	3056	-1	E			YP_009600175.1	YP_009600175.1 major head protein [Dinoroseobacter phage vB_DshS-R5C]	False	0.459	62.0	2.35e-06																0	0	1	False	F
Albufera_2225761512||full_8	cleaned_input	Albufera_2225761512||full	8	3140	3415	-1	E																								0	2	1	False	F
Albufera_2225761512||full_9	cleaned_input	Albufera_2225761512||full	9	3402	3734	-1	E																								0	1	1	False	F
Albufera_2225761512||full_10	cleaned_input	Albufera_2225761512||full	10	3806	4894	-1	D			YP_009801650.1	YP_009801650.1 minor head protein [Gordonia phage Jace]	False	0.227	83.0	1.64e-12								Phage minor capsid protein 2 [PF06152.14]								0	0	2	False	F
Albufera_2225761512||full_11	cleaned_input	Albufera_2225761512||full	11	4869	5153	-1	E																								0	1	5	False	F
Albufera_2225761530||full_1	cleaned_input	Albufera_2225761530||full	1	3	530	-1	E																								0	2	5	False	F
Albufera_2225761530||full_2	cleaned_input	Albufera_2225761530||full	2	478	774	-1	E																								0	1	4	False	F
Albufera_2225761530||full_3	cleaned_input	Albufera_2225761530||full	3	790	1047	1	E																								0	2	2	False	F
Albufera_2225761530||full_4	cleaned_input	Albufera_2225761530||full	4	958	1224	-1	E																								0	2	2	False	F
Albufera_2225761530||full_5	cleaned_input	Albufera_2225761530||full	5	1263	1463	-1	E																								0	2	2	False	F
Albufera_2225761530||full_6	cleaned_input	Albufera_2225761530||full	6	1490	1816	-1	E																								0	2	2	False	F
Albufera_2225761530||full_7	cleaned_input	Albufera_2225761530||full	7	2010	2207	-1	E																								0	2	2	False	F
Albufera_2225761530||full_8	cleaned_input	Albufera_2225761530||full	8	2204	2650	-1	E																								0	1	2	False	F
Albufera_2225761530||full_9	cleaned_input	Albufera_2225761530||full	9	2662	2907	-1	E																								0	1	2	False	F
Albufera_2225761530||full_10	cleaned_input	Albufera_2225761530||full	10	2907	3572	-1	E																								0	1	2	False	F
Albufera_2225761530||full_11	cleaned_input	Albufera_2225761530||full	11	3569	3829	-1	E																								0	2	2	False	F
Albufera_2225761530||full_12	cleaned_input	Albufera_2225761530||full	12	3861	4319	-1	E																								0	2	2	False	F
Albufera_2225761530||full_13	cleaned_input	Albufera_2225761530||full	13	4338	4601	-1	E																								0	2	2	False	F
Albufera_2225761530||full_14	cleaned_input	Albufera_2225761530||full	14	4622	5365	-1	E																								0	2	2	False	F
Albufera_2225761530||full_15	cleaned_input	Albufera_2225761530||full	15	5365	5655	-1	E																								0	2	2	False
Albufera_2225761530||full_16	cleaned_input	Albufera_2225761530||full	16	5639	5878	-1	E																								0	2	2	False
Albufera_2225761530||full_17	cleaned_input	Albufera_2225761530||full	17	5875	6198	-1	E																								0	2	2	False
Albufera_2225761530||full_18	cleaned_input	Albufera_2225761530||full	18	6369	6602	-1	E																								0	2	2	False	F
Albufera_2225761530||full_19	cleaned_input	Albufera_2225761530||full	19	6997	7293	1	E																								0	2	2	False	F
Albufera_2225761530||full_20	cleaned_input	Albufera_2225761530||full	20	7433	8137	1	E			YP_009777677.1	YP_009777677.1 Phage protein Gp37/Gp68-like protein [uncultured phage_MedDCM-OCT-S42-C7]	False	0.321	119.0	8.88e-26													VOG01425	sp|O64269|VG88_BPMD2 Gene 88 protein; Xu	Xu	0	1	2	False	F
Albufera_2225761530||full_21	cleaned_input	Albufera_2225761530||full	21	9029	9448	1	E																								0	1	2	False	F
Albufera_2225761530||full_22	cleaned_input	Albufera_2225761530||full	22	9414	10619	1	C	K06909	phage terminase large subunit	YP_112491.1	YP_112491.1 terminase large subunit [Flavobacterium phage 11b]	False	0.292	134.0	7.92e-17								Terminase large subunit, T4likevirus-type, N-terminal [PF03237.18]					VOG00940	REFSEQ terminase large subunit; Xu	Xu	0	0	4	False	F
Albufera_2225761530||full_23	cleaned_input	Albufera_2225761530||full	23	10773	11096	1	E																								0	2	5	False	F
Albufera_2225761534||full_1	cleaned_input	Albufera_2225761534||full	1	2	331	-1	E																								0	0	5	False	F
Albufera_2225761534||full_2	cleaned_input	Albufera_2225761534||full	2	324	1166	-1	E																								0	0	1	False	F
Albufera_2225761534||full_3	cleaned_input	Albufera_2225761534||full	3	1170	2342	-1	C	K06909	phage terminase large subunit	YP_006546303.1	YP_006546303.1 terminase large subunit [Thermoanaerobacterium phage THSA-485A]	False	0.353	216.0	1.3e-56								Phage terminase large subunit [PF04466.16]; Terminase RNAseH like domain [PF17288.5]					VOG00195	sp|P17312|TERL_BPT4 Terminase, large subunit; XhXr	Xr;Xh	0	0	2	False	VF
Albufera_2225761534||full_4	cleaned_input	Albufera_2225761534||full	4	2339	2497	-1	E																								0	2	2	False	F
Albufera_2225761534||full_5	cleaned_input	Albufera_2225761534||full	5	2517	2642	-1	E																								0	2	2	False	F
Albufera_2225761534||full_6	cleaned_input	Albufera_2225761534||full	6	2614	3018	-1	E			YP_008241979.1	YP_008241979.1 hypothetical protein Phi10:1_gp060 [Cellulophaga phage phi10:1]	False	0.497	118.0	5.4e-14																0	1	2	False	F
Albufera_2225761534||full_7	cleaned_input	Albufera_2225761534||full	7	3145	3540	-1	D																HNH endonuclease [PF01844.26]								0	1	2	False	F
Albufera_2225761534||full_8	cleaned_input	Albufera_2225761534||full	8	3768	4301	-1	E																								0	2	2	False	F
Albufera_2225761534||full_9	cleaned_input	Albufera_2225761534||full	9	4270	4773	-1	E																								0	2	2	False	F
Albufera_2225761534||full_10	cleaned_input	Albufera_2225761534||full	10	4767	5213	-1	E																								0	1	2	False	F
Albufera_2225761534||full_11	cleaned_input	Albufera_2225761534||full	11	5395	5583	-1	D			YP_010655248.1	YP_010655248.1 putative DNA-methyltransferase [Pseudoalteromonas phage vB_PspS-H40/1]	False	0.574	79.0	6e-15								C-5 cytosine-specific DNA methylase [PF00145.20]								0	1	5	False	F
Albufera_2225761569||full_1	cleaned_input	Albufera_2225761569||full	1	3	1499	-1	E																								0	0	5	False	F
Albufera_2225761569||full_2	cleaned_input	Albufera_2225761569||full	2	1496	2671	-1	E																								0	1	1	False	F
Albufera_2225761569||full_3	cleaned_input	Albufera_2225761569||full	3	2675	3274	-1	E																								0	1	1	False	F
Albufera_2225761569||full_4	cleaned_input	Albufera_2225761569||full	4	3264	3461	-1	E																								0	1	1	False	F
Albufera_2225761569||full_5	cleaned_input	Albufera_2225761569||full	5	3563	4057	-1	E																								0	1	1	False	F
Albufera_2225761569||full_6	cleaned_input	Albufera_2225761569||full	6	4054	4662	-1	E			YP_009213697.1	YP_009213697.1 hypothetical protein AVU42_gp185 [Prochlorococcus phage P-TIM68]	False	0.371	95.0	3.98e-18																0	1	1	False	F
Albufera_2225761569||full_7	cleaned_input	Albufera_2225761569||full	7	4665	5294	-1	E																								0	2	1	False	F
Albufera_2225761569||full_8	cleaned_input	Albufera_2225761569||full	8	5291	5806	-1	D																Methyltransferase domain [PF13578.9]								0	2	1	False	F
Albufera_2225761569||full_9	cleaned_input	Albufera_2225761569||full	9	5809	6468	-1	E			YP_010670317.1	YP_010670317.1 hypothetical protein PQC13_gp342 [Synechococcus phage S-SRM01]	False	0.264	76.0	3.16e-11																0	1	1	False	F
Albufera_2225761569||full_10	cleaned_input	Albufera_2225761569||full	10	6577	7755	-1	C	K06909	phage terminase large subunit	YP_009324570.1	YP_009324570.1 terminase large subunit [Flavobacterium phage Fpv6]	False	0.565	417.0	5.85e-126								Terminase RNAseH like domain [PF17288.5]; Phage terminase large subunit [PF04466.16]; Terminase large subunit, T4likevirus-type, N-terminal [PF03237.18]					VOG00195	sp|P17312|TERL_BPT4 Terminase, large subunit; XhXr	Xr;Xh	0	0	2	False	VF
Albufera_2225761569||full_11	cleaned_input	Albufera_2225761569||full	11	7745	8155	-1	D																DNA-packaging protein gp3 [PF16677.8]								0	1	2	False	F
Albufera_2225761569||full_12	cleaned_input	Albufera_2225761569||full	12	8155	8346	-1	E																								0	2	2	False	F
Albufera_2225761569||full_13	cleaned_input	Albufera_2225761569||full	13	8315	8581	-1	E																								0	2	2	False	F
Albufera_2225761569||full_14	cleaned_input	Albufera_2225761569||full	14	8578	8829	-1	E																								0	2	2	False	F
Albufera_2225761569||full_15	cleaned_input	Albufera_2225761569||full	15	8817	9002	-1	E																								0	1	2	False	F
Albufera_2225761569||full_16	cleaned_input	Albufera_2225761569||full	16	8965	9276	-1	E																								0	1	5	False	F
Albufera_2225761601||full_1	cleaned_input	Albufera_2225761601||full	1	1	1755	1	D																DNA polymerase family A [PF00476.23]					VOG00069	sp|O64235|DPOL_BPMD2 DNA polymerase; XhXr	Xr;Xh	0	1	5	False	VF
Albufera_2225761601||full_2	cleaned_input	Albufera_2225761601||full	2	2038	2283	1	E																								0	1	3	False	F
Albufera_2225761601||full_3	cleaned_input	Albufera_2225761601||full	3	2280	2417	1	E																								0	2	3	False	F
Albufera_2225761601||full_4	cleaned_input	Albufera_2225761601||full	4	2414	2620	1	E																								0	2	3	False	F
Albufera_2225761601||full_5	cleaned_input	Albufera_2225761601||full	5	2617	2889	1	E																								0	2	3	False	F
Albufera_2225761601||full_6	cleaned_input	Albufera_2225761601||full	6	2886	4061	-1	E			YP_007674986.1	YP_007674986.1 hypothetical protein CPKG_00013 [Cyanophage KBS-S-2A]	False	0.382	179.0	5.36e-44													VOG00249	sp|O31948|YONJ_BACSU SPbeta prophage-derived uncharacterized protein YonJ; Xu	Xu	0	1	4	False	F
Albufera_2225761601||full_7	cleaned_input	Albufera_2225761601||full	7	4222	4497	-1	E																								0	2	4	False	F
Albufera_2225761601||full_8	cleaned_input	Albufera_2225761601||full	8	4490	5074	-1	E																								0	2	4	False	F
Albufera_2225761601||full_9	cleaned_input	Albufera_2225761601||full	9	5074	5244	-1	E																								0	2	4	False	F
Albufera_2225761601||full_10	cleaned_input	Albufera_2225761601||full	10	5342	5776	-1	E																								0	2	5	False	F
Albufera_2225761608||full_1	cleaned_input	Albufera_2225761608||full	1	86	325	1	E																								0	2	5	False	F
Albufera_2225761608||full_2	cleaned_input	Albufera_2225761608||full	2	322	543	1	E																								0	1	4	False	F
Albufera_2225761608||full_3	cleaned_input	Albufera_2225761608||full	3	533	730	1	D																Putative lactococcus lactis phage r1t holin [PF16945.8]								0	1	2	False	F
Albufera_2225761608||full_4	cleaned_input	Albufera_2225761608||full	4	884	1093	-1	E																								0	1	2	False	F
Albufera_2225761608||full_5	cleaned_input	Albufera_2225761608||full	5	1159	1491	1	E																								0	2	2	False	F
Albufera_2225761608||full_6	cleaned_input	Albufera_2225761608||full	6	1622	1801	1	E																								0	2	2	False	F
Albufera_2225761608||full_7	cleaned_input	Albufera_2225761608||full	7	1807	2082	1	E																								0	2	2	False	F
Albufera_2225761608||full_8	cleaned_input	Albufera_2225761608||full	8	2075	2290	1	E																								0	2	2	False	F
Albufera_2225761608||full_9	cleaned_input	Albufera_2225761608||full	9	2277	2873	1	D			YP_010751051.1	YP_010751051.1 exonuclease [Microbacterium phage Cinna]	False	0.249	72.0	2.16e-10								YqaJ-like viral recombinase domain [PF09588.13]					VOG22738	REFSEQ exonuclease; Xu	Xu	0	0	3	False	F
Albufera_2225761608||full_10	cleaned_input	Albufera_2225761608||full	10	2854	3144	1	E																								0	2	2	False	F
Albufera_2225761608||full_11	cleaned_input	Albufera_2225761608||full	11	3148	3294	1	E																								0	2	2	False	F
Albufera_2225761608||full_12	cleaned_input	Albufera_2225761608||full	12	3281	3478	1	E																								0	1	2	False	F
Albufera_2225761608||full_13	cleaned_input	Albufera_2225761608||full	13	3435	3641	1	E																								0	1	2	False	F
Albufera_2225761608||full_14	cleaned_input	Albufera_2225761608||full	14	3886	4212	1	E																								0	1	4	False	F
Albufera_2225761608||full_15	cleaned_input	Albufera_2225761608||full	15	4209	4349	1	E																								0	2	4	False	F
Albufera_2225761608||full_16	cleaned_input	Albufera_2225761608||full	16	4426	4560	1	E																								0	2	4	False	F
Albufera_2225761608||full_17	cleaned_input	Albufera_2225761608||full	17	4547	4675	1	E																								0	2	4	False	F
Albufera_2225761608||full_18	cleaned_input	Albufera_2225761608||full	18	4908	5186	-1	E																								0	2	5	False	F
Albufera_2225761752||full_1	cleaned_input	Albufera_2225761752||full	1	2	163	-1	D			YP_009324570.1	YP_009324570.1 terminase large subunit [Flavobacterium phage Fpv6]	False	0.646	63.0	1.77e-09								Terminase RNAseH like domain [PF17288.5]								0	0	5	False	F
Albufera_2225761752||full_2	cleaned_input	Albufera_2225761752||full	2	168	1142	-1	C	K06909	phage terminase large subunit	YP_009324570.1	YP_009324570.1 terminase large subunit [Flavobacterium phage Fpv6]	False	0.551	331.0	2.58e-97								Phage terminase large subunit [PF04466.16]; Terminase RNAseH like domain [PF17288.5]; Terminase large subunit, T4likevirus-type, N-terminal [PF03237.18]								0	0	2	False	F
Albufera_2225761752||full_3	cleaned_input	Albufera_2225761752||full	3	1132	1548	-1	D																DNA-packaging protein gp3 [PF16677.8]								0	1	2	False	F
Albufera_2225761752||full_4	cleaned_input	Albufera_2225761752||full	4	1548	1739	-1	E																								0	2	2	False	F
Albufera_2225761752||full_5	cleaned_input	Albufera_2225761752||full	5	1708	1974	-1	E																								0	2	2	False	F
Albufera_2225761752||full_6	cleaned_input	Albufera_2225761752||full	6	2003	2224	-1	E																								0	2	2	False	F
Albufera_2225761752||full_7	cleaned_input	Albufera_2225761752||full	7	2193	2744	-1	E																								0	1	2	False	F
Albufera_2225761752||full_8	cleaned_input	Albufera_2225761752||full	8	2811	3161	-1	D																Bacterial dnaA protein helix-turn-helix [PF08299.14]								0	1	2	False	F
Albufera_2225761752||full_9	cleaned_input	Albufera_2225761752||full	9	3165	3461	-1	D																Protein of unknown function (DUF551) [PF04448.15]								0	2	2	False	F
Albufera_2225761752||full_10	cleaned_input	Albufera_2225761752||full	10	3479	3631	-1	E																								0	2	2	False	F
Albufera_2225761752||full_11	cleaned_input	Albufera_2225761752||full	11	3628	4119	-1	E																								0	1	2	False	F
Albufera_2225761752||full_12	cleaned_input	Albufera_2225761752||full	12	4116	4307	-1	E																								0	2	2	False	F
Albufera_2225761752||full_13	cleaned_input	Albufera_2225761752||full	13	5417	6682	-1	D			YP_008241841.1	YP_008241841.1 helicase [Cellulophaga phage phi46:1]	False	0.481	342.0	2.59e-99								Type III restriction enzyme, res subunit [PF04851.18]; Helicase conserved C-terminal domain [PF00271.34]; SWI2/SNF2 ATPase [PF18766.4]; Uncharacterised protein family UPF0547 [PF10571.12]					VOG00587	REFSEQ double zinc ribbon protein; Xu	Xu	0	1	2	False
Albufera_2225761752||full_14	cleaned_input	Albufera_2225761752||full	14	7045	9234	-1	D			YP_006560363.1	YP_006560363.1 DNA primase [Nonlabens phage P12024S]	False	0.432	521.0	6.27e-144								Virulence-associated protein E [PF05272.14]; VirE N-terminal domain [PF08800.13]; Primase C terminal 2 (PriCT-2) [PF08707.14]					VOG00781	REFSEQ DNA helicase; Xu	Xu	0	1	2	False
Albufera_2225761752||full_15	cleaned_input	Albufera_2225761752||full	15	9292	9537	-1	E																								0	1	2	False
Albufera_2225761752||full_16	cleaned_input	Albufera_2225761752||full	16	9534	9761	-1	E																								0	1	2	False
Albufera_2225761752||full_17	cleaned_input	Albufera_2225761752||full	17	9764	10312	-1	E																								0	1	2	False
Albufera_2225761752||full_18	cleaned_input	Albufera_2225761752||full	18	10465	11103	-1	E																								0	1	2	False	F
Albufera_2225761752||full_19	cleaned_input	Albufera_2225761752||full	19	11116	11259	-1	E																								0	2	2	False	F
Albufera_2225761752||full_20	cleaned_input	Albufera_2225761752||full	20	11271	11453	-1	E																								0	2	2	False	F
Albufera_2225761752||full_21	cleaned_input	Albufera_2225761752||full	21	11454	11717	-1	E																								0	2	2	False	F
Albufera_2225761752||full_22	cleaned_input	Albufera_2225761752||full	22	11944	12195	1	E																								0	1	2	False	F
Albufera_2225761752||full_23	cleaned_input	Albufera_2225761752||full	23	12192	12656	1	D			YP_009855551.1	YP_009855551.1 amidase [Flavobacterium phage vB_FspS_tooticki6-1]	False	0.514	128.0	2.52e-30								N-acetylmuramoyl-L-alanine amidase [PF01510.28]								0	1	2	False	F
Albufera_2225761752||full_24	cleaned_input	Albufera_2225761752||full	24	12991	13683	-1	E																								0	1	2	False	F
Albufera_2225761752||full_25	cleaned_input	Albufera_2225761752||full	25	13683	13874	-1	E																								0	1	2	False	F
Albufera_2225761752||full_26	cleaned_input	Albufera_2225761752||full	26	14394	14696	-1	E																								0	1	2	False	F
Albufera_2225761752||full_27	cleaned_input	Albufera_2225761752||full	27	14698	14871	-1	E																								0	1	4	False	F
Albufera_2225761752||full_28	cleaned_input	Albufera_2225761752||full	28	14898	15080	1	E																								0	2	4	False	F
Albufera_2225761752||full_29	cleaned_input	Albufera_2225761752||full	29	15080	15196	1	E																								0	2	5	False	F
Albufera_2225761756||full_1	cleaned_input	Albufera_2225761756||full	1	555	743	-1	E			YP_009839276.1	YP_009839276.1 deoxynucleoside monophosphate kinase [Streptomyces phage Blueeyedbeauty]	False	0.59	68.0	4.42e-11																0	1	5	False	F
Albufera_2225761756||full_2	cleaned_input	Albufera_2225761756||full	2	841	1836	-1	E																								0	1	2	False	F
Albufera_2225761756||full_3	cleaned_input	Albufera_2225761756||full	3	1863	2093	-1	E																								0	2	2	False	F
Albufera_2225761756||full_4	cleaned_input	Albufera_2225761756||full	4	2121	2225	-1	E																								0	2	2	False	F
Albufera_2225761756||full_5	cleaned_input	Albufera_2225761756||full	5	2265	2606	-1	E																								0	2	2	False	F
Albufera_2225761756||full_6	cleaned_input	Albufera_2225761756||full	6	2603	2914	-1	E			YP_007010594.1	YP_007010594.1 DUF559 domain-containing protein [Acinetobacter phage YMC/09/02/B1251]	False	0.618	85.0	3.49e-16																0	1	2	False	F
Albufera_2225761756||full_7	cleaned_input	Albufera_2225761756||full	7	2975	3517	-1	E																								0	1	2	False	F
Albufera_2225761756||full_8	cleaned_input	Albufera_2225761756||full	8	3564	3731	-1	E																								0	2	2	False	F
Albufera_2225761756||full_9	cleaned_input	Albufera_2225761756||full	9	3734	4018	-1	E																								0	2	2	False	F
Albufera_2225761756||full_10	cleaned_input	Albufera_2225761756||full	10	4189	4596	-1	D																Domain of unknown function (DUF4373) [PF14297.9]								0	2	2	False	F
Albufera_2225761756||full_11	cleaned_input	Albufera_2225761756||full	11	4610	5248	-1	E																								0	2	2	False	F
Albufera_2225761756||full_12	cleaned_input	Albufera_2225761756||full	12	5252	5989	-1	E			YP_006560681.1	YP_006560681.1 DNA polymerase [Croceibacter phage P2559S]	False	0.284	75.0	1.03e-10																0	1	2	False
Albufera_2225761756||full_13	cleaned_input	Albufera_2225761756||full	13	6206	7111	-1	D			YP_009277285.1	YP_009277285.1 endonuclease (endogenous virus) [Clostridium phage phiCT19406A]	False	0.251	89.0	4.52e-15								YqaJ-like viral recombinase domain [PF09588.13]								0	0	3	False	F
Albufera_2225761756||full_14	cleaned_input	Albufera_2225761756||full	14	7250	7972	-1	E																								0	1	2	False	F
Albufera_2225761756||full_15	cleaned_input	Albufera_2225761756||full	15	7983	8285	-1	E																								0	2	2	False	F
Albufera_2225761756||full_16	cleaned_input	Albufera_2225761756||full	16	8276	8587	-1	E																								0	2	2	False	F
Albufera_2225761756||full_17	cleaned_input	Albufera_2225761756||full	17	8599	8868	-1	E																								0	2	2	False	F
Albufera_2225761756||full_18	cleaned_input	Albufera_2225761756||full	18	9081	9242	-1	E																								0	2	2	False	F
Albufera_2225761756||full_19	cleaned_input	Albufera_2225761756||full	19	9211	9648	-1	E																								0	2	2	False	F
Albufera_2225761756||full_20	cleaned_input	Albufera_2225761756||full	20	9735	10346	-1	C	K03465	thymidylate synthase (FAD) [EC:2.1.1.148]	YP_009844767.1	YP_009844767.1 FAD-dependent thymidylate synthase [Nodularia phage vB_NspS-kac65v151]	False	0.423	178.0	1.56e-49								Thymidylate synthase complementing protein [PF02511.18]								0	1	4	False	F
Albufera_2225761756||full_21	cleaned_input	Albufera_2225761756||full	21	10656	11036	1	E																								0	2	5	False	F
Albufera_2225761892||full_1	cleaned_input	Albufera_2225761892||full	1	2	1096	-1	E																								0	1	5	False	F
Albufera_2225761892||full_2	cleaned_input	Albufera_2225761892||full	2	1093	2268	-1	E																								0	1	2	False	F
Albufera_2225761892||full_3	cleaned_input	Albufera_2225761892||full	3	2272	3045	-1	E																								0	1	2	False	F
Albufera_2225761892||full_4	cleaned_input	Albufera_2225761892||full	4	3154	3648	-1	E																								0	1	2	False	F
Albufera_2225761892||full_5	cleaned_input	Albufera_2225761892||full	5	3645	4253	-1	E			YP_009213697.1	YP_009213697.1 hypothetical protein AVU42_gp185 [Prochlorococcus phage P-TIM68]	False	0.368	94.0	1.01e-17																0	1	2	False	F
Albufera_2225761892||full_6	cleaned_input	Albufera_2225761892||full	6	4256	4885	-1	E																								0	2	2	False	F
Albufera_2225761892||full_7	cleaned_input	Albufera_2225761892||full	7	4882	5397	-1	D																Methyltransferase domain [PF13578.9]								0	2	2	False	F
Albufera_2225761892||full_8	cleaned_input	Albufera_2225761892||full	8	5400	6059	-1	E			NP_048412.1	NP_048412.1 methyltransferase [Paramecium bursaria Chlorella virus 1]	False	0.252	68.0	1.02e-08																0	1	2	False
Albufera_2225761892||full_9	cleaned_input	Albufera_2225761892||full	9	6151	6366	-1	E			YP_010657998.1	YP_010657998.1 hypothetical protein PP745_gp099 [Rhizobium phage RHph_I1_6]	False	0.477	63.0	5.88e-09													VOG33672	REFSEQ hypothetical protein; Xu	Xu	0	1	2	False
Albufera_2225761892||full_10	cleaned_input	Albufera_2225761892||full	10	6394	7362	-1	C	K06909	phage terminase large subunit	YP_009324570.1	YP_009324570.1 terminase large subunit [Flavobacterium phage Fpv6]	False	0.522	312.0	6.1e-79								Terminase RNAseH like domain [PF17288.5]; Phage terminase large subunit [PF04466.16]								0	0	3	False
Albufera_2225761892||full_11	cleaned_input	Albufera_2225761892||full	11	7566	7982	-1	D																DNA-packaging protein gp3 [PF16677.8]								0	1	2	False
Albufera_2225761892||full_12	cleaned_input	Albufera_2225761892||full	12	7982	8170	-1	E																								0	2	2	False
Albufera_2225761892||full_13	cleaned_input	Albufera_2225761892||full	13	8142	8405	-1	E																								0	2	2	False
Albufera_2225761892||full_14	cleaned_input	Albufera_2225761892||full	14	8402	8578	-1	E																								0	2	2	False
Albufera_2225761892||full_15	cleaned_input	Albufera_2225761892||full	15	8624	9175	-1	E																								0	1	2	False
Albufera_2225761892||full_16	cleaned_input	Albufera_2225761892||full	16	9244	9594	-1	D																Bacterial dnaA protein helix-turn-helix [PF08299.14]								0	1	2	False	F
Albufera_2225761892||full_17	cleaned_input	Albufera_2225761892||full	17	9914	10096	-1	E																								0	2	2	False	F
Albufera_2225761892||full_18	cleaned_input	Albufera_2225761892||full	18	10101	12182	-1	C	K00558	DNA (cytosine-5)-methyltransferase 1 [EC:2.1.1.37]	NP_944253.2	NP_944253.2 DNA methyltransferase [Burkholderia phage Bcep22]	False	0.489	179.0	1.12e-41								C-5 cytosine-specific DNA methylase [PF00145.20]					VOG03843	sp|P36216|MTC1_PBCVI Type II methyltransferase M.CviJI; XhXp	Xp;Xh	0	1	2	False	MF
Albufera_2225761892||full_19	cleaned_input	Albufera_2225761892||full	19	12182	13297	-1	C	K02314	replicative DNA helicase [EC:5.6.2.3]	NP_795382.1	NP_795382.1 putative DNA polymerase III delta prime subunit [Streptococcus phage 315.1]	False	0.334	152.0	2.59e-38								DnaB-like helicase C terminal domain [PF03796.18]; KaiC [PF06745.16]					VOG03876	sp|P04530|HELIC_BPT4 DnaB-like replicative helicase; XhXr	Xr;Xh	0	1	2	False	VF
Albufera_2225761892||full_20	cleaned_input	Albufera_2225761892||full	20	13302	13556	-1	E																								0	2	2	False	F
Albufera_2225761892||full_21	cleaned_input	Albufera_2225761892||full	21	13504	14253	-1	E																								0	1	5	False	F
Albufera_2225761895||full_1	cleaned_input	Albufera_2225761895||full	1	214	690	-1	E																								0	2	5	False	F
Albufera_2225761895||full_2	cleaned_input	Albufera_2225761895||full	2	687	1031	-1	E																								0	2	4	False	F
Albufera_2225761895||full_3	cleaned_input	Albufera_2225761895||full	3	1133	1471	-1	D																Peptidase M15 [PF08291.14]								0	1	4	False	F
Albufera_2225761895||full_4	cleaned_input	Albufera_2225761895||full	4	1640	2518	-1	E			YP_009221572.1	YP_009221572.1 metallo-phosphoesterase [Verrucomicrobia phage P8625]	False	0.341	146.0	3.84e-34																0	1	2	False	F
Albufera_2225761895||full_5	cleaned_input	Albufera_2225761895||full	5	2643	3281	-1	E																								0	2	2	False	F
Albufera_2225761895||full_6	cleaned_input	Albufera_2225761895||full	6	3292	5778	-1	E			YP_010114582.1	YP_010114582.1 tail spike protein [Flavobacterium phage vB_FspM_immuto_2-6A]	False	0.288	72.0	1.56e-08																0	0	4	False	F
Albufera_2225761895||full_7	cleaned_input	Albufera_2225761895||full	7	5783	6136	-1	E																								0	2	5	False	F
Albufera_2225761898||full_1	cleaned_input	Albufera_2225761898||full	1	1	2439	-1	E																								0	1	5	False	F
Albufera_2225761898||full_2	cleaned_input	Albufera_2225761898||full	2	3327	4529	-1	E			YP_009037303.1	YP_009037303.1 putative tail protein [Nitrincola phage 1M3-16]	False	0.277	92.0	3.13e-15																0	1	3	False	F
Albufera_2225761898||full_3	cleaned_input	Albufera_2225761898||full	3	4526	5749	-1	E																								0	1	5	False	F
Albufera_2225761901||full_1	cleaned_input	Albufera_2225761901||full	1	16	267	1	E																								0	1	5	False	F
Albufera_2225761901||full_2	cleaned_input	Albufera_2225761901||full	2	264	689	1	D			YP_009855551.1	YP_009855551.1 amidase [Flavobacterium phage vB_FspS_tooticki6-1]	False	0.52	135.0	6.82e-21								N-acetylmuramoyl-L-alanine amidase [PF01510.28]								0	1	2	False	F
Albufera_2225761901||full_3	cleaned_input	Albufera_2225761901||full	3	809	1501	-1	E																								0	1	2	False	F
Albufera_2225761901||full_4	cleaned_input	Albufera_2225761901||full	4	1501	1692	-1	E																								0	1	2	False	F
Albufera_2225761901||full_5	cleaned_input	Albufera_2225761901||full	5	1689	1964	-1	E																								0	1	2	False	F
Albufera_2225761901||full_6	cleaned_input	Albufera_2225761901||full	6	1964	2194	-1	E																								0	1	2	False	F
Albufera_2225761901||full_7	cleaned_input	Albufera_2225761901||full	7	2209	2472	-1	E																								0	1	2	False	F
Albufera_2225761901||full_8	cleaned_input	Albufera_2225761901||full	8	2472	3755	-1	E			YP_006560350.1	YP_006560350.1 hypothetical protein B617_gp10 [Nonlabens phage P12024S]	False	0.218	81.0	9.19e-12													VOG00340	REFSEQ tail protein; Xu	Xu	0	0	2	False	F
Albufera_2225761901||full_9	cleaned_input	Albufera_2225761901||full	9	3757	4053	-1	E																								0	1	1	False	F
Albufera_2225761901||full_10	cleaned_input	Albufera_2225761901||full	10	4057	4308	-1	E																								0	1	1	False	F
Albufera_2225761901||full_11	cleaned_input	Albufera_2225761901||full	11	4361	4864	-1	E																								0	1	1	False	F
Albufera_2225761901||full_12	cleaned_input	Albufera_2225761901||full	12	4907	5128	-1	E																								0	2	1	False	F
Albufera_2225761901||full_13	cleaned_input	Albufera_2225761901||full	13	5248	5496	-1	E																								0	2	1	False	F
Albufera_2225761901||full_14	cleaned_input	Albufera_2225761901||full	14	5493	5921	-1	E																								0	0	1	False	F
Albufera_2225761901||full_15	cleaned_input	Albufera_2225761901||full	15	6230	7615	-1	E			YP_006560346.1	YP_006560346.1 portal protein [Nonlabens phage P12024S]	False	0.291	139.0	4.85e-30													VOG00179	sp|Q6QGD5|PORTL_BPT5 Portal protein; XhXpXrXs	Xp;Xr;Xh;Xs	0	0	2	False	VF
Albufera_2225761901||full_16	cleaned_input	Albufera_2225761901||full	16	7612	8166	-1	E																								0	1	2	False	F
Albufera_2225761901||full_17	cleaned_input	Albufera_2225761901||full	17	8163	8561	-1	E																								0	1	2	False	F
Albufera_2225761901||full_18	cleaned_input	Albufera_2225761901||full	18	8654	8980	-1	E																								0	1	5	False	F
Albufera_2225761902||full_1	cleaned_input	Albufera_2225761902||full	1	2	691	-1	E																								0	0	5	False	F
Albufera_2225761902||full_2	cleaned_input	Albufera_2225761902||full	2	712	1047	-1	E																								0	2	1	False	F
Albufera_2225761902||full_3	cleaned_input	Albufera_2225761902||full	3	1131	3305	-1	D			YP_008242173.1	YP_008242173.1 tail length tape measure protein [Cellulophaga phage phi39:1]	False	0.256	106.0	9.53e-19								Tape measure protein [PF20155.2]								0	0	2	False	F
Albufera_2225761902||full_4	cleaned_input	Albufera_2225761902||full	4	3393	3662	-1	E																								0	1	2	False	F
Albufera_2225761902||full_5	cleaned_input	Albufera_2225761902||full	5	3740	4084	-1	E																								0	1	2	False	F
Albufera_2225761902||full_6	cleaned_input	Albufera_2225761902||full	6	4099	4509	-1	E																								0	1	4	False	F
Albufera_2225761902||full_7	cleaned_input	Albufera_2225761902||full	7	4522	4767	-1	E																								0	2	4	False	F
Albufera_2225761902||full_8	cleaned_input	Albufera_2225761902||full	8	4764	4907	-1	E																								0	2	4	False	F
Albufera_2225761902||full_9	cleaned_input	Albufera_2225761902||full	9	5256	5366	-1	E																								0	2	5	False	F
Albufera_2225761927||full_1	cleaned_input	Albufera_2225761927||full	1	2	361	-1	E																								0	1	5	False	F
Albufera_2225761927||full_2	cleaned_input	Albufera_2225761927||full	2	574	900	-1	E			YP_008241844.1	YP_008241844.1 VRR-NUC domain protein [Cellulophaga phage phi46:1]	False	0.508	100.0	1.9e-08																0	1	3	False	F
Albufera_2225761927||full_3	cleaned_input	Albufera_2225761927||full	3	905	2296	-1	D			YP_008241841.1	YP_008241841.1 helicase [Cellulophaga phage phi46:1]	False	0.46	376.0	1.96e-110								Type III restriction enzyme, res subunit [PF04851.18]; Helicase conserved C-terminal domain [PF00271.34]; SWI2/SNF2 ATPase [PF18766.4]; Uncharacterised protein family UPF0547 [PF10571.12]					VOG07404	sp|P20703|UVSW_BPT4 ATP-dependent DNA helicase uvsW; Xh	Xh	0	1	3	False	F
Albufera_2225761927||full_4	cleaned_input	Albufera_2225761927||full	4	2536	3783	-1	D			YP_006560423.1	YP_006560423.1 DNA primase [Nonlabens phage P12024L]	False	0.44	299.0	1.29e-84								Virulence-associated protein E [PF05272.14]					VOG00781	REFSEQ DNA helicase; Xu	Xu	0	1	3	False	F
Albufera_2225761927||full_5	cleaned_input	Albufera_2225761927||full	5	3794	4777	-1	D			YP_006560363.1	YP_006560363.1 DNA primase [Nonlabens phage P12024S]	False	0.445	209.0	2.27e-55								VirE N-terminal domain [PF08800.13]; Primase C terminal 2 (PriCT-2) [PF08707.14]								0	1	3	False	F
Albufera_2225761927||full_6	cleaned_input	Albufera_2225761927||full	6	4909	5046	-1	E																								0	1	5	False	F
Albufera_2225761940||full_1	cleaned_input	Albufera_2225761940||full	1	3	572	1	E																								0	0	5	False	F
Albufera_2225761940||full_2	cleaned_input	Albufera_2225761940||full	2	590	1210	1	E			YP_006560400.1	YP_006560400.1 hypothetical protein B618_gp01 [Nonlabens phage P12024L]	False	0.356	73.0	1.95e-10																0	1	1	False	F
Albufera_2225761940||full_3	cleaned_input	Albufera_2225761940||full	3	1188	1700	1	E																								0	1	1	False	F
Albufera_2225761940||full_4	cleaned_input	Albufera_2225761940||full	4	1846	2760	1	E																								0	0	1	False	F
Albufera_2225761940||full_5	cleaned_input	Albufera_2225761940||full	5	2825	3352	1	E			YP_006560343.1	YP_006560343.1 hypothetical protein B617_gp03 [Nonlabens phage P12024S]	False	0.298	79.0	4.26e-13													VOG25993	REFSEQ hypothetical protein; Xu	Xu	0	1	1	False	F
Albufera_2225761940||full_6	cleaned_input	Albufera_2225761940||full	6	3443	4519	1	D			YP_009012496.1	YP_009012496.1 glycosyltransferase [Escherichia phage phi92]	False	0.264	127.0	5.41e-27								Glycosyl transferases group 1 [PF00534.23]					VOG05022	REFSEQ glycosyltransferase; Xu	Xu	0	1	1	False	MKF
Albufera_2225761940||full_7	cleaned_input	Albufera_2225761940||full	7	4551	4751	1	E																								0	1	1	False	F
Albufera_2225761940||full_8	cleaned_input	Albufera_2225761940||full	8	4717	4950	1	E																								0	1	1	False	F
Albufera_2225761940||full_9	cleaned_input	Albufera_2225761940||full	9	4947	5501	1	E																								0	1	1	False	F
Albufera_2225761940||full_10	cleaned_input	Albufera_2225761940||full	10	5498	6625	1	E			YP_006560346.1	YP_006560346.1 portal protein [Nonlabens phage P12024S]	False	0.29	138.0	1.21e-30																0	0	5	False	F
Albufera_2225761941||full_1	cleaned_input	Albufera_2225761941||full	1	1	1620	1	E			NP_048896.2	NP_048896.2 tail spike protein [Paramecium bursaria Chlorella virus 1]	False	0.3	70.0	3.12e-08																0	0	5	False	F
Albufera_2225761941||full_2	cleaned_input	Albufera_2225761941||full	2	1628	2248	1	E																								0	1	1	False	F
Albufera_2225761941||full_3	cleaned_input	Albufera_2225761941||full	3	2245	2403	1	E																								0	2	1	False	F
Albufera_2225761941||full_4	cleaned_input	Albufera_2225761941||full	4	2373	3416	1	E			YP_009221572.1	YP_009221572.1 metallo-phosphoesterase [Verrucomicrobia phage P8625]	False	0.391	212.0	5.14e-56													VOG01481	sp|Q05264|VG54_BPML5 Gene 54 protein; Xu	Xu	0	1	1	False	F
Albufera_2225761941||full_5	cleaned_input	Albufera_2225761941||full	5	3379	3873	1	C	K08640	zinc D-Ala-D-Ala carboxypeptidase [EC:3.4.17.14]							MER0272278	M15A	MER0272278 - subfamily M15A non-peptidase homologues (Cyclobacterium marinum) [M15.UNA]#M15A#{peptidase unit: 28-116}~source YP_004772081~	False	0.37	64.0	1.3e-07	Peptidase M15 [PF08291.14]								0	1	1	False	PF
Albufera_2225761941||full_6	cleaned_input	Albufera_2225761941||full	6	3857	4183	1	E																								0	2	1	False	F
Albufera_2225761941||full_7	cleaned_input	Albufera_2225761941||full	7	4441	4749	1	E																								0	2	1	False	F
Albufera_2225761941||full_8	cleaned_input	Albufera_2225761941||full	8	4914	5204	-1	E																								0	2	1	False	F
Albufera_2225761941||full_9	cleaned_input	Albufera_2225761941||full	9	5201	5827	-1	E																								0	2	1	False
Albufera_2225761941||full_10	cleaned_input	Albufera_2225761941||full	10	5824	6114	-1	E																								0	2	1	False
Albufera_2225761941||full_11	cleaned_input	Albufera_2225761941||full	11	6092	6955	-1	E																								0	2	1	False
Albufera_2225761941||full_12	cleaned_input	Albufera_2225761941||full	12	7501	8298	1	C	K07455	recombination protein RecT	YP_008240347.1	YP_008240347.1 RecT-like ssDNA annealing protein [Thermus phage phi OH2]	False	0.471	185.0	6.2e-48								RecT family [PF03837.17]								0	1	1	False	F
Albufera_2225761941||full_13	cleaned_input	Albufera_2225761941||full	13	8295	9176	1	D			NP_848243.1	NP_848243.1 RecE-like recombination exonuclease [Salmonella phage epsilon15]	False	0.232	86.0	4.28e-14								YqaJ-like viral recombinase domain [PF09588.13]								0	0	2	False	F
Albufera_2225761941||full_14	cleaned_input	Albufera_2225761941||full	14	9251	9550	1	D			YP_003347476.1	YP_003347476.1 MazG-like pyrophosphatase [Enterococcus phage phiFL1A]	False	0.501	87.0	8.24e-20								MazG nucleotide pyrophosphohydrolase domain [PF03819.20]								0	1	2	False	F
Albufera_2225761941||full_15	cleaned_input	Albufera_2225761941||full	15	9628	10662	1	D			YP_008241839.1	YP_008241839.1 DNA primase [Cellulophaga phage phi46:1]	False	0.433	253.0	5.13e-70								VirE N-terminal domain [PF08800.13]; Primase C terminal 2 (PriCT-2) [PF08707.14]								0	1	2	False	F
Albufera_2225761941||full_16	cleaned_input	Albufera_2225761941||full	16	10691	10996	1	E																								0	1	2	False	F
Albufera_2225761941||full_17	cleaned_input	Albufera_2225761941||full	17	11157	11615	1	D			YP_008241839.1	YP_008241839.1 DNA primase [Cellulophaga phage phi46:1]	False	0.56	153.0	5.48e-26								Virulence-associated protein E [PF05272.14]								0	1	5	False	F
Albufera_2225761946||full_1	cleaned_input	Albufera_2225761946||full	1	209	1093	-1	E																								0	1	5	False	F
Albufera_2225761946||full_2	cleaned_input	Albufera_2225761946||full	2	1111	1326	-1	E																								0	2	3	False	F
Albufera_2225761946||full_3	cleaned_input	Albufera_2225761946||full	3	1449	1898	-1	D			YP_009835408.1	YP_009835408.1 hypothetical protein HWB33_gp16 [Leptospira phage LE3]	False	0.601	169.0	1.16e-44								ParB/Sulfiredoxin domain [PF02195.21]								0	1	3	False	F
Albufera_2225761946||full_4	cleaned_input	Albufera_2225761946||full	4	2279	2512	-1	E																								0	1	3	False	F
Albufera_2225761946||full_5	cleaned_input	Albufera_2225761946||full	5	2518	2994	-1	E																								0	2	3	False	F
Albufera_2225761946||full_6	cleaned_input	Albufera_2225761946||full	6	3004	3420	-1	E																								0	1	3	False	F
Albufera_2225761946||full_7	cleaned_input	Albufera_2225761946||full	7	3410	3712	-1	E																								0	2	3	False	F
Albufera_2225761946||full_8	cleaned_input	Albufera_2225761946||full	8	3869	4081	-1	E																								0	2	3	False	F
Albufera_2225761946||full_9	cleaned_input	Albufera_2225761946||full	9	4038	4268	-1	E																								0	2	3	False	F
Albufera_2225761946||full_10	cleaned_input	Albufera_2225761946||full	10	4285	4557	-1	E																								0	1	4	False	F
Albufera_2225761946||full_11	cleaned_input	Albufera_2225761946||full	11	4508	4834	-1	E																								0	2	4	False	F
Albufera_2225761946||full_12	cleaned_input	Albufera_2225761946||full	12	4827	5024	-1	E																								0	2	5	False	F
Albufera_2225761951||full_1	cleaned_input	Albufera_2225761951||full	1	5	181	-1	E																								0	1	5	False	F
Albufera_2225761951||full_2	cleaned_input	Albufera_2225761951||full	2	418	1503	-1	E			YP_009777804.1	YP_009777804.1 tail protein [uncultured phage_MedDCM-OCT-S45-C18]	False	0.194	68.0	9.21e-08													VOG00340	REFSEQ tail protein; Xu	Xu	0	0	2	False	F
Albufera_2225761951||full_3	cleaned_input	Albufera_2225761951||full	3	1677	1973	-1	E																								0	1	1	False	F
Albufera_2225761951||full_4	cleaned_input	Albufera_2225761951||full	4	1973	2224	-1	E																								0	1	1	False	F
Albufera_2225761951||full_5	cleaned_input	Albufera_2225761951||full	5	2277	2780	-1	E																								0	1	1	False	F
Albufera_2225761951||full_6	cleaned_input	Albufera_2225761951||full	6	2826	3407	-1	D																Family of unknown function (DUF6712) [PF20459.1]								0	1	1	False	F
Albufera_2225761951||full_7	cleaned_input	Albufera_2225761951||full	7	3404	5092	-1	E			YP_006560346.1	YP_006560346.1 portal protein [Nonlabens phage P12024S]	False	0.384	124.0	1.05e-24																0	0	5	False	F
Albufera_2225762010||full_1	cleaned_input	Albufera_2225762010||full	1	289	1017	-1	E																								0	0	5	False	F
Albufera_2225762010||full_2	cleaned_input	Albufera_2225762010||full	2	1020	2777	-1	E																								0	0	2	False	F
Albufera_2225762010||full_3	cleaned_input	Albufera_2225762010||full	3	2758	3150	-1	E																								0	1	2	False	F
Albufera_2225762010||full_4	cleaned_input	Albufera_2225762010||full	4	3225	3389	-1	E																								0	1	2	False	F
Albufera_2225762010||full_5	cleaned_input	Albufera_2225762010||full	5	3386	3706	-1	E																								0	1	2	False	F
Albufera_2225762010||full_6	cleaned_input	Albufera_2225762010||full	6	3765	4301	-1	E																								0	1	2	False	F
Albufera_2225762010||full_7	cleaned_input	Albufera_2225762010||full	7	4562	5161	-1	E																								0	1	2	False	F
Albufera_2225762010||full_8	cleaned_input	Albufera_2225762010||full	8	5194	5445	-1	E																								0	1	5	False	F
Albufera_2225762018||full_1	cleaned_input	Albufera_2225762018||full	1	26	325	-1	E																								0	1	5	False	F
Albufera_2225762018||full_2	cleaned_input	Albufera_2225762018||full	2	325	579	-1	E																								0	2	2	False	F
Albufera_2225762018||full_3	cleaned_input	Albufera_2225762018||full	3	610	1905	-1	E			YP_006560350.1	YP_006560350.1 hypothetical protein B617_gp10 [Nonlabens phage P12024S]	False	0.329	149.0	1.58e-36													VOG00340	REFSEQ tail protein; Xu	Xu	0	0	3	False	F
Albufera_2225762018||full_4	cleaned_input	Albufera_2225762018||full	4	1919	2437	-1	E																								0	2	2	False	F
Albufera_2225762018||full_5	cleaned_input	Albufera_2225762018||full	5	2437	2991	-1	E																								0	1	2	False	F
Albufera_2225762018||full_6	cleaned_input	Albufera_2225762018||full	6	3022	3582	-1	E																								0	2	2	False	F
Albufera_2225762018||full_7	cleaned_input	Albufera_2225762018||full	7	3579	4028	-1	E																								0	1	2	False	F
Albufera_2225762018||full_8	cleaned_input	Albufera_2225762018||full	8	4025	5029	-1	E																								0	1	2	False	F
Albufera_2225762018||full_9	cleaned_input	Albufera_2225762018||full	9	5166	6236	-1	E																								0	1	2	False	F
Albufera_2225762018||full_10	cleaned_input	Albufera_2225762018||full	10	6606	7133	-1	E																								0	1	4	False	F
Albufera_2225762018||full_11	cleaned_input	Albufera_2225762018||full	11	7130	7480	-1	E																								0	2	4	False	F
Albufera_2225762018||full_12	cleaned_input	Albufera_2225762018||full	12	7837	8223	-1	E																								0	2	5	False	F
Albufera_2225762020||full_1	cleaned_input	Albufera_2225762020||full	1	1	417	1	D			YP_009855551.1	YP_009855551.1 amidase [Flavobacterium phage vB_FspS_tooticki6-1]	False	0.516	131.0	1.4e-31								N-acetylmuramoyl-L-alanine amidase [PF01510.28]								0	1	5	False	F
Albufera_2225762020||full_2	cleaned_input	Albufera_2225762020||full	2	817	1608	-1	E																								0	1	2	False	F
Albufera_2225762020||full_3	cleaned_input	Albufera_2225762020||full	3	1605	1880	-1	E																								0	1	2	False	F
Albufera_2225762020||full_4	cleaned_input	Albufera_2225762020||full	4	1888	2118	-1	E																								0	1	2	False	F
Albufera_2225762020||full_5	cleaned_input	Albufera_2225762020||full	5	2133	2432	-1	E																								0	1	2	False	F
Albufera_2225762020||full_6	cleaned_input	Albufera_2225762020||full	6	2432	3067	-1	E																								0	0	2	False	F
Albufera_2225762020||full_7	cleaned_input	Albufera_2225762020||full	7	3391	3720	-1	E			YP_006560409.1	YP_006560409.1 hypothetical protein B618_gp10 [Nonlabens phage P12024L]	False	0.582	64.0	1.17e-08																0	0	1	False	F
Albufera_2225762020||full_8	cleaned_input	Albufera_2225762020||full	8	3722	4018	-1	E																								0	1	1	False	F
Albufera_2225762020||full_9	cleaned_input	Albufera_2225762020||full	9	4022	4273	-1	E																								0	1	1	False	F
Albufera_2225762020||full_10	cleaned_input	Albufera_2225762020||full	10	4326	4829	-1	E																								0	1	1	False	F
Albufera_2225762020||full_11	cleaned_input	Albufera_2225762020||full	11	4915	5304	-1	E																								0	1	1	False	F
Albufera_2225762020||full_12	cleaned_input	Albufera_2225762020||full	12	5309	5452	-1	E																								0	1	1	False
Albufera_2225762020||full_13	cleaned_input	Albufera_2225762020||full	13	5449	5742	-1	E																								0	0	1	False
Albufera_2225762020||full_14	cleaned_input	Albufera_2225762020||full	14	5921	7705	-1	E			YP_006560346.1	YP_006560346.1 portal protein [Nonlabens phage P12024S]	False	0.265	140.0	1.08e-29																0	0	1	False
Albufera_2225762020||full_15	cleaned_input	Albufera_2225762020||full	15	7702	8256	-1	E																								0	1	1	False
Albufera_2225762020||full_16	cleaned_input	Albufera_2225762020||full	16	8253	8651	-1	E																								0	1	1	False
Albufera_2225762020||full_17	cleaned_input	Albufera_2225762020||full	17	8744	8938	-1	E																								0	2	1	False
Albufera_2225762020||full_18	cleaned_input	Albufera_2225762020||full	18	8991	9701	-1	E			YP_009012496.1	YP_009012496.1 glycosyltransferase [Escherichia phage phi92]	False	0.356	83.0	1.96e-13													VOG05022	REFSEQ glycosyltransferase; Xu	Xu	0	1	1	False	F
Albufera_2225762020||full_19	cleaned_input	Albufera_2225762020||full	19	9852	10379	-1	E			YP_006560343.1	YP_006560343.1 hypothetical protein B617_gp03 [Nonlabens phage P12024S]	False	0.302	81.0	9e-14													VOG25993	REFSEQ hypothetical protein; Xu	Xu	0	1	1	False	F
Albufera_2225762020||full_20	cleaned_input	Albufera_2225762020||full	20	10444	11358	-1	E																								0	0	1	False	F
Albufera_2225762020||full_21	cleaned_input	Albufera_2225762020||full	21	11381	12013	-1	E																								0	1	1	False	F
Albufera_2225762020||full_22	cleaned_input	Albufera_2225762020||full	22	12017	12610	-1	D			YP_006560400.1	YP_006560400.1 hypothetical protein B618_gp01 [Nonlabens phage P12024L]	False	0.344	97.0	9.79e-22								Putative phage serine protease XkdF [PF14550.9]								0	1	1	False	F
Albufera_2225762020||full_23	cleaned_input	Albufera_2225762020||full	23	12628	14043	-1	E																								0	0	2	False	F
Albufera_2225762020||full_24	cleaned_input	Albufera_2225762020||full	24	14162	14461	-1	E																								0	1	5	False	F
Albufera_2225762040||full_1	cleaned_input	Albufera_2225762040||full	1	1	207	-1	E																								0	2	5	False	F
Albufera_2225762040||full_2	cleaned_input	Albufera_2225762040||full	2	285	728	-1	E																								0	1	4	False	F
Albufera_2225762040||full_3	cleaned_input	Albufera_2225762040||full	3	797	1147	-1	D																Bacterial dnaA protein helix-turn-helix [PF08299.14]								0	1	3	False	F
Albufera_2225762040||full_4	cleaned_input	Albufera_2225762040||full	4	1151	1447	-1	D																Protein of unknown function (DUF551) [PF04448.15]								0	2	3	False	F
Albufera_2225762040||full_5	cleaned_input	Albufera_2225762040||full	5	1450	1602	-1	E																								0	2	3	False	F
Albufera_2225762040||full_6	cleaned_input	Albufera_2225762040||full	6	1599	2096	-1	E																								0	1	3	False	F
Albufera_2225762040||full_7	cleaned_input	Albufera_2225762040||full	7	2112	2531	-1	E																								0	2	3	False	F
Albufera_2225762040||full_8	cleaned_input	Albufera_2225762040||full	8	2528	2719	-1	E																								0	2	3	False	F
Albufera_2225762040||full_9	cleaned_input	Albufera_2225762040||full	9	3067	4458	-1	D			YP_008241841.1	YP_008241841.1 helicase [Cellulophaga phage phi46:1]	False	0.453	368.0	7.44e-108								Type III restriction enzyme, res subunit [PF04851.18]; Helicase conserved C-terminal domain [PF00271.34]; SWI2/SNF2 ATPase [PF18766.4]; Uncharacterised protein family UPF0547 [PF10571.12]					VOG07404	sp|P20703|UVSW_BPT4 ATP-dependent DNA helicase uvsW; Xh	Xh	0	1	3	False	F
Albufera_2225762040||full_10	cleaned_input	Albufera_2225762040||full	10	4700	7012	-1	D			YP_006560363.1	YP_006560363.1 DNA primase [Nonlabens phage P12024S]	True	0.421	551.0	1.42e-165								Virulence-associated protein E [PF05272.14]; VirE N-terminal domain [PF08800.13]; Primase C terminal 2 (PriCT-2) [PF08707.14]					VOG00781	REFSEQ DNA helicase; Xu	Xu	0	1	3	False	F
Albufera_2225762040||full_11	cleaned_input	Albufera_2225762040||full	11	7057	7320	-1	E																								0	1	3	False	F
Albufera_2225762040||full_12	cleaned_input	Albufera_2225762040||full	12	7367	7540	-1	E																								0	1	3	False	F
Albufera_2225762040||full_13	cleaned_input	Albufera_2225762040||full	13	7551	7787	-1	E																								0	1	3	False	F
Albufera_2225762040||full_14	cleaned_input	Albufera_2225762040||full	14	7789	8238	-1	E																								0	1	3	False	F
Albufera_2225762040||full_15	cleaned_input	Albufera_2225762040||full	15	8235	8477	-1	E																								0	2	3	False	F
Albufera_2225762040||full_16	cleaned_input	Albufera_2225762040||full	16	8488	8766	-1	E																								0	1	3	False	F
Albufera_2225762040||full_17	cleaned_input	Albufera_2225762040||full	17	8741	8890	-1	E																								0	1	4	False	F
Albufera_2225762040||full_18	cleaned_input	Albufera_2225762040||full	18	9054	9233	-1	E																								0	2	4	False	F
Albufera_2225762040||full_19	cleaned_input	Albufera_2225762040||full	19	9234	9524	-1	E																								0	2	5	False	F
Albufera_2225762041||full_1	cleaned_input	Albufera_2225762041||full	1	2	868	-1	C	K02314	replicative DNA helicase [EC:5.6.2.3]	YP_009010518.1	YP_009010518.1 DnaB-like replicative helicase [Geobacillus phage GBK2]	False	0.234	81.0	2.56e-12								DnaB-like helicase C terminal domain [PF03796.18]; KaiC [PF06745.16]					VOG00267	sp|Q8X5V3|DNAB_ECO57 Replicative DNA helicase; XhXr	Xr;Xh	0	1	5	False	VF
Albufera_2225762041||full_2	cleaned_input	Albufera_2225762041||full	2	816	1211	-1	E																								0	1	3	False	F
Albufera_2225762041||full_3	cleaned_input	Albufera_2225762041||full	3	1298	1564	-1	E																								0	2	3	False	F
Albufera_2225762041||full_4	cleaned_input	Albufera_2225762041||full	4	1914	2159	-1	E																								0	2	3	False	F
Albufera_2225762041||full_5	cleaned_input	Albufera_2225762041||full	5	2355	2756	-1	E																								0	2	3	False	F
Albufera_2225762041||full_6	cleaned_input	Albufera_2225762041||full	6	2753	2995	-1	E																								0	1	3	False	F
Albufera_2225762041||full_7	cleaned_input	Albufera_2225762041||full	7	3007	3249	-1	E																								0	1	3	False	F
Albufera_2225762041||full_8	cleaned_input	Albufera_2225762041||full	8	3249	3599	-1	E																								0	1	3	False	F
Albufera_2225762041||full_9	cleaned_input	Albufera_2225762041||full	9	3601	3915	-1	E																								0	1	4	False	F
Albufera_2225762041||full_10	cleaned_input	Albufera_2225762041||full	10	3912	4172	-1	E																								0	2	4	False	F
Albufera_2225762041||full_11	cleaned_input	Albufera_2225762041||full	11	4205	4663	-1	E																								0	2	4	False	F
Albufera_2225762041||full_12	cleaned_input	Albufera_2225762041||full	12	4674	5249	-1	E																								0	2	4	False	F
Albufera_2225762041||full_13	cleaned_input	Albufera_2225762041||full	13	5427	5723	-1	E																								0	2	4	False	F
Albufera_2225762041||full_14	cleaned_input	Albufera_2225762041||full	14	5701	5946	-1	E																								0	2	4	False	F
Albufera_2225762041||full_15	cleaned_input	Albufera_2225762041||full	15	5943	6203	-1	E																								0	2	4	False	F
Albufera_2225762041||full_16	cleaned_input	Albufera_2225762041||full	16	6252	6365	-1	E																								0	2	5	False	F
Albufera_2225762052||full_1	cleaned_input	Albufera_2225762052||full	1	3	161	-1	E																								0	1	5	False	F
Albufera_2225762052||full_2	cleaned_input	Albufera_2225762052||full	2	293	718	-1	E																								0	1	2	False	F
Albufera_2225762052||full_3	cleaned_input	Albufera_2225762052||full	3	807	1070	-1	E																								0	1	2	False	F
Albufera_2225762052||full_4	cleaned_input	Albufera_2225762052||full	4	1624	3012	-1	E			YP_006560346.1	YP_006560346.1 portal protein [Nonlabens phage P12024S]	False	0.344	110.0	7.37e-21																0	0	2	False	F
Albufera_2225762052||full_5	cleaned_input	Albufera_2225762052||full	5	3037	3603	-1	E																								0	0	1	False	F
Albufera_2225762052||full_6	cleaned_input	Albufera_2225762052||full	6	3600	4154	-1	E																								0	1	1	False	F
Albufera_2225762052||full_7	cleaned_input	Albufera_2225762052||full	7	4151	4549	-1	E																								0	1	1	False	F
Albufera_2225762052||full_8	cleaned_input	Albufera_2225762052||full	8	4582	5598	-1	D			YP_009012496.1	YP_009012496.1 glycosyltransferase [Escherichia phage phi92]	False	0.289	130.0	3e-15								Glycosyl transferases group 1 [PF00534.23]					VOG05022	REFSEQ glycosyltransferase; Xu	Xu	0	1	1	False	MKF
Albufera_2225762052||full_9	cleaned_input	Albufera_2225762052||full	9	5752	6279	-1	E			YP_006560343.1	YP_006560343.1 hypothetical protein B617_gp03 [Nonlabens phage P12024S]	False	0.301	81.0	1.68e-13													VOG25993	REFSEQ hypothetical protein; Xu	Xu	0	1	1	False	F
Albufera_2225762052||full_10	cleaned_input	Albufera_2225762052||full	10	6345	7259	-1	E																								0	0	2	False	F
Albufera_2225762052||full_11	cleaned_input	Albufera_2225762052||full	11	7284	7847	-1	E																								0	1	5	False	F
Albufera_2225762053||full_1	cleaned_input	Albufera_2225762053||full	1	70	765	-1	E																								0	1	5	False	F
Albufera_2225762053||full_2	cleaned_input	Albufera_2225762053||full	2	792	1007	1	E																								0	2	2	False	F
Albufera_2225762053||full_3	cleaned_input	Albufera_2225762053||full	3	955	1230	-1	E																								0	1	2	False	F
Albufera_2225762053||full_4	cleaned_input	Albufera_2225762053||full	4	1230	1460	-1	E																								0	1	2	False	F
Albufera_2225762053||full_5	cleaned_input	Albufera_2225762053||full	5	1475	1735	-1	E																								0	1	2	False	F
Albufera_2225762053||full_6	cleaned_input	Albufera_2225762053||full	6	1737	2495	-1	E																								0	0	2	False	F
[truncated: 706,863+ more rows]

## Sheet: amg_summary
gene	gene_id	scaffold	auxiliary_score	amg_flags	gene_description	module	sheet	header	subheader	potential_amg	gene_id_origin	metabolism	reference	verified
TARA-007-SRF-0.22-1.6um_k117_71421_flag_1_multi_10.0000_len_27747||full_15	A31	TARA-007-SRF-0.22-1.6um_k117_71421_flag_1_multi_10.0000_len_27747||full	3	M	Catlytic type: Aspartate; HycI endopeptidase releases a 32-residue C-terminal peptide by cleavage of an -Arg-Met- bond;HybD cleaves following the equivalent -His-Met- bond in hydrogenase 2, removing 15 residues; HycI and HybD are in the processing of the precursors of bacterial hydrogenases to their active forms	Endopeptidases	Organic Nitrogen	Peptidase		True	genome_summary_form
TARA-025-SRF-0.22-1.6um_k117_1039925_flag_1_multi_10.0000_len_36901||full_35	A31	TARA-025-SRF-0.22-1.6um_k117_1039925_flag_1_multi_10.0000_len_36901||full	3	MF	Catlytic type: Aspartate; HycI endopeptidase releases a 32-residue C-terminal peptide by cleavage of an -Arg-Met- bond;HybD cleaves following the equivalent -His-Met- bond in hydrogenase 2, removing 15 residues; HycI and HybD are in the processing of the precursors of bacterial hydrogenases to their active forms	Endopeptidases	Organic Nitrogen	Peptidase		True	genome_summary_form
TARA-025-SRF-0.22-1.6um_k117_1336871_flag_1_multi_9.0000_len_18362||0_partial_4	A31	TARA-025-SRF-0.22-1.6um_k117_1336871_flag_1_multi_9.0000_len_18362||0_partial	2	M	Catlytic type: Aspartate; HycI endopeptidase releases a 32-residue C-terminal peptide by cleavage of an -Arg-Met- bond;HybD cleaves following the equivalent -His-Met- bond in hydrogenase 2, removing 15 residues; HycI and HybD are in the processing of the precursors of bacterial hydrogenases to their active forms	Endopeptidases	Organic Nitrogen	Peptidase		True	genome_summary_form
D109_0000215221__0_partial-cat_1_18	A31	D109_0000215221__0_partial-cat_1	2	MF	Catlytic type: Aspartate; HycI endopeptidase releases a 32-residue C-terminal peptide by cleavage of an -Arg-Met- bond;HybD cleaves following the equivalent -His-Met- bond in hydrogenase 2, removing 15 residues; HycI and HybD are in the processing of the precursors of bacterial hydrogenases to their active forms	Endopeptidases	Organic Nitrogen	Peptidase		True	genome_summary_form
TARA-009-SRF-0.22-1.6um_k117_953952_flag_0_multi_16.9816_len_34893||full_12	C25	TARA-009-SRF-0.22-1.6um_k117_953952_flag_0_multi_16.9816_len_34893||full	2	M	Catlytic type: Cysteine; gingipains R and K are endopeptidases with specificity for arginyl and lysyl bonds; often secreted by the bacterium Porphyromonas gingivalis involved in periodontal disease	Cysteine endopeptidases from bacteria, notably gingipain R (##C25001##) and gingipain K (##C25002##)	Organic Nitrogen	Peptidase		True	genome_summary_form
D26_0000015423__full-cat_2_28	C45	D26_0000015423__full-cat_2	3	M	Catlytic type: Cysteine; cleavage occurs at the Gly102-Cys bond; last enzyme in the penicillin biosynthetic pathway	Autolytic endopeptidases	Organic Nitrogen	Peptidase		True	genome_summary_form
D4_0000139930__full-cat_2_3	C45	D4_0000139930__full-cat_2	3	MF	Catlytic type: Cysteine; cleavage occurs at the Gly102-Cys bond; last enzyme in the penicillin biosynthetic pathway	Autolytic endopeptidases	Organic Nitrogen	Peptidase		True	genome_summary_form
D50_0000050361__full-cat_1_61	C45	D50_0000050361__full-cat_1	2	M	Catlytic type: Cysteine; cleavage occurs at the Gly102-Cys bond; last enzyme in the penicillin biosynthetic pathway	Autolytic endopeptidases	Organic Nitrogen	Peptidase		True	genome_summary_form
D85_0000232497__full-cat_2_6	C45	D85_0000232497__full-cat_2	3	MF	Catlytic type: Cysteine; cleavage occurs at the Gly102-Cys bond; last enzyme in the penicillin biosynthetic pathway	Autolytic endopeptidases	Organic Nitrogen	Peptidase		True	genome_summary_form
D86_0000434039__full-cat_1_18	C45	D86_0000434039__full-cat_1	2	MF	Catlytic type: Cysteine; cleavage occurs at the Gly102-Cys bond; last enzyme in the penicillin biosynthetic pathway	Autolytic endopeptidases	Organic Nitrogen	Peptidase		True	genome_summary_form
Medit-0.22-5um-Oct2015-15m_14h_k127_2671311_flag_0_multi_10.9719_len_7246||full_4	C56	Medit-0.22-5um-Oct2015-15m_14h_k127_2671311_flag_0_multi_10.9719_len_7246||full	3	MF	Catlytic type: Cysteine; acts only on peptides of less than 20 amino acids; a preference for bulky, hydrophobic P1 residues	PfpI endopeptidase of {Pyrococcus furiosus}	Organic Nitrogen	Peptidase		True	genome_summary_form
TARA-030-SRF-0.22-1.6um_k117_179394_flag_1_multi_23.0000_len_9760||full_3	C56	TARA-030-SRF-0.22-1.6um_k117_179394_flag_1_multi_23.0000_len_9760||full	3	MF	Catlytic type: Cysteine; acts only on peptides of less than 20 amino acids; a preference for bulky, hydrophobic P1 residues	PfpI endopeptidase of {Pyrococcus furiosus}	Organic Nitrogen	Peptidase		True	genome_summary_form
D109_0000248054__full-cat_1_21	C64	D109_0000248054__full-cat_1	2	MF	Catlytic type: Cysteine; release ubiquitin from linear or branched synthetic ubiquitin chains and from ubiquitinated proteins	Endoisopeptidases that release ubiquitin from ubiquitinated proteins	Organic Nitrogen	Peptidase		True	genome_summary_form
D124_0000029617__full-cat_1_52	C86	D124_0000029617__full-cat_1	2	M	Catlytic type: Cysteine; deubiquitinylating activity	Deubiquitinylating peptidases	Organic Nitrogen	Peptidase		True	genome_summary_form
D109_0000253718__full-cat_1_5	C93	D109_0000253718__full-cat_1	2	MF	Catlytic type: Cysteine; member is LapG peptidase (Pseudomonas fluorescens)	LapG peptidase	Organic Nitrogen	Peptidase		True	genome_summary_form
D110_0000552325__full-cat_1_6	C93	D110_0000552325__full-cat_1	2	MF	Catlytic type: Cysteine; member is LapG peptidase (Pseudomonas fluorescens)	LapG peptidase	Organic Nitrogen	Peptidase		True	genome_summary_form
D162_0000375522__full-cat_2_10	C93	D162_0000375522__full-cat_2	3	MF	Catlytic type: Cysteine; member is LapG peptidase (Pseudomonas fluorescens)	LapG peptidase	Organic Nitrogen	Peptidase		True	genome_summary_form
D85_0000020024__full-cat_1_29	C93	D85_0000020024__full-cat_1	1	M	Catlytic type: Cysteine; member is LapG peptidase (Pseudomonas fluorescens)	LapG peptidase	Organic Nitrogen	Peptidase		True	genome_summary_form
D85_0000042993__full-cat_1_6	C93	D85_0000042993__full-cat_1	2	M	Catlytic type: Cysteine; member is LapG peptidase (Pseudomonas fluorescens)	LapG peptidase	Organic Nitrogen	Peptidase		True	genome_summary_form
D86_0000199865__full-cat_1_7	C93	D86_0000199865__full-cat_1	2	M	Catlytic type: Cysteine; member is LapG peptidase (Pseudomonas fluorescens)	LapG peptidase	Organic Nitrogen	Peptidase		True	genome_summary_form
Medit-0.22-5um-Oct2015-15m_k127_2442834_flag_1_multi_6.0000_len_6972||full_5	EC:1.1.1.22	Medit-0.22-5um-Oct2015-15m_k127_2442834_flag_1_multi_6.0000_len_6972||full	3	MKF	UDP-glucose/GDP-mannose dehydrogenase family, NAD binding domain						amg_database		Roux et al. 2016	False
TARA-030-SRF-0.22-1.6um_k117_119883_flag_1_multi_11.0000_len_8358||full_6	EC:1.1.1.22	TARA-030-SRF-0.22-1.6um_k117_119883_flag_1_multi_11.0000_len_8358||full	3	MKF	UDP-glucose/GDP-mannose dehydrogenase family, NAD binding domain						amg_database		Roux et al. 2016	False
Medit-0.22-5um-Oct2015-15m_k127_1057046_flag_1_multi_5.6425_len_11479||full_4	EC:1.10.3.9	Medit-0.22-5um-Oct2015-15m_k127_1057046_flag_1_multi_5.6425_len_11479||full	1	MKEF	psbA; photosystem II reaction center D1 protein	M00161					amg_database	M	Clokie et al. 2006; Sullivan et al. 2005; Lindell et al. 2004; Lindell et al. 2005; Mann et al. 2003	True
Medit-0.22-5um-Oct2015-15m_k127_1057046_flag_1_multi_5.6425_len_11479||full_4	EC:1.10.3.9	Medit-0.22-5um-Oct2015-15m_k127_1057046_flag_1_multi_5.6425_len_11479||full	1	MKEF	psbD; photosystem II reaction center D2 protein	M00161					amg_database	M	Clokie et al. 2006; Sullivan et al. 2005; Lindell et al. 2004; Mann et al. 2003	True
Medit-0.22-5um-Oct2015-15m_k127_2266423_flag_0_multi_26.9541_len_87564||full_80	EC:1.10.3.9	Medit-0.22-5um-Oct2015-15m_k127_2266423_flag_0_multi_26.9541_len_87564||full	2	MKE	psbA; photosystem II reaction center D1 protein	M00161					amg_database	M	Clokie et al. 2006; Sullivan et al. 2005; Lindell et al. 2004; Lindell et al. 2005; Mann et al. 2003	True
Medit-0.22-5um-Oct2015-15m_k127_2266423_flag_0_multi_26.9541_len_87564||full_80	EC:1.10.3.9	Medit-0.22-5um-Oct2015-15m_k127_2266423_flag_0_multi_26.9541_len_87564||full	2	MKE	psbD; photosystem II reaction center D2 protein	M00161					amg_database	M	Clokie et al. 2006; Sullivan et al. 2005; Lindell et al. 2004; Mann et al. 2003	True
Medit-0.22-5um-Oct2015-15m_k127_2769904_flag_0_multi_3.8792_len_6029||full_11	EC:1.10.3.9	Medit-0.22-5um-Oct2015-15m_k127_2769904_flag_0_multi_3.8792_len_6029||full	2	MKEF	psbA; photosystem II reaction center D1 protein	M00161					amg_database	M	Clokie et al. 2006; Sullivan et al. 2005; Lindell et al. 2004; Lindell et al. 2005; Mann et al. 2003	True
Medit-0.22-5um-Oct2015-15m_k127_2769904_flag_0_multi_3.8792_len_6029||full_11	EC:1.10.3.9	Medit-0.22-5um-Oct2015-15m_k127_2769904_flag_0_multi_3.8792_len_6029||full	2	MKEF	psbD; photosystem II reaction center D2 protein	M00161					amg_database	M	Clokie et al. 2006; Sullivan et al. 2005; Lindell et al. 2004; Mann et al. 2003	True
MarMenor_2225741317||full_10	EC:1.10.3.9	MarMenor_2225741317||full	1	MKEF	psbA; photosystem II reaction center D1 protein	M00161					amg_database	M	Clokie et al. 2006; Sullivan et al. 2005; Lindell et al. 2004; Lindell et al. 2005; Mann et al. 2003	True
MarMenor_2225741317||full_10	EC:1.10.3.9	MarMenor_2225741317||full	1	MKEF	psbD; photosystem II reaction center D2 protein	M00161					amg_database	M	Clokie et al. 2006; Sullivan et al. 2005; Lindell et al. 2004; Mann et al. 2003	True
Medit-0.22-5um-Oct2015-15m_14h_k127_2043656_flag_0_multi_16.9981_len_175290||full_3	EC:1.10.3.9	Medit-0.22-5um-Oct2015-15m_14h_k127_2043656_flag_0_multi_16.9981_len_175290||full	2	MKEF	psbA; photosystem II reaction center D1 protein	M00161					amg_database	M	Clokie et al. 2006; Sullivan et al. 2005; Lindell et al. 2004; Lindell et al. 2005; Mann et al. 2003	True
Medit-0.22-5um-Oct2015-15m_14h_k127_2043656_flag_0_multi_16.9981_len_175290||full_3	EC:1.10.3.9	Medit-0.22-5um-Oct2015-15m_14h_k127_2043656_flag_0_multi_16.9981_len_175290||full	2	MKEF	psbD; photosystem II reaction center D2 protein	M00161					amg_database	M	Clokie et al. 2006; Sullivan et al. 2005; Lindell et al. 2004; Mann et al. 2003	True
Medit-0.22-5um-Oct2015-15m_14h_k127_2330041_flag_1_multi_6.0000_len_25429||full_38	EC:1.10.3.9	Medit-0.22-5um-Oct2015-15m_14h_k127_2330041_flag_1_multi_6.0000_len_25429||full	2	MKEF	psbA; photosystem II reaction center D1 protein	M00161					amg_database	M	Clokie et al. 2006; Sullivan et al. 2005; Lindell et al. 2004; Lindell et al. 2005; Mann et al. 2003	True
Medit-0.22-5um-Oct2015-15m_14h_k127_2330041_flag_1_multi_6.0000_len_25429||full_38	EC:1.10.3.9	Medit-0.22-5um-Oct2015-15m_14h_k127_2330041_flag_1_multi_6.0000_len_25429||full	2	MKEF	psbD; photosystem II reaction center D2 protein	M00161					amg_database	M	Clokie et al. 2006; Sullivan et al. 2005; Lindell et al. 2004; Mann et al. 2003	True
Medit-0.22-5um-Oct2015-15m_14h_k127_2621755_flag_0_multi_10.0000_len_17394||full_7	EC:1.10.3.9	Medit-0.22-5um-Oct2015-15m_14h_k127_2621755_flag_0_multi_10.0000_len_17394||full	1	MKEF	psbA; photosystem II reaction center D1 protein	M00161					amg_database	M	Clokie et al. 2006; Sullivan et al. 2005; Lindell et al. 2004; Lindell et al. 2005; Mann et al. 2003	True
Medit-0.22-5um-Oct2015-15m_14h_k127_2621755_flag_0_multi_10.0000_len_17394||full_7	EC:1.10.3.9	Medit-0.22-5um-Oct2015-15m_14h_k127_2621755_flag_0_multi_10.0000_len_17394||full	1	MKEF	psbD; photosystem II reaction center D2 protein	M00161					amg_database	M	Clokie et al. 2006; Sullivan et al. 2005; Lindell et al. 2004; Mann et al. 2003	True
Medit-0.22-5um-Oct2015-15m_14h_k127_690822_flag_0_multi_15.9312_len_41985||full_46	EC:1.10.3.9	Medit-0.22-5um-Oct2015-15m_14h_k127_690822_flag_0_multi_15.9312_len_41985||full	2	MKEF	psbA; photosystem II reaction center D1 protein	M00161					amg_database	M	Clokie et al. 2006; Sullivan et al. 2005; Lindell et al. 2004; Lindell et al. 2005; Mann et al. 2003	True
Medit-0.22-5um-Oct2015-15m_14h_k127_690822_flag_0_multi_15.9312_len_41985||full_46	EC:1.10.3.9	Medit-0.22-5um-Oct2015-15m_14h_k127_690822_flag_0_multi_15.9312_len_41985||full	2	MKEF	psbD; photosystem II reaction center D2 protein	M00161					amg_database	M	Clokie et al. 2006; Sullivan et al. 2005; Lindell et al. 2004; Mann et al. 2003	True
Medit-0.22-5um-Oct2015-15m_7h_k127_114427_flag_1_multi_4.5196_len_6136||full_2	EC:1.10.3.9	Medit-0.22-5um-Oct2015-15m_7h_k127_114427_flag_1_multi_4.5196_len_6136||full	2	MKEF	psbA; photosystem II reaction center D1 protein	M00161					amg_database	M	Clokie et al. 2006; Sullivan et al. 2005; Lindell et al. 2004; Lindell et al. 2005; Mann et al. 2003	True
Medit-0.22-5um-Oct2015-15m_7h_k127_114427_flag_1_multi_4.5196_len_6136||full_2	EC:1.10.3.9	Medit-0.22-5um-Oct2015-15m_7h_k127_114427_flag_1_multi_4.5196_len_6136||full	2	MKEF	psbD; photosystem II reaction center D2 protein	M00161					amg_database	M	Clokie et al. 2006; Sullivan et al. 2005; Lindell et al. 2004; Mann et al. 2003	True
Medit-0.22-5um-Oct2015-15m_7h_k127_1892905_flag_0_multi_12.9833_len_7334||full_10	EC:1.10.3.9	Medit-0.22-5um-Oct2015-15m_7h_k127_1892905_flag_0_multi_12.9833_len_7334||full	1	MKEF	psbA; photosystem II reaction center D1 protein	M00161					amg_database	M	Clokie et al. 2006; Sullivan et al. 2005; Lindell et al. 2004; Lindell et al. 2005; Mann et al. 2003	True
Medit-0.22-5um-Oct2015-15m_7h_k127_1892905_flag_0_multi_12.9833_len_7334||full_10	EC:1.10.3.9	Medit-0.22-5um-Oct2015-15m_7h_k127_1892905_flag_0_multi_12.9833_len_7334||full	1	MKEF	psbD; photosystem II reaction center D2 protein	M00161					amg_database	M	Clokie et al. 2006; Sullivan et al. 2005; Lindell et al. 2004; Mann et al. 2003	True
Medit-0.22-5um-Oct2015-15m_7h_k127_2305973_flag_0_multi_29.9966_len_175290||full_3	EC:1.10.3.9	Medit-0.22-5um-Oct2015-15m_7h_k127_2305973_flag_0_multi_29.9966_len_175290||full	2	MKEF	psbA; photosystem II reaction center D1 protein	M00161					amg_database	M	Clokie et al. 2006; Sullivan et al. 2005; Lindell et al. 2004; Lindell et al. 2005; Mann et al. 2003	True
Medit-0.22-5um-Oct2015-15m_7h_k127_2305973_flag_0_multi_29.9966_len_175290||full_3	EC:1.10.3.9	Medit-0.22-5um-Oct2015-15m_7h_k127_2305973_flag_0_multi_29.9966_len_175290||full	2	MKEF	psbD; photosystem II reaction center D2 protein	M00161					amg_database	M	Clokie et al. 2006; Sullivan et al. 2005; Lindell et al. 2004; Mann et al. 2003	True
Medit-0.22-5um-Oct2015-15m_7h_k127_2359818_flag_0_multi_19.5410_len_14061||full_2	EC:1.10.3.9	Medit-0.22-5um-Oct2015-15m_7h_k127_2359818_flag_0_multi_19.5410_len_14061||full	2	MKEF	psbA; photosystem II reaction center D1 protein	M00161					amg_database	M	Clokie et al. 2006; Sullivan et al. 2005; Lindell et al. 2004; Lindell et al. 2005; Mann et al. 2003	True
Medit-0.22-5um-Oct2015-15m_7h_k127_2359818_flag_0_multi_19.5410_len_14061||full_2	EC:1.10.3.9	Medit-0.22-5um-Oct2015-15m_7h_k127_2359818_flag_0_multi_19.5410_len_14061||full	2	MKEF	psbD; photosystem II reaction center D2 protein	M00161					amg_database	M	Clokie et al. 2006; Sullivan et al. 2005; Lindell et al. 2004; Mann et al. 2003	True
Medit-0.22-5um-Oct2015-15m_7h_k127_268694_flag_0_multi_17.7361_len_87212||full_46	EC:1.10.3.9	Medit-0.22-5um-Oct2015-15m_7h_k127_268694_flag_0_multi_17.7361_len_87212||full	2	MKE	psbA; photosystem II reaction center D1 protein	M00161					amg_database	M	Clokie et al. 2006; Sullivan et al. 2005; Lindell et al. 2004; Lindell et al. 2005; Mann et al. 2003	True
Medit-0.22-5um-Oct2015-15m_7h_k127_268694_flag_0_multi_17.7361_len_87212||full_46	EC:1.10.3.9	Medit-0.22-5um-Oct2015-15m_7h_k127_268694_flag_0_multi_17.7361_len_87212||full	2	MKE	psbD; photosystem II reaction center D2 protein	M00161					amg_database	M	Clokie et al. 2006; Sullivan et al. 2005; Lindell et al. 2004; Mann et al. 2003	True
Medit-0.22-5um-Oct2015-15m_7h_k127_63077_flag_1_multi_6.0000_len_15872||full_22	EC:1.10.3.9	Medit-0.22-5um-Oct2015-15m_7h_k127_63077_flag_1_multi_6.0000_len_15872||full	2	MKE	psbA; photosystem II reaction center D1 protein	M00161					amg_database	M	Clokie et al. 2006; Sullivan et al. 2005; Lindell et al. 2004; Lindell et al. 2005; Mann et al. 2003	True
Medit-0.22-5um-Oct2015-15m_7h_k127_63077_flag_1_multi_6.0000_len_15872||full_22	EC:1.10.3.9	Medit-0.22-5um-Oct2015-15m_7h_k127_63077_flag_1_multi_6.0000_len_15872||full	2	MKE	psbD; photosystem II reaction center D2 protein	M00161					amg_database	M	Clokie et al. 2006; Sullivan et al. 2005; Lindell et al. 2004; Mann et al. 2003	True
TARA-009-SRF-0.22-1.6um_k117_961433_flag_1_multi_8.9276_len_45475||full_14	EC:1.10.3.9	TARA-009-SRF-0.22-1.6um_k117_961433_flag_1_multi_8.9276_len_45475||full	2	MKE	psbA; photosystem II reaction center D1 protein	M00161					amg_database	M	Clokie et al. 2006; Sullivan et al. 2005; Lindell et al. 2004; Lindell et al. 2005; Mann et al. 2003	True
TARA-009-SRF-0.22-1.6um_k117_961433_flag_1_multi_8.9276_len_45475||full_15	EC:1.10.3.9	TARA-009-SRF-0.22-1.6um_k117_961433_flag_1_multi_8.9276_len_45475||full	2	MKE	psbA; photosystem II reaction center D1 protein	M00161					amg_database	M	Clokie et al. 2006; Sullivan et al. 2005; Lindell et al. 2004; Lindell et al. 2005; Mann et al. 2003	True
TARA-009-SRF-0.22-1.6um_k117_961433_flag_1_multi_8.9276_len_45475||full_14	EC:1.10.3.9	TARA-009-SRF-0.22-1.6um_k117_961433_flag_1_multi_8.9276_len_45475||full	2	MKE	psbD; photosystem II reaction center D2 protein	M00161					amg_database	M	Clokie et al. 2006; Sullivan et al. 2005; Lindell et al. 2004; Mann et al. 2003	True
TARA-009-SRF-0.22-1.6um_k117_961433_flag_1_multi_8.9276_len_45475||full_15	EC:1.10.3.9	TARA-009-SRF-0.22-1.6um_k117_961433_flag_1_multi_8.9276_len_45475||full	2	MKE	psbD; photosystem II reaction center D2 protein	M00161					amg_database	M	Clokie et al. 2006; Sullivan et al. 2005; Lindell et al. 2004; Mann et al. 2003	True
Medit-0.22-5um-Oct2015-15m_k127_859361_flag_0_multi_32.9982_len_181628||full_213	EC:1.10.3.9	Medit-0.22-5um-Oct2015-15m_k127_859361_flag_0_multi_32.9982_len_181628||full	2	MKEF	psbA; photosystem II reaction center D1 protein	M00161					amg_database	M	Clokie et al. 2006; Sullivan et al. 2005; Lindell et al. 2004; Lindell et al. 2005; Mann et al. 2003	True
Medit-0.22-5um-Oct2015-15m_k127_859361_flag_0_multi_32.9982_len_181628||full_213	EC:1.10.3.9	Medit-0.22-5um-Oct2015-15m_k127_859361_flag_0_multi_32.9982_len_181628||full	2	MKEF	psbD; photosystem II reaction center D2 protein	M00161					amg_database	M	Clokie et al. 2006; Sullivan et al. 2005; Lindell et al. 2004; Mann et al. 2003	True
Medit-0.22-5um-Oct2015-15m_k127_859361_flag_0_multi_32.9982_len_181628||full_33	EC:1.10.3.9	Medit-0.22-5um-Oct2015-15m_k127_859361_flag_0_multi_32.9982_len_181628||full	1	MKE	psbA; photosystem II reaction center D1 protein	M00161					amg_database	M	Clokie et al. 2006; Sullivan et al. 2005; Lindell et al. 2004; Lindell et al. 2005; Mann et al. 2003	True
Medit-0.22-5um-Oct2015-15m_k127_859361_flag_0_multi_32.9982_len_181628||full_33	EC:1.10.3.9	Medit-0.22-5um-Oct2015-15m_k127_859361_flag_0_multi_32.9982_len_181628||full	1	MKE	psbD; photosystem II reaction center D2 protein	M00161					amg_database	M	Clokie et al. 2006; Sullivan et al. 2005; Lindell et al. 2004; Mann et al. 2003	True
Medit-0.22-5um-Oct2015-15m_k127_859361_flag_0_multi_32.9982_len_181628||full_45	EC:1.10.3.9	Medit-0.22-5um-Oct2015-15m_k127_859361_flag_0_multi_32.9982_len_181628||full	1	MKE	psbA; photosystem II reaction center D1 protein	M00161					amg_database	M	Clokie et al. 2006; Sullivan et al. 2005; Lindell et al. 2004; Lindell et al. 2005; Mann et al. 2003	True
Medit-0.22-5um-Oct2015-15m_k127_859361_flag_0_multi_32.9982_len_181628||full_45	EC:1.10.3.9	Medit-0.22-5um-Oct2015-15m_k127_859361_flag_0_multi_32.9982_len_181628||full	1	MKE	psbD; photosystem II reaction center D2 protein	M00161					amg_database	M	Clokie et al. 2006; Sullivan et al. 2005; Lindell et al. 2004; Mann et al. 2003	True
TARA-007-SRF-0.22-1.6um_k117_20261_flag_0_multi_65.8032_len_122319||full_100	EC:1.10.3.9	TARA-007-SRF-0.22-1.6um_k117_20261_flag_0_multi_65.8032_len_122319||full	1	MKE	psbA; photosystem II reaction center D1 protein	M00161					amg_database	M	Clokie et al. 2006; Sullivan et al. 2005; Lindell et al. 2004; Lindell et al. 2005; Mann et al. 2003	True
TARA-007-SRF-0.22-1.6um_k117_20261_flag_0_multi_65.8032_len_122319||full_100	EC:1.10.3.9	TARA-007-SRF-0.22-1.6um_k117_20261_flag_0_multi_65.8032_len_122319||full	1	MKE	psbD; photosystem II reaction center D2 protein	M00161					amg_database	M	Clokie et al. 2006; Sullivan et al. 2005; Lindell et al. 2004; Mann et al. 2003	True
TARA-007-SRF-0.22-1.6um_k117_209656_flag_1_multi_31.0000_len_13186||full_4	EC:1.10.3.9	TARA-007-SRF-0.22-1.6um_k117_209656_flag_1_multi_31.0000_len_13186||full	1	MKEF	psbA; photosystem II reaction center D1 protein	M00161					amg_database	M	Clokie et al. 2006; Sullivan et al. 2005; Lindell et al. 2004; Lindell et al. 2005; Mann et al. 2003	True
TARA-007-SRF-0.22-1.6um_k117_209656_flag_1_multi_31.0000_len_13186||full_4	EC:1.10.3.9	TARA-007-SRF-0.22-1.6um_k117_209656_flag_1_multi_31.0000_len_13186||full	1	MKEF	psbD; photosystem II reaction center D2 protein	M00161					amg_database	M	Clokie et al. 2006; Sullivan et al. 2005; Lindell et al. 2004; Mann et al. 2003	True
TARA-007-SRF-0.22-1.6um_k117_331146_flag_0_multi_125.9716_len_44069||full_29	EC:1.10.3.9	TARA-007-SRF-0.22-1.6um_k117_331146_flag_0_multi_125.9716_len_44069||full	1	MKE	psbA; photosystem II reaction center D1 protein	M00161					amg_database	M	Clokie et al. 2006; Sullivan et al. 2005; Lindell et al. 2004; Lindell et al. 2005; Mann et al. 2003	True
TARA-007-SRF-0.22-1.6um_k117_331146_flag_0_multi_125.9716_len_44069||full_29	EC:1.10.3.9	TARA-007-SRF-0.22-1.6um_k117_331146_flag_0_multi_125.9716_len_44069||full	1	MKE	psbD; photosystem II reaction center D2 protein	M00161					amg_database	M	Clokie et al. 2006; Sullivan et al. 2005; Lindell et al. 2004; Mann et al. 2003	True
TARA-007-SRF-0.22-1.6um_k117_331146_flag_0_multi_125.9716_len_44069||full_31	EC:1.10.3.9	TARA-007-SRF-0.22-1.6um_k117_331146_flag_0_multi_125.9716_len_44069||full	1	MKE	psbA; photosystem II reaction center D1 protein	M00161					amg_database	M	Clokie et al. 2006; Sullivan et al. 2005; Lindell et al. 2004; Lindell et al. 2005; Mann et al. 2003	True
TARA-007-SRF-0.22-1.6um_k117_331146_flag_0_multi_125.9716_len_44069||full_31	EC:1.10.3.9	TARA-007-SRF-0.22-1.6um_k117_331146_flag_0_multi_125.9716_len_44069||full	1	MKE	psbD; photosystem II reaction center D2 protein	M00161					amg_database	M	Clokie et al. 2006; Sullivan et al. 2005; Lindell et al. 2004; Mann et al. 2003	True
TARA-007-SRF-0.22-1.6um_k117_365111_flag_1_multi_13.4063_len_45290||full_35	EC:1.10.3.9	TARA-007-SRF-0.22-1.6um_k117_365111_flag_1_multi_13.4063_len_45290||full	1	MKE	psbA; photosystem II reaction center D1 protein	M00161					amg_database	M	Clokie et al. 2006; Sullivan et al. 2005; Lindell et al. 2004; Lindell et al. 2005; Mann et al. 2003	True
TARA-007-SRF-0.22-1.6um_k117_365111_flag_1_multi_13.4063_len_45290||full_35	EC:1.10.3.9	TARA-007-SRF-0.22-1.6um_k117_365111_flag_1_multi_13.4063_len_45290||full	1	MKE	psbD; photosystem II reaction center D2 protein	M00161					amg_database	M	Clokie et al. 2006; Sullivan et al. 2005; Lindell et al. 2004; Mann et al. 2003	True
TARA-007-SRF-0.22-1.6um_k117_460902_flag_0_multi_10.8347_len_10015||full_8	EC:1.10.3.9	TARA-007-SRF-0.22-1.6um_k117_460902_flag_0_multi_10.8347_len_10015||full	2	MKEF	psbA; photosystem II reaction center D1 protein	M00161					amg_database	M	Clokie et al. 2006; Sullivan et al. 2005; Lindell et al. 2004; Lindell et al. 2005; Mann et al. 2003	True
TARA-007-SRF-0.22-1.6um_k117_460902_flag_0_multi_10.8347_len_10015||full_8	EC:1.10.3.9	TARA-007-SRF-0.22-1.6um_k117_460902_flag_0_multi_10.8347_len_10015||full	2	MKEF	psbD; photosystem II reaction center D2 protein	M00161					amg_database	M	Clokie et al. 2006; Sullivan et al. 2005; Lindell et al. 2004; Mann et al. 2003	True
Medit-0.22-5um-Oct2015-15m_7h_k127_947519_flag_0_multi_7.5498_len_5072||full_3	EC:1.10.3.9	Medit-0.22-5um-Oct2015-15m_7h_k127_947519_flag_0_multi_7.5498_len_5072||full	3	MKEF	psbA; photosystem II reaction center D1 protein	M00161					amg_database	M	Clokie et al. 2006; Sullivan et al. 2005; Lindell et al. 2004; Lindell et al. 2005; Mann et al. 2003	True
Medit-0.22-5um-Oct2015-15m_7h_k127_947519_flag_0_multi_7.5498_len_5072||full_3	EC:1.10.3.9	Medit-0.22-5um-Oct2015-15m_7h_k127_947519_flag_0_multi_7.5498_len_5072||full	3	MKEF	psbD; photosystem II reaction center D2 protein	M00161					amg_database	M	Clokie et al. 2006; Sullivan et al. 2005; Lindell et al. 2004; Mann et al. 2003	True
TARA-007-SRF-0.22-1.6um_k117_614615_flag_0_multi_16.1991_len_18219||full_20	EC:1.10.3.9	TARA-007-SRF-0.22-1.6um_k117_614615_flag_0_multi_16.1991_len_18219||full	2	MKE	psbA; photosystem II reaction center D1 protein	M00161					amg_database	M	Clokie et al. 2006; Sullivan et al. 2005; Lindell et al. 2004; Lindell et al. 2005; Mann et al. 2003	True
TARA-007-SRF-0.22-1.6um_k117_614615_flag_0_multi_16.1991_len_18219||full_20	EC:1.10.3.9	TARA-007-SRF-0.22-1.6um_k117_614615_flag_0_multi_16.1991_len_18219||full	2	MKE	psbD; photosystem II reaction center D2 protein	M00161					amg_database	M	Clokie et al. 2006; Sullivan et al. 2005; Lindell et al. 2004; Mann et al. 2003	True
TARA-007-SRF-0.22-1.6um_k117_614615_flag_0_multi_16.1991_len_18219||full_21	EC:1.10.3.9	TARA-007-SRF-0.22-1.6um_k117_614615_flag_0_multi_16.1991_len_18219||full	2	MKE	psbA; photosystem II reaction center D1 protein	M00161					amg_database	M	Clokie et al. 2006; Sullivan et al. 2005; Lindell et al. 2004; Lindell et al. 2005; Mann et al. 2003	True
TARA-007-SRF-0.22-1.6um_k117_614615_flag_0_multi_16.1991_len_18219||full_21	EC:1.10.3.9	TARA-007-SRF-0.22-1.6um_k117_614615_flag_0_multi_16.1991_len_18219||full	2	MKE	psbD; photosystem II reaction center D2 protein	M00161					amg_database	M	Clokie et al. 2006; Sullivan et al. 2005; Lindell et al. 2004; Mann et al. 2003	True
TARA-007-SRF-0.22-1.6um_k117_799429_flag_0_multi_8.0000_len_19404||full_14	EC:1.10.3.9	TARA-007-SRF-0.22-1.6um_k117_799429_flag_0_multi_8.0000_len_19404||full	2	MKEF	psbA; photosystem II reaction center D1 protein	M00161					amg_database	M	Clokie et al. 2006; Sullivan et al. 2005; Lindell et al. 2004; Lindell et al. 2005; Mann et al. 2003	True
TARA-007-SRF-0.22-1.6um_k117_799429_flag_0_multi_8.0000_len_19404||full_14	EC:1.10.3.9	TARA-007-SRF-0.22-1.6um_k117_799429_flag_0_multi_8.0000_len_19404||full	2	MKEF	psbD; photosystem II reaction center D2 protein	M00161					amg_database	M	Clokie et al. 2006; Sullivan et al. 2005; Lindell et al. 2004; Mann et al. 2003	True
TARA-007-SRF-0.22-1.6um_k117_898630_flag_1_multi_13.1924_len_7019||full_3	EC:1.10.3.9	TARA-007-SRF-0.22-1.6um_k117_898630_flag_1_multi_13.1924_len_7019||full	1	MKEF	psbA; photosystem II reaction center D1 protein	M00161					amg_database	M	Clokie et al. 2006; Sullivan et al. 2005; Lindell et al. 2004; Lindell et al. 2005; Mann et al. 2003	True
TARA-007-SRF-0.22-1.6um_k117_898630_flag_1_multi_13.1924_len_7019||full_3	EC:1.10.3.9	TARA-007-SRF-0.22-1.6um_k117_898630_flag_1_multi_13.1924_len_7019||full	1	MKEF	psbD; photosystem II reaction center D2 protein	M00161					amg_database	M	Clokie et al. 2006; Sullivan et al. 2005; Lindell et al. 2004; Mann et al. 2003	True
TARA-007-SRF-0.22-1.6um_k117_898630_flag_1_multi_13.1924_len_7019||full_6	EC:1.10.3.9	TARA-007-SRF-0.22-1.6um_k117_898630_flag_1_multi_13.1924_len_7019||full	2	MKEF	psbA; photosystem II reaction center D1 protein	M00161					amg_database	M	Clokie et al. 2006; Sullivan et al. 2005; Lindell et al. 2004; Lindell et al. 2005; Mann et al. 2003	True
TARA-007-SRF-0.22-1.6um_k117_898630_flag_1_multi_13.1924_len_7019||full_6	EC:1.10.3.9	TARA-007-SRF-0.22-1.6um_k117_898630_flag_1_multi_13.1924_len_7019||full	2	MKEF	psbD; photosystem II reaction center D2 protein	M00161					amg_database	M	Clokie et al. 2006; Sullivan et al. 2005; Lindell et al. 2004; Mann et al. 2003	True
TARA-009-SRF-0.22-1.6um_k117_507893_flag_0_multi_25.0000_len_127806||full_118	EC:1.10.3.9	TARA-009-SRF-0.22-1.6um_k117_507893_flag_0_multi_25.0000_len_127806||full	2	MKE	psbA; photosystem II reaction center D1 protein	M00161					amg_database	M	Clokie et al. 2006; Sullivan et al. 2005; Lindell et al. 2004; Lindell et al. 2005; Mann et al. 2003	True
TARA-009-SRF-0.22-1.6um_k117_507893_flag_0_multi_25.0000_len_127806||full_118	EC:1.10.3.9	TARA-009-SRF-0.22-1.6um_k117_507893_flag_0_multi_25.0000_len_127806||full	2	MKE	psbD; photosystem II reaction center D2 protein	M00161					amg_database	M	Clokie et al. 2006; Sullivan et al. 2005; Lindell et al. 2004; Mann et al. 2003	True
Medit-0.22-5um-Oct2015-15m_k127_839748_flag_1_multi_4.1834_len_5313||full_4	EC:1.10.3.9	Medit-0.22-5um-Oct2015-15m_k127_839748_flag_1_multi_4.1834_len_5313||full	3	MKEF	psbA; photosystem II reaction center D1 protein	M00161					amg_database	M	Clokie et al. 2006; Sullivan et al. 2005; Lindell et al. 2004; Lindell et al. 2005; Mann et al. 2003	True
Medit-0.22-5um-Oct2015-15m_k127_839748_flag_1_multi_4.1834_len_5313||full_4	EC:1.10.3.9	Medit-0.22-5um-Oct2015-15m_k127_839748_flag_1_multi_4.1834_len_5313||full	3	MKEF	psbD; photosystem II reaction center D2 protein	M00161					amg_database	M	Clokie et al. 2006; Sullivan et al. 2005; Lindell et al. 2004; Mann et al. 2003	True
TARA-007-SRF-0.22-1.6um_k117_132992_flag_0_multi_15.9633_len_18255||full_2	EC:1.10.3.9	TARA-007-SRF-0.22-1.6um_k117_132992_flag_0_multi_15.9633_len_18255||full	3	MKEF	psbA; photosystem II reaction center D1 protein	M00161					amg_database	M	Clokie et al. 2006; Sullivan et al. 2005; Lindell et al. 2004; Lindell et al. 2005; Mann et al. 2003	True
TARA-007-SRF-0.22-1.6um_k117_132992_flag_0_multi_15.9633_len_18255||full_2	EC:1.10.3.9	TARA-007-SRF-0.22-1.6um_k117_132992_flag_0_multi_15.9633_len_18255||full	3	MKEF	psbD; photosystem II reaction center D2 protein	M00161					amg_database	M	Clokie et al. 2006; Sullivan et al. 2005; Lindell et al. 2004; Mann et al. 2003	True
TARA-007-SRF-0.22-1.6um_k117_568399_flag_0_multi_16.9725_len_5940||full_2	EC:1.10.3.9	TARA-007-SRF-0.22-1.6um_k117_568399_flag_0_multi_16.9725_len_5940||full	3	MKEF	psbA; photosystem II reaction center D1 protein	M00161					amg_database	M	Clokie et al. 2006; Sullivan et al. 2005; Lindell et al. 2004; Lindell et al. 2005; Mann et al. 2003	True
TARA-007-SRF-0.22-1.6um_k117_568399_flag_0_multi_16.9725_len_5940||full_2	EC:1.10.3.9	TARA-007-SRF-0.22-1.6um_k117_568399_flag_0_multi_16.9725_len_5940||full	3	MKEF	psbD; photosystem II reaction center D2 protein	M00161					amg_database	M	Clokie et al. 2006; Sullivan et al. 2005; Lindell et al. 2004; Mann et al. 2003	True
TARA-007-SRF-0.22-1.6um_k117_653686_flag_1_multi_20.0000_len_12350||full_20	EC:1.10.3.9	TARA-007-SRF-0.22-1.6um_k117_653686_flag_1_multi_20.0000_len_12350||full	3	MKEF	psbA; photosystem II reaction center D1 protein	M00161					amg_database	M	Clokie et al. 2006; Sullivan et al. 2005; Lindell et al. 2004; Lindell et al. 2005; Mann et al. 2003	True
TARA-007-SRF-0.22-1.6um_k117_653686_flag_1_multi_20.0000_len_12350||full_20	EC:1.10.3.9	TARA-007-SRF-0.22-1.6um_k117_653686_flag_1_multi_20.0000_len_12350||full	3	MKEF	psbD; photosystem II reaction center D2 protein	M00161					amg_database	M	Clokie et al. 2006; Sullivan et al. 2005; Lindell et al. 2004; Mann et al. 2003	True
TARA-009-SRF-0.22-1.6um_k117_332746_flag_0_multi_129.0960_len_10220||full_9	EC:1.10.3.9	TARA-009-SRF-0.22-1.6um_k117_332746_flag_0_multi_129.0960_len_10220||full	3	MKEF	psbA; photosystem II reaction center D1 protein	M00161					amg_database	M	Clokie et al. 2006; Sullivan et al. 2005; Lindell et al. 2004; Lindell et al. 2005; Mann et al. 2003	True
TARA-009-SRF-0.22-1.6um_k117_332746_flag_0_multi_129.0960_len_10220||full_9	EC:1.10.3.9	TARA-009-SRF-0.22-1.6um_k117_332746_flag_0_multi_129.0960_len_10220||full	3	MKEF	psbD; photosystem II reaction center D2 protein	M00161					amg_database	M	Clokie et al. 2006; Sullivan et al. 2005; Lindell et al. 2004; Mann et al. 2003	True
TARA-009-SRF-0.22-1.6um_k117_432298_flag_1_multi_9.0000_len_10426||full_8	EC:1.10.3.9	TARA-009-SRF-0.22-1.6um_k117_432298_flag_1_multi_9.0000_len_10426||full	3	MKEF	psbA; photosystem II reaction center D1 protein	M00161					amg_database	M	Clokie et al. 2006; Sullivan et al. 2005; Lindell et al. 2004; Lindell et al. 2005; Mann et al. 2003	True
TARA-009-SRF-0.22-1.6um_k117_432298_flag_1_multi_9.0000_len_10426||full_8	EC:1.10.3.9	TARA-009-SRF-0.22-1.6um_k117_432298_flag_1_multi_9.0000_len_10426||full	3	MKEF	psbD; photosystem II reaction center D2 protein	M00161					amg_database	M	Clokie et al. 2006; Sullivan et al. 2005; Lindell et al. 2004; Mann et al. 2003	True
TARA-009-SRF-0.22-1.6um_k117_432298_flag_1_multi_9.0000_len_10426||full_10	EC:1.10.3.9	TARA-009-SRF-0.22-1.6um_k117_432298_flag_1_multi_9.0000_len_10426||full	3	MKEF	psbA; photosystem II reaction center D1 protein	M00161					amg_database	M	Clokie et al. 2006; Sullivan et al. 2005; Lindell et al. 2004; Lindell et al. 2005; Mann et al. 2003	True
TARA-009-SRF-0.22-1.6um_k117_432298_flag_1_multi_9.0000_len_10426||full_10	EC:1.10.3.9	TARA-009-SRF-0.22-1.6um_k117_432298_flag_1_multi_9.0000_len_10426||full	3	MKEF	psbD; photosystem II reaction center D2 protein	M00161					amg_database	M	Clokie et al. 2006; Sullivan et al. 2005; Lindell et al. 2004; Mann et al. 2003	True
TARA-023-SRF-0.22-1.6um_k127_348850_flag_1_multi_9.0000_len_17513||full_4	EC:1.10.3.9	TARA-023-SRF-0.22-1.6um_k127_348850_flag_1_multi_9.0000_len_17513||full	3	MKEF	psbA; photosystem II reaction center D1 protein	M00161					amg_database	M	Clokie et al. 2006; Sullivan et al. 2005; Lindell et al. 2004; Lindell et al. 2005; Mann et al. 2003	True
TARA-023-SRF-0.22-1.6um_k127_348850_flag_1_multi_9.0000_len_17513||full_4	EC:1.10.3.9	TARA-023-SRF-0.22-1.6um_k127_348850_flag_1_multi_9.0000_len_17513||full	3	MKEF	psbD; photosystem II reaction center D2 protein	M00161					amg_database	M	Clokie et al. 2006; Sullivan et al. 2005; Lindell et al. 2004; Mann et al. 2003	True
TARA-025-SRF-0.22-1.6um_k117_700889_flag_1_multi_8.0000_len_7399||full_9	EC:1.10.3.9	TARA-025-SRF-0.22-1.6um_k117_700889_flag_1_multi_8.0000_len_7399||full	2	MKEF	psbA; photosystem II reaction center D1 protein	M00161					amg_database	M	Clokie et al. 2006; Sullivan et al. 2005; Lindell et al. 2004; Lindell et al. 2005; Mann et al. 2003	True
TARA-025-SRF-0.22-1.6um_k117_700889_flag_1_multi_8.0000_len_7399||full_9	EC:1.10.3.9	TARA-025-SRF-0.22-1.6um_k117_700889_flag_1_multi_8.0000_len_7399||full	2	MKEF	psbD; photosystem II reaction center D2 protein	M00161					amg_database	M	Clokie et al. 2006; Sullivan et al. 2005; Lindell et al. 2004; Mann et al. 2003	True
TARA-025-SRF-0.22-1.6um_k117_811558_flag_0_multi_29.1061_len_15257||full_3	EC:1.10.3.9	TARA-025-SRF-0.22-1.6um_k117_811558_flag_0_multi_29.1061_len_15257||full	2	MKEF	psbA; photosystem II reaction center D1 protein	M00161					amg_database	M	Clokie et al. 2006; Sullivan et al. 2005; Lindell et al. 2004; Lindell et al. 2005; Mann et al. 2003	True
TARA-025-SRF-0.22-1.6um_k117_811558_flag_0_multi_29.1061_len_15257||full_3	EC:1.10.3.9	TARA-025-SRF-0.22-1.6um_k117_811558_flag_0_multi_29.1061_len_15257||full	2	MKEF	psbD; photosystem II reaction center D2 protein	M00161					amg_database	M	Clokie et al. 2006; Sullivan et al. 2005; Lindell et al. 2004; Mann et al. 2003	True
TARA-025-SRF-0.22-1.6um_k117_966451_flag_1_multi_19.0000_len_8888||full_3	EC:1.10.3.9	TARA-025-SRF-0.22-1.6um_k117_966451_flag_1_multi_19.0000_len_8888||full	1	MKEF	psbA; photosystem II reaction center D1 protein	M00161					amg_database	M	Clokie et al. 2006; Sullivan et al. 2005; Lindell et al. 2004; Lindell et al. 2005; Mann et al. 2003	True
TARA-025-SRF-0.22-1.6um_k117_966451_flag_1_multi_19.0000_len_8888||full_3	EC:1.10.3.9	TARA-025-SRF-0.22-1.6um_k117_966451_flag_1_multi_19.0000_len_8888||full	1	MKEF	psbD; photosystem II reaction center D2 protein	M00161					amg_database	M	Clokie et al. 2006; Sullivan et al. 2005; Lindell et al. 2004; Mann et al. 2003	True
TARA-030-SRF-0.22-1.6um_k117_212471_flag_1_multi_9.0000_len_7233||full_10	EC:1.10.3.9	TARA-030-SRF-0.22-1.6um_k117_212471_flag_1_multi_9.0000_len_7233||full	3	MKEF	psbA; photosystem II reaction center D1 protein	M00161					amg_database	M	Clokie et al. 2006; Sullivan et al. 2005; Lindell et al. 2004; Lindell et al. 2005; Mann et al. 2003	True
TARA-030-SRF-0.22-1.6um_k117_212471_flag_1_multi_9.0000_len_7233||full_10	EC:1.10.3.9	TARA-030-SRF-0.22-1.6um_k117_212471_flag_1_multi_9.0000_len_7233||full	3	MKEF	psbD; photosystem II reaction center D2 protein	M00161					amg_database	M	Clokie et al. 2006; Sullivan et al. 2005; Lindell et al. 2004; Mann et al. 2003	True
TARA-030-SRF-0.22-1.6um_k117_209861_flag_0_multi_54.9754_len_23533||full_10	EC:1.10.3.9	TARA-030-SRF-0.22-1.6um_k117_209861_flag_0_multi_54.9754_len_23533||full	2	MKEF	psbA; photosystem II reaction center D1 protein	M00161					amg_database	M	Clokie et al. 2006; Sullivan et al. 2005; Lindell et al. 2004; Lindell et al. 2005; Mann et al. 2003	True
TARA-030-SRF-0.22-1.6um_k117_209861_flag_0_multi_54.9754_len_23533||full_10	EC:1.10.3.9	TARA-030-SRF-0.22-1.6um_k117_209861_flag_0_multi_54.9754_len_23533||full	2	MKEF	psbD; photosystem II reaction center D2 protein	M00161					amg_database	M	Clokie et al. 2006; Sullivan et al. 2005; Lindell et al. 2004; Mann et al. 2003	True
TARA-030-SRF-0.22-1.6um_k117_209861_flag_0_multi_54.9754_len_23533||full_12	EC:1.10.3.9	TARA-030-SRF-0.22-1.6um_k117_209861_flag_0_multi_54.9754_len_23533||full	2	MKE	psbA; photosystem II reaction center D1 protein	M00161					amg_database	M	Clokie et al. 2006; Sullivan et al. 2005; Lindell et al. 2004; Lindell et al. 2005; Mann et al. 2003	True
TARA-030-SRF-0.22-1.6um_k117_209861_flag_0_multi_54.9754_len_23533||full_12	EC:1.10.3.9	TARA-030-SRF-0.22-1.6um_k117_209861_flag_0_multi_54.9754_len_23533||full	2	MKE	psbD; photosystem II reaction center D2 protein	M00161					amg_database	M	Clokie et al. 2006; Sullivan et al. 2005; Lindell et al. 2004; Mann et al. 2003	True
TARA-030-SRF-0.22-1.6um_k117_402233_flag_1_multi_8.2656_len_7720||full_5	EC:1.10.3.9	TARA-030-SRF-0.22-1.6um_k117_402233_flag_1_multi_8.2656_len_7720||full	1	MKEF	psbA; photosystem II reaction center D1 protein	M00161					amg_database	M	Clokie et al. 2006; Sullivan et al. 2005; Lindell et al. 2004; Lindell et al. 2005; Mann et al. 2003	True
TARA-030-SRF-0.22-1.6um_k117_402233_flag_1_multi_8.2656_len_7720||full_5	EC:1.10.3.9	TARA-030-SRF-0.22-1.6um_k117_402233_flag_1_multi_8.2656_len_7720||full	1	MKEF	psbD; photosystem II reaction center D2 protein	M00161					amg_database	M	Clokie et al. 2006; Sullivan et al. 2005; Lindell et al. 2004; Mann et al. 2003	True
TARA-030-SRF-0.22-1.6um_k117_424917_flag_1_multi_18.6593_len_25019||full_40	EC:1.10.3.9	TARA-030-SRF-0.22-1.6um_k117_424917_flag_1_multi_18.6593_len_25019||full	3	MKEF	psbA; photosystem II reaction center D1 protein	M00161					amg_database	M	Clokie et al. 2006; Sullivan et al. 2005; Lindell et al. 2004; Lindell et al. 2005; Mann et al. 2003	True
TARA-030-SRF-0.22-1.6um_k117_424917_flag_1_multi_18.6593_len_25019||full_40	EC:1.10.3.9	TARA-030-SRF-0.22-1.6um_k117_424917_flag_1_multi_18.6593_len_25019||full	3	MKEF	psbD; photosystem II reaction center D2 protein	M00161					amg_database	M	Clokie et al. 2006; Sullivan et al. 2005; Lindell et al. 2004; Mann et al. 2003	True
TARA-030-SRF-0.22-1.6um_k117_638674_flag_0_multi_88.0000_len_15277||full_2	EC:1.10.3.9	TARA-030-SRF-0.22-1.6um_k117_638674_flag_0_multi_88.0000_len_15277||full	2	MKEF	psbA; photosystem II reaction center D1 protein	M00161					amg_database	M	Clokie et al. 2006; Sullivan et al. 2005; Lindell et al. 2004; Lindell et al. 2005; Mann et al. 2003	True
TARA-030-SRF-0.22-1.6um_k117_638674_flag_0_multi_88.0000_len_15277||full_2	EC:1.10.3.9	TARA-030-SRF-0.22-1.6um_k117_638674_flag_0_multi_88.0000_len_15277||full	2	MKEF	psbD; photosystem II reaction center D2 protein	M00161					amg_database	M	Clokie et al. 2006; Sullivan et al. 2005; Lindell et al. 2004; Mann et al. 2003	True
D115B_0000025929__full-cat_2_6	EC:1.10.3.9	D115B_0000025929__full-cat_2	3	MKEF	psbA; photosystem II reaction center D1 protein	M00161					amg_database	M	Clokie et al. 2006; Sullivan et al. 2005; Lindell et al. 2004; Lindell et al. 2005; Mann et al. 2003	True
D115B_0000025929__full-cat_2_6	EC:1.10.3.9	D115B_0000025929__full-cat_2	3	MKEF	psbD; photosystem II reaction center D2 protein	M00161					amg_database	M	Clokie et al. 2006; Sullivan et al. 2005; Lindell et al. 2004; Mann et al. 2003	True
D115B_0000025929__full-cat_2_8	EC:1.10.3.9	D115B_0000025929__full-cat_2	3	MKEF	psbA; photosystem II reaction center D1 protein	M00161					amg_database	M	Clokie et al. 2006; Sullivan et al. 2005; Lindell et al. 2004; Lindell et al. 2005; Mann et al. 2003	True
D115B_0000025929__full-cat_2_8	EC:1.10.3.9	D115B_0000025929__full-cat_2	3	MKEF	psbD; photosystem II reaction center D2 protein	M00161					amg_database	M	Clokie et al. 2006; Sullivan et al. 2005; Lindell et al. 2004; Mann et al. 2003	True
D115B_0000027972__full-cat_1_2	EC:1.10.3.9	D115B_0000027972__full-cat_1	2	MKEF	psbA; photosystem II reaction center D1 protein	M00161					amg_database	M	Clokie et al. 2006; Sullivan et al. 2005; Lindell et al. 2004; Lindell et al. 2005; Mann et al. 2003	True
D115B_0000027972__full-cat_1_2	EC:1.10.3.9	D115B_0000027972__full-cat_1	2	MKEF	psbD; photosystem II reaction center D2 protein	M00161					amg_database	M	Clokie et al. 2006; Sullivan et al. 2005; Lindell et al. 2004; Mann et al. 2003	True
D115B_0000034658__full-cat_1_17	EC:1.10.3.9	D115B_0000034658__full-cat_1	1	MKEF	psbA; photosystem II reaction center D1 protein	M00161					amg_database	M	Clokie et al. 2006; Sullivan et al. 2005; Lindell et al. 2004; Lindell et al. 2005; Mann et al. 2003	True
D115B_0000034658__full-cat_1_17	EC:1.10.3.9	D115B_0000034658__full-cat_1	1	MKEF	psbD; photosystem II reaction center D2 protein	M00161					amg_database	M	Clokie et al. 2006; Sullivan et al. 2005; Lindell et al. 2004; Mann et al. 2003	True
D115B_0000058489__full-cat_1_29	EC:1.10.3.9	D115B_0000058489__full-cat_1	1	MKE	psbA; photosystem II reaction center D1 protein	M00161					amg_database	M	Clokie et al. 2006; Sullivan et al. 2005; Lindell et al. 2004; Lindell et al. 2005; Mann et al. 2003	True
D115B_0000058489__full-cat_1_29	EC:1.10.3.9	D115B_0000058489__full-cat_1	1	MKE	psbD; photosystem II reaction center D2 protein	M00161					amg_database	M	Clokie et al. 2006; Sullivan et al. 2005; Lindell et al. 2004; Mann et al. 2003	True
[truncated: 35,989 more rows]

## Sheet: function_ids
kegg_hit	FUNCTION_ID
3-hydroxyisobutyrate dehydrogenase [EC:1.1.1.31]	Amino_acid_degradation
[truncated: 211 more rows]

## Sheet: ab_AVGs_Med-MM
vOTU	kegg_hit	FUNCTION_ID	AVG_count	TARA_007_SRF_0.22-1.6	TARA_009_SRF_0.22-1.6	TARA_018_SRF_0.22-1.6	Med-OCT2015-15m_0.22-5	TARA_023_SRF_0.22-1.6	TARA_025_SRF_0.22-1.6	TARA_030_SRF_0.22-1.6	Oct_2019	Feb_2020	Jul_2020	Oct_2020	Dec_2020	Feb_2021	Apr_2021	Jul_2021	Aug_2021	Nov_2021	Feb_2022	May_2022	Jul_2022	Oct_2022
[truncated: 30,637 more rows]

[truncated: 9 more sheets: perc_AVGs_ecosystems, effect_size, wilcoxon, uniprotkb, blastp, cd_search, pct_PiuC, ab_AVGs_MM, spearman]
